# Supplementary material for: Genome wide association study meta-analysis of neuropathologic lesions of Alzheimer’s disease and related dementias in a multi-site autopsy cohort
Source: PLoS Genet. 2026 Jun 29;22(6):e1012170. doi: 10.1371/journal.pgen.1012170 (PMC13340787; doi:10.1371/journal.pgen.1012170)
Supplement: S1 Table — Abbreviations: AP, amyloid plaques; CAA, cerebral amyloid angiopathy; CBVD, cerebrovascular disease; PD Parkinson disease (e.g., Lewy bodies); HS, hippocampal sclerosis; VBI, vascular brain injury; WBVD, whole brain vascular disease; WMR, white matter rarefaction. (XLSX) [file pgen.1012170.s021.xlsx]

## Sheet: Table S1
Table S1: Frequency and proportion of neuropathological lesions
Thal Phase	Freq	Prop
0	412	0.114
1	266	0.073
2	202	0.056
3	397	0.11
4	647	0.179
5	1700	0.469
Total	3624	1
A Score	Freq	Prop
0	412	0.112
1	470	0.128
2	403	0.11
3	2389	0.65
Total	3674	1
CERAD (C Score)	Freq	Prop
0	1959	0.176
1	1061	0.095
2	2111	0.189
3	6009	0.539
Total	11140	1
AP (any/none)	Freq	Prop
0	1627	0.146
1	9518	0.854
Total	11145	1
AD Braak	Freq	Prop
0	418	0.036
1	722	0.062
2	1051	0.091
3	1297	0.112
4	1791	0.155
5	2735	0.236
6	3566	0.308
Total	11580	1
B Score	Freq	Prop
0	418	0.036
1	1776	0.153
2	3088	0.267
3	6301	0.544
Total	11583	1
ADNC Score	Freq	Prop
0	402	0.111
1	618	0.17
2	787	0.216
3	1829	0.503
Total	3636	1
PD Braak (any/none)	Freq	Prop
0	6914	0.659
1	3578	0.341
Total	10492	1
PD Braak (3 cat)	Freq	Prop
0	6914	0.659
1	346	0.033
2	3232	0.308
Total	10492	1
PD Braak	Freq	Prop
0	6914	0.659
1	346	0.033
2	1390	0.132
3	1434	0.137
4	408	0.039
Total	10492	1
Infarcts/lacunes	Freq	Prop
0	6649	0.755
1	2153	0.245
Total	8802	1
Hemorrhages	Freq	Prop
0	6316	0.942
1	386	0.058
Total	6702	1
Microinfarcts	Freq	Prop
0	6647	0.748
1	2238	0.252
Total	8885	1
WMR (any/none)	Freq	Prop
0	4811	0.729
1	1791	0.271
Total	6602	1
WMR	Freq	Prop
0	928	0.408
1	667	0.294
2	455	0.2
3	222	0.098
Total	2272	1
WBVD	Freq	Prop
0	4956	0.491
1	5144	0.509
Total	10100	1
HS	Freq	Prop
0	8337	0.873
1	1208	0.127
Total	9545	1
TDP-43(any/none)	Freq	Prop
0	2871	0.613
1	1811	0.387
Total	4682	1
TDP-43 (3 cat)	Freq	Prop
0	2299	0.597
1	464	0.12
2	586	0.152
3	504	0.131
Total	3853	1
CBVD (any/none)	Freq	Prop
0	771	0.076
1	9337	0.924
Total	10108	1
Atherosclerosis	Freq	Prop
0	1856	0.212
1	3394	0.387
2	2571	0.293
3	945	0.108
Total	8766	1
Atherosclerosis (any/none)	Freq	Prop
0	1856	0.212
1	6910	0.788
Total	8766	1
Arteriolosclerosis	Freq	Prop
0	1883	0.236
1	2552	0.32
2	2460	0.309
3	1070	0.134
Total	7965	1
Arteriolosclerosis (any/none)	Freq	Prop
0	1883	0.236
1	6082	0.764
Total	7965	1
CAA	Freq	Prop
0	3318	0.377
1	2583	0.293
2	1899	0.216
3	1008	0.114
Total	8808	1
CAA (any/none)	Freq	Prop
0	3484	0.356
1	6313	0.644
Total	9797	1
Abbreviations: AP, amyloid plaques; CAA, cerebral amyloid angiopathy; CBVD, cerebrovascular disease; PD Parkinson disease (e.g., Lewy bodies); HS, hippocampal sclerosis; VBI, vascular brain injury; WBVD, whole brain vascular disease; WMR, white matter rarefaction
