# Supplementary material for: Genome wide association study meta-analysis of neuropathologic lesions of Alzheimer’s disease and related dementias in a multi-site autopsy cohort
Source: PLoS Genet. 2026 Jun 29;22(6):e1012170. doi: 10.1371/journal.pgen.1012170 (PMC13340787; doi:10.1371/journal.pgen.1012170)
Supplement: S2 Table — Abbreviations: AP, amyloid plaques; CAA, cerebral amyloid angiopathy; CBVD, cerebrovascular disease; RD, (AD) related dementias; PD Parkinson disease (e.g., Lewy bodies); HS, hippocampal sclerosis; VBI, vascular brain injury; WBVD, whole brain vascular disease; SE, standard error WMR, white matter rarefaction Het Q, Het df and Hetp-value note the heterogeneity test statistic, degrees of freedom, and p-value, respectively. (XLSX) [file pgen.1012170.s022.xlsx]

## Sheet: Table S2
Table S2: Association of APOE e4, across neuropathology phenotypes (rs429358; chr19:44,908,684)
Category	Phenotype	Beta	SE	p-value	Het (Q) stat	Het df	Het p-value
ADNC	ADNC Score	0.9873	0.0629	1.916e-55	7.513	9	0.5838
	A Score	1.2414	0.0779	3.679e-57	6.453	8	0.5967
	AP (any/none)	1.2751	0.0528	9.88e-129	8.071	12	0.7796
	CERAD (C Score)	1.0294	0.037	3.89e-170	28.821	15	0.01696
	Thal Phase	1.0461	0.0625	6.379e-63	8.342	8	0.4008
	B Score	0.9129	0.0364	1.95e-138	27.805	15	0.02282
	AD Braak	0.7616	0.0295	8.06e-147	45.18	16	0.0001303
CBVD	Arteriolosclerosis	0.1118	0.0348	0.00134	22.058	9	0.008696
	Arteriolosclerosis (any/none)	-0.0286	0.0457	0.5317	13.045	7	0.07102
	Atherosclerosis	0.0837	0.0333	0.01196	7.594	9	0.5756
	Atherosclerosis (any/none)	0.0572	0.0445	0.1979	6.188	9	0.721
	CAA	1.0072	0.0344	3.14e-188	30.488	10	0.0007126
	CAA (any/none)	0.9239	0.037	1.35e-137	24.293	11	0.01155
	Any CBVD	0.4542	0.0614	1.414e-13	33.667	8	4.667e-05
Other RD	PD Braak (any/none)	0.3068	0.035	1.901e-18	53.195	14	1.763e-06
	PD Braak	0.2755	0.0331	9.171e-17	58.675	14	2.001e-07
	PD Braak (3 cat)	0.2939	0.034	5.73e-18	60.466	14	9.719e-08
	HS	0.3186	0.0542	4.155e-09	8.775	11	0.6426
	TDP-43 (3 cat)	0.5306	0.0624	1.878e-17	8.786	9	0.4573
	TDP-43 (any/none)	0.5378	0.0581	2.018e-20	6.54	10	0.768
VBI	Hemorrhages	0.0394	0.0851	0.6434	3.853	4	0.4263
	Infarcts/lacunes	0.0111	0.0455	0.8074	8.897	9	0.4468
	Microinfarcts	0.0086	0.0446	0.8468	7.978	9	0.5364
	WBVD	0.0079	0.0346	0.8191	26.75	12	0.008392
	WMR	0.1248	0.0644	0.05258	5.557	5	0.3517
	WMR (any/none)	0.0479	0.0473	0.311	7.413	5	0.1917
Abbreviations: AP, amyloid plaques; CAA, cerebral amyloid angiopathy; CBVD, cerebrovascular disease; RD, (AD) related dementias; PD Parkinson disease (e.g., Lewy bodies); HS, hippocampal sclerosis; VBI, vascular brain injury; WBVD, whole brain vascular disease; SE, standard error WMR, white matter rarefaction
Het Q, Het df and Hetp-value note the heterogeneity test statistic, degrees of freedom, and p-value, respectively.
	Referant/alternate alleles: T/C
	SE: standard error
