# Supplementary material for: Genome wide association study meta-analysis of neuropathologic lesions of Alzheimer’s disease and related dementias in a multi-site autopsy cohort
Source: PLoS Genet. 2026 Jun 29;22(6):e1012170. doi: 10.1371/journal.pgen.1012170 (PMC13340787; doi:10.1371/journal.pgen.1012170)
Supplement: S3 Table — (XLSX) [file pgen.1012170.s023.xlsx]

## Sheet: Table S3
Table S3: All genome-wide association results with p < 0.0001
Phenotype	Chrm	Position	Variant	A1	A2	Beta	SE	p-value	Direction	Het (Q) stat	Het df	Het p-value
A Score	chr1	1672155	chr1:1672155:G:A	a	g	-0.3056	0.0749	4.479e-05	----+--+-	9.478	8	0.3036
A Score	chr1	1675132	chr1:1675132:A:G	a	g	-0.2838	0.0714	7.097e-05	----+----	4.736	8	0.7854
A Score	chr1	4465096	chr1:4465096:G:A	a	g	1.0889	0.2691	5.191e-05	??++?+?+?	2.244	3	0.5233
A Score	chr1	7476178	chr1:7476178:G:A	a	g	0.2076	0.0531	9.287e-05	+++++++++	3.965	8	0.8603
A Score	chr1	53078925	chr1:53078925:T:C	t	c	0.3122	0.0793	8.194e-05	+-+++++-+	5.247	8	0.7309
A Score	chr1	53101146	chr1:53101146:C:T	t	c	-0.3118	0.0788	7.542e-05	-+-----+-	5.419	8	0.712
A Score	chr1	58668935	chr1:58668935:C:CAG	cag	c	-0.6025	0.1528	8.081e-05	----+----	9.415	8	0.3085
A Score	chr1	79271598	chr1:79271598:T:C	t	c	-0.2134	0.0542	8.236e-05	----+----	6.665	8	0.5732
A Score	chr1	79275797	chr1:79275797:G:C	c	g	0.2148	0.0544	7.966e-05	++++-++++	7.113	8	0.5245
A Score	chr1	79276059	chr1:79276059:A:G	a	g	-0.214	0.0539	7.248e-05	----+----	6.581	8	0.5824
A Score	chr1	104534131	chr1:104534131:T:A	a	t	0.2627	0.0652	5.608e-05	++++-++-+	3.824	8	0.8726
A Score	chr1	104534188	chr1:104534188:C:T	t	c	0.2592	0.0651	6.817e-05	++++-++-+	4.222	8	0.8365
A Score	chr1	110523406	chr1:110523406:G:T	t	g	-0.2277	0.0562	5.046e-05	+--------	2.46	8	0.9636
A Score	chr1	111609639	chr1:111609639:T:G	t	g	-0.4809	0.1226	8.743e-05	+--------	8.338	8	0.4012
A Score	chr1	111620705	chr1:111620705:T:C	t	c	-0.5233	0.1322	7.578e-05	?--------	5.227	7	0.6323
A Score	chr1	111627740	chr1:111627740:CA:C	ca	c	-0.6163	0.1565	8.251e-05	?----+---	6.718	7	0.4588
A Score	chr1	111660750	chr1:111660750:C:T	t	c	0.5327	0.1333	6.413e-05	?++++++++	4.414	7	0.731
A Score	chr1	165444943	chr1:165444943:C:T	t	c	0.8034	0.1931	3.159e-05	-++++++--	14.87	8	0.06173
A Score	chr1	181837497	chr1:181837497:C:T	t	c	0.9818	0.2509	9.12e-05	--++??+??	3.291	4	0.5104
A Score	chr1	183911830	chr1:183911830:C:T	t	c	0.3632	0.0872	3.129e-05	+++++++++	8.828	8	0.357
A Score	chr1	199098150	chr1:199098150:T:C	t	c	-0.2115	0.0529	6.413e-05	-------+-	3.822	8	0.8728
A Score	chr1	199099485	chr1:199099485:A:G	a	g	-0.2109	0.0528	6.53e-05	+------+-	4.095	8	0.8485
A Score	chr1	199101730	chr1:199101730:C:T	t	c	0.2149	0.0528	4.756e-05	+++++++-+	3.755	8	0.8786
A Score	chr1	199105262	chr1:199105262:C:T	t	c	0.2137	0.0534	6.178e-05	+++++++-+	3.503	8	0.899
A Score	chr1	199127383	chr1:199127383:G:A	a	g	0.2134	0.0533	6.228e-05	++++-++-+	4.142	8	0.8441
A Score	chr1	199135585	chr1:199135585:T:G	t	g	-0.2261	0.0541	2.869e-05	-------+-	3.24	8	0.9184
A Score	chr1	199144761	chr1:199144761:G:A	a	g	0.3007	0.0763	8.144e-05	++++-++-+	6.039	8	0.6428
A Score	chr1	199144762	chr1:199144762:T:A	a	t	0.2998	0.0763	8.59e-05	++++-++-+	6.027	8	0.6442
A Score	chr1	199148095	chr1:199148095:T:C	t	c	-0.2984	0.0764	9.425e-05	----+--+-	6.086	8	0.6376
A Score	chr1	199148459	chr1:199148459:G:A	a	g	0.2985	0.0764	9.349e-05	++++-++-+	6.079	8	0.6384
A Score	chr1	222503444	chr1:222503444:C:T	t	c	0.7389	0.1727	1.882e-05	+++++++++	2.755	8	0.9488
A Score	chr1	222514632	chr1:222514632:AAAAAAC:A	a	aaaaaac	0.6322	0.1614	8.995e-05	+++++++++	4.727	8	0.7864
A Score	chr1	222533805	chr1:222533805:C:T	t	c	0.643	0.16	5.821e-05	+++++++++	4.661	8	0.7931
A Score	chr1	223556772	chr1:223556772:G:A	a	g	0.4565	0.1096	3.109e-05	+-++?+++-	7.048	7	0.4239
A Score	chr1	242462207	chr1:242462207:T:A	a	t	-0.5251	0.1331	7.998e-05	---------	7.239	8	0.5111
A Score	chr10	2225597	chr10:2225597:C:T	t	c	0.5583	0.1317	2.244e-05	++++--+++	9.872	8	0.2741
A Score	chr10	2245630	chr10:2245630:T:C	t	c	-0.5338	0.1279	3.012e-05	----++---	11.002	8	0.2016
A Score	chr10	4792575	chr10:4792575:G:A	a	g	-0.3627	0.0884	4.05e-05	---------	9.051	8	0.338
A Score	chr10	4795384	chr10:4795384:A:G	a	g	0.3565	0.0884	5.552e-05	+++++++++	9.545	8	0.2984
A Score	chr10	4798824	chr10:4798824:G:T	t	g	-0.3635	0.0887	4.202e-05	---------	9.415	8	0.3085
A Score	chr10	4798825	chr10:4798825:C:T	t	c	-0.3634	0.0887	4.21e-05	---------	9.409	8	0.309
A Score	chr10	25665405	chr10:25665405:G:A	a	g	0.5907	0.1511	9.292e-05	+++++++-+	8.875	8	0.3529
A Score	chr10	49069916	chr10:49069916:G:A	a	g	1.9131	0.4311	9.085e-06	++?????++	4.841	3	0.1838
A Score	chr10	60036585	chr10:60036585:G:A	a	g	0.7439	0.1891	8.328e-05	+-++++--+	10.43	8	0.2361
A Score	chr10	91055348	chr10:91055348:G:A	a	g	-0.4208	0.0994	2.311e-05	-+--?----	2.858	7	0.8978
A Score	chr10	91101459	chr10:91101459:C:A	a	c	-0.3654	0.0902	5.147e-05	-+-------	2.35	8	0.9684
A Score	chr10	91109797	chr10:91109797:G:C	c	g	-0.3505	0.0896	9.222e-05	-+-------	2.777	8	0.9475
A Score	chr10	91111470	chr10:91111470:G:C	c	g	-0.3497	0.0899	9.956e-05	-+-------	2.882	8	0.9415
A Score	chr10	96255657	chr10:96255657:G:T	t	g	0.2221	0.0553	5.93e-05	+-++++++-	18.674	8	0.0167
A Score	chr10	110201432	chr10:110201432:G:A	a	g	0.7797	0.1999	9.602e-05	++++-++-+	5.467	8	0.7067
A Score	chr10	112961123	chr10:112961123:C:T	t	c	0.791	0.1924	3.955e-05	-++++++++	6.272	8	0.6168
A Score	chr10	115267830	chr10:115267830:G:A	a	g	0.7573	0.194	9.458e-05	?-++?+--+	15.577	6	0.01621
A Score	chr10	115433397	chr10:115433397:T:C	t	c	-0.8449	0.2154	8.74e-05	?+--?-++?	10.048	5	0.07389
A Score	chr10	115569206	chr10:115569206:A:G	a	g	-0.8371	0.2138	9.011e-05	++--?-++?	11.022	6	0.08771
A Score	chr10	115634954	chr10:115634954:T:C	t	c	-0.8007	0.1968	4.738e-05	++--+-++-	14.176	8	0.07728
A Score	chr10	115660835	chr10:115660835:A:G	a	g	-0.8401	0.2136	8.387e-05	++--?-++?	11.199	6	0.0824
A Score	chr10	115678361	chr10:115678361:A:G	a	g	-0.8045	0.1948	3.616e-05	++--+-++-	13.51	8	0.09548
A Score	chr10	115726027	chr10:115726027:T:A	a	t	0.8606	0.1995	1.597e-05	--++-+--+	12.875	8	0.1162
A Score	chr10	115791502	chr10:115791502:A:G	a	g	-0.8409	0.213	7.873e-05	++--+-++?	11.994	7	0.1008
A Score	chr10	115805170	chr10:115805170:A:G	a	g	-0.834	0.2129	8.969e-05	++--?-++?	11.341	6	0.07838
A Score	chr11	586185	chr11:586185:G:A	a	g	0.7739	0.1951	7.281e-05	-?+++++-?	4.042	6	0.671
A Score	chr11	596102	chr11:596102:G:A	a	g	0.7739	0.1951	7.28e-05	-?+++++-?	4.042	6	0.671
A Score	chr11	624674	chr11:624674:C:T	t	c	0.7915	0.2009	8.17e-05	-?+++++-?	4.016	6	0.6745
A Score	chr11	629639	chr11:629639:G:A	a	g	0.7719	0.1942	7.065e-05	-?+++++-?	3.808	6	0.7027
A Score	chr11	2847638	chr11:2847638:G:A	a	g	0.4551	0.1075	2.313e-05	++++-++++	3.5	8	0.8992
A Score	chr11	7617805	chr11:7617805:C:G	c	g	-0.2408	0.0555	1.458e-05	+---+--+-	5.02	8	0.7554
A Score	chr11	21094713	chr11:21094713:G:A	a	g	1.0012	0.2252	8.783e-06	+?++-++-+	3.251	7	0.8608
A Score	chr11	21147168	chr11:21147168:G:A	a	g	0.8591	0.2155	6.723e-05	+?++-++-+	4.5	7	0.7207
A Score	chr11	23987715	chr11:23987715:A:AAAGTGAG	a	aaagtgag	-0.3124	0.0777	5.826e-05	++-------	5.057	8	0.7514
A Score	chr11	34484379	chr11:34484379:C:G	c	g	0.2246	0.0528	2.118e-05	++++++-++	9.857	8	0.2752
A Score	chr11	34484791	chr11:34484791:T:G	t	g	0.221	0.0528	2.854e-05	++++++-++	9.837	8	0.2767
A Score	chr11	34489994	chr11:34489994:C:A	a	c	0.214	0.054	7.299e-05	++++++-++	7.025	8	0.5339
A Score	chr11	34490562	chr11:34490562:T:C	t	c	-0.2173	0.054	5.627e-05	------+--	7.137	8	0.5219
A Score	chr11	34490630	chr11:34490630:T:C	t	c	-0.2169	0.054	5.949e-05	------+--	7.175	8	0.5179
A Score	chr11	34491015	chr11:34491015:C:G	c	g	-0.2178	0.054	5.454e-05	------+--	7.122	8	0.5235
A Score	chr11	34491883	chr11:34491883:T:A	a	t	0.2152	0.054	6.635e-05	++++++-++	6.944	8	0.5426
A Score	chr11	34492724	chr11:34492724:C:G	c	g	-0.2133	0.0539	7.643e-05	------+--	7.035	8	0.5329
A Score	chr11	34493394	chr11:34493394:T:G	t	g	-0.2122	0.0538	8.054e-05	------+--	7.043	8	0.532
A Score	chr11	34495437	chr11:34495437:G:A	a	g	0.2262	0.0541	2.93e-05	+-++++-++	8.001	8	0.4334
A Score	chr11	61083746	chr11:61083746:G:A	a	g	1.2353	0.2958	2.969e-05	?-?+??-++	3.752	4	0.4406
A Score	chr11	81986583	chr11:81986583:G:A	a	g	0.7157	0.1838	9.833e-05	++++-+-++	4.187	8	0.8398
A Score	chr11	94388385	chr11:94388385:C:T	t	c	0.5884	0.1497	8.43e-05	-++++++-+	3.757	8	0.8784
A Score	chr11	132640520	chr11:132640520:T:C	t	c	-0.4122	0.1039	7.304e-05	++--+--+-	7.835	8	0.4498
A Score	chr11	132650657	chr11:132650657:T:G	t	g	-0.4879	0.1195	4.459e-05	+---+-++-	7.987	8	0.4348
A Score	chr11	132653701	chr11:132653701:G:A	a	g	0.6083	0.1545	8.204e-05	?-++-++-+	7.735	7	0.3565
A Score	chr11	132655547	chr11:132655547:A:G	a	g	-0.4735	0.1208	8.908e-05	+---+-++-	7.514	8	0.4823
A Score	chr11	132656430	chr11:132656430:G:A	a	g	0.4715	0.1207	9.355e-05	-+++-+--+	7.075	8	0.5286
A Score	chr11	132667983	chr11:132667983:C:G	c	g	-0.6557	0.1572	3.022e-05	++--+--+-	8.902	8	0.3506
A Score	chr12	11330036	chr12:11330036:C:T	t	c	0.7264	0.1801	5.474e-05	?-++-++++	4.275	7	0.7476
A Score	chr12	11341029	chr12:11341029:C:T	t	c	0.729	0.1801	5.178e-05	??++-++++	3.78	6	0.7064
A Score	chr12	11385828	chr12:11385828:A:G	a	g	-0.6842	0.1737	8.17e-05	+?----+--	5.787	7	0.5648
A Score	chr12	11417453	chr12:11417453:T:A	a	t	0.741	0.1835	5.412e-05	-?++-+-++	4.132	7	0.7645
A Score	chr12	12427249	chr12:12427249:C:T	t	c	0.7153	0.1729	3.527e-05	++++-++-+	2.421	8	0.9653
A Score	chr12	23951596	chr12:23951596:T:A	a	t	-0.3042	0.0636	1.725e-06	----+----	6.075	8	0.6388
A Score	chr12	23954482	chr12:23954482:G:A	a	g	-0.3283	0.0625	1.472e-07	---------	5.333	8	0.7214
A Score	chr12	23955303	chr12:23955303:A:G	a	g	0.2633	0.0611	1.623e-05	-++++++++	7.694	8	0.4639
A Score	chr12	23956276	chr12:23956276:G:GA	g	ga	0.2824	0.0616	4.532e-06	-++++++++	7.519	8	0.4818
A Score	chr12	23956311	chr12:23956311:T:C	t	c	0.2969	0.0608	1.031e-06	-++++++++	7.306	8	0.504
A Score	chr12	23956707	chr12:23956707:A:T	a	t	0.2803	0.0615	5.162e-06	-++++++++	7.48	8	0.4859
A Score	chr12	56285425	chr12:56285425:G:C	c	g	1.347	0.294	4.605e-06	?+++??+-?	5.242	4	0.2633
A Score	chr12	56343467	chr12:56343467:C:A	a	c	1.3423	0.2944	5.137e-06	?+++??+-?	5.422	4	0.2467
A Score	chr12	71965900	chr12:71965900:A:G	a	g	0.5302	0.133	6.72e-05	+-+++++++	5.427	8	0.7112
A Score	chr12	71985632	chr12:71985632:C:T	t	c	-0.5285	0.133	7.048e-05	-+-------	5.545	8	0.698
A Score	chr12	72001546	chr12:72001546:C:T	t	c	-0.5238	0.1324	7.575e-05	-+-------	5.074	8	0.7497
A Score	chr12	73868601	chr12:73868601:C:G	c	g	-0.9346	0.2375	8.322e-05	-+--?--??	1.944	5	0.8568
A Score	chr12	89004612	chr12:89004612:C:T	t	c	0.545	0.1398	9.64e-05	-+++-+--+	11.001	8	0.2016
A Score	chr12	89009210	chr12:89009210:C:A	a	c	0.5453	0.1398	9.615e-05	-+++-+-?+	8.155	7	0.3191
A Score	chr12	89014807	chr12:89014807:C:A	a	c	0.5638	0.1387	4.823e-05	-+++?+-?+	7.13	6	0.309
A Score	chr12	89017961	chr12:89017961:G:C	c	g	0.5633	0.1392	5.221e-05	-+++?+-?+	7.125	6	0.3094
A Score	chr12	89354271	chr12:89354271:T:C	t	c	-0.9245	0.2114	1.227e-05	----?----	5.13	7	0.6441
A Score	chr12	89357308	chr12:89357308:CA:C	ca	c	-0.9232	0.2113	1.245e-05	----?----	5.205	7	0.635
A Score	chr12	89371458	chr12:89371458:G:A	a	g	0.9483	0.2209	1.767e-05	+++++++++	3.242	8	0.9183
A Score	chr12	96068260	chr12:96068260:G:A	a	g	0.4508	0.0985	4.716e-06	+++++++++	6.63	8	0.577
A Score	chr12	96071652	chr12:96071652:C:T	t	c	0.4558	0.0986	3.816e-06	+++++++++	6.582	8	0.5824
A Score	chr12	96075266	chr12:96075266:C:T	t	c	0.5539	0.1127	8.897e-07	+++++++++	9.279	8	0.3193
A Score	chr12	96079327	chr12:96079327:T:TC	t	tc	-0.2932	0.0698	2.704e-05	---------	8.702	8	0.368
A Score	chr12	96083084	chr12:96083084:G:GAGAAC	g	gagaac	-0.4404	0.0994	9.467e-06	---------	6.226	8	0.622
A Score	chr12	96083440	chr12:96083440:G:A	a	g	0.4417	0.0992	8.49e-06	+++++++++	5.77	8	0.673
A Score	chr12	97372162	chr12:97372162:C:T	t	c	0.5868	0.1505	9.655e-05	+?+++++++	4.207	7	0.7557
A Score	chr12	97373976	chr12:97373976:C:A	a	c	0.6098	0.1494	4.489e-05	+?+++++++	3.763	7	0.8067
A Score	chr12	97374625	chr12:97374625:C:G	c	g	-0.6103	0.1495	4.429e-05	-?-------	3.769	7	0.806
A Score	chr12	97378632	chr12:97378632:C:A	a	c	0.6122	0.1494	4.158e-05	+?+++++++	3.8	7	0.8026
A Score	chr12	97382085	chr12:97382085:A:C	a	c	-0.6131	0.1494	4.071e-05	-?-------	3.814	7	0.801
A Score	chr12	97384101	chr12:97384101:A:G	a	g	-0.6009	0.1484	5.124e-05	-?-------	3.086	7	0.8769
A Score	chr12	97385041	chr12:97385041:G:C	c	g	0.5986	0.1502	6.735e-05	+?+++++++	4.4	7	0.7328
A Score	chr12	97387023	chr12:97387023:G:A	a	g	0.6122	0.1495	4.225e-05	+?+++++++	3.833	7	0.7988
A Score	chr12	97391828	chr12:97391828:A:G	a	g	-0.5991	0.1502	6.664e-05	-?-------	4.408	7	0.7317
A Score	chr12	97393154	chr12:97393154:C:T	t	c	0.599	0.1502	6.678e-05	+?+++++++	4.408	7	0.7318
A Score	chr12	125515616	chr12:125515616:TCA:T	t	tca	0.4445	0.1103	5.582e-05	+++++++++	5.408	8	0.7133
A Score	chr12	125520208	chr12:125520208:G:T	t	g	0.428	0.1093	9.021e-05	+++++++++	4.863	8	0.7721
A Score	chr12	127656440	chr12:127656440:C:T	t	c	0.8373	0.1919	1.276e-05	-+++-++-+	5.107	8	0.7461
A Score	chr13	19645556	chr13:19645556:G:C	c	g	1.0791	0.274	8.22e-05	?-++?+-+-	5.835	6	0.442
A Score	chr13	19654162	chr13:19654162:T:C	t	c	-1.0874	0.2747	7.544e-05	?+--?-+-+	5.833	6	0.4422
A Score	chr13	19657497	chr13:19657497:G:C	c	g	1.0787	0.2739	8.221e-05	?-++?+-+-	5.829	6	0.4426
A Score	chr13	19757723	chr13:19757723:G:A	a	g	1.1073	0.2796	7.488e-05	?-++?+-+-	5.722	6	0.455
A Score	chr13	19897546	chr13:19897546:C:T	t	c	1.1064	0.2753	5.839e-05	?-++?+-+-	4.633	6	0.5916
A Score	chr13	21052013	chr13:21052013:G:A	a	g	0.4799	0.1158	3.427e-05	+-+++++-+	7.45	8	0.4889
A Score	chr13	21065330	chr13:21065330:A:G	a	g	-0.4707	0.115	4.261e-05	-+-----+-	7.314	8	0.5032
A Score	chr13	35679539	chr13:35679539:G:T	t	g	1.1531	0.2927	8.191e-05	-++???+++	1.655	5	0.8945
A Score	chr13	40631152	chr13:40631152:G:A	a	g	0.2686	0.0689	9.677e-05	--+++++++	5.656	8	0.6857
A Score	chr13	49737526	chr13:49737526:CTGTTT:C	ctgttt	c	-1.0563	0.2661	7.209e-05	?---??-??	6.223	3	0.1012
A Score	chr13	54523454	chr13:54523454:T:C	t	c	-0.7786	0.1939	5.913e-05	+?--?----	2.011	6	0.9187
A Score	chr13	60757552	chr13:60757552:C:T	t	c	1.2664	0.3205	7.787e-05	?++???+??	0.443	2	0.8011
A Score	chr13	60759576	chr13:60759576:G:A	a	g	1.2658	0.3205	7.834e-05	?++???+??	0.444	2	0.8008
A Score	chr13	60804966	chr13:60804966:T:A	a	t	1.196	0.3003	6.803e-05	?++???++?	0.81	3	0.8471
A Score	chr13	60810290	chr13:60810290:G:T	t	g	1.2498	0.3193	9.054e-05	?++???+??	0.399	2	0.8191
A Score	chr13	73296506	chr13:73296506:C:T	t	c	0.784	0.1784	1.117e-05	-+++-+-++	10.396	8	0.2383
A Score	chr13	73337529	chr13:73337529:C:T	t	c	1.0328	0.2346	1.075e-05	?-++?-?++	7.924	5	0.1605
A Score	chr13	83460017	chr13:83460017:C:T	t	c	0.4454	0.1073	3.303e-05	+-+++++-+	11.851	8	0.158
A Score	chr13	83462492	chr13:83462492:T:C	t	c	-0.4504	0.1072	2.645e-05	-+-----+-	11.64	8	0.168
A Score	chr13	83462512	chr13:83462512:A:T	a	t	-0.4504	0.1072	2.647e-05	-+-----+-	11.641	8	0.168
A Score	chr13	83465499	chr13:83465499:G:A	a	g	0.4766	0.1089	1.215e-05	+-+-+++++	12.092	8	0.1471
A Score	chr13	83466668	chr13:83466668:C:T	t	c	0.4783	0.109	1.133e-05	+-+-+++++	12.181	8	0.1433
A Score	chr13	83466730	chr13:83466730:A:G	a	g	-0.4523	0.1072	2.447e-05	-+-----+-	11.763	8	0.1621
A Score	chr13	83467436	chr13:83467436:G:A	a	g	0.4969	0.1095	5.699e-06	+-+-+++++	12.748	8	0.1208
A Score	chr13	83471207	chr13:83471207:C:T	t	c	0.355	0.0808	1.127e-05	+-+++++-+	9.729	8	0.2846
A Score	chr13	83471582	chr13:83471582:C:T	t	c	0.3557	0.0808	1.085e-05	+-+++++-+	9.685	8	0.2878
A Score	chr13	83471678	chr13:83471678:A:G	a	g	-0.3551	0.0808	1.124e-05	-+-----+-	9.725	8	0.2849
A Score	chr13	83471778	chr13:83471778:A:C	a	c	-0.3549	0.0808	1.122e-05	-+-----+-	9.704	8	0.2864
A Score	chr13	83472862	chr13:83472862:T:A	a	t	0.5012	0.109	4.258e-06	+-+-+++++	13.067	8	0.1096
A Score	chr13	83473401	chr13:83473401:T:C	t	c	-0.3551	0.0809	1.121e-05	-+-----+-	9.729	8	0.2846
A Score	chr13	83475199	chr13:83475199:G:A	a	g	0.3519	0.0808	1.347e-05	+-+++++-+	9.694	8	0.2871
A Score	chr13	83475913	chr13:83475913:G:A	a	g	0.3551	0.0808	1.123e-05	+-+++++-+	9.747	8	0.2832
A Score	chr13	83476759	chr13:83476759:C:T	t	c	0.4855	0.1084	7.59e-06	+-+-+++++	12.28	8	0.1391
A Score	chr13	83476778	chr13:83476778:A:G	a	g	-0.4855	0.1084	7.591e-06	-+-+-----	12.28	8	0.1391
A Score	chr13	83476869	chr13:83476869:G:A	a	g	0.4836	0.1082	7.794e-06	+-+-+++++	11.758	8	0.1623
A Score	chr13	83478327	chr13:83478327:G:A	a	g	0.4437	0.1057	2.689e-05	+-+-+++-+	11.94	8	0.1539
A Score	chr13	83483499	chr13:83483499:G:T	t	g	0.3414	0.0805	2.254e-05	+-+++++-+	8.839	8	0.3561
A Score	chr13	83485304	chr13:83485304:G:A	a	g	0.4856	0.1085	7.569e-06	+-+-+++++	12.237	8	0.1409
A Score	chr13	83485362	chr13:83485362:A:G	a	g	-0.4852	0.1084	7.69e-06	-+-+-----	12.268	8	0.1397
A Score	chr13	83486754	chr13:83486754:T:C	t	c	-0.4896	0.1081	5.957e-06	-+-+-----	12.547	8	0.1284
A Score	chr13	83487103	chr13:83487103:A:G	a	g	-0.5035	0.1087	3.601e-06	-+-+-----	13.065	8	0.1096
A Score	chr13	83487297	chr13:83487297:G:A	a	g	0.3459	0.0799	1.512e-05	+-+++++-+	9.364	8	0.3125
A Score	chr13	83488580	chr13:83488580:T:C	t	c	-0.4866	0.1081	6.756e-06	-+-+-----	12.222	8	0.1416
A Score	chr13	83491071	chr13:83491071:A:T	a	t	-0.4913	0.1081	5.487e-06	-+-+-----	12.652	8	0.1244
A Score	chr13	83491344	chr13:83491344:A:G	a	g	-0.3448	0.08	1.615e-05	-+-----+-	9.37	8	0.312
A Score	chr13	83492117	chr13:83492117:C:T	t	c	0.345	0.08	1.61e-05	+-+++++-+	9.359	8	0.3129
A Score	chr13	83492926	chr13:83492926:T:C	t	c	-0.3448	0.08	1.622e-05	-+-----+-	9.375	8	0.3116
A Score	chr13	83493292	chr13:83493292:T:G	t	g	-0.5016	0.1086	3.908e-06	-+-+-----	12.977	8	0.1126
A Score	chr13	83493885	chr13:83493885:C:T	t	c	0.4877	0.1081	6.452e-06	+-+-+++++	12.184	8	0.1432
A Score	chr13	84410781	chr13:84410781:G:C	c	g	0.8266	0.1945	2.147e-05	+?++?++++	5.803	6	0.4456
A Score	chr13	90270206	chr13:90270206:C:T	t	c	1.7274	0.4351	7.195e-05	?+?+???+?	1.623	2	0.4442
A Score	chr13	91641144	chr13:91641144:G:A	a	g	0.2266	0.0573	7.568e-05	-++++++-+	6.135	8	0.6322
A Score	chr13	102580521	chr13:102580521:G:A	a	g	0.4495	0.1135	7.47e-05	+++++++++	5.793	8	0.6705
A Score	chr13	105497778	chr13:105497778:G:T	t	g	0.5263	0.1336	8.198e-05	++++++-++	9.168	8	0.3283
A Score	chr13	105594775	chr13:105594775:C:T	t	c	-0.2412	0.0608	7.251e-05	-------+-	5.473	8	0.706
A Score	chr14	28376433	chr14:28376433:A:G	a	g	-0.2154	0.054	6.6e-05	-+--+----	6.181	8	0.6269
A Score	chr14	28393077	chr14:28393077:A:G	a	g	-0.2143	0.0542	7.7e-05	-+--+----	5.935	8	0.6545
A Score	chr14	28395472	chr14:28395472:G:A	a	g	0.2152	0.0542	7.224e-05	+-++-++++	5.903	8	0.6581
A Score	chr14	28417968	chr14:28417968:G:A	a	g	0.2114	0.0542	9.542e-05	+-++-++++	4.906	8	0.7676
A Score	chr14	30681736	chr14:30681736:T:A	a	t	0.8865	0.2192	5.255e-05	+-+++++-+	7.705	8	0.4628
A Score	chr14	31857854	chr14:31857854:C:T	t	c	0.5661	0.1432	7.707e-05	+?++?++?+	1.829	5	0.8723
A Score	chr14	31858120	chr14:31858120:C:T	t	c	0.565	0.1432	7.992e-05	+?++?++?+	1.817	5	0.8738
A Score	chr14	32076110	chr14:32076110:C:A	a	c	0.8693	0.222	8.986e-05	++++?+++-	7.469	7	0.3818
A Score	chr14	32132034	chr14:32132034:G:T	t	g	0.8805	0.2198	6.166e-05	++++?+++-	7.714	7	0.3585
A Score	chr14	33806830	chr14:33806830:A:G	a	g	-0.3243	0.0824	8.366e-05	----+----	5.586	8	0.6935
A Score	chr14	36354877	chr14:36354877:G:A	a	g	1.0328	0.2528	4.402e-05	+?++?+-++	3.818	6	0.7012
A Score	chr14	47758444	chr14:47758444:A:G	a	g	0.3526	0.0901	9.012e-05	++++-+-++	13.318	8	0.1014
A Score	chr14	47763626	chr14:47763626:T:C	t	c	0.3546	0.0898	7.811e-05	++++-+-++	13.627	8	0.09202
A Score	chr14	47768006	chr14:47768006:A:C	a	c	0.3577	0.0899	6.86e-05	++++-+-++	13.308	8	0.1017
A Score	chr14	47786248	chr14:47786248:G:T	t	g	-0.3509	0.0896	9.014e-05	----+-+--	13.131	8	0.1074
A Score	chr14	47789212	chr14:47789212:T:C	t	c	0.3537	0.09	8.445e-05	++++-+-++	12.844	8	0.1173
A Score	chr14	47789293	chr14:47789293:G:C	c	g	-0.3563	0.0899	7.447e-05	----+-+--	12.815	8	0.1184
A Score	chr14	47790731	chr14:47790731:G:C	c	g	-0.3563	0.0899	7.415e-05	----+-+--	12.79	8	0.1193
A Score	chr14	47791731	chr14:47791731:T:C	t	c	0.3549	0.0898	7.813e-05	++++-+-++	12.791	8	0.1192
A Score	chr14	47791870	chr14:47791870:C:T	t	c	-0.3552	0.0898	7.659e-05	----+-+--	12.838	8	0.1176
A Score	chr14	47794242	chr14:47794242:T:C	t	c	0.3556	0.0898	7.54e-05	++++-+-++	12.768	8	0.1201
A Score	chr14	47796141	chr14:47796141:C:T	t	c	-0.3531	0.0903	9.155e-05	----+-+--	12.625	8	0.1254
A Score	chr14	47796637	chr14:47796637:A:C	a	c	0.3555	0.0898	7.56e-05	++++-+-++	12.79	8	0.1193
A Score	chr14	47798549	chr14:47798549:A:T	a	t	0.3542	0.0899	8.103e-05	++++-+-++	12.727	8	0.1216
A Score	chr14	47799006	chr14:47799006:T:A	a	t	-0.3542	0.0897	7.853e-05	----+-+--	12.042	8	0.1493
A Score	chr14	47799016	chr14:47799016:T:C	t	c	0.3529	0.0899	8.724e-05	++++-+-++	12.65	8	0.1245
A Score	chr14	47799516	chr14:47799516:G:A	a	g	-0.3536	0.0898	8.273e-05	----+-+--	12.555	8	0.1281
A Score	chr14	47800615	chr14:47800615:T:G	t	g	0.3542	0.0899	8.118e-05	++++-+-++	12.688	8	0.123
A Score	chr14	47802806	chr14:47802806:AG:A	a	ag	-0.3568	0.0896	6.825e-05	----+-+--	12.095	8	0.147
A Score	chr14	47804107	chr14:47804107:T:G	t	g	0.3505	0.0895	9.034e-05	++++-+-++	12.74	8	0.1211
A Score	chr14	47805190	chr14:47805190:C:A	a	c	-0.3498	0.0895	9.283e-05	----+-+--	12.732	8	0.1214
A Score	chr14	47806283	chr14:47806283:G:C	c	g	-0.3508	0.0893	8.544e-05	----+-+--	12.011	8	0.1507
A Score	chr14	47806865	chr14:47806865:C:T	t	c	-0.3491	0.0895	9.642e-05	----+-+--	12.688	8	0.123
A Score	chr14	47807104	chr14:47807104:C:T	t	c	-0.3509	0.0893	8.537e-05	----+-+--	12.015	8	0.1506
A Score	chr14	47807217	chr14:47807217:T:C	t	c	0.3509	0.0893	8.531e-05	++++-+-++	12.013	8	0.1506
A Score	chr14	47837392	chr14:47837392:G:A	a	g	-0.3896	0.0909	1.802e-05	----+-+--	12.675	8	0.1235
A Score	chr14	59751824	chr14:59751824:C:A	a	c	1.0584	0.2621	5.398e-05	?-++??++?	0.258	4	0.9924
A Score	chr14	59769597	chr14:59769597:T:C	t	c	-1.069	0.2592	3.73e-05	?+--??--?	0.208	4	0.995
A Score	chr14	59819858	chr14:59819858:TC:T	t	tc	0.9589	0.2454	9.356e-05	?+++??++?	0.563	4	0.9671
A Score	chr14	59843625	chr14:59843625:A:T	a	t	-0.9675	0.2396	5.39e-05	----??--?	0.514	5	0.9916
A Score	chr14	60127461	chr14:60127461:C:T	t	c	0.9556	0.2409	7.264e-05	++++??++?	0.819	5	0.9758
A Score	chr14	60157443	chr14:60157443:C:T	t	c	1.1015	0.2575	1.893e-05	+-++??++?	0.833	5	0.9749
A Score	chr14	60194016	chr14:60194016:T:C	t	c	-1.1158	0.2578	1.508e-05	-+--??--?	0.865	5	0.9727
A Score	chr14	65205194	chr14:65205194:A:G	a	g	0.2155	0.0549	8.693e-05	+-+++++++	6.733	8	0.5657
A Score	chr14	65209416	chr14:65209416:T:G	t	g	0.2211	0.0551	6.095e-05	+-+++++++	6.817	8	0.5565
A Score	chr14	65209577	chr14:65209577:C:T	t	c	-0.2171	0.0556	9.499e-05	-+-------	8.705	8	0.3677
A Score	chr14	69614312	chr14:69614312:C:T	t	c	-0.223	0.0545	4.316e-05	+--------	10.045	8	0.2619
A Score	chr14	69637403	chr14:69637403:C:T	t	c	-0.2197	0.0543	5.268e-05	+--------	10.265	8	0.2469
A Score	chr14	69656659	chr14:69656659:CCAGGCACTTTGT:C	ccaggcactttgt	c	0.2207	0.0544	5.007e-05	-++++++++	10.456	8	0.2345
A Score	chr14	69656933	chr14:69656933:G:T	t	g	-0.2207	0.0544	4.989e-05	+--------	10.463	8	0.234
A Score	chr14	69680276	chr14:69680276:C:T	t	c	-0.2222	0.0545	4.574e-05	+---+----	10.762	8	0.2155
A Score	chr14	69684678	chr14:69684678:C:T	t	c	-0.2197	0.0544	5.409e-05	+--------	9.995	8	0.2654
A Score	chr14	69691981	chr14:69691981:G:T	t	g	-0.22	0.0545	5.434e-05	+---+----	9.954	8	0.2683
A Score	chr14	69708200	chr14:69708200:T:C	t	c	0.2218	0.0547	5.055e-05	-++++++++	9.797	8	0.2796
A Score	chr14	79550248	chr14:79550248:C:A	a	c	0.3155	0.0785	5.901e-05	--+++++-+	6.52	8	0.5892
A Score	chr14	79571815	chr14:79571815:T:C	t	c	-0.3069	0.078	8.381e-05	-+-----+-	7.631	8	0.4704
A Score	chr14	94406382	chr14:94406382:T:G	t	g	-0.5774	0.1426	5.124e-05	------+--	6.029	8	0.644
A Score	chr14	94411215	chr14:94411215:G:C	c	g	0.6222	0.1518	4.125e-05	++++++-++	8.331	8	0.4018
A Score	chr14	94412711	chr14:94412711:T:C	t	c	-0.6133	0.1507	4.702e-05	------+--	6.635	8	0.5765
A Score	chr14	97148901	chr14:97148901:T:C	t	c	-0.8717	0.2198	7.314e-05	+---?-+--	10.958	7	0.1404
A Score	chr14	98586716	chr14:98586716:T:C	t	c	-0.2255	0.0559	5.394e-05	-------+-	2.931	8	0.9386
A Score	chr14	98587627	chr14:98587627:A:G	a	g	-0.2286	0.056	4.505e-05	-------+-	3.131	8	0.9259
A Score	chr14	103844345	chr14:103844345:G:T	t	g	0.6748	0.1541	1.187e-05	+-+++++-+	13.075	8	0.1093
A Score	chr15	33341839	chr15:33341839:G:A	a	g	0.6196	0.1568	7.796e-05	+++++++-+	4.307	8	0.8284
A Score	chr15	44787809	chr15:44787809:G:C	c	g	1.6707	0.4161	5.939e-05	?+????+++	3.645	3	0.3024
A Score	chr15	44798670	chr15:44798670:G:A	a	g	1.6908	0.4183	5.292e-05	?+????+++	3.562	3	0.3128
A Score	chr15	69871287	chr15:69871287:G:A	a	g	0.227	0.0567	6.173e-05	+++++++-+	5.841	8	0.6651
A Score	chr15	69873075	chr15:69873075:G:A	a	g	0.2251	0.0561	5.949e-05	+++++++-+	6.104	8	0.6355
A Score	chr15	69885639	chr15:69885639:TC:T	t	tc	0.2412	0.0601	5.989e-05	+-+++++--	7.214	8	0.5137
A Score	chr15	69886596	chr15:69886596:C:A	a	c	0.2349	0.0601	9.332e-05	+-++++++-	7.606	8	0.4729
A Score	chr15	69896334	chr15:69896334:T:C	t	c	-0.2612	0.0639	4.347e-05	-+-----++	6.816	8	0.5567
A Score	chr15	88947924	chr15:88947924:G:A	a	g	1.0444	0.2642	7.704e-05	+++++?++?	4.404	6	0.6222
A Score	chr15	92134287	chr15:92134287:A:G	a	g	0.2351	0.0577	4.565e-05	-++++++++	2.872	8	0.9421
A Score	chr15	92143115	chr15:92143115:A:C	a	c	0.2177	0.0557	9.311e-05	+++++++++	6.566	8	0.5841
A Score	chr15	92144165	chr15:92144165:C:G	c	g	0.2518	0.0583	1.576e-05	+++++++++	3.572	8	0.8935
A Score	chr15	92144326	chr15:92144326:T:C	t	c	0.2516	0.0583	1.575e-05	+++++++++	3.543	8	0.8958
A Score	chr15	92144553	chr15:92144553:G:A	a	g	-0.2491	0.0584	2.011e-05	---------	3.322	8	0.9125
A Score	chr15	92144897	chr15:92144897:A:T	a	t	0.2419	0.0582	3.268e-05	+++++++++	3.493	8	0.8997
A Score	chr15	92145423	chr15:92145423:T:TTC	t	ttc	0.247	0.0582	2.208e-05	+++++++++	3.379	8	0.9084
A Score	chr15	92145728	chr15:92145728:A:G	a	g	0.244	0.0581	2.716e-05	+++++++++	3.319	8	0.9127
A Score	chr15	92145751	chr15:92145751:C:T	t	c	-0.2397	0.0576	3.111e-05	---------	3.521	8	0.8975
A Score	chr15	92145962	chr15:92145962:C:CA	ca	c	-0.2407	0.0582	3.496e-05	---------	3.163	8	0.9237
A Score	chr15	92145999	chr15:92145999:A:G	a	g	0.245	0.0581	2.494e-05	+++++++++	3.355	8	0.9102
A Score	chr15	92146465	chr15:92146465:C:G	c	g	0.2492	0.0583	1.91e-05	+++++++++	2.87	8	0.9422
A Score	chr15	92147318	chr15:92147318:A:G	a	g	0.2498	0.0581	1.71e-05	+++++++++	3.252	8	0.9176
A Score	chr15	92147786	chr15:92147786:T:C	t	c	0.2175	0.0556	9.194e-05	+++++++++	6.423	8	0.6
A Score	chr15	92147988	chr15:92147988:T:G	t	g	0.2262	0.0554	4.447e-05	+++++++++	5.529	8	0.6999
A Score	chr15	92150196	chr15:92150196:T:G	t	g	0.2336	0.057	4.24e-05	-+++-++++	2.595	8	0.9572
A Score	chr15	93265804	chr15:93265804:A:G	a	g	-0.3515	0.0853	3.802e-05	----+--+-	7.861	8	0.4472
A Score	chr15	93276039	chr15:93276039:C:T	t	c	0.3403	0.0855	6.903e-05	++++-++-+	6.852	8	0.5527
A Score	chr16	26461059	chr16:26461059:G:C	c	g	1.6023	0.4118	9.974e-05	?+????+?+	3.945	2	0.1391
A Score	chr16	27847613	chr16:27847613:T:C	t	c	-0.8436	0.2042	3.618e-05	+?--?----	5.329	6	0.5023
A Score	chr16	29171909	chr16:29171909:A:G	a	g	-0.2079	0.053	8.811e-05	-+----+--	7.944	8	0.439
A Score	chr16	29174870	chr16:29174870:T:C	t	c	-0.2064	0.053	9.856e-05	-+----+--	8.298	8	0.4049
A Score	chr16	29175043	chr16:29175043:A:G	a	g	-0.2079	0.053	8.765e-05	-+----+--	7.93	8	0.4404
A Score	chr16	29177973	chr16:29177973:A:G	a	g	-0.2078	0.053	8.914e-05	-+----+--	8.116	8	0.4222
A Score	chr16	29203953	chr16:29203953:A:G	a	g	-0.2065	0.0528	9.316e-05	-+----+--	10.563	8	0.2277
A Score	chr16	29206284	chr16:29206284:A:G	a	g	-0.2078	0.0528	8.416e-05	-+----+--	10.717	8	0.2182
A Score	chr16	29209997	chr16:29209997:T:G	t	g	-0.2089	0.0521	5.994e-05	-+----+--	11.198	8	0.1907
A Score	chr16	29211121	chr16:29211121:T:C	t	c	-0.2058	0.0528	9.609e-05	-+----+--	13.03	8	0.1108
A Score	chr16	29213143	chr16:29213143:A:G	a	g	-0.2071	0.0528	8.718e-05	-+----+--	13.134	8	0.1073
A Score	chr16	29214110	chr16:29214110:G:A	a	g	0.2123	0.0524	5.088e-05	+-++++-++	11.424	8	0.1788
A Score	chr16	29214168	chr16:29214168:T:C	t	c	-0.2097	0.0524	6.239e-05	-+----+--	11.398	8	0.1801
A Score	chr16	29220052	chr16:29220052:G:A	a	g	0.2203	0.0525	2.719e-05	+-++++-++	9.875	8	0.2739
A Score	chr16	29220386	chr16:29220386:A:G	a	g	-0.2209	0.0525	2.564e-05	-+----+--	9.917	8	0.2709
A Score	chr16	29220649	chr16:29220649:C:A	a	c	0.2204	0.0527	2.862e-05	+-++++-++	10.391	8	0.2387
A Score	chr16	29220650	chr16:29220650:T:G	t	g	-0.2228	0.0526	2.271e-05	-+----+--	9.947	8	0.2687
A Score	chr16	29221356	chr16:29221356:A:G	a	g	-0.2089	0.0529	7.981e-05	-+----+--	9.995	8	0.2654
A Score	chr16	29221646	chr16:29221646:G:A	a	g	0.2102	0.0531	7.524e-05	+-++++-++	11.67	8	0.1666
A Score	chr16	29223261	chr16:29223261:G:C	c	g	0.2144	0.0533	5.671e-05	+-++++-++	11.717	8	0.1643
A Score	chr16	29223807	chr16:29223807:A:G	a	g	-0.2139	0.0533	5.933e-05	-+----+--	11.762	8	0.1621
A Score	chr16	29224212	chr16:29224212:G:C	c	g	0.2166	0.0532	4.708e-05	+-++++-++	11.022	8	0.2005
A Score	chr16	49847794	chr16:49847794:G:A	a	g	0.816	0.1914	2.007e-05	++++?++++	8.128	7	0.3215
A Score	chr16	51679111	chr16:51679111:C:A	a	c	-0.2145	0.0539	6.985e-05	---------	3.155	8	0.9242
A Score	chr16	51684425	chr16:51684425:C:T	t	c	-0.214	0.054	7.512e-05	---------	3.22	8	0.9198
A Score	chr16	51706684	chr16:51706684:C:T	t	c	-0.2108	0.054	9.506e-05	---------	3.164	8	0.9236
A Score	chr16	74164722	chr16:74164722:A:C	a	c	-0.7747	0.1931	6.01e-05	----+-+?-	7.992	7	0.3333
A Score	chr16	75517054	chr16:75517054:G:A	a	g	1.2834	0.2449	1.594e-07	--++??-?+	12.48	5	0.02878
A Score	chr16	75683943	chr16:75683943:C:T	t	c	1.1146	0.2198	3.959e-07	-?+++--++	15.995	7	0.02516
A Score	chr16	75686202	chr16:75686202:C:G	c	g	-0.7507	0.1662	6.307e-06	++--+++--	11.851	8	0.158
A Score	chr16	75717066	chr16:75717066:T:C	t	c	-0.6025	0.1515	6.98e-05	++--+-+--	9.668	8	0.2891
A Score	chr16	75837636	chr16:75837636:C:A	a	c	1.0773	0.2301	2.847e-06	-?++?--?+	10.897	5	0.05347
A Score	chr16	75932311	chr16:75932311:G:A	a	g	0.7462	0.1863	6.193e-05	+-+++++?+	5.153	7	0.6413
A Score	chr16	84541196	chr16:84541196:T:C	t	c	0.3632	0.0927	8.864e-05	-+++-++-+	14.006	8	0.0816
A Score	chr16	84541672	chr16:84541672:T:C	t	c	0.3627	0.0927	9.16e-05	-+++-++-+	14.012	8	0.08146
A Score	chr16	84541826	chr16:84541826:A:G	a	g	0.3624	0.0927	9.237e-05	-+++-++-+	13.998	8	0.08181
A Score	chr16	84541935	chr16:84541935:T:C	t	c	0.3627	0.0931	9.784e-05	-+++-++-+	13.988	8	0.08207
A Score	chr16	84542217	chr16:84542217:A:C	a	c	0.3627	0.0931	9.746e-05	-+++-++-+	13.99	8	0.08202
A Score	chr16	84545755	chr16:84545755:T:C	t	c	-0.3833	0.0969	7.657e-05	+---+--+-	14.297	8	0.07434
A Score	chr16	84545866	chr16:84545866:C:G	c	g	-0.3829	0.0973	8.31e-05	+---+--+-	14.009	8	0.08152
A Score	chr16	84546565	chr16:84546565:G:A	a	g	0.3765	0.0955	8.09e-05	--++-++-+	14.714	8	0.06496
A Score	chr16	86649116	chr16:86649116:C:A	a	c	-0.2107	0.054	9.465e-05	--+-+----	17.013	8	0.02997
A Score	chr16	86650436	chr16:86650436:G:A	a	g	-0.2186	0.0538	4.788e-05	--+-+----	15.66	8	0.04751
A Score	chr16	86650496	chr16:86650496:A:C	a	c	0.2178	0.0538	5.092e-05	++-+-++++	15.802	8	0.0453
A Score	chr16	86650526	chr16:86650526:G:A	a	g	-0.2163	0.0537	5.646e-05	--+-+----	16.091	8	0.0411
A Score	chr16	86650570	chr16:86650570:A:G	a	g	0.2208	0.0538	4.044e-05	++-+-++++	16.133	8	0.04051
A Score	chr16	86650928	chr16:86650928:A:G	a	g	0.2204	0.0538	4.146e-05	++-+-++++	15.799	8	0.04534
A Score	chr16	86651272	chr16:86651272:T:C	t	c	0.2183	0.0538	4.924e-05	++-+-++++	16.17	8	0.04001
A Score	chr16	86651541	chr16:86651541:G:A	a	g	-0.2171	0.0538	5.437e-05	--+-+----	16.089	8	0.04112
A Score	chr16	86855643	chr16:86855643:C:T	t	c	-0.2242	0.0546	4.04e-05	----+----	6.854	8	0.5525
A Score	chr16	86858411	chr16:86858411:G:C	c	g	0.2279	0.0552	3.683e-05	++++-++++	7.897	8	0.4436
A Score	chr17	8814614	chr17:8814614:C:T	t	c	1.0368	0.2449	2.302e-05	?-++++-+?	5.078	6	0.5339
A Score	chr17	39698623	chr17:39698623:T:TG	t	tg	-0.2312	0.0546	2.306e-05	+-----+--	17.118	8	0.0289
A Score	chr17	53286835	chr17:53286835:G:A	a	g	0.7696	0.1968	9.208e-05	??+++++++	2.774	6	0.8367
A Score	chr17	53287727	chr17:53287727:C:T	t	c	0.7772	0.1885	3.742e-05	??+++++++	2.821	6	0.831
A Score	chr17	66918973	chr17:66918973:G:A	a	g	0.5525	0.1194	3.697e-06	-+++?+-++	16.015	7	0.02498
A Score	chr17	66929858	chr17:66929858:T:C	t	c	-0.5461	0.1193	4.735e-06	+---?-+--	15.9	7	0.02605
A Score	chr17	72291383	chr17:72291383:G:C	c	g	-0.2485	0.0583	2.041e-05	----+----	6.443	8	0.5978
A Score	chr17	72293175	chr17:72293175:A:G	a	g	0.2278	0.0578	8.191e-05	++++-++++	4.985	8	0.7592
A Score	chr17	72294754	chr17:72294754:AT:A	a	at	-0.2282	0.0579	8.095e-05	----+----	4.888	8	0.7694
A Score	chr17	72295015	chr17:72295015:C:A	a	c	-0.2302	0.0578	6.901e-05	----+----	5.044	8	0.7528
A Score	chr17	72297185	chr17:72297185:G:A	a	g	-0.2303	0.0578	6.796e-05	----+----	5.385	8	0.7158
A Score	chr17	72297729	chr17:72297729:G:A	a	g	-0.2314	0.0578	6.32e-05	----+----	5.256	8	0.7299
A Score	chr17	72297812	chr17:72297812:G:A	a	g	-0.2341	0.0578	5.171e-05	----+----	5.227	8	0.7331
A Score	chr17	72299461	chr17:72299461:A:G	a	g	0.231	0.0578	6.343e-05	++++-++++	5.384	8	0.7159
A Score	chr17	72300105	chr17:72300105:A:G	a	g	0.248	0.0588	2.49e-05	++++-++++	7.484	8	0.4855
A Score	chr17	72574209	chr17:72574209:G:A	a	g	1.6389	0.3723	1.072e-05	?+????+?+	2.07	2	0.3551
A Score	chr17	74058585	chr17:74058585:C:T	t	c	0.2833	0.0678	2.905e-05	-++++++++	4.97	8	0.7608
A Score	chr18	5115215	chr18:5115215:GTTT:G	g	gttt	0.2874	0.0732	8.717e-05	--++-++++	7.1	8	0.5259
A Score	chr18	5121672	chr18:5121672:C:T	t	c	0.2858	0.0731	9.252e-05	--+++++++	7.156	8	0.5199
A Score	chr18	14132511	chr18:14132511:C:T	t	c	1.0575	0.2583	4.246e-05	+-++?++-?	3.33	6	0.7665
A Score	chr18	40359422	chr18:40359422:T:G	t	g	0.3127	0.0787	7.093e-05	+++++++-+	7.61	8	0.4725
A Score	chr18	45565808	chr18:45565808:T:C	t	c	0.443	0.1087	4.605e-05	--++-+-++	8.082	8	0.4255
A Score	chr18	45971556	chr18:45971556:G:A	a	g	-1.2098	0.3024	6.306e-05	++--?----	6.029	7	0.5363
A Score	chr18	50906489	chr18:50906489:T:G	t	g	-0.3147	0.0769	4.299e-05	-------+-	6.039	8	0.6428
A Score	chr18	50923320	chr18:50923320:CAA:C	caa	c	-0.3249	0.0774	2.718e-05	-------+-	6.435	8	0.5986
A Score	chr18	61308114	chr18:61308114:T:C	t	c	-0.7058	0.1797	8.61e-05	--+----+-	12.47	8	0.1315
A Score	chr18	62346885	chr18:62346885:G:A	a	g	0.2317	0.0594	9.657e-05	++++-++-+	4.037	8	0.8537
A Score	chr18	62355440	chr18:62355440:G:A	a	g	0.2348	0.06	9.078e-05	++++-++-+	5.106	8	0.7462
A Score	chr18	62355724	chr18:62355724:ACTT:A	a	actt	0.2351	0.06	8.895e-05	++++-++-+	5.111	8	0.7457
A Score	chr18	62359460	chr18:62359460:C:G	c	g	0.2139	0.0536	6.666e-05	+++++++++	3.627	8	0.8891
A Score	chr18	62359485	chr18:62359485:T:A	a	t	0.2566	0.0644	6.699e-05	+++++++-+	9.909	8	0.2715
A Score	chr18	62359589	chr18:62359589:G:A	a	g	0.2564	0.0644	6.785e-05	+++++++-+	9.906	8	0.2717
A Score	chr18	73739641	chr18:73739641:G:A	a	g	0.5895	0.1448	4.658e-05	+-+++++++	9.604	8	0.2939
A Score	chr18	78776972	chr18:78776972:C:T	t	c	0.374	0.0871	1.744e-05	++++-++++	4.047	8	0.8529
A Score	chr19	348404	chr19:348404:GA:G	g	ga	-0.2309	0.0588	8.661e-05	------+--	3.032	8	0.9323
A Score	chr19	352700	chr19:352700:T:C	t	c	0.2355	0.0589	6.424e-05	++++++-++	3.254	8	0.9175
A Score	chr19	1803583	chr19:1803583:G:T	t	g	-0.3047	0.0734	3.323e-05	---------	7.572	8	0.4763
A Score	chr19	4665213	chr19:4665213:CTGTT:C	ctgtt	c	-0.3385	0.079	1.842e-05	----+---+	10.933	8	0.2055
A Score	chr19	8923770	chr19:8923770:T:C	t	c	0.3109	0.0784	7.267e-05	--+++++++	12.279	8	0.1392
A Score	chr19	8924496	chr19:8924496:C:T	t	c	-0.3115	0.0781	6.603e-05	++-------	12.202	8	0.1424
A Score	chr19	8957698	chr19:8957698:A:G	a	g	-0.653	0.1463	8.098e-06	++-------	7.184	8	0.5169
A Score	chr19	8960886	chr19:8960886:C:T	t	c	0.6767	0.1463	3.76e-06	--+++++++	7.527	8	0.481
A Score	chr19	14799628	chr19:14799628:G:A	a	g	0.4549	0.1155	8.171e-05	++++-++++	6.955	8	0.5415
A Score	chr19	44746404	chr19:44746404:C:T	t	c	-0.2469	0.0621	6.971e-05	---------	4.65	8	0.7943
A Score	chr19	44816374	chr19:44816374:G:A	a	g	0.6065	0.1503	5.481e-05	+-++-++-+	13.428	8	0.09795
A Score	chr19	44820881	chr19:44820881:G:A	a	g	-0.2567	0.0572	7.14e-06	+---+-+--	14.149	8	0.07796
A Score	chr19	44834661	chr19:44834661:G:A	a	g	-0.6782	0.1479	4.511e-06	---------	1.681	8	0.9893
A Score	chr19	44842530	chr19:44842530:A:T	a	t	-0.4875	0.1069	5.07e-06	-+--+++--	23.926	8	0.002358
A Score	chr19	44848259	chr19:44848259:C:G	c	g	0.5474	0.1334	4.081e-05	-++++++++	4.051	8	0.8525
A Score	chr19	44852464	chr19:44852464:C:G	c	g	0.2457	0.0602	4.472e-05	+++++++++	2.539	8	0.9599
A Score	chr19	44853207	chr19:44853207:T:A	a	t	-0.2456	0.0605	4.862e-05	---------	2.109	8	0.9775
A Score	chr19	44853746	chr19:44853746:C:G	c	g	0.2392	0.0596	5.931e-05	++++++-++	3.128	8	0.9261
A Score	chr19	44854034	chr19:44854034:G:C	c	g	-0.2499	0.0603	3.424e-05	---------	2.315	8	0.9698
A Score	chr19	44854120	chr19:44854120:T:C	t	c	0.2498	0.0605	3.693e-05	+++++++++	1.729	8	0.9882
A Score	chr19	44856329	chr19:44856329:C:T	t	c	-0.2464	0.0604	4.559e-05	---------	1.916	8	0.9835
A Score	chr19	44856449	chr19:44856449:G:A	a	g	-0.2496	0.0605	3.661e-05	---------	2.105	8	0.9776
A Score	chr19	44865946	chr19:44865946:G:A	a	g	0.6853	0.1481	3.712e-06	++++-+-++	14.282	8	0.0747
A Score	chr19	44878777	chr19:44878777:A:G	a	g	-0.3097	0.0532	5.87e-09	----+----	7.599	8	0.4736
A Score	chr19	44879418	chr19:44879418:G:A	a	g	0.5922	0.1389	2e-05	++++-++-+	4.78	8	0.7808
A Score	chr19	44881148	chr19:44881148:T:C	t	c	-0.3128	0.078	6.014e-05	----+-++-	6.482	8	0.5934
A Score	chr19	44882502	chr19:44882502:G:C	c	g	0.2164	0.054	6.162e-05	--+++++++	10.842	8	0.2108
A Score	chr19	44883210	chr19:44883210:G:GTAA	g	gtaa	0.8949	0.0782	2.717e-30	+++++++++	8.199	8	0.4143
A Score	chr19	44883377	chr19:44883377:C:T	t	c	-0.7136	0.1448	8.335e-07	?--------	3.75	7	0.8081
A Score	chr19	44884202	chr19:44884202:C:G	c	g	0.8932	0.078	2.363e-30	+++++++++	8.282	8	0.4064
A Score	chr19	44884339	chr19:44884339:G:A	a	g	-0.8919	0.0778	2.131e-30	---------	8.035	8	0.43
A Score	chr19	44884873	chr19:44884873:G:A	a	g	-0.8629	0.0768	2.891e-29	---------	8.559	8	0.3809
A Score	chr19	44885243	chr19:44885243:A:G	a	g	0.7216	0.0642	2.393e-29	+++++++++	3.652	8	0.8871
A Score	chr19	44887076	chr19:44887076:A:G	a	g	0.7347	0.064	1.547e-30	+++++++++	3.092	8	0.9285
A Score	chr19	44888997	chr19:44888997:C:T	t	c	-0.9813	0.0725	8.988e-42	---------	5.429	8	0.7108
A Score	chr19	44889415	chr19:44889415:AT:A	a	at	0.6743	0.1506	7.528e-06	++++-+-++	14.918	8	0.06076
A Score	chr19	44891079	chr19:44891079:T:C	t	c	0.8918	0.0773	8.474e-31	+++++++++	8.693	8	0.3689
A Score	chr19	44891712	chr19:44891712:T:G	t	g	0.7411	0.0642	7.183e-31	+++++++++	3.1	8	0.9279
A Score	chr19	44892009	chr19:44892009:G:A	a	g	-0.3538	0.0534	3.365e-11	-------+-	15.347	8	0.05274
A Score	chr19	44892073	chr19:44892073:A:G	a	g	-0.2318	0.0544	2.001e-05	+++------	14.291	8	0.07449
A Score	chr19	44892362	chr19:44892362:A:G	a	g	0.9161	0.0777	4.367e-32	+++++++++	7.846	8	0.4486
A Score	chr19	44892457	chr19:44892457:T:C	t	c	0.7452	0.0641	2.815e-31	+++++++++	2.981	8	0.9355
A Score	chr19	44892587	chr19:44892587:G:A	a	g	-0.7946	0.0851	1.034e-20	---------	5.156	8	0.7408
A Score	chr19	44892652	chr19:44892652:C:G	c	g	0.9213	0.078	3.108e-32	+++++++++	8.408	8	0.3947
A Score	chr19	44892887	chr19:44892887:C:T	t	c	-0.9255	0.078	1.845e-32	---------	7.977	8	0.4358
A Score	chr19	44892962	chr19:44892962:C:T	t	c	-0.7328	0.0639	2.012e-30	---------	3.097	8	0.9281
A Score	chr19	44893408	chr19:44893408:G:T	t	g	-0.8049	0.0657	1.491e-34	---------	1.633	8	0.9903
A Score	chr19	44893716	chr19:44893716:G:A	a	g	-0.7125	0.1443	7.857e-07	----?----	4.273	7	0.7478
A Score	chr19	44893972	chr19:44893972:G:A	a	g	0.7108	0.1517	2.793e-06	++++-+-++	12.761	8	0.1203
A Score	chr19	44894050	chr19:44894050:C:T	t	c	-0.7355	0.1452	4.073e-07	----?----	3.674	7	0.8165
A Score	chr19	44894695	chr19:44894695:T:C	t	c	0.7069	0.1436	8.466e-07	++++?++++	4.617	7	0.7065
A Score	chr19	44895376	chr19:44895376:G:C	c	g	0.3398	0.0716	2.064e-06	-+++++--+	8.953	8	0.3463
A Score	chr19	44895528	chr19:44895528:C:T	t	c	-0.7474	0.1458	2.947e-07	----?----	3.737	7	0.8095
A Score	chr19	44895560	chr19:44895560:C:T	t	c	0.2653	0.0539	8.594e-07	--+++++++	14.812	8	0.06291
A Score	chr19	44896087	chr19:44896087:G:T	t	g	-0.7445	0.1456	3.161e-07	----?----	3.741	7	0.8091
A Score	chr19	44896639	chr19:44896639:G:A	a	g	-0.7455	0.1457	3.114e-07	----?----	3.766	7	0.8063
A Score	chr19	44897227	chr19:44897227:T:TG	t	tg	0.7495	0.1462	2.933e-07	++++?++++	3.778	7	0.805
A Score	chr19	44897468	chr19:44897468:C:T	t	c	-0.7445	0.1456	3.161e-07	----?----	3.741	7	0.8091
A Score	chr19	44897490	chr19:44897490:T:A	a	t	0.7039	0.1514	3.352e-06	++++-+-++	12.531	8	0.129
A Score	chr19	44898409	chr19:44898409:A:G	a	g	-0.2832	0.0535	1.188e-07	++-------	15.365	8	0.05243
A Score	chr19	44898611	chr19:44898611:T:C	t	c	0.5288	0.1241	2.048e-05	+++++++++	2.234	8	0.973
A Score	chr19	44899005	chr19:44899005:T:G	t	g	-0.701	0.1515	3.706e-06	----+-+--	12.589	8	0.1268
A Score	chr19	44899220	chr19:44899220:C:T	t	c	0.2769	0.0539	2.801e-07	--+++++++	14.507	8	0.06947
A Score	chr19	44899959	chr19:44899959:C:T	t	c	-0.7563	0.1409	7.933e-08	---------	3.043	8	0.9316
A Score	chr19	44900155	chr19:44900155:C:T	t	c	0.3357	0.0527	1.841e-10	+++++++++	19.893	8	0.01075
A Score	chr19	44900601	chr19:44900601:A:G	a	g	-0.3376	0.0529	1.76e-10	---------	20.075	8	0.01005
A Score	chr19	44901174	chr19:44901174:T:C	t	c	-0.3386	0.053	1.664e-10	---------	20.106	8	0.009944
A Score	chr19	44901434	chr19:44901434:A:G	a	g	0.2828	0.0587	1.435e-06	+++++++-+	7.424	8	0.4916
A Score	chr19	44901600	chr19:44901600:T:C	t	c	0.7689	0.1408	4.738e-08	+++++++++	3.764	8	0.8777
A Score	chr19	44901715	chr19:44901715:T:C	t	c	-0.3422	0.053	1.106e-10	---------	19.948	8	0.01053
A Score	chr19	44901805	chr19:44901805:A:G	a	g	-0.3423	0.053	1.032e-10	---------	20.063	8	0.0101
A Score	chr19	44902264	chr19:44902264:G:C	c	g	0.2776	0.0539	2.64e-07	--+++++++	14.26	8	0.07522
A Score	chr19	44903281	chr19:44903281:C:CG	cg	c	0.3413	0.0534	1.577e-10	+-+++++++	18.135	8	0.02024
A Score	chr19	44903416	chr19:44903416:G:A	a	g	-0.6195	0.0583	2.09e-26	---------	7.606	8	0.4729
A Score	chr19	44904531	chr19:44904531:G:A	a	g	0.3541	0.053	2.459e-11	+++++++++	19.976	8	0.01043
A Score	chr19	44905307	chr19:44905307:A:T	a	t	-0.3343	0.0733	5.052e-06	------+--	4.757	8	0.7832
A Score	chr19	44905579	chr19:44905579:T:G	t	g	-0.2989	0.0524	1.161e-08	-+-------	14.338	8	0.07336
A Score	chr19	44905910	chr19:44905910:C:G	c	g	0.286	0.0547	1.701e-07	-++++++++	13.907	8	0.08422
A Score	chr19	44906745	chr19:44906745:G:A	a	g	-1.1887	0.086	2.021e-43	---------	5.905	8	0.6578
A Score	chr19	44907187	chr19:44907187:G:A	a	g	0.306	0.0544	1.855e-08	-++++++++	16.153	8	0.04024
A Score	chr19	44908684	chr19:44908684:T:C	t	c	1.2414	0.0779	3.679e-57	+++++++++	6.453	8	0.5967
A Score	chr19	44908822	chr19:44908822:C:T	t	c	0.7647	0.1047	2.741e-13	++++-++++	9.882	8	0.2734
A Score	chr19	44909698	chr19:44909698:A:C	a	c	0.7894	0.1411	2.211e-08	+++++++++	3.513	8	0.8982
A Score	chr19	44909976	chr19:44909976:G:T	t	g	0.7537	0.105	7.074e-13	++++-++++	9.524	8	0.3
A Score	chr19	44910319	chr19:44910319:C:T	t	c	-0.5994	0.067	3.9e-19	+--------	13.024	8	0.111
A Score	chr19	44911194	chr19:44911194:T:C	t	c	0.2203	0.0544	5.156e-05	-+++++--+	16.877	8	0.03142
A Score	chr19	44912456	chr19:44912456:G:A	a	g	-1.2052	0.0861	1.537e-44	---------	5.313	8	0.7237
A Score	chr19	44912678	chr19:44912678:G:T	t	g	-1.2061	0.0861	1.428e-44	---------	5.291	8	0.7261
A Score	chr19	44912921	chr19:44912921:G:T	t	g	-0.7201	0.0637	1.192e-29	+--------	11.17	8	0.1922
A Score	chr19	44913034	chr19:44913034:C:T	t	c	0.373	0.0551	1.314e-11	+++++++++	11.303	8	0.1851
A Score	chr19	44913221	chr19:44913221:A:G	a	g	0.2287	0.0549	3.105e-05	-+++++--+	17.998	8	0.02124
A Score	chr19	44913484	chr19:44913484:C:T	t	c	-0.7246	0.0637	5.224e-30	+--------	11.008	8	0.2012
A Score	chr19	44915533	chr19:44915533:T:C	t	c	0.7353	0.064	1.416e-30	-++++++++	10.978	8	0.2029
A Score	chr19	44915704	chr19:44915704:T:C	t	c	0.2231	0.0549	4.792e-05	-+++++--+	16.254	8	0.03889
A Score	chr19	44916825	chr19:44916825:A:C	a	c	1.1455	0.0832	3.741e-43	-++++++++	10.51	8	0.231
A Score	chr19	44917843	chr19:44917843:G:A	a	g	0.3814	0.0553	5.559e-12	-++++++++	10.711	8	0.2186
A Score	chr19	44917947	chr19:44917947:C:T	t	c	-0.7574	0.1404	6.857e-08	-+-------	3.867	8	0.8689
A Score	chr19	44917997	chr19:44917997:G:A	a	g	-0.984	0.0769	1.72e-37	+--------	12.122	8	0.1459
A Score	chr19	44918393	chr19:44918393:G:A	a	g	-0.7633	0.1389	3.947e-08	---------	3.684	8	0.8845
A Score	chr19	44918487	chr19:44918487:G:T	t	g	0.3538	0.0574	7.079e-10	-+++-++++	16.747	8	0.03286
A Score	chr19	44918620	chr19:44918620:A:G	a	g	0.2863	0.0544	1.456e-07	-+++++--+	16.52	8	0.03551
A Score	chr19	44918715	chr19:44918715:AG:A	a	ag	0.3537	0.0575	7.623e-10	-+++-++++	16.978	8	0.03034
A Score	chr19	44918903	chr19:44918903:C:G	c	g	1.0566	0.0713	1.009e-49	+++++++++	7.265	8	0.5083
A Score	chr19	44919589	chr19:44919589:G:A	a	g	-1.0528	0.0712	1.838e-49	---------	7.115	8	0.5243
A Score	chr19	44919689	chr19:44919689:A:G	a	g	1.0544	0.0709	4.627e-50	+++++++++	7.093	8	0.5266
A Score	chr19	44920379	chr19:44920379:G:A	a	g	0.3537	0.0576	8.314e-10	-+++-++++	15.561	8	0.04911
A Score	chr19	44921809	chr19:44921809:G:A	a	g	-0.7766	0.1459	1.027e-07	----?----	2.821	7	0.901
A Score	chr19	44921918	chr19:44921918:T:G	t	g	0.2839	0.055	2.502e-07	-+++++--+	16.104	8	0.04092
A Score	chr19	44921921	chr19:44921921:G:A	a	g	0.6746	0.1244	5.818e-08	+-+++++-+	13.945	8	0.08322
A Score	chr19	44922203	chr19:44922203:A:G	a	g	0.2824	0.0552	3.146e-07	-+++++--+	15.814	8	0.04512
A Score	chr19	44923535	chr19:44923535:G:A	a	g	0.6667	0.123	5.891e-08	+-+++++-+	13.822	8	0.08652
A Score	chr19	44923868	chr19:44923868:T:A	a	t	-0.9989	0.0776	6.918e-38	+--------	12.558	8	0.128
A Score	chr19	44924096	chr19:44924096:C:G	c	g	-0.3829	0.057	1.865e-11	+---+----	17.268	8	0.02743
A Score	chr19	44924977	chr19:44924977:G:A	a	g	-0.9925	0.0777	2.227e-37	+--------	12.665	8	0.1239
A Score	chr19	44925202	chr19:44925202:C:T	t	c	0.3688	0.0587	3.289e-10	-+++-++++	15.397	8	0.05187
A Score	chr19	44926286	chr19:44926286:C:T	t	c	0.2631	0.0602	1.262e-05	-+++-++++	10.225	8	0.2496
A Score	chr19	44926451	chr19:44926451:G:C	c	g	-0.5081	0.0999	3.641e-07	+---+----	7.17	8	0.5185
A Score	chr19	44935297	chr19:44935297:C:T	t	c	-0.3427	0.062	3.337e-08	+------+-	7.206	8	0.5146
A Score	chr19	45207018	chr19:45207018:A:G	a	g	0.2878	0.0739	9.773e-05	+++++++++	2.254	8	0.9722
A Score	chr19	45207281	chr19:45207281:C:T	t	c	-0.2919	0.0741	8.14e-05	---------	2.253	8	0.9722
A Score	chr19	45207605	chr19:45207605:C:T	t	c	-0.2884	0.0739	9.476e-05	---------	2.204	8	0.9741
A Score	chr2	1609532	chr2:1609532:C:T	t	c	-0.2835	0.0669	2.285e-05	----+----	11.805	8	0.1601
A Score	chr2	1610323	chr2:1610323:G:A	a	g	-0.2789	0.0668	3.014e-05	----+---+	12.376	8	0.1352
A Score	chr2	1610610	chr2:1610610:G:A	a	g	-0.2795	0.0665	2.63e-05	----+---+	12.528	8	0.1292
A Score	chr2	1613837	chr2:1613837:G:A	a	g	-0.2874	0.0713	5.611e-05	---------	11.696	8	0.1653
A Score	chr2	1613905	chr2:1613905:C:T	t	c	-0.261	0.0644	5.033e-05	----+----	7.906	8	0.4427
A Score	chr2	1615831	chr2:1615831:G:C	c	g	-0.2913	0.0713	4.37e-05	---------	11.195	8	0.1909
A Score	chr2	1616545	chr2:1616545:T:C	t	c	0.2912	0.0713	4.39e-05	+++++++++	11.196	8	0.1909
A Score	chr2	1617372	chr2:1617372:C:T	t	c	-0.2913	0.0712	4.334e-05	---------	11.135	8	0.1941
A Score	chr2	1617787	chr2:1617787:A:AC	a	ac	0.2866	0.0713	5.834e-05	+++++++++	11.333	8	0.1835
A Score	chr2	1618368	chr2:1618368:G:T	t	g	-0.2913	0.0712	4.321e-05	---------	10.916	8	0.2065
A Score	chr2	1618677	chr2:1618677:T:C	t	c	0.2922	0.0715	4.357e-05	+++++++++	11.041	8	0.1994
A Score	chr2	2314360	chr2:2314360:T:C	t	c	-0.7025	0.1763	6.752e-05	----+--+-	9.925	8	0.2703
A Score	chr2	2450834	chr2:2450834:C:T	t	c	1.3265	0.3216	3.721e-05	-????+??+	1.602	2	0.4489
A Score	chr2	3944159	chr2:3944159:C:T	t	c	0.9092	0.2015	6.439e-06	-+++-++-+	7.136	8	0.522
A Score	chr2	16993519	chr2:16993519:C:T	t	c	1.1319	0.2728	3.344e-05	--++??+?+	4.972	5	0.4193
A Score	chr2	20400873	chr2:20400873:CA:C	ca	c	-0.5625	0.1444	9.746e-05	-?--+-+--	9.823	7	0.1988
A Score	chr2	25035528	chr2:25035528:T:C	t	c	-0.5442	0.1397	9.783e-05	-+----+--	4.446	8	0.8148
A Score	chr2	25654829	chr2:25654829:C:T	t	c	0.683	0.1705	6.156e-05	+-++-++++	5.119	8	0.7448
A Score	chr2	36886271	chr2:36886271:T:C	t	c	-0.8919	0.2261	7.993e-05	-+--+-+--	13.117	8	0.1079
A Score	chr2	36892709	chr2:36892709:T:C	t	c	-0.8942	0.2262	7.716e-05	-+--+-+--	13.268	8	0.103
A Score	chr2	41299229	chr2:41299229:C:G	c	g	-0.4823	0.1217	7.399e-05	+--++----	15.793	8	0.04544
A Score	chr2	47669420	chr2:47669420:C:G	c	g	-0.2597	0.0644	5.506e-05	+---+--+-	9.265	8	0.3205
A Score	chr2	47670117	chr2:47670117:G:C	c	g	0.251	0.0635	7.757e-05	-+++-++++	6.676	8	0.572
A Score	chr2	47674582	chr2:47674582:A:G	a	g	-0.2546	0.0641	7.19e-05	+---+----	6.621	8	0.578
A Score	chr2	61956978	chr2:61956978:T:C	t	c	-0.6929	0.1774	9.397e-05	-+-------	1.585	8	0.9912
A Score	chr2	78825371	chr2:78825371:G:T	t	g	1.0758	0.2465	1.276e-05	--+++++++	5.975	8	0.65
A Score	chr2	98742324	chr2:98742324:G:A	a	g	1.3561	0.3466	9.123e-05	?++?+????	1.067	2	0.5864
A Score	chr2	131017950	chr2:131017950:T:G	t	g	0.6422	0.1546	3.254e-05	+++++++++	4.887	8	0.7696
A Score	chr2	131019656	chr2:131019656:T:C	t	c	0.6495	0.1622	6.181e-05	+++++++++	5.96	8	0.6517
A Score	chr2	131019718	chr2:131019718:C:T	t	c	-0.6459	0.1515	2.003e-05	---------	5.132	8	0.7434
A Score	chr2	131020202	chr2:131020202:A:G	a	g	0.6335	0.1516	2.929e-05	+++++++++	5.546	8	0.698
A Score	chr2	131021265	chr2:131021265:T:C	t	c	0.6562	0.1614	4.815e-05	+++++++++	6.038	8	0.643
A Score	chr2	131022854	chr2:131022854:T:C	t	c	0.6297	0.1519	3.39e-05	+++++++++	5.545	8	0.6981
A Score	chr2	131023250	chr2:131023250:G:A	a	g	-0.5694	0.1463	9.927e-05	---------	7.262	8	0.5087
A Score	chr2	131024322	chr2:131024322:T:C	t	c	0.6534	0.162	5.471e-05	+++++++++	5.893	8	0.6593
A Score	chr2	131024413	chr2:131024413:C:CT	ct	c	-0.6482	0.1545	2.71e-05	---------	5.148	8	0.7416
A Score	chr2	131024681	chr2:131024681:A:G	a	g	0.6395	0.1538	3.219e-05	+++++++++	5.367	8	0.7178
A Score	chr2	131024700	chr2:131024700:C:T	t	c	-0.6534	0.162	5.481e-05	---------	5.894	8	0.6591
A Score	chr2	131025254	chr2:131025254:T:C	t	c	0.657	0.162	5.025e-05	+++++++++	6.045	8	0.6422
A Score	chr2	131025506	chr2:131025506:C:T	t	c	-0.644	0.1523	2.343e-05	---------	5.408	8	0.7132
A Score	chr2	131025813	chr2:131025813:G:A	a	g	-0.651	0.1543	2.463e-05	---------	5.343	8	0.7203
A Score	chr2	131026605	chr2:131026605:C:T	t	c	-0.6503	0.1545	2.568e-05	---------	5.192	8	0.7369
A Score	chr2	131028537	chr2:131028537:T:A	a	t	-0.5803	0.1487	9.497e-05	---------	6.854	8	0.5525
A Score	chr2	131033001	chr2:131033001:T:C	t	c	0.6113	0.1567	9.553e-05	+++++++-+	7.533	8	0.4804
A Score	chr2	132023323	chr2:132023323:A:C	a	c	-1.1523	0.2938	8.758e-05	----??+-?	12.523	5	0.02828
A Score	chr2	149572905	chr2:149572905:G:T	t	g	0.837	0.1745	1.614e-06	+-+++++-+	3.455	8	0.9027
A Score	chr2	151049935	chr2:151049935:GA:G	g	ga	0.2295	0.0561	4.257e-05	++++-++-+	8.538	8	0.3827
A Score	chr2	151054881	chr2:151054881:C:T	t	c	0.2037	0.052	8.829e-05	+++--++-+	11.355	8	0.1824
A Score	chr2	151055283	chr2:151055283:C:T	t	c	0.2318	0.056	3.438e-05	++++-++-+	8.862	8	0.3541
A Score	chr2	151058641	chr2:151058641:G:T	t	g	0.204	0.0519	8.419e-05	+++--++-+	11.623	8	0.1688
A Score	chr2	151064285	chr2:151064285:C:T	t	c	0.2037	0.0519	8.588e-05	+++--++-+	11.535	8	0.1732
A Score	chr2	151066842	chr2:151066842:T:G	t	g	0.2029	0.0518	9.056e-05	+++--++-+	10.642	8	0.2228
A Score	chr2	151068773	chr2:151068773:G:T	t	g	-0.2032	0.0519	8.955e-05	---++--+-	10.581	8	0.2266
A Score	chr2	151069958	chr2:151069958:G:A	a	g	0.2199	0.0559	8.327e-05	++++-+--+	7.64	8	0.4694
A Score	chr2	202088541	chr2:202088541:C:G	c	g	0.3962	0.1013	9.161e-05	++++-++++	9.729	8	0.2845
A Score	chr2	205687520	chr2:205687520:G:A	a	g	-0.2641	0.0655	5.585e-05	+---+----	8.311	8	0.4037
A Score	chr2	208668013	chr2:208668013:GC:G	g	gc	0.919	0.2134	1.666e-05	++++?++++	6.06	7	0.5327
A Score	chr2	208746279	chr2:208746279:T:C	t	c	-0.8563	0.2151	6.849e-05	----?+---	7.259	7	0.4024
A Score	chr2	208795449	chr2:208795449:T:C	t	c	-0.8684	0.2159	5.769e-05	----?+---	7.67	7	0.3626
A Score	chr2	208833781	chr2:208833781:G:C	c	g	0.8428	0.2081	5.12e-05	+-+++-+++	9.516	8	0.3007
A Score	chr2	217731865	chr2:217731865:T:C	t	c	11.8799	2.9956	7.316e-05	+???-+???	5.987	2	0.0501
A Score	chr2	220800302	chr2:220800302:C:T	t	c	0.5707	0.1409	5.139e-05	+-+++++++	6.687	8	0.5708
A Score	chr2	225918986	chr2:225918986:A:C	a	c	-1.578	0.3703	2.035e-05	?-?-??-??	1.104	2	0.5759
A Score	chr2	239577581	chr2:239577581:C:T	t	c	0.7991	0.1933	3.559e-05	+++++++++	11.703	8	0.1649
A Score	chr2	239590326	chr2:239590326:C:T	t	c	0.6618	0.1679	8.119e-05	+-++++++-	6.811	8	0.5572
A Score	chr2	239608129	chr2:239608129:G:A	a	g	0.663	0.1661	6.543e-05	+-++++++-	6.172	8	0.628
A Score	chr2	240453765	chr2:240453765:T:C	t	c	-0.3256	0.083	8.681e-05	---------	10.421	8	0.2367
A Score	chr20	9023019	chr20:9023019:A:G	a	g	-0.2897	0.0732	7.613e-05	-+--+----	11.054	8	0.1987
A Score	chr20	32388229	chr20:32388229:C:T	t	c	0.3897	0.0979	6.857e-05	+++++++++	6.01	8	0.6461
A Score	chr20	40544088	chr20:40544088:C:T	t	c	0.2314	0.0543	2.024e-05	--++-+---	22.105	8	0.004725
A Score	chr20	53289563	chr20:53289563:T:C	t	c	-0.2136	0.0546	9.259e-05	+---+----	12.238	8	0.1409
A Score	chr20	60881393	chr20:60881393:C:A	a	c	-0.2372	0.0606	9.014e-05	----+----	7.736	8	0.4596
A Score	chr21	17083590	chr21:17083590:T:C	t	c	-1.2585	0.3115	5.342e-05	?--???-+-	4.398	4	0.3549
A Score	chr21	27247800	chr21:27247800:A:G	a	g	-1.4743	0.3688	6.4e-05	?+?????--	1.886	2	0.3894
A Score	chr21	44795325	chr21:44795325:T:C	t	c	-1.3763	0.3358	4.154e-05	?---??-??	2.309	3	0.5109
A Score	chr21	45123679	chr21:45123679:C:T	t	c	-0.7888	0.2026	9.914e-05	-?--+----	2.183	7	0.949
A Score	chr21	45141195	chr21:45141195:C:T	t	c	-0.7251	0.1675	1.496e-05	-?-------	1.619	7	0.9779
A Score	chr22	17850701	chr22:17850701:C:T	t	c	0.5163	0.1165	9.304e-06	+++++++++	11.624	8	0.1688
A Score	chr22	49272438	chr22:49272438:C:T	t	c	0.5676	0.1363	3.143e-05	+-+++++++	11.636	8	0.1682
A Score	chr22	49274046	chr22:49274046:C:T	t	c	0.4839	0.1222	7.441e-05	+++++++++	8.326	8	0.4023
A Score	chr22	49275389	chr22:49275389:A:G	a	g	-0.4844	0.1221	7.28e-05	---------	8.331	8	0.4018
A Score	chr22	49275671	chr22:49275671:G:A	a	g	0.4848	0.122	7.073e-05	+++++++++	8.348	8	0.4002
A Score	chr22	49276245	chr22:49276245:T:G	t	g	-0.4844	0.1221	7.26e-05	---------	8.332	8	0.4017
A Score	chr3	2192346	chr3:2192346:A:G	a	g	-0.2119	0.0537	7.953e-05	-------+-	4.259	8	0.833
A Score	chr3	2193728	chr3:2193728:A:G	a	g	-0.2143	0.0537	6.66e-05	-------+-	3.078	8	0.9293
A Score	chr3	2197500	chr3:2197500:C:T	t	c	0.2124	0.0539	8.197e-05	+++++++-+	4.025	8	0.8549
A Score	chr3	10979316	chr3:10979316:G:A	a	g	0.3762	0.0954	8.025e-05	++++-++++	5.17	8	0.7393
A Score	chr3	14742741	chr3:14742741:T:C	t	c	-0.8358	0.1947	1.76e-05	-+-------	4.942	8	0.7637
A Score	chr3	14748407	chr3:14748407:C:G	c	g	-0.2885	0.0703	4.078e-05	+-----++-	5.927	8	0.6554
A Score	chr3	30639653	chr3:30639653:T:C	t	c	-1.7617	0.3883	5.714e-06	???-??-+?	0.536	2	0.7648
A Score	chr3	31971654	chr3:31971654:C:A	a	c	-0.5419	0.1391	9.801e-05	----+-++-	9.631	8	0.2919
A Score	chr3	33949202	chr3:33949202:C:A	a	c	0.4171	0.1052	7.408e-05	++++++-++	6.188	8	0.6262
A Score	chr3	38783660	chr3:38783660:A:G	a	g	-0.9185	0.1945	2.338e-06	+---+-+--	6.883	8	0.5493
A Score	chr3	59631155	chr3:59631155:G:T	t	g	-0.6152	0.1539	6.387e-05	---------	2.423	8	0.9652
A Score	chr3	62414654	chr3:62414654:G:A	a	g	-0.2776	0.0705	8.271e-05	-+----++-	6.429	8	0.5993
A Score	chr3	75559589	chr3:75559589:T:C	t	c	-0.2557	0.0629	4.841e-05	------+-+	13.68	8	0.0905
A Score	chr3	75561652	chr3:75561652:C:T	t	c	0.2442	0.0626	9.472e-05	-+++++-+-	11.886	8	0.1564
A Score	chr3	75594035	chr3:75594035:A:G	a	g	-0.2674	0.0613	1.286e-05	++----+--	9.248	8	0.3218
A Score	chr3	75594526	chr3:75594526:C:G	c	g	-0.248	0.0614	5.442e-05	++----+--	8.097	8	0.4241
A Score	chr3	75596274	chr3:75596274:G:A	a	g	0.267	0.0612	1.29e-05	--++++-++	8.876	8	0.3529
A Score	chr3	75597199	chr3:75597199:C:A	a	c	0.2462	0.0614	6.049e-05	--++++-++	7.668	8	0.4665
A Score	chr3	75597359	chr3:75597359:T:C	t	c	-0.2617	0.0608	1.691e-05	++----+--	8.268	8	0.4077
A Score	chr3	75598793	chr3:75598793:G:A	a	g	0.2464	0.061	5.338e-05	--++++-++	7.361	8	0.4983
A Score	chr3	75603691	chr3:75603691:C:T	t	c	0.2561	0.0619	3.531e-05	--++++-++	10.672	8	0.221
A Score	chr3	75606127	chr3:75606127:C:T	t	c	0.2409	0.0609	7.742e-05	--++++-++	8.04	8	0.4296
A Score	chr3	75608958	chr3:75608958:G:A	a	g	0.2481	0.0605	4.14e-05	+-++++-++	7.337	8	0.5008
A Score	chr3	75611550	chr3:75611550:A:G	a	g	-0.2454	0.0605	5e-05	-+----+--	7.266	8	0.5083
A Score	chr3	75613922	chr3:75613922:A:G	a	g	-0.2443	0.0607	5.797e-05	++----+--	7.115	8	0.5243
A Score	chr3	75615189	chr3:75615189:G:A	a	g	0.2454	0.0608	5.365e-05	--++++-++	7.166	8	0.5188
A Score	chr3	75616187	chr3:75616187:ATTTAT:A	a	atttat	0.2405	0.061	8.087e-05	--++++-++	6.297	8	0.614
A Score	chr3	75632681	chr3:75632681:G:T	t	g	0.2559	0.0597	1.808e-05	+-++++-++	10.889	8	0.2081
A Score	chr3	75633060	chr3:75633060:G:A	a	g	0.2718	0.0602	6.433e-06	+-++++-++	11.297	8	0.1854
A Score	chr3	75633727	chr3:75633727:G:T	t	g	0.2513	0.0596	2.475e-05	+-++++-++	11.43	8	0.1785
A Score	chr3	75634151	chr3:75634151:G:T	t	g	0.2516	0.0596	2.409e-05	+-++++-++	11.387	8	0.1807
A Score	chr3	75638660	chr3:75638660:G:T	t	g	0.2529	0.0597	2.309e-05	+-++++-++	11.408	8	0.1796
A Score	chr3	75639583	chr3:75639583:C:A	a	c	0.253	0.0597	2.288e-05	+-++++-++	11.396	8	0.1802
A Score	chr3	75639945	chr3:75639945:A:G	a	g	-0.2521	0.0597	2.447e-05	-+----+--	11.367	8	0.1817
A Score	chr3	75644766	chr3:75644766:C:T	t	c	0.261	0.0608	1.742e-05	+-++++-++	12.128	8	0.1456
A Score	chr3	75645663	chr3:75645663:G:A	a	g	0.2589	0.0608	2.03e-05	+-++++-++	12.156	8	0.1444
A Score	chr3	75645686	chr3:75645686:T:C	t	c	-0.2584	0.0608	2.119e-05	-+----+--	12.223	8	0.1415
A Score	chr3	75646661	chr3:75646661:C:T	t	c	0.2595	0.0607	1.943e-05	+-++++-++	11.806	8	0.1601
A Score	chr3	75647124	chr3:75647124:A:C	a	c	-0.2588	0.0608	2.05e-05	-+----+--	12.266	8	0.1397
A Score	chr3	75651002	chr3:75651002:C:T	t	c	0.258	0.0608	2.169e-05	+-++++-++	11.439	8	0.178
A Score	chr3	75651066	chr3:75651066:A:G	a	g	-0.2546	0.0608	2.844e-05	-+----+--	11.408	8	0.1796
A Score	chr3	75651625	chr3:75651625:G:T	t	g	0.2572	0.0608	2.322e-05	+-++++-++	11.531	8	0.1734
A Score	chr3	75651893	chr3:75651893:C:G	c	g	-0.2572	0.0608	2.324e-05	-+----+--	11.533	8	0.1733
A Score	chr3	75652937	chr3:75652937:T:C	t	c	-0.2573	0.0608	2.322e-05	-+----+--	11.551	8	0.1724
A Score	chr3	75654770	chr3:75654770:C:A	a	c	0.2349	0.0602	9.597e-05	+-++++-++	11.713	8	0.1645
A Score	chr3	75656079	chr3:75656079:A:T	a	t	-0.2545	0.061	3.042e-05	------+--	10.296	8	0.2449
A Score	chr3	75657552	chr3:75657552:C:T	t	c	0.2432	0.0609	6.531e-05	++++++-++	9.981	8	0.2664
A Score	chr3	104191920	chr3:104191920:A:G	a	g	-0.2226	0.053	2.65e-05	---------	4.15	8	0.8433
A Score	chr3	149021012	chr3:149021012:C:T	t	c	0.7028	0.1778	7.687e-05	--++++++-	6.777	8	0.5609
A Score	chr3	149112447	chr3:149112447:G:A	a	g	0.6951	0.1778	9.241e-05	--++++++-	6.332	8	0.6101
A Score	chr3	190741279	chr3:190741279:G:A	a	g	-0.2309	0.0592	9.668e-05	--+------	15.051	8	0.05817
A Score	chr3	190744075	chr3:190744075:T:C	t	c	0.2299	0.0579	7.093e-05	++++-++++	12.236	8	0.141
A Score	chr3	190746658	chr3:190746658:A:G	a	g	0.2292	0.0578	7.38e-05	++++-++++	12.862	8	0.1167
A Score	chr3	190751863	chr3:190751863:A:G	a	g	0.227	0.0577	8.335e-05	++++-++++	12.711	8	0.1222
A Score	chr3	190752770	chr3:190752770:T:G	t	g	0.2254	0.0577	9.268e-05	++++-++++	12.535	8	0.1289
A Score	chr3	190753433	chr3:190753433:G:A	a	g	-0.2258	0.0577	9.062e-05	----+----	12.685	8	0.1232
A Score	chr3	190757636	chr3:190757636:G:A	a	g	-0.2266	0.0577	8.499e-05	----+----	12.7	8	0.1226
A Score	chr4	4168918	chr4:4168918:G:C	c	g	0.3565	0.0902	7.678e-05	+-+++++-+	5.622	8	0.6895
A Score	chr4	27328987	chr4:27328987:G:A	a	g	0.4072	0.1046	9.972e-05	--++-+-++	12.839	8	0.1175
A Score	chr4	40471138	chr4:40471138:T:C	t	c	-0.4899	0.1187	3.647e-05	++--+-++-	12.836	8	0.1176
A Score	chr4	43235809	chr4:43235809:G:A	a	g	0.9888	0.2277	1.409e-05	?+++?+++?	7.897	5	0.162
A Score	chr4	53351440	chr4:53351440:T:C	t	c	-0.2948	0.0752	8.801e-05	---------	10.055	8	0.2612
A Score	chr4	53354006	chr4:53354006:C:T	t	c	0.2934	0.0751	9.413e-05	+++++++++	10.103	8	0.2579
A Score	chr4	53354303	chr4:53354303:G:A	a	g	0.2941	0.0751	9.043e-05	+++++++++	10.104	8	0.2578
A Score	chr4	53359686	chr4:53359686:C:T	t	c	0.2917	0.0749	9.956e-05	+++++++++	10.135	8	0.2557
A Score	chr4	53372091	chr4:53372091:T:C	t	c	-0.2918	0.0749	9.846e-05	---------	10.138	8	0.2555
A Score	chr4	57820798	chr4:57820798:G:A	a	g	1.6393	0.3815	1.734e-05	+??????++	0.61	2	0.737
A Score	chr4	81418710	chr4:81418710:A:G	a	g	-0.6626	0.1646	5.665e-05	+------+-	6.324	8	0.611
A Score	chr4	84524852	chr4:84524852:G:A	a	g	1.0043	0.2544	7.904e-05	++++-+++-	5.358	8	0.7187
A Score	chr4	87814807	chr4:87814807:G:C	c	g	0.2319	0.0555	2.898e-05	+++++++++	6.049	8	0.6418
A Score	chr4	87815429	chr4:87815429:T:G	t	g	-0.2273	0.0556	4.292e-05	---------	6.57	8	0.5836
A Score	chr4	87817020	chr4:87817020:C:G	c	g	-0.2269	0.0555	4.279e-05	---------	5.9	8	0.6584
A Score	chr4	87819281	chr4:87819281:C:T	t	c	0.2293	0.0555	3.57e-05	+++++++++	6.041	8	0.6427
A Score	chr4	87819537	chr4:87819537:C:G	c	g	-0.2314	0.0555	3.014e-05	---+-----	6.339	8	0.6093
A Score	chr4	87820846	chr4:87820846:T:C	t	c	-0.2282	0.0553	3.625e-05	---------	5.977	8	0.6498
A Score	chr4	87822084	chr4:87822084:TA:T	t	ta	0.2268	0.0553	4.117e-05	+++++++++	5.883	8	0.6603
A Score	chr4	87822113	chr4:87822113:G:A	a	g	0.2223	0.0553	5.777e-05	+++++++++	6.055	8	0.6411
A Score	chr4	87822389	chr4:87822389:G:A	a	g	0.2237	0.0553	5.177e-05	+++++++++	6.004	8	0.6468
A Score	chr4	87823650	chr4:87823650:T:A	a	t	0.2224	0.0551	5.502e-05	+++++++++	6.043	8	0.6424
A Score	chr4	87823973	chr4:87823973:G:A	a	g	0.2199	0.0551	6.482e-05	+++++++++	6.052	8	0.6414
A Score	chr4	87824695	chr4:87824695:T:C	t	c	-0.2199	0.0551	6.628e-05	---------	6.072	8	0.6391
A Score	chr4	87825582	chr4:87825582:A:G	a	g	-0.2209	0.055	5.97e-05	---------	6.072	8	0.6392
A Score	chr4	87825735	chr4:87825735:G:A	a	g	0.2223	0.0551	5.533e-05	+++++++++	6.043	8	0.6424
A Score	chr4	87825850	chr4:87825850:C:A	a	c	0.2223	0.0551	5.519e-05	+++++++++	6.044	8	0.6423
A Score	chr4	87827110	chr4:87827110:CG:C	cg	c	-0.2202	0.0551	6.485e-05	---------	6.079	8	0.6384
A Score	chr4	87831235	chr4:87831235:G:A	a	g	0.2245	0.0551	4.651e-05	+++++++++	5.624	8	0.6893
A Score	chr4	87831726	chr4:87831726:T:C	t	c	-0.2228	0.0551	5.325e-05	---------	5.651	8	0.6862
A Score	chr4	87834056	chr4:87834056:G:A	a	g	0.2216	0.0552	5.928e-05	+++++++++	5.654	8	0.6859
A Score	chr4	87835523	chr4:87835523:C:T	t	c	0.2267	0.0553	4.17e-05	+++++++++	5.696	8	0.6812
A Score	chr4	91340525	chr4:91340525:G:T	t	g	0.2275	0.0572	6.898e-05	+++++++++	9.273	8	0.3198
A Score	chr4	91342961	chr4:91342961:T:C	t	c	-0.2295	0.0572	5.947e-05	---------	9.08	8	0.3356
A Score	chr4	91344469	chr4:91344469:G:C	c	g	0.2302	0.0573	5.909e-05	+++++++++	8.809	8	0.3586
A Score	chr4	91346391	chr4:91346391:G:A	a	g	0.232	0.0573	5.133e-05	+++++++++	8.966	8	0.3452
A Score	chr4	91349429	chr4:91349429:GT:G	g	gt	0.2321	0.0572	5e-05	+++++++++	9.02	8	0.3406
A Score	chr4	98989152	chr4:98989152:C:T	t	c	0.3406	0.083	4.077e-05	+-+++++++	12.596	8	0.1265
A Score	chr4	99002556	chr4:99002556:ACT:A	a	act	0.3446	0.083	3.291e-05	+-+++++++	11.676	8	0.1662
A Score	chr4	99005274	chr4:99005274:A:G	a	g	-0.343	0.083	3.587e-05	-+-------	11.766	8	0.162
A Score	chr4	99005937	chr4:99005937:G:A	a	g	0.3412	0.083	3.955e-05	+-+++++++	11.855	8	0.1578
A Score	chr4	99008559	chr4:99008559:A:G	a	g	-0.3448	0.083	3.254e-05	-+-------	11.681	8	0.166
A Score	chr4	99009377	chr4:99009377:A:G	a	g	-0.3374	0.0829	4.732e-05	-+-------	9.443	8	0.3063
A Score	chr4	99011541	chr4:99011541:G:T	t	g	0.3412	0.083	3.95e-05	+-+++++++	11.98	8	0.1521
A Score	chr4	99014731	chr4:99014731:G:A	a	g	0.343	0.083	3.586e-05	+-+++++++	11.912	8	0.1552
A Score	chr4	99015066	chr4:99015066:G:A	a	g	0.3445	0.083	3.345e-05	+-+++++++	11.909	8	0.1553
A Score	chr4	99017570	chr4:99017570:G:A	a	g	0.3434	0.083	3.498e-05	+-+++++++	11.923	8	0.1547
A Score	chr4	99019348	chr4:99019348:G:A	a	g	0.3429	0.083	3.621e-05	+-+++++++	11.91	8	0.1553
A Score	chr4	99024056	chr4:99024056:G:A	a	g	0.345	0.083	3.223e-05	+-+++++++	11.968	8	0.1527
A Score	chr4	99032127	chr4:99032127:C:T	t	c	0.345	0.083	3.221e-05	+-+++++++	11.967	8	0.1527
A Score	chr4	99032690	chr4:99032690:G:A	a	g	0.345	0.083	3.227e-05	+-+++++++	11.969	8	0.1526
A Score	chr4	99042256	chr4:99042256:G:T	t	g	0.3391	0.0831	4.499e-05	+-+++++++	12.665	8	0.1239
A Score	chr4	99046632	chr4:99046632:T:G	t	g	-0.3426	0.083	3.669e-05	-+-------	12.176	8	0.1435
A Score	chr4	99047660	chr4:99047660:C:T	t	c	0.3329	0.0831	6.215e-05	+-+++++++	12.333	8	0.137
A Score	chr4	99049642	chr4:99049642:A:G	a	g	-0.3257	0.0827	8.191e-05	-+-------	15.066	8	0.05788
A Score	chr4	99057546	chr4:99057546:G:A	a	g	0.326	0.0828	8.299e-05	+-+++++++	15.227	8	0.05488
A Score	chr4	99470280	chr4:99470280:T:G	t	g	-0.4676	0.1148	4.632e-05	-?--+----	4.555	7	0.714
A Score	chr4	99470405	chr4:99470405:C:T	t	c	0.463	0.1149	5.568e-05	+?++-++++	4.358	7	0.7378
A Score	chr4	99470483	chr4:99470483:C:A	a	c	0.4634	0.1149	5.488e-05	+?++-++++	4.339	7	0.74
A Score	chr4	99470764	chr4:99470764:G:A	a	g	0.4632	0.1148	5.493e-05	+?++-++++	4.347	7	0.7391
A Score	chr4	99470903	chr4:99470903:A:G	a	g	-0.4632	0.1148	5.503e-05	-?--+----	4.347	7	0.739
A Score	chr4	109304500	chr4:109304500:A:ATCTTC	a	atcttc	0.2792	0.0716	9.614e-05	++++++--+	11.638	8	0.1681
A Score	chr4	109315167	chr4:109315167:C:T	t	c	-0.3378	0.0844	6.293e-05	------++-	12.065	8	0.1483
A Score	chr4	109329152	chr4:109329152:T:C	t	c	0.2746	0.0702	9.059e-05	++++++--+	13.225	8	0.1043
A Score	chr4	109330050	chr4:109330050:A:G	a	g	0.2742	0.0702	9.295e-05	++++++--+	13.333	8	0.1009
A Score	chr4	109332944	chr4:109332944:A:G	a	g	0.3388	0.0844	5.971e-05	++++++--+	11.991	8	0.1516
A Score	chr4	109333984	chr4:109333984:A:G	a	g	0.274	0.07	9.198e-05	++++++--+	13.239	8	0.1039
A Score	chr4	109335535	chr4:109335535:T:G	t	g	0.3393	0.0843	5.719e-05	++++++--+	11.737	8	0.1633
A Score	chr4	109341392	chr4:109341392:G:A	a	g	-0.3388	0.0844	5.953e-05	------++-	11.992	8	0.1515
A Score	chr4	109342801	chr4:109342801:T:C	t	c	0.2748	0.0702	8.969e-05	++++++--+	13.214	8	0.1047
A Score	chr4	109354002	chr4:109354002:G:A	a	g	-0.2748	0.07	8.608e-05	------++-	12.432	8	0.133
A Score	chr4	109354447	chr4:109354447:C:T	t	c	-0.2764	0.0699	7.77e-05	------++-	12.486	8	0.1308
A Score	chr4	109354619	chr4:109354619:G:A	a	g	-0.2763	0.0699	7.795e-05	------++-	12.483	8	0.1309
A Score	chr4	109356010	chr4:109356010:T:C	t	c	0.2754	0.07	8.229e-05	++++++--+	12.494	8	0.1305
A Score	chr4	109357660	chr4:109357660:G:A	a	g	-0.275	0.0697	7.974e-05	------++-	12.614	8	0.1258
A Score	chr4	109358130	chr4:109358130:C:G	c	g	0.2764	0.0699	7.786e-05	++++++--+	12.483	8	0.1309
A Score	chr4	109358568	chr4:109358568:C:T	t	c	-0.2798	0.07	6.467e-05	------++-	13.037	8	0.1106
A Score	chr4	109358621	chr4:109358621:C:T	t	c	-0.2763	0.0699	7.794e-05	------++-	12.483	8	0.1309
A Score	chr4	109359934	chr4:109359934:AG:A	a	ag	-0.2812	0.0701	6.008e-05	------++-	13.019	8	0.1112
A Score	chr4	109360247	chr4:109360247:C:T	t	c	-0.2763	0.07	7.82e-05	------++-	12.488	8	0.1307
A Score	chr4	109360396	chr4:109360396:G:A	a	g	-0.2763	0.07	7.841e-05	------++-	12.485	8	0.1308
A Score	chr4	109360417	chr4:109360417:A:G	a	g	0.2815	0.0701	5.872e-05	++++++--+	12.977	8	0.1126
A Score	chr4	109360452	chr4:109360452:C:G	c	g	0.2763	0.07	7.834e-05	++++++--+	12.486	8	0.1308
A Score	chr4	109360697	chr4:109360697:G:A	a	g	-0.2763	0.07	7.831e-05	------++-	12.482	8	0.1309
A Score	chr4	109360796	chr4:109360796:G:C	c	g	-0.2762	0.07	7.851e-05	------++-	12.486	8	0.1308
A Score	chr4	109360923	chr4:109360923:C:T	t	c	-0.2761	0.0699	7.93e-05	------++-	12.469	8	0.1315
A Score	chr4	109361207	chr4:109361207:T:G	t	g	0.2763	0.07	7.838e-05	++++++--+	12.486	8	0.1308
A Score	chr4	109361422	chr4:109361422:C:T	t	c	-0.2801	0.0701	6.384e-05	------++-	13.06	8	0.1098
A Score	chr4	109361729	chr4:109361729:G:C	c	g	-0.2762	0.07	7.911e-05	------++-	12.486	8	0.1308
A Score	chr4	109361778	chr4:109361778:G:C	c	g	-0.28	0.07	6.384e-05	------++-	13.045	8	0.1103
A Score	chr4	109365610	chr4:109365610:A:G	a	g	0.2786	0.0713	9.369e-05	++++++--+	14.862	8	0.06189
A Score	chr4	109366038	chr4:109366038:C:T	t	c	-0.2785	0.0713	9.425e-05	------++-	14.858	8	0.06196
A Score	chr4	109366949	chr4:109366949:C:T	t	c	-0.2846	0.0715	6.912e-05	------++-	14.511	8	0.06939
A Score	chr4	109368439	chr4:109368439:C:T	t	c	-0.2845	0.0715	6.965e-05	------++-	14.515	8	0.0693
A Score	chr4	109373227	chr4:109373227:T:A	a	t	-0.3435	0.0847	4.981e-05	------++-	12.505	8	0.1301
A Score	chr4	109377899	chr4:109377899:A:C	a	c	0.2835	0.0715	7.28e-05	++++++--+	14.904	8	0.06105
A Score	chr4	109382211	chr4:109382211:A:G	a	g	0.2807	0.0713	8.287e-05	++++++--+	15.131	8	0.05665
A Score	chr4	109386841	chr4:109386841:G:T	t	g	-0.2807	0.0714	8.447e-05	------++-	13.848	8	0.08582
A Score	chr4	109389970	chr4:109389970:T:C	t	c	0.2814	0.0714	8.115e-05	++++++--+	14.036	8	0.08084
A Score	chr4	112789337	chr4:112789337:T:C	t	c	-0.6709	0.1601	2.791e-05	+-----+--	7.198	8	0.5154
A Score	chr4	114404480	chr4:114404480:T:C	t	c	-1.125	0.243	3.672e-06	?---?---?	4.463	5	0.4848
A Score	chr4	114454138	chr4:114454138:A:G	a	g	-0.209	0.0531	8.229e-05	----+----	4.263	8	0.8326
A Score	chr4	114495265	chr4:114495265:G:A	a	g	0.7903	0.1925	4.038e-05	+++++++++	2.177	8	0.9751
A Score	chr4	114577462	chr4:114577462:G:C	c	g	0.9072	0.2271	6.499e-05	++++++++?	3.061	7	0.8793
A Score	chr4	114595032	chr4:114595032:G:C	c	g	1.0494	0.2493	2.554e-05	-+++?+++?	4.727	6	0.5793
A Score	chr4	148447966	chr4:148447966:A:AT	a	at	-0.6616	0.1661	6.792e-05	-------++	6.859	8	0.552
A Score	chr4	187686669	chr4:187686669:AT:A	a	at	-0.4324	0.0975	9.205e-06	---------	5.785	8	0.6713
A Score	chr5	2159800	chr5:2159800:C:T	t	c	0.6585	0.169	9.713e-05	--+++++-+	2.748	8	0.9491
A Score	chr5	2240892	chr5:2240892:C:T	t	c	0.7296	0.1823	6.281e-05	--++?++-+	6.857	7	0.444
A Score	chr5	29296715	chr5:29296715:T:C	t	c	-0.2538	0.0626	5.055e-05	----+----	6.272	8	0.6168
A Score	chr5	29310828	chr5:29310828:G:A	a	g	0.2258	0.0579	9.654e-05	+++--++++	8.094	8	0.4244
A Score	chr5	29312648	chr5:29312648:A:C	a	c	-0.2272	0.0579	8.698e-05	---++----	8.045	8	0.4291
A Score	chr5	29314947	chr5:29314947:A:T	a	t	-0.2255	0.0579	9.742e-05	----+----	8.084	8	0.4253
A Score	chr5	29315283	chr5:29315283:T:C	t	c	-0.2257	0.0579	9.673e-05	----+----	8.097	8	0.4241
A Score	chr5	29316432	chr5:29316432:G:A	a	g	0.2251	0.0579	9.963e-05	+++--++++	8.277	8	0.4068
A Score	chr5	29324352	chr5:29324352:G:T	t	g	0.2274	0.0579	8.591e-05	++++-++++	7.985	8	0.4349
A Score	chr5	29325456	chr5:29325456:T:A	a	t	0.2252	0.0578	9.888e-05	+++--++++	8.284	8	0.4063
A Score	chr5	30343285	chr5:30343285:G:A	a	g	-0.2608	0.0661	8.08e-05	------+--	18.799	8	0.01597
A Score	chr5	30364702	chr5:30364702:G:A	a	g	-0.258	0.0661	9.619e-05	------+--	20.36	8	0.009058
A Score	chr5	30365543	chr5:30365543:C:G	c	g	0.2577	0.0661	9.777e-05	++++++-++	20.379	8	0.008994
A Score	chr5	30366068	chr5:30366068:G:A	a	g	-0.2581	0.0661	9.569e-05	------+--	20.37	8	0.009023
A Score	chr5	31311350	chr5:31311350:C:T	t	c	0.8963	0.2219	5.368e-05	+-++?+?-+	5.682	6	0.4598
A Score	chr5	31382711	chr5:31382711:C:T	t	c	0.7637	0.1727	9.754e-06	++++----+	9.52	8	0.3004
A Score	chr5	39451510	chr5:39451510:G:A	a	g	0.6422	0.1614	6.894e-05	--+++++--	15.573	8	0.04892
A Score	chr5	40098077	chr5:40098077:T:C	t	c	-0.944	0.2351	5.943e-05	?+--?-+?-	6.66	5	0.2472
A Score	chr5	40170452	chr5:40170452:C:T	t	c	1.0365	0.238	1.333e-05	?-++?+-?+	1.183	5	0.9465
A Score	chr5	44021715	chr5:44021715:G:A	a	g	0.5595	0.1402	6.585e-05	-+++-++++	3.842	8	0.8711
A Score	chr5	44134175	chr5:44134175:T:C	t	c	-0.6035	0.1415	2.006e-05	+--------	4.278	8	0.8312
A Score	chr5	44151147	chr5:44151147:T:A	a	t	0.6054	0.1415	1.883e-05	-++++++++	4.328	8	0.8263
A Score	chr5	44210935	chr5:44210935:G:A	a	g	0.5971	0.1422	2.696e-05	-++++++++	4.553	8	0.8041
A Score	chr5	44218463	chr5:44218463:CT:C	ct	c	-0.604	0.1419	2.086e-05	+--------	4.633	8	0.796
A Score	chr5	80105594	chr5:80105594:T:C	t	c	-0.246	0.0628	8.95e-05	-------+-	5.516	8	0.7013
A Score	chr5	83237865	chr5:83237865:A:G	a	g	-0.5295	0.1351	8.885e-05	-+-------	6.507	8	0.5906
A Score	chr5	107823640	chr5:107823640:G:T	t	g	0.8452	0.1952	1.497e-05	--+-+++++	8.005	8	0.433
A Score	chr5	117439914	chr5:117439914:A:T	a	t	-0.3341	0.0814	4.017e-05	----+-+--	10.562	8	0.2278
A Score	chr5	117458247	chr5:117458247:T:C	t	c	-0.3412	0.0832	4.075e-05	----+-+--	9.266	8	0.3203
A Score	chr5	117458610	chr5:117458610:C:T	t	c	0.3381	0.0837	5.365e-05	++++-+-++	9.098	8	0.3341
A Score	chr5	117459015	chr5:117459015:A:T	a	t	-0.3324	0.0837	7.113e-05	----+-+--	8.894	8	0.3513
A Score	chr5	117464803	chr5:117464803:A:G	a	g	-0.3338	0.0836	6.512e-05	----+-+--	9.417	8	0.3083
A Score	chr5	117467746	chr5:117467746:CT:C	ct	c	-0.3274	0.0837	9.194e-05	----+-+--	8.508	8	0.3855
A Score	chr5	117476326	chr5:117476326:C:T	t	c	0.3367	0.0825	4.456e-05	++++-+-++	8.757	8	0.3632
A Score	chr5	117477017	chr5:117477017:T:C	t	c	-0.3359	0.0824	4.617e-05	----+-+--	8.79	8	0.3603
A Score	chr5	117477043	chr5:117477043:A:T	a	t	-0.3351	0.0824	4.806e-05	----+-+--	8.762	8	0.3628
A Score	chr5	117478020	chr5:117478020:A:G	a	g	-0.331	0.0825	5.969e-05	----+-+--	8.727	8	0.3659
A Score	chr5	117478127	chr5:117478127:A:G	a	g	-0.3334	0.0824	5.255e-05	----+-+--	8.742	8	0.3645
A Score	chr5	117478418	chr5:117478418:T:C	t	c	-0.3334	0.0824	5.245e-05	----+-+--	8.753	8	0.3636
A Score	chr5	117479492	chr5:117479492:T:A	a	t	0.3331	0.0824	5.323e-05	++++-+-++	8.763	8	0.3627
A Score	chr5	117479693	chr5:117479693:T:G	t	g	-0.3333	0.0824	5.27e-05	----+-+--	8.756	8	0.3633
A Score	chr5	117480515	chr5:117480515:CCTT:C	cctt	c	-0.3339	0.0825	5.213e-05	----+-+--	8.665	8	0.3713
A Score	chr5	117480679	chr5:117480679:T:C	t	c	-0.3363	0.0825	4.577e-05	----+-+--	8.692	8	0.3689
A Score	chr5	117482861	chr5:117482861:G:A	a	g	0.3291	0.0827	6.956e-05	++++-+-++	8.827	8	0.3571
A Score	chr5	117483151	chr5:117483151:G:A	a	g	0.3279	0.0827	7.286e-05	++++-+-++	8.909	8	0.35
A Score	chr5	141646014	chr5:141646014:A:G	a	g	0.2933	0.0744	8.055e-05	++++-++-+	8.122	8	0.4216
A Score	chr5	141646527	chr5:141646527:G:A	a	g	-0.328	0.0787	3.067e-05	----+----	3.552	8	0.8951
A Score	chr5	141675050	chr5:141675050:C:T	t	c	0.2598	0.0645	5.637e-05	+++++++++	2.086	8	0.9783
A Score	chr5	141676702	chr5:141676702:G:A	a	g	0.2599	0.0643	5.365e-05	+++++++++	2.082	8	0.9784
A Score	chr5	141677745	chr5:141677745:GT:G	g	gt	0.2617	0.0642	4.622e-05	+++++++++	2.083	8	0.9784
A Score	chr5	141678711	chr5:141678711:C:T	t	c	0.2604	0.0643	5.091e-05	+++++++++	1.991	8	0.9813
A Score	chr5	141678920	chr5:141678920:G:A	a	g	0.2584	0.0643	5.834e-05	+++++++++	2.047	8	0.9795
A Score	chr5	144225476	chr5:144225476:A:C	a	c	-0.3587	0.0898	6.542e-05	----+----	5.963	8	0.6514
A Score	chr5	144308643	chr5:144308643:G:T	t	g	0.4099	0.104	8.101e-05	-+++?++++	3.875	7	0.7941
A Score	chr5	144354180	chr5:144354180:C:T	t	c	0.4117	0.1051	8.929e-05	-+++-++++	2.822	8	0.945
A Score	chr5	162435356	chr5:162435356:T:C	t	c	-0.9237	0.218	2.26e-05	-+--?--+-	10.748	7	0.15
A Score	chr6	1256369	chr6:1256369:C:CA	ca	c	0.3846	0.097	7.343e-05	+-+++++++	4.516	8	0.8078
A Score	chr6	4009995	chr6:4009995:T:C	t	c	-0.6704	0.1666	5.727e-05	-------+-	10.503	8	0.2314
A Score	chr6	41696343	chr6:41696343:C:T	t	c	1.3592	0.2782	1.031e-06	+??+?++++	5.147	5	0.3983
A Score	chr6	67224559	chr6:67224559:A:G	a	g	-1.3274	0.3148	2.477e-05	+?--??-??	0.493	3	0.9204
A Score	chr6	67254955	chr6:67254955:C:A	a	c	1.2848	0.3202	6.013e-05	+?++??+??	0.54	3	0.9101
A Score	chr6	70239404	chr6:70239404:C:T	t	c	0.2479	0.0624	7.121e-05	++++-++-+	9.556	8	0.2976
A Score	chr6	70348892	chr6:70348892:G:T	t	g	-0.2147	0.0524	4.237e-05	++-----+-	13.22	8	0.1045
A Score	chr6	70354489	chr6:70354489:CT:C	ct	c	0.821	0.2038	5.601e-05	++++-++-+	10.317	8	0.2434
A Score	chr6	70357025	chr6:70357025:G:C	c	g	-0.852	0.2077	4.093e-05	----+--+-	10.806	8	0.2129
A Score	chr6	70357254	chr6:70357254:G:GTCTT	g	gtctt	-0.2165	0.0549	8.103e-05	+---+--+-	10.599	8	0.2255
A Score	chr6	70357551	chr6:70357551:TGAAAAA:T	t	tgaaaaa	-0.8513	0.2078	4.181e-05	----+--+-	10.8	8	0.2133
A Score	chr6	70359449	chr6:70359449:C:T	t	c	0.2191	0.055	6.724e-05	-+++-++++	11.092	8	0.1966
A Score	chr6	70359450	chr6:70359450:A:G	a	g	-0.219	0.055	6.733e-05	+---+----	11.095	8	0.1964
A Score	chr6	70359451	chr6:70359451:T:C	t	c	-0.219	0.055	6.734e-05	+---+----	11.094	8	0.1964
A Score	chr6	70361326	chr6:70361326:A:G	a	g	-0.214	0.0548	9.344e-05	+---+--+-	11.418	8	0.1791
A Score	chr6	70361886	chr6:70361886:T:C	t	c	-0.2168	0.0547	7.407e-05	+---+--+-	11.455	8	0.1772
A Score	chr6	70362835	chr6:70362835:G:A	a	g	0.2139	0.0547	9.361e-05	-+++-++-+	10.943	8	0.2049
A Score	chr6	70365764	chr6:70365764:C:T	t	c	-0.2064	0.0523	7.979e-05	+------+-	13.082	8	0.1091
A Score	chr6	70366970	chr6:70366970:G:A	a	g	0.2123	0.0545	9.929e-05	-+++-++++	9.314	8	0.3165
A Score	chr6	73264828	chr6:73264828:G:A	a	g	0.408	0.1048	9.848e-05	++++-++++	3.755	8	0.8785
A Score	chr6	73268100	chr6:73268100:G:A	a	g	0.4077	0.1048	9.971e-05	++++-++++	3.746	8	0.8793
A Score	chr6	73279062	chr6:73279062:G:C	c	g	0.4076	0.1048	9.965e-05	++++-++++	3.749	8	0.879
A Score	chr6	73279133	chr6:73279133:A:G	a	g	-0.4077	0.1048	9.957e-05	----+----	3.749	8	0.8791
A Score	chr6	73279679	chr6:73279679:G:C	c	g	0.4083	0.1048	9.748e-05	++++-++++	3.752	8	0.8788
A Score	chr6	73280590	chr6:73280590:G:A	a	g	0.4077	0.1048	9.952e-05	++++-++++	3.747	8	0.8792
A Score	chr6	73283435	chr6:73283435:T:G	t	g	-0.4105	0.1048	8.991e-05	----+----	3.645	8	0.8877
A Score	chr6	73283830	chr6:73283830:C:T	t	c	0.4065	0.1043	9.745e-05	++++-++++	3.551	8	0.8952
A Score	chr6	73283864	chr6:73283864:C:T	t	c	0.4062	0.1043	9.829e-05	++++-++++	3.544	8	0.8957
A Score	chr6	73285629	chr6:73285629:C:T	t	c	0.4271	0.1073	6.847e-05	++++-++++	3.031	8	0.9324
A Score	chr6	73285731	chr6:73285731:C:T	t	c	0.4159	0.104	6.395e-05	++++-++++	3.57	8	0.8937
A Score	chr6	73287436	chr6:73287436:A:G	a	g	-0.4077	0.1047	9.903e-05	----+----	3.858	8	0.8697
A Score	chr6	73288594	chr6:73288594:C:T	t	c	0.4064	0.1043	9.786e-05	++++-++++	3.56	8	0.8945
A Score	chr6	73288787	chr6:73288787:A:G	a	g	-0.4064	0.1043	9.781e-05	----+----	3.563	8	0.8943
A Score	chr6	73296705	chr6:73296705:T:A	a	t	0.4067	0.1043	9.651e-05	++++-++++	3.522	8	0.8975
A Score	chr6	73302967	chr6:73302967:C:T	t	c	0.4106	0.1051	9.317e-05	++++-++++	3.943	8	0.8622
A Score	chr6	73311751	chr6:73311751:C:T	t	c	0.425	0.1041	4.488e-05	++++-++++	4.021	8	0.8552
A Score	chr6	73313794	chr6:73313794:T:G	t	g	-0.4185	0.1045	6.222e-05	----+----	3.746	8	0.8793
A Score	chr6	81367781	chr6:81367781:A:G	a	g	-0.6216	0.1588	9.093e-05	---------	6.26	8	0.6181
A Score	chr6	88550699	chr6:88550699:C:T	t	c	0.3053	0.0775	8.148e-05	--++-++-+	15.586	8	0.0487
A Score	chr6	88558231	chr6:88558231:G:A	a	g	0.3122	0.0786	7.135e-05	++++-++-+	11.917	8	0.1549
A Score	chr6	88558874	chr6:88558874:T:C	t	c	-0.2983	0.0739	5.405e-05	+---+--+-	15.54	8	0.04946
A Score	chr6	88558996	chr6:88558996:G:A	a	g	0.2981	0.0738	5.406e-05	-+++-++-+	15.504	8	0.05006
A Score	chr6	96048937	chr6:96048937:C:T	t	c	0.7124	0.1782	6.374e-05	-++++++-+	5.262	8	0.7292
A Score	chr6	96071402	chr6:96071402:A:T	a	t	-0.7157	0.1775	5.546e-05	+------+-	5.276	8	0.7278
A Score	chr6	96102337	chr6:96102337:A:C	a	c	-0.7396	0.1718	1.669e-05	+--------	5.284	8	0.7268
A Score	chr6	98842861	chr6:98842861:C:T	t	c	1.1427	0.2854	6.249e-05	??+????++	0.245	2	0.8848
A Score	chr6	111295394	chr6:111295394:T:C	t	c	-0.9649	0.23	2.728e-05	++----++-	7.817	8	0.4516
A Score	chr6	111406680	chr6:111406680:G:A	a	g	0.983	0.2272	1.518e-05	--++++--+	9.042	8	0.3388
A Score	chr6	144276371	chr6:144276371:C:T	t	c	0.6887	0.1712	5.768e-05	++++-++++	4.818	8	0.7768
A Score	chr6	150711950	chr6:150711950:T:C	t	c	0.2119	0.0524	5.195e-05	++++-++-+	12.833	8	0.1177
A Score	chr6	164185512	chr6:164185512:G:A	a	g	1.2556	0.2792	6.879e-06	?+++??+??	2.96	3	0.3979
A Score	chr7	6045230	chr7:6045230:C:G	c	g	-0.8262	0.1775	3.247e-06	+--------	1.67	8	0.9895
A Score	chr7	6064111	chr7:6064111:G:A	a	g	0.8509	0.1768	1.484e-06	-++++++++	1.698	8	0.9889
A Score	chr7	9739510	chr7:9739510:G:A	a	g	-0.374	0.0932	5.984e-05	-+--+-+--	14.972	8	0.0597
A Score	chr7	23393184	chr7:23393184:G:A	a	g	1.0966	0.2766	7.368e-05	??++??-+?	2.995	3	0.3924
A Score	chr7	36740294	chr7:36740294:A:T	a	t	0.3056	0.0765	6.433e-05	+++++++++	4.354	8	0.8238
A Score	chr7	42246860	chr7:42246860:A:T	a	t	-0.2094	0.0538	9.993e-05	+------+-	13.226	8	0.1043
A Score	chr7	56746336	chr7:56746336:C:T	t	c	0.232	0.0579	6.161e-05	+-+++-+++	10.547	8	0.2287
A Score	chr7	56749629	chr7:56749629:A:T	a	t	-0.2305	0.0577	6.525e-05	-+---+---	10.336	8	0.2423
A Score	chr7	56749997	chr7:56749997:T:C	t	c	-0.2305	0.0577	6.53e-05	-+---+---	10.321	8	0.2432
A Score	chr7	56751124	chr7:56751124:A:C	a	c	-0.227	0.0577	8.41e-05	-+---+---	9.864	8	0.2747
A Score	chr7	56752645	chr7:56752645:C:G	c	g	-0.226	0.0577	9.043e-05	-+---+---	9.995	8	0.2654
A Score	chr7	56753328	chr7:56753328:G:T	t	g	0.226	0.0577	9.046e-05	+-+++-+++	9.995	8	0.2654
A Score	chr7	56759407	chr7:56759407:T:C	t	c	-0.2307	0.0577	6.381e-05	-+-------	10.117	8	0.2569
A Score	chr7	56759547	chr7:56759547:C:T	t	c	0.2326	0.0577	5.555e-05	+-+++++++	9.962	8	0.2677
A Score	chr7	56764271	chr7:56764271:G:C	c	g	0.2327	0.0578	5.588e-05	+-+++++++	10.22	8	0.25
A Score	chr7	56773194	chr7:56773194:C:A	a	c	-0.2305	0.0579	6.781e-05	-+-----+-	11.513	8	0.1743
A Score	chr7	92904524	chr7:92904524:T:C	t	c	-0.4078	0.1001	4.659e-05	-+-------	5.053	8	0.7519
A Score	chr7	92950386	chr7:92950386:A:G	a	g	-0.3152	0.0806	9.223e-05	------+--	12.359	8	0.1359
A Score	chr7	92950639	chr7:92950639:C:T	t	c	0.315	0.0806	9.343e-05	++++++-++	12.371	8	0.1354
A Score	chr7	109490863	chr7:109490863:A:G	a	g	-1.2009	0.2998	6.175e-05	-?-???--?	1.147	3	0.7657
A Score	chr7	145945647	chr7:145945647:T:A	a	t	-0.5157	0.1299	7.171e-05	+--------	8.656	8	0.3721
A Score	chr7	145949469	chr7:145949469:G:A	a	g	-0.5059	0.1287	8.504e-05	+--------	8.656	8	0.3721
A Score	chr7	145962689	chr7:145962689:G:C	c	g	-0.5174	0.1297	6.629e-05	+--------	8.22	8	0.4123
A Score	chr7	145963037	chr7:145963037:G:A	a	g	-0.5216	0.1302	6.15e-05	+--------	8.57	8	0.3799
A Score	chr7	145968274	chr7:145968274:C:A	a	c	-0.5388	0.1308	3.782e-05	+--------	7.751	8	0.4582
A Score	chr7	145985034	chr7:145985034:G:T	t	g	-0.5253	0.1294	4.939e-05	+--------	8.342	8	0.4008
A Score	chr7	145988855	chr7:145988855:TTC:T	t	ttc	-0.5299	0.1294	4.201e-05	+--------	8.679	8	0.3701
A Score	chr7	145996039	chr7:145996039:G:A	a	g	-0.5374	0.1295	3.337e-05	+--------	8.666	8	0.3712
A Score	chr7	146002501	chr7:146002501:C:T	t	c	-0.5373	0.1295	3.345e-05	+--------	8.663	8	0.3715
A Score	chr7	146002744	chr7:146002744:C:CT	ct	c	-0.537	0.1295	3.401e-05	+--------	8.676	8	0.3703
A Score	chr7	146004623	chr7:146004623:G:A	a	g	-0.5434	0.1289	2.483e-05	+--------	9.789	8	0.2801
A Score	chr7	146008105	chr7:146008105:G:C	c	g	-0.5461	0.1295	2.491e-05	+--------	9.786	8	0.2803
A Score	chr7	146011013	chr7:146011013:T:A	a	t	-0.5264	0.1298	4.977e-05	+--------	8.53	8	0.3835
A Score	chr7	146012389	chr7:146012389:C:T	t	c	-0.5353	0.1298	3.727e-05	+--------	8.925	8	0.3487
A Score	chr7	146013452	chr7:146013452:G:C	c	g	-0.5487	0.1294	2.234e-05	+--------	10.122	8	0.2566
A Score	chr7	146014094	chr7:146014094:G:C	c	g	-0.5271	0.1298	4.884e-05	+--------	11.941	8	0.1538
A Score	chr7	146014434	chr7:146014434:T:G	t	g	0.5084	0.1284	7.537e-05	-++++++++	11.089	8	0.1967
A Score	chr7	146014629	chr7:146014629:C:T	t	c	-0.5396	0.1304	3.482e-05	+--------	8.831	8	0.3568
A Score	chr7	146017244	chr7:146017244:G:C	c	g	-0.5487	0.1305	2.601e-05	+--------	9.945	8	0.2689
A Score	chr7	146017613	chr7:146017613:G:A	a	g	-0.5283	0.13	4.805e-05	+--------	8.749	8	0.3639
A Score	chr7	146017792	chr7:146017792:G:C	c	g	-0.5373	0.1301	3.603e-05	+--------	9.841	8	0.2763
A Score	chr7	146017972	chr7:146017972:G:A	a	g	-0.5378	0.1301	3.544e-05	+--------	9.88	8	0.2735
A Score	chr7	146018079	chr7:146018079:G:A	a	g	-0.5389	0.1301	3.45e-05	+--------	9.803	8	0.2792
A Score	chr7	146018101	chr7:146018101:G:A	a	g	-0.5384	0.1301	3.512e-05	+--------	9.936	8	0.2695
A Score	chr7	146018122	chr7:146018122:T:G	t	g	0.5377	0.1301	3.568e-05	-++++++++	9.881	8	0.2735
A Score	chr7	146018688	chr7:146018688:C:A	a	c	-0.5284	0.13	4.795e-05	+--------	8.759	8	0.3631
A Score	chr7	146019303	chr7:146019303:A:C	a	c	0.5378	0.13	3.544e-05	-++++++++	9.881	8	0.2735
A Score	chr7	146019439	chr7:146019439:C:T	t	c	-0.5428	0.13	2.965e-05	+--------	9.997	8	0.2653
A Score	chr7	146019458	chr7:146019458:C:A	a	c	-0.538	0.1301	3.523e-05	+--------	9.881	8	0.2735
A Score	chr7	146019852	chr7:146019852:A:G	a	g	0.5392	0.1302	3.443e-05	-++++++++	9.993	8	0.2655
A Score	chr7	146020622	chr7:146020622:T:C	t	c	0.5382	0.13	3.482e-05	-++++++++	9.895	8	0.2725
A Score	chr7	146021192	chr7:146021192:A:T	a	t	0.5258	0.13	5.272e-05	-++++++++	8.985	8	0.3436
A Score	chr7	146021242	chr7:146021242:C:A	a	c	-0.5258	0.13	5.247e-05	+--------	8.935	8	0.3478
A Score	chr7	146021333	chr7:146021333:G:A	a	g	-0.5268	0.13	5.08e-05	+--------	8.958	8	0.3459
A Score	chr7	146021691	chr7:146021691:C:T	t	c	-0.5157	0.1296	6.891e-05	+--------	8.72	8	0.3664
A Score	chr7	155596117	chr7:155596117:A:G	a	g	-0.6418	0.1623	7.631e-05	+---+----	2.959	8	0.9369
A Score	chr7	157634645	chr7:157634645:G:A	a	g	0.3398	0.0776	1.181e-05	++++-++-+	10.608	8	0.2249
A Score	chr7	157639501	chr7:157639501:C:T	t	c	0.2457	0.0596	3.687e-05	+++++++-+	9.833	8	0.277
A Score	chr7	157659717	chr7:157659717:C:A	a	c	0.2391	0.0582	4.017e-05	+++++++-+	9.62	8	0.2927
A Score	chr8	5783136	chr8:5783136:G:C	c	g	0.343	0.0846	5.045e-05	+-+++++-+	7.98	8	0.4354
A Score	chr8	6067635	chr8:6067635:G:A	a	g	0.7603	0.1795	2.283e-05	+++++++++	9.919	8	0.2707
A Score	chr8	13798837	chr8:13798837:C:G	c	g	-0.8323	0.2073	5.938e-05	++-------	3.632	8	0.8887
A Score	chr8	27604964	chr8:27604964:A:G	a	g	0.2206	0.0546	5.358e-05	++++-++++	7.054	8	0.5308
A Score	chr8	27607002	chr8:27607002:T:C	t	c	0.2188	0.0541	5.286e-05	+++++++++	7.332	8	0.5012
A Score	chr8	27607412	chr8:27607412:A:G	a	g	0.212	0.0543	9.329e-05	++++-++++	6.469	8	0.5948
A Score	chr8	27608664	chr8:27608664:T:C	t	c	0.2137	0.0547	9.264e-05	++++-++++	6.299	8	0.6138
A Score	chr8	27608798	chr8:27608798:T:C	t	c	0.2206	0.0541	4.5e-05	+++++++++	5.967	8	0.6509
A Score	chr8	27610169	chr8:27610169:C:T	t	c	-0.2292	0.0539	2.128e-05	---------	8.875	8	0.3529
A Score	chr8	27610304	chr8:27610304:C:G	c	g	0.2243	0.0546	4e-05	+++++++++	7.642	8	0.4692
A Score	chr8	27931789	chr8:27931789:G:A	a	g	0.8358	0.2143	9.615e-05	++++++++?	11.2	7	0.1301
A Score	chr8	27936912	chr8:27936912:C:A	a	c	0.8452	0.21	5.704e-05	++++++++?	12.041	7	0.09923
A Score	chr8	27943336	chr8:27943336:C:T	t	c	0.8493	0.2091	4.854e-05	++++++++?	11.809	7	0.107
A Score	chr8	27948548	chr8:27948548:C:G	c	g	0.8216	0.2061	6.731e-05	++++++++?	12.249	7	0.09265
A Score	chr8	27949643	chr8:27949643:G:C	c	g	-0.8202	0.1966	3.015e-05	--------?	8.885	7	0.261
A Score	chr8	27950976	chr8:27950976:T:C	t	c	0.8178	0.2015	4.925e-05	++++++++?	11.579	7	0.1153
A Score	chr8	27969969	chr8:27969969:C:T	t	c	0.8382	0.202	3.337e-05	++++++++?	9.589	7	0.2131
A Score	chr8	27971743	chr8:27971743:T:C	t	c	-0.8382	0.2022	3.386e-05	--------?	9.79	7	0.2008
A Score	chr8	27973938	chr8:27973938:C:T	t	c	0.81	0.2002	5.224e-05	++++-+++?	9.628	7	0.2106
A Score	chr8	39809022	chr8:39809022:C:T	t	c	0.6522	0.1646	7.393e-05	+-++?++-+	5.683	7	0.5772
A Score	chr8	62979755	chr8:62979755:G:C	c	g	1.5055	0.3617	3.157e-05	?++?+??+?	2.081	3	0.5557
A Score	chr8	63136903	chr8:63136903:C:T	t	c	1.2936	0.3278	7.951e-05	?++?+??++	6.039	4	0.1962
A Score	chr8	63153040	chr8:63153040:C:G	c	g	-1.3197	0.3224	4.245e-05	?--?-??--	6.031	4	0.1968
A Score	chr8	63283790	chr8:63283790:A:G	a	g	-1.3971	0.3238	1.596e-05	?--?-??--	9.01	4	0.06084
A Score	chr8	92218769	chr8:92218769:C:A	a	c	0.8079	0.1878	1.686e-05	+-+++++++	10.371	8	0.2399
A Score	chr8	97421113	chr8:97421113:C:T	t	c	0.9188	0.2244	4.227e-05	+-++-++++	2.661	8	0.9538
A Score	chr8	104494688	chr8:104494688:T:C	t	c	-0.8816	0.2083	2.317e-05	+--------	2.364	8	0.9678
A Score	chr8	104518024	chr8:104518024:A:T	a	t	-0.8808	0.2082	2.336e-05	+--------	2.416	8	0.9655
A Score	chr8	104873557	chr8:104873557:C:G	c	g	-0.8146	0.2073	8.527e-05	?---?--+-	9.665	6	0.1395
A Score	chr8	104909332	chr8:104909332:G:A	a	g	0.7511	0.1873	6.084e-05	?+++++--+	10.158	7	0.1798
A Score	chr8	105209318	chr8:105209318:GA:G	g	ga	0.5076	0.1283	7.56e-05	-++++++++	6.399	8	0.6027
A Score	chr8	114673963	chr8:114673963:C:T	t	c	0.9134	0.2139	1.946e-05	++++??+++	3.12	6	0.7937
A Score	chr8	120309777	chr8:120309777:A:G	a	g	-1.4306	0.3485	4.049e-05	?-?-??-?-	2.227	3	0.5267
A Score	chr8	123596186	chr8:123596186:G:T	t	g	-0.2485	0.0619	5.966e-05	-------++	7.823	8	0.451
A Score	chr8	124745404	chr8:124745404:A:G	a	g	-0.437	0.1001	1.266e-05	-+----+--	6.067	8	0.6397
A Score	chr8	124755740	chr8:124755740:A:C	a	c	-0.6723	0.1434	2.754e-06	-+-------	5.84	8	0.6652
A Score	chr8	135559415	chr8:135559415:C:T	t	c	-0.2939	0.0747	8.409e-05	----+--+-	6.548	8	0.5861
A Score	chr8	135563789	chr8:135563789:C:T	t	c	-0.2933	0.0745	8.252e-05	----+--+-	6.987	8	0.538
A Score	chr8	135593639	chr8:135593639:G:A	a	g	-0.2941	0.0748	8.367e-05	----+--+-	7.062	8	0.53
A Score	chr8	135605456	chr8:135605456:G:A	a	g	-0.2975	0.0748	6.927e-05	----+----	7.119	8	0.5238
A Score	chr8	135609551	chr8:135609551:T:A	a	t	-0.3181	0.0756	2.556e-05	----+----	6.835	8	0.5546
A Score	chr8	135626589	chr8:135626589:G:T	t	g	-0.3028	0.0749	5.237e-05	----+----	7.063	8	0.5298
A Score	chr8	135644990	chr8:135644990:C:T	t	c	-0.3054	0.0751	4.766e-05	----+----	6.97	8	0.5398
A Score	chr8	135648887	chr8:135648887:GA:G	g	ga	-0.2977	0.0751	7.323e-05	----+--+-	6.686	8	0.5709
A Score	chr8	135651227	chr8:135651227:A:G	a	g	0.2961	0.0749	7.715e-05	++++-++++	6.911	8	0.5463
A Score	chr8	135660964	chr8:135660964:G:C	c	g	0.2753	0.0653	2.475e-05	++++-++++	5.008	8	0.7567
A Score	chr8	135661604	chr8:135661604:G:A	a	g	0.2766	0.0652	2.222e-05	++++-++++	5.076	8	0.7494
A Score	chr8	135664488	chr8:135664488:G:A	a	g	-0.2757	0.0668	3.691e-05	----+----	6.972	8	0.5397
A Score	chr8	135665648	chr8:135665648:A:G	a	g	0.2789	0.0673	3.376e-05	++++-++-+	7.384	8	0.4958
A Score	chr8	135666718	chr8:135666718:C:A	a	c	-0.2791	0.0673	3.389e-05	----+--+-	7.205	8	0.5147
A Score	chr8	140307779	chr8:140307779:T:C	t	c	-0.2167	0.0551	8.409e-05	---++-++-	21.853	8	0.005196
A Score	chr8	140308161	chr8:140308161:C:G	c	g	-0.2142	0.055	9.9e-05	---++-++-	24.36	8	0.001994
A Score	chr8	140317375	chr8:140317375:T:C	t	c	-0.2201	0.0546	5.554e-05	---++-++-	22.03	8	0.00486
A Score	chr8	140317552	chr8:140317552:A:T	a	t	-0.222	0.0551	5.663e-05	---++-++-	21.708	8	0.005487
A Score	chr8	140330261	chr8:140330261:A:G	a	g	-0.225	0.0552	4.535e-05	---++-++-	24.495	8	0.001892
A Score	chr8	140335344	chr8:140335344:G:A	a	g	0.2243	0.0552	4.881e-05	+++--+--+	22.97	8	0.003403
A Score	chr8	140337560	chr8:140337560:G:A	a	g	0.2163	0.0553	9.272e-05	+++--+--+	22.423	8	0.00419
A Score	chr9	26644923	chr9:26644923:G:A	a	g	0.8768	0.2216	7.578e-05	+-++?++?+	0.562	6	0.997
A Score	chr9	74399959	chr9:74399959:A:T	a	t	-0.9954	0.2388	3.078e-05	-+---??--	3.547	6	0.7378
A Score	chr9	75074878	chr9:75074878:T:C	t	c	-0.8371	0.2025	3.581e-05	?---?---+	10.174	6	0.1175
A Score	chr9	75081963	chr9:75081963:C:T	t	c	0.8367	0.2017	3.364e-05	?+++?+++-	10.118	6	0.1198
A Score	chr9	94621790	chr9:94621790:C:T	t	c	0.5482	0.1365	5.889e-05	+-++-++++	9.256	8	0.3212
A Score	chr9	105116147	chr9:105116147:T:C	t	c	-0.2648	0.0671	8.008e-05	---------	2.359	8	0.968
A Score	chr9	135112415	chr9:135112415:G:A	a	g	0.433	0.1107	9.139e-05	+-++-++++	2.25	8	0.9724
AD Braak	chr1	6384349	chr1:6384349:T:C	t	c	-0.5866	0.1448	5.086e-05	----???-?-??+??+-	13.801	8	0.08711
AD Braak	chr1	7188154	chr1:7188154:G:A	a	g	-0.1428	0.0365	9.172e-05	------------++-++	10.646	16	0.8308
AD Braak	chr1	13427093	chr1:13427093:C:T	t	c	-0.2073	0.0524	7.611e-05	-+---+---++------	7.318	16	0.9666
AD Braak	chr1	30684235	chr1:30684235:AGTTT:A	a	agttt	-0.3117	0.0762	4.337e-05	-------+-+?--++--	7.752	15	0.9333
AD Braak	chr1	32024252	chr1:32024252:C:CA	ca	c	0.4052	0.1026	7.827e-05	+++++++-??-++++-+	8.015	14	0.8885
AD Braak	chr1	37161356	chr1:37161356:G:A	a	g	0.9045	0.2248	5.738e-05	?+????-????++?++?	4.009	5	0.5482
AD Braak	chr1	44032791	chr1:44032791:G:C	c	g	0.1915	0.0482	7.165e-05	+++++++-+-+++-+++	13.359	16	0.6464
AD Braak	chr1	54811673	chr1:54811673:C:G	c	g	0.2882	0.0726	7.239e-05	++-+++++++?++++++	11.504	15	0.7161
AD Braak	chr1	54815118	chr1:54815118:G:A	a	g	-0.2723	0.0694	8.701e-05	----------?--+---	8.114	15	0.9191
AD Braak	chr1	54892224	chr1:54892224:G:A	a	g	-0.2827	0.0687	3.867e-05	---+------?------	9.385	15	0.8565
AD Braak	chr1	55245792	chr1:55245792:A:G	a	g	0.1886	0.0458	3.869e-05	+-++++-++-++++--+	20.162	16	0.213
AD Braak	chr1	55247737	chr1:55247737:A:C	a	c	0.1825	0.0461	7.559e-05	+-++++-++-++++--+	20.641	16	0.1927
AD Braak	chr1	55247998	chr1:55247998:G:A	a	g	-0.1836	0.0461	6.911e-05	-+----+--+----++-	20.576	16	0.1954
AD Braak	chr1	55248274	chr1:55248274:T:A	a	t	-0.1835	0.0461	6.965e-05	-+----+--+----++-	20.559	16	0.1961
AD Braak	chr1	59275243	chr1:59275243:C:T	t	c	-0.1039	0.0257	5.18e-05	----------+----+-	5.795	16	0.9902
AD Braak	chr1	65797571	chr1:65797571:G:A	a	g	-0.8735	0.2209	7.692e-05	?-????-?---??+?-?	2.738	6	0.841
AD Braak	chr1	102505899	chr1:102505899:G:T	t	g	0.1643	0.0414	7.335e-05	+++++++++++-+-+-+	9.383	16	0.8968
AD Braak	chr1	102513792	chr1:102513792:T:C	t	c	-0.1624	0.0409	7.317e-05	-----------+-+-+-	9.439	16	0.8942
AD Braak	chr1	102537886	chr1:102537886:C:G	c	g	-0.1624	0.041	7.528e-05	-----------+-+-+-	9.412	16	0.8955
AD Braak	chr1	102546410	chr1:102546410:G:A	a	g	0.1624	0.041	7.584e-05	+++++++++++-+-+-+	9.413	16	0.8954
AD Braak	chr1	102546490	chr1:102546490:G:T	t	g	0.1624	0.041	7.494e-05	+++++++++++-+-+-+	9.41	16	0.8956
AD Braak	chr1	102552971	chr1:102552971:G:A	a	g	0.1627	0.041	7.279e-05	+++++++++++-+-+-+	9.429	16	0.8947
AD Braak	chr1	111759388	chr1:111759388:G:GT	g	gt	-0.4571	0.112	4.454e-05	----?---------?--	6.787	14	0.9426
AD Braak	chr1	147838192	chr1:147838192:T:C	t	c	-0.2346	0.0602	9.732e-05	-------+?-+-?--+-	8.007	14	0.889
AD Braak	chr1	147838341	chr1:147838341:G:T	t	g	0.2346	0.0602	9.789e-05	+++++++-?+-+?++-+	7.979	14	0.8904
AD Braak	chr1	147838375	chr1:147838375:G:GA	g	ga	-0.2361	0.0603	8.967e-05	-------+?-+-?--+-	7.995	14	0.8896
AD Braak	chr1	147839430	chr1:147839430:G:T	t	g	0.2346	0.0603	9.969e-05	+++++++-?+-+?++-+	8.025	14	0.888
AD Braak	chr1	147839592	chr1:147839592:C:T	t	c	0.2343	0.0602	9.934e-05	+++++++-?+-+?++-+	8.019	14	0.8883
AD Braak	chr1	147840221	chr1:147840221:C:T	t	c	0.235	0.0603	9.643e-05	+++++++-?+-+?++-+	7.974	14	0.8907
AD Braak	chr1	147840600	chr1:147840600:GA:G	g	ga	0.2385	0.0602	7.48e-05	+++++++-?+-+?++-+	8.363	14	0.8696
AD Braak	chr1	147840825	chr1:147840825:T:C	t	c	-0.2383	0.0602	7.623e-05	-------+?-+-?--+-	8.389	14	0.8681
AD Braak	chr1	147842806	chr1:147842806:T:G	t	g	-0.2139	0.0513	3.106e-05	-------+?-+-?--+-	9.951	14	0.7658
AD Braak	chr1	147844318	chr1:147844318:A:T	a	t	-0.2431	0.0575	2.314e-05	-------+?---?--+-	7.863	14	0.8963
AD Braak	chr1	147844695	chr1:147844695:G:A	a	g	0.2431	0.0574	2.321e-05	+++++++-?+++?++-+	7.867	14	0.8961
AD Braak	chr1	147845539	chr1:147845539:C:T	t	c	0.2456	0.0576	2.003e-05	+++++++-?+++?++-+	7.862	14	0.8964
AD Braak	chr1	148158667	chr1:148158667:A:AG	a	ag	-0.2577	0.0662	9.875e-05	-+------?---?+-+-	9.63	14	0.7887
AD Braak	chr1	148295055	chr1:148295055:C:T	t	c	0.2306	0.0516	7.819e-06	+-+++++-?+++?-+-+	15.306	14	0.3576
AD Braak	chr1	148295496	chr1:148295496:C:T	t	c	0.231	0.0514	6.974e-06	+-+++++-?+++?-+-+	15.711	14	0.3313
AD Braak	chr1	148342283	chr1:148342283:C:T	t	c	0.2128	0.0514	3.477e-05	+++++++-?+++?-+-+	15.688	14	0.3328
AD Braak	chr1	148344090	chr1:148344090:C:G	c	g	-0.2173	0.0519	2.792e-05	-------+?---?+-+-	16.502	14	0.2837
AD Braak	chr1	148344146	chr1:148344146:T:C	t	c	-0.2137	0.0515	3.322e-05	-------+?---?+-+-	15.632	14	0.3364
AD Braak	chr1	148347597	chr1:148347597:A:T	a	t	-0.2161	0.0515	2.695e-05	-------+?---?+-+-	15.802	14	0.3256
AD Braak	chr1	148347726	chr1:148347726:G:C	c	g	0.2181	0.0516	2.39e-05	+++++++-?+++?-+-+	15.616	14	0.3374
AD Braak	chr1	148348214	chr1:148348214:A:G	a	g	-0.2135	0.0502	2.094e-05	-------+?---?+-+-	15.694	14	0.3324
AD Braak	chr1	148350106	chr1:148350106:A:G	a	g	-0.2169	0.0511	2.19e-05	-------+?---?+-+-	15.962	14	0.3157
AD Braak	chr1	162944847	chr1:162944847:C:T	t	c	0.3134	0.0763	4.015e-05	+-++-+-++++++++++	17.49	16	0.3546
AD Braak	chr1	165680478	chr1:165680478:T:C	t	c	0.2653	0.0661	5.996e-05	++++++++++-++++++	14.181	16	0.5852
AD Braak	chr1	217400281	chr1:217400281:A:G	a	g	0.1017	0.0252	5.286e-05	+++++-++++++++++-	11.483	16	0.7787
AD Braak	chr1	241231823	chr1:241231823:A:C	a	c	0.0977	0.025	8.977e-05	++++-+++-++++-+-+	10.83	16	0.8199
AD Braak	chr1	241234362	chr1:241234362:G:A	a	g	-0.0996	0.0249	6.272e-05	----+---+------+-	10.825	16	0.8201
AD Braak	chr1	248911119	chr1:248911119:CT:C	ct	c	-1.3643	0.3464	8.2e-05	-???--?-?-?????-?	4.451	5	0.4865
AD Braak	chr10	10182747	chr10:10182747:G:A	a	g	0.1332	0.0335	7.197e-05	+++++-++++-++++++	12.661	16	0.6973
AD Braak	chr10	10188006	chr10:10188006:A:T	a	t	-0.1302	0.0335	9.994e-05	-----+----+------	12.787	16	0.6882
AD Braak	chr10	10193769	chr10:10193769:T:C	t	c	-0.1359	0.0334	4.769e-05	----------+------	12.637	16	0.6991
AD Braak	chr10	10796888	chr10:10796888:A:T	a	t	-0.2305	0.0579	6.781e-05	------++-------+-	21.386	16	0.1642
AD Braak	chr10	11676140	chr10:11676140:T:C	t	c	0.1702	0.0436	9.481e-05	+++++-++++-++++++	25.536	16	0.06092
AD Braak	chr10	15497560	chr10:15497560:C:T	t	c	0.4018	0.1016	7.723e-05	++++++--+?+++-+--	10.329	15	0.7985
AD Braak	chr10	17784969	chr10:17784969:T:C	t	c	-0.1117	0.0284	8.295e-05	----+--+--?--+--+	13.92	15	0.5316
AD Braak	chr10	20679571	chr10:20679571:C:T	t	c	0.3922	0.0964	4.705e-05	+-++-++-++++-++?+	10.916	15	0.7585
AD Braak	chr10	20688939	chr10:20688939:G:A	a	g	0.442	0.1012	1.245e-05	+-++-++-++++?++?+	7.908	14	0.8941
AD Braak	chr10	20713515	chr10:20713515:C:A	a	c	0.412	0.1044	7.876e-05	+-++-++++?++?++?+	6.852	13	0.9096
AD Braak	chr10	29709493	chr10:29709493:G:A	a	g	0.3778	0.0966	9.217e-05	+++-++-+++-+++?-+	17.281	15	0.3023
AD Braak	chr10	72610333	chr10:72610333:AT:A	a	at	0.3931	0.089	9.951e-06	++++-+++++?+-++++	20.294	15	0.1609
AD Braak	chr10	72658578	chr10:72658578:C:T	t	c	0.3782	0.0949	6.702e-05	++++-+++++?--++++	14.708	15	0.4727
AD Braak	chr10	72833818	chr10:72833818:G:A	a	g	0.3791	0.0947	6.296e-05	++++-+++++?--++++	15.387	15	0.4239
AD Braak	chr10	88855813	chr10:88855813:G:C	c	g	0.1154	0.0285	5.312e-05	++++-++-+-++++-+-	26.163	16	0.05177
AD Braak	chr10	107075446	chr10:107075446:A:T	a	t	-0.0946	0.0243	9.729e-05	-+--+++---+-----+	15.862	16	0.4626
AD Braak	chr10	107085258	chr10:107085258:C:G	c	g	-0.0949	0.0243	9.359e-05	-+--+++--++-----+	17.998	16	0.324
AD Braak	chr10	107086132	chr10:107086132:C:G	c	g	-0.0946	0.0243	9.914e-05	-+--+++---+-----+	17.46	16	0.3564
AD Braak	chr10	119365091	chr10:119365091:G:A	a	g	0.2552	0.0638	6.393e-05	++++++-+++-++--++	22.973	16	0.1144
AD Braak	chr10	119691120	chr10:119691120:G:C	c	g	0.1152	0.0275	2.835e-05	++++-++++-+++++++	18.642	16	0.2877
AD Braak	chr10	119691613	chr10:119691613:CGTG:C	cgtg	c	-0.1192	0.0275	1.435e-05	----+----+-------	18.229	16	0.3107
AD Braak	chr10	119693684	chr10:119693684:C:G	c	g	-0.1175	0.0276	2.006e-05	----+----++------	18.92	16	0.2728
AD Braak	chr10	130146988	chr10:130146988:T:C	t	c	0.0949	0.0242	8.994e-05	++++--+++-+++++++	18.164	16	0.3144
AD Braak	chr10	130186291	chr10:130186291:G:A	a	g	0.099	0.0251	8.283e-05	+-++--+++--++++++	33.23	16	0.006889
AD Braak	chr10	132049587	chr10:132049587:T:C	t	c	-0.1114	0.0282	7.815e-05	--------+----+-++	17.085	16	0.3801
AD Braak	chr11	1848180	chr11:1848180:T:A	a	t	-0.119	0.0285	2.941e-05	----+-----?-+---+	20.296	15	0.1609
AD Braak	chr11	24747359	chr11:24747359:A:G	a	g	-0.1185	0.0304	9.719e-05	-------+-++------	15.471	16	0.4904
AD Braak	chr11	47227672	chr11:47227672:G:A	a	g	-0.1044	0.0247	2.37e-05	-+--+-------+++--	13.222	16	0.6565
AD Braak	chr11	47228768	chr11:47228768:C:T	t	c	-0.1043	0.0247	2.42e-05	-+--+-------+++--	13.134	16	0.6629
AD Braak	chr11	47239709	chr11:47239709:G:A	a	g	-0.0998	0.0244	4.327e-05	-+--+-------+++--	15.887	16	0.4609
AD Braak	chr11	47241289	chr11:47241289:G:A	a	g	-0.1001	0.0245	4.299e-05	-+--+-------+++--	15.824	16	0.4653
AD Braak	chr11	47255124	chr11:47255124:A:G	a	g	0.1031	0.0264	9.188e-05	+-++-++++++++--++	19.166	16	0.2602
AD Braak	chr11	47256951	chr11:47256951:C:T	t	c	-0.1047	0.0264	7.138e-05	-+--+--------++-+	18.902	16	0.2738
AD Braak	chr11	47272470	chr11:47272470:G:T	t	g	-0.0954	0.0245	9.761e-05	-+--+-------+++--	15.484	16	0.4895
AD Braak	chr11	47281182	chr11:47281182:C:T	t	c	-0.0954	0.0245	9.717e-05	-+--+-------+++--	15.568	16	0.4835
AD Braak	chr11	47296606	chr11:47296606:T:C	t	c	0.0956	0.0244	9.015e-05	+-++-+++++++---++	15.896	16	0.4602
AD Braak	chr11	47314769	chr11:47314769:A:T	a	t	0.1028	0.0264	9.726e-05	+-++-++++++++--++	19.733	16	0.2325
AD Braak	chr11	47325389	chr11:47325389:G:A	a	g	-0.0976	0.0248	8.477e-05	-+--+-------+++--	13.077	16	0.6671
AD Braak	chr11	47339533	chr11:47339533:T:C	t	c	-0.1014	0.0249	4.515e-05	-+--+-------+-+--	11.203	16	0.7968
AD Braak	chr11	47340287	chr11:47340287:A:G	a	g	-0.1038	0.0249	2.948e-05	-+--+-------+-+--	11.304	16	0.7903
AD Braak	chr11	47341664	chr11:47341664:G:T	t	g	0.104	0.0249	2.923e-05	+-++-+++++++-+-++	12.071	16	0.7391
AD Braak	chr11	47341734	chr11:47341734:G:A	a	g	-0.1052	0.0248	2.314e-05	-+--+-------++---	13.012	16	0.6718
AD Braak	chr11	47355732	chr11:47355732:A:G	a	g	0.1185	0.0248	1.762e-06	+-+--++++++++-+++	17.759	16	0.3382
AD Braak	chr11	47356694	chr11:47356694:T:C	t	c	-0.1168	0.0248	2.551e-06	-+-++--------+---	17.925	16	0.3283
AD Braak	chr11	47356845	chr11:47356845:C:T	t	c	-0.1	0.0242	3.711e-05	-+-++--+-----+---	16.995	16	0.3859
AD Braak	chr11	47366663	chr11:47366663:G:A	a	g	-0.1085	0.0248	1.194e-05	-+-++--+-----+---	17.225	16	0.3712
AD Braak	chr11	47368087	chr11:47368087:C:T	t	c	-0.1068	0.0247	1.564e-05	-+-++--+-----+---	15.939	16	0.4573
AD Braak	chr11	47370397	chr11:47370397:G:A	a	g	-0.109	0.0244	8.105e-06	-+-++--+-----+---	18.288	16	0.3073
AD Braak	chr11	47372754	chr11:47372754:C:T	t	c	-0.1088	0.0244	8.161e-06	-+-++--+-----+---	18.96	16	0.2708
AD Braak	chr11	47378051	chr11:47378051:G:A	a	g	-0.1067	0.0247	1.56e-05	-+-++--+-----+---	16.815	16	0.3976
AD Braak	chr11	47379051	chr11:47379051:G:A	a	g	-0.1067	0.0247	1.546e-05	-+-++--+-----+---	17.163	16	0.3751
AD Braak	chr11	47385888	chr11:47385888:C:A	a	c	-0.1042	0.0247	2.395e-05	-+-++--+-----+---	17.947	16	0.327
AD Braak	chr11	47386310	chr11:47386310:CT:C	ct	c	0.1087	0.0244	8.293e-06	+-+--++-+++++-+++	19.147	16	0.2611
AD Braak	chr11	47387041	chr11:47387041:G:A	a	g	-0.105	0.0247	2.11e-05	-+-++--+-----+---	17.461	16	0.3564
AD Braak	chr11	47387500	chr11:47387500:T:A	a	t	-0.1045	0.0248	2.556e-05	-+-+---+-----+---	19.805	16	0.2291
AD Braak	chr11	47389337	chr11:47389337:G:T	t	g	-0.1087	0.0244	8.241e-06	-+-++--+-----+---	18.874	16	0.2753
AD Braak	chr11	47395195	chr11:47395195:C:T	t	c	-0.1104	0.0244	5.824e-06	-+--+--+-----+---	17.619	16	0.3467
AD Braak	chr11	47395632	chr11:47395632:A:C	a	c	0.1095	0.0244	7.118e-06	+-+--++-+++++-+++	18.248	16	0.3096
AD Braak	chr11	47397402	chr11:47397402:C:G	c	g	0.1062	0.0244	1.369e-05	+-+--++-+++++-+++	18.504	16	0.2952
AD Braak	chr11	47398112	chr11:47398112:G:T	t	g	-0.1064	0.0244	1.299e-05	-+-++--+-----+---	18.153	16	0.315
AD Braak	chr11	47401789	chr11:47401789:C:T	t	c	-0.1074	0.0244	1.074e-05	-+-++--+-----+---	17.685	16	0.3427
AD Braak	chr11	47403380	chr11:47403380:G:A	a	g	-0.1073	0.0244	1.095e-05	-+-++--+-----+---	17.816	16	0.3348
AD Braak	chr11	47406116	chr11:47406116:T:C	t	c	0.1062	0.0244	1.358e-05	+-+--++-+++++-+++	17.425	16	0.3586
AD Braak	chr11	47406188	chr11:47406188:C:T	t	c	-0.1057	0.0244	1.472e-05	-+-++--+-----+---	17.686	16	0.3426
AD Braak	chr11	47408353	chr11:47408353:G:A	a	g	-0.106	0.0244	1.386e-05	-+-++--+-----+---	17.508	16	0.3535
AD Braak	chr11	47409048	chr11:47409048:G:A	a	g	-0.1059	0.0244	1.425e-05	-+-++--+-----+---	17.517	16	0.3529
AD Braak	chr11	47411174	chr11:47411174:T:G	t	g	0.1056	0.0244	1.497e-05	+-+--++-+++++-+++	17.566	16	0.3499
AD Braak	chr11	47412670	chr11:47412670:C:G	c	g	0.1065	0.0244	1.271e-05	+-+--++-+++++-+++	17.549	16	0.351
AD Braak	chr11	47413435	chr11:47413435:G:A	a	g	-0.0999	0.0251	6.738e-05	-+--+--------+---	17.084	16	0.3802
AD Braak	chr11	47419207	chr11:47419207:G:A	a	g	-0.1079	0.0244	9.734e-06	-+-++--+-----+---	17.757	16	0.3383
AD Braak	chr11	47425795	chr11:47425795:C:T	t	c	-0.106	0.0244	1.382e-05	-+-++--+-----+---	18.001	16	0.3238
AD Braak	chr11	47427521	chr11:47427521:G:A	a	g	-0.1058	0.0243	1.363e-05	-+-++--+-----+---	17.889	16	0.3304
AD Braak	chr11	47430474	chr11:47430474:AC:A	a	ac	-0.102	0.0251	4.958e-05	-+--+--------+---	17.981	16	0.325
AD Braak	chr11	47433000	chr11:47433000:A:T	a	t	0.1069	0.0244	1.18e-05	+-+--++-+++++-+++	17.767	16	0.3377
AD Braak	chr11	47440232	chr11:47440232:A:G	a	g	0.1069	0.0244	1.186e-05	+-+--++-+++++-+++	17.937	16	0.3276
AD Braak	chr11	47440589	chr11:47440589:A:G	a	g	0.1069	0.0244	1.189e-05	+-+--++-+++++-+++	17.909	16	0.3292
AD Braak	chr11	47444890	chr11:47444890:G:A	a	g	-0.1007	0.0252	6.328e-05	-+--+--------+---	17.85	16	0.3327
AD Braak	chr11	47445620	chr11:47445620:A:T	a	t	0.1021	0.0252	5.24e-05	+-+--++++++++-+++	17.812	16	0.335
AD Braak	chr11	47678616	chr11:47678616:G:T	t	g	-0.102	0.0261	9.341e-05	-+-++--------+--+	19.099	16	0.2636
AD Braak	chr11	67732707	chr11:67732707:A:T	a	t	-0.1221	0.0297	4.014e-05	--------++----+--	33.137	16	0.007087
AD Braak	chr11	67733291	chr11:67733291:T:C	t	c	-0.122	0.0297	4.051e-05	--------++--+-+--	33.516	16	0.006309
AD Braak	chr11	81341051	chr11:81341051:C:G	c	g	0.1524	0.038	6.008e-05	++-+-++-+++++++++	21.218	16	0.1703
AD Braak	chr11	85941208	chr11:85941208:C:T	t	c	0.1377	0.0338	4.666e-05	+++++-+-+++++-+++	21.093	16	0.175
AD Braak	chr11	85942959	chr11:85942959:C:CA	ca	c	-0.1196	0.0292	4.126e-05	-------+-----+-+-	22.461	16	0.1289
AD Braak	chr11	85944062	chr11:85944062:A:C	a	c	0.126	0.0303	3.137e-05	+++++++-+++++-+-+	22.254	16	0.1352
AD Braak	chr11	85948804	chr11:85948804:C:T	t	c	-0.126	0.0303	3.134e-05	-------+-----+-+-	23.08	16	0.1116
AD Braak	chr11	85953861	chr11:85953861:G:C	c	g	-0.1204	0.0302	6.558e-05	-+-----+-----+-+-	23.764	16	0.0948
AD Braak	chr11	85955095	chr11:85955095:T:C	t	c	0.124	0.0303	4.2e-05	+-+++++-+++++-+-+	23.262	16	0.1069
AD Braak	chr11	85955397	chr11:85955397:A:C	a	c	0.1245	0.0303	3.877e-05	+-+++++-+++++-+-+	23.314	16	0.1056
AD Braak	chr11	85964490	chr11:85964490:C:T	t	c	-0.1232	0.0304	4.918e-05	-+-----+-----+-+-	22.649	16	0.1234
AD Braak	chr11	85988957	chr11:85988957:C:A	a	c	-0.1197	0.0304	8.144e-05	-+-----+-----+-+-	21.227	16	0.17
AD Braak	chr11	85990579	chr11:85990579:T:C	t	c	0.1232	0.0303	4.71e-05	+-+++++-+++++-+-+	23.603	16	0.09853
AD Braak	chr11	85990698	chr11:85990698:T:C	t	c	0.1235	0.0303	4.588e-05	+-+++++-+++++-+-+	22.46	16	0.1289
AD Braak	chr11	85996185	chr11:85996185:A:G	a	g	0.1224	0.0302	4.943e-05	+-+++++-+++++-+-+	23.568	16	0.09936
AD Braak	chr11	85998305	chr11:85998305:C:G	c	g	0.123	0.0304	5.183e-05	+-+++++-+++++-+-+	21.117	16	0.1741
AD Braak	chr11	85998516	chr11:85998516:G:A	a	g	-0.1195	0.0303	7.98e-05	-+-----+-----+-+-	21.687	16	0.1536
AD Braak	chr11	85999126	chr11:85999126:G:A	a	g	-0.1186	0.0303	8.949e-05	-+-----+-----+-+-	21.755	16	0.1513
AD Braak	chr11	85999137	chr11:85999137:G:A	a	g	-0.1223	0.0304	5.652e-05	-+-----+-----+-+-	21.107	16	0.1744
AD Braak	chr11	86002522	chr11:86002522:A:C	a	c	0.1204	0.0303	7.073e-05	+-+++++-+++++-+-+	24.015	16	0.08918
AD Braak	chr11	86032407	chr11:86032407:A:G	a	g	0.1231	0.0304	5.271e-05	+-+++++-+++++-+-+	23.895	16	0.09183
AD Braak	chr11	86044583	chr11:86044583:C:CAT	cat	c	-0.1237	0.0303	4.463e-05	-+-----+-----+-+-	22.916	16	0.116
AD Braak	chr11	86053833	chr11:86053833:T:G	t	g	0.1234	0.0301	4.148e-05	+-+++++-+++++-+-+	24.2	16	0.08522
AD Braak	chr11	86054695	chr11:86054695:T:C	t	c	0.1261	0.0303	3.081e-05	+-+++++-+++++-+-+	23.758	16	0.09493
AD Braak	chr11	86055502	chr11:86055502:A:ATGTC	a	atgtc	0.1246	0.0302	3.791e-05	+-+++++-+++++-+-+	23.664	16	0.0971
AD Braak	chr11	86055540	chr11:86055540:A:G	a	g	0.1237	0.0302	4.139e-05	+-+++++-+++++-+-+	24.464	16	0.07985
AD Braak	chr11	86060023	chr11:86060023:T:C	t	c	0.1225	0.0302	4.936e-05	+-+++++-+++++-+-+	23.944	16	0.09073
AD Braak	chr11	86060128	chr11:86060128:T:C	t	c	0.1265	0.0303	2.935e-05	+-+++++-+++++-+-+	23.517	16	0.1006
AD Braak	chr11	86067882	chr11:86067882:C:T	t	c	-0.1218	0.0301	5.276e-05	-+-----+-----+-+-	25.057	16	0.06884
AD Braak	chr11	86068120	chr11:86068120:C:G	c	g	0.1256	0.0303	3.322e-05	+-+++++-+++++-+-+	25.066	16	0.06866
AD Braak	chr11	86068255	chr11:86068255:T:G	t	g	0.1248	0.0303	3.775e-05	+-+++++-+++++-+-+	24.622	16	0.07678
AD Braak	chr11	86068268	chr11:86068268:A:G	a	g	0.1251	0.0303	3.542e-05	+-+++++-+++++-+-+	24.62	16	0.07681
AD Braak	chr11	86069406	chr11:86069406:T:C	t	c	0.1241	0.0304	4.369e-05	+-+++++-+++++-+-+	24.503	16	0.07908
AD Braak	chr11	86070280	chr11:86070280:C:T	t	c	-0.1197	0.0302	7.353e-05	-+-----+-----+-+-	24.186	16	0.08553
AD Braak	chr11	86070555	chr11:86070555:CA:C	ca	c	0.119	0.0303	8.591e-05	+-+++++-+++++-+-+	23.168	16	0.1093
AD Braak	chr11	86072833	chr11:86072833:A:G	a	g	0.1276	0.0305	2.799e-05	+-+++++-+++++-+-+	22.907	16	0.1162
AD Braak	chr11	86145145	chr11:86145145:C:G	c	g	0.1036	0.0262	7.865e-05	+++++++-++-++-+-+	17.281	16	0.3676
AD Braak	chr11	86147496	chr11:86147496:G:A	a	g	-0.1025	0.0262	9.107e-05	-------+--+--+-+-	17.651	16	0.3447
AD Braak	chr11	96664644	chr11:96664644:A:AG	a	ag	-0.1687	0.0405	3.142e-05	-+--+-------+---+	18.892	16	0.2743
AD Braak	chr11	111968253	chr11:111968253:T:C	t	c	0.3906	0.0989	7.794e-05	++++-+++-++++++++	16.073	16	0.4479
AD Braak	chr11	114345216	chr11:114345216:G:A	a	g	0.4027	0.1024	8.384e-05	++++-++++??++++-+	5.979	14	0.967
AD Braak	chr12	1535561	chr12:1535561:G:A	a	g	-0.2368	0.0589	5.763e-05	---------+--+-+--	17.067	16	0.3813
AD Braak	chr12	33086326	chr12:33086326:G:A	a	g	0.3462	0.0872	7.112e-05	++++-+--++-+++++-	11.022	16	0.8081
AD Braak	chr12	33090922	chr12:33090922:A:G	a	g	-0.3378	0.0858	8.283e-05	----+-++--+-----+	13.043	16	0.6696
AD Braak	chr12	41300860	chr12:41300860:T:TA	t	ta	-0.3745	0.0901	3.248e-05	------+---?-----+	22.356	15	0.09879
AD Braak	chr12	72419173	chr12:72419173:G:A	a	g	-0.2045	0.0516	7.288e-05	---------++------	14.668	16	0.549
AD Braak	chr12	72423996	chr12:72423996:C:T	t	c	-0.2071	0.0515	5.781e-05	---------++------	14.918	16	0.5307
AD Braak	chr12	72428705	chr12:72428705:G:A	a	g	-0.2	0.0513	9.635e-05	---------++------	14.669	16	0.549
AD Braak	chr12	72430414	chr12:72430414:C:T	t	c	-0.2054	0.0513	6.202e-05	---------++------	15.592	16	0.4818
AD Braak	chr12	72437294	chr12:72437294:G:T	t	g	-0.202	0.0514	8.552e-05	---------++------	14.769	16	0.5416
AD Braak	chr12	72437397	chr12:72437397:G:A	a	g	-0.2008	0.0514	9.199e-05	---------++------	14.768	16	0.5417
AD Braak	chr12	72454926	chr12:72454926:C:A	a	c	-0.2011	0.0512	8.455e-05	---------++------	14.801	16	0.5393
AD Braak	chr12	72455251	chr12:72455251:C:A	a	c	-0.2003	0.0512	9.258e-05	---------++------	15.052	16	0.5208
AD Braak	chr12	72460122	chr12:72460122:G:A	a	g	-0.2019	0.0513	8.404e-05	---------++------	14.848	16	0.5358
AD Braak	chr12	72464190	chr12:72464190:C:A	a	c	-0.2033	0.0514	7.657e-05	---------++------	15.046	16	0.5213
AD Braak	chr12	72470927	chr12:72470927:A:T	a	t	0.2056	0.0518	7.209e-05	+++++++++--++++++	16.009	16	0.4524
AD Braak	chr12	72471004	chr12:72471004:G:A	a	g	-0.2037	0.0517	8.047e-05	---------++------	16.318	16	0.431
AD Braak	chr12	78987606	chr12:78987606:G:A	a	g	-0.57	0.144	7.558e-05	----??-+-??-?-??-	11.934	9	0.217
AD Braak	chr12	91495461	chr12:91495461:T:C	t	c	-0.1023	0.0246	3.256e-05	----------+--++--	12.856	16	0.6833
AD Braak	chr12	96079327	chr12:96079327:T:TC	t	tc	-0.131	0.0332	8.013e-05	----+-------++---	11.529	16	0.7757
AD Braak	chr12	119784403	chr12:119784403:C:G	c	g	0.2496	0.0629	7.28e-05	-++++++++++++++++	12.105	16	0.7367
AD Braak	chr12	132513044	chr12:132513044:G:A	a	g	0.2218	0.0531	2.917e-05	++++-+-++-++-++-+	21.362	16	0.165
AD Braak	chr13	22771894	chr13:22771894:T:C	t	c	-0.3497	0.0897	9.664e-05	+------+--?------	15.566	15	0.4115
AD Braak	chr13	30365688	chr13:30365688:A:C	a	c	-0.4838	0.1175	3.84e-05	---+?--+------???	20.521	12	0.05785
AD Braak	chr13	40264456	chr13:40264456:G:T	t	g	0.1102	0.0273	5.573e-05	+-+-+++++++++-+-+	12.151	16	0.7335
AD Braak	chr13	47722423	chr13:47722423:G:A	a	g	0.208	0.0533	9.52e-05	++-++++-++++++++-	19.756	16	0.2314
AD Braak	chr13	47725917	chr13:47725917:G:A	a	g	0.2109	0.0534	7.735e-05	++-++++-++++++++-	19.295	16	0.2537
AD Braak	chr13	47727634	chr13:47727634:T:C	t	c	-0.2119	0.0533	7.005e-05	--+----+--------+	20.084	16	0.2164
AD Braak	chr13	47733383	chr13:47733383:A:C	a	c	-0.2148	0.054	7.039e-05	--+-------------+	19.403	16	0.2483
AD Braak	chr13	47753020	chr13:47753020:T:C	t	c	-0.21	0.0535	8.792e-05	--+----+--------+	20.023	16	0.2192
AD Braak	chr13	47772776	chr13:47772776:T:C	t	c	-0.2086	0.0531	8.629e-05	--+-----+--------	21.059	16	0.1763
AD Braak	chr13	47790250	chr13:47790250:T:C	t	c	-0.208	0.0531	9.001e-05	--++----+--------	19.967	16	0.2217
AD Braak	chr13	47792146	chr13:47792146:C:G	c	g	-0.2076	0.0531	9.278e-05	--++----+--------	20.019	16	0.2194
AD Braak	chr13	47800100	chr13:47800100:G:A	a	g	0.206	0.0526	9.136e-05	++-++++++++++++++	18.008	16	0.3234
AD Braak	chr13	47802440	chr13:47802440:T:C	t	c	-0.2048	0.0524	9.452e-05	--+--------------	17.901	16	0.3297
AD Braak	chr13	61497971	chr13:61497971:C:A	a	c	-0.1308	0.0325	5.815e-05	---+-----------++	9.7	16	0.8818
AD Braak	chr13	61498826	chr13:61498826:T:A	a	t	-0.1316	0.0325	5.033e-05	---+-----------++	9.916	16	0.871
AD Braak	chr13	61499898	chr13:61499898:C:T	t	c	-0.1307	0.0325	5.732e-05	---+-----------++	9.877	16	0.873
AD Braak	chr13	61499945	chr13:61499945:C:T	t	c	-0.1305	0.0324	5.717e-05	---+-----------++	9.87	16	0.8733
AD Braak	chr13	61500028	chr13:61500028:T:A	a	t	-0.1332	0.0325	4.065e-05	---+-----------++	9.526	16	0.8902
AD Braak	chr13	61500173	chr13:61500173:C:A	a	c	-0.1302	0.0324	5.78e-05	---+-----------++	10.049	16	0.8641
AD Braak	chr13	61500907	chr13:61500907:T:C	t	c	0.1326	0.0323	3.951e-05	+++-++++++++++++-	9.822	16	0.8758
AD Braak	chr13	61501159	chr13:61501159:CT:C	ct	c	0.1336	0.0323	3.456e-05	+++-++++++++++++-	9.806	16	0.8766
AD Braak	chr13	61501386	chr13:61501386:T:C	t	c	0.125	0.032	9.284e-05	+++-++++++++++++-	9.116	16	0.9085
AD Braak	chr13	61501820	chr13:61501820:GT:G	g	gt	-0.1338	0.0323	3.413e-05	---+------------+	9.771	16	0.8783
AD Braak	chr13	61502012	chr13:61502012:A:T	a	t	0.133	0.0323	3.763e-05	+++-++++++++++++-	9.983	16	0.8675
AD Braak	chr13	61502427	chr13:61502427:A:G	a	g	0.1326	0.0323	3.927e-05	+++-++++++++++++-	9.746	16	0.8795
AD Braak	chr13	61502570	chr13:61502570:T:C	t	c	0.1303	0.0323	5.394e-05	+++-++++++++++++-	9.871	16	0.8733
AD Braak	chr13	61502657	chr13:61502657:G:T	t	g	-0.131	0.0322	4.789e-05	---+------------+	9.497	16	0.8915
AD Braak	chr13	61503293	chr13:61503293:T:A	a	t	-0.1293	0.0323	6.205e-05	---+------------+	9.389	16	0.8965
AD Braak	chr13	61503416	chr13:61503416:C:T	t	c	-0.1312	0.0322	4.747e-05	---+------------+	9.8	16	0.8769
AD Braak	chr13	61503452	chr13:61503452:G:C	c	g	-0.1309	0.0322	4.933e-05	---+------------+	9.579	16	0.8877
AD Braak	chr13	61503732	chr13:61503732:C:T	t	c	-0.1325	0.0323	4.029e-05	---+------------+	9.822	16	0.8757
AD Braak	chr13	61503762	chr13:61503762:A:T	a	t	0.1308	0.0322	4.946e-05	+++-++++++++++++-	9.579	16	0.8877
AD Braak	chr13	61503773	chr13:61503773:A:ATGG	a	atgg	0.1325	0.0323	4.059e-05	+++-++++++++++++-	9.689	16	0.8824
AD Braak	chr13	61504156	chr13:61504156:C:CAT	cat	c	-0.1313	0.0324	4.991e-05	---+------------+	9.736	16	0.88
AD Braak	chr13	61504307	chr13:61504307:G:C	c	g	-0.1299	0.0322	5.61e-05	---+------------+	9.635	16	0.885
AD Braak	chr13	61504712	chr13:61504712:ATT:A	a	att	-0.1294	0.0322	5.973e-05	---+------------+	9.881	16	0.8728
AD Braak	chr13	61504913	chr13:61504913:A:G	a	g	0.133	0.0324	4e-05	+++-++++++++++++-	9.785	16	0.8776
AD Braak	chr13	61505149	chr13:61505149:T:C	t	c	0.1297	0.0322	5.761e-05	+++-++++++++++++-	9.632	16	0.8851
AD Braak	chr13	61505469	chr13:61505469:G:A	a	g	-0.1298	0.0322	5.667e-05	---+------------+	9.627	16	0.8854
AD Braak	chr13	61505505	chr13:61505505:G:T	t	g	-0.1292	0.0322	6.191e-05	---+------------+	9.649	16	0.8843
AD Braak	chr13	61505725	chr13:61505725:G:T	t	g	-0.1302	0.0322	5.371e-05	---+------------+	9.605	16	0.8864
AD Braak	chr13	61505873	chr13:61505873:A:C	a	c	0.1298	0.0322	5.635e-05	+++-++++++++++++-	9.634	16	0.885
AD Braak	chr13	61505935	chr13:61505935:A:T	a	t	0.1298	0.0322	5.659e-05	+++-++++++++++++-	9.625	16	0.8854
AD Braak	chr13	61506060	chr13:61506060:A:G	a	g	0.1298	0.0322	5.641e-05	+++-++++++++++++-	9.631	16	0.8852
AD Braak	chr13	61506068	chr13:61506068:C:G	c	g	0.1298	0.0322	5.677e-05	+++-++++++++++++-	9.628	16	0.8853
AD Braak	chr13	61506228	chr13:61506228:G:T	t	g	-0.1298	0.0322	5.673e-05	---+------------+	9.629	16	0.8853
AD Braak	chr13	61506675	chr13:61506675:G:T	t	g	-0.1278	0.0322	7.046e-05	---+------------+	9.561	16	0.8885
AD Braak	chr13	61506781	chr13:61506781:GA:G	g	ga	-0.1296	0.0322	5.806e-05	---+------------+	9.625	16	0.8855
AD Braak	chr13	61506786	chr13:61506786:A:G	a	g	0.1296	0.0322	5.826e-05	+++-++++++++++++-	9.623	16	0.8855
AD Braak	chr13	61506913	chr13:61506913:G:A	a	g	-0.1286	0.0322	6.578e-05	---+------------+	9.605	16	0.8864
AD Braak	chr13	61506977	chr13:61506977:G:T	t	g	-0.1295	0.0322	5.861e-05	---+------------+	9.635	16	0.885
AD Braak	chr13	61506980	chr13:61506980:A:G	a	g	0.1295	0.0322	5.883e-05	+++-++++++++++++-	9.636	16	0.8849
AD Braak	chr13	61506996	chr13:61506996:A:T	a	t	0.1296	0.0322	5.774e-05	+++-++++++++++++-	9.617	16	0.8859
AD Braak	chr13	61507213	chr13:61507213:T:C	t	c	0.129	0.0322	6.297e-05	+++-++++++++++++-	9.638	16	0.8849
AD Braak	chr13	61507423	chr13:61507423:T:C	t	c	0.1296	0.0322	5.777e-05	+++-++++++++++++-	9.63	16	0.8852
AD Braak	chr13	61507445	chr13:61507445:A:G	a	g	0.1296	0.0322	5.783e-05	+++-++++++++++++-	9.63	16	0.8852
AD Braak	chr13	61507461	chr13:61507461:T:A	a	t	-0.1295	0.0322	5.724e-05	---+------------+	9.375	16	0.8972
AD Braak	chr13	61507546	chr13:61507546:AAAC:A	a	aaac	-0.1297	0.0322	5.759e-05	---+------------+	9.633	16	0.8851
AD Braak	chr13	61507603	chr13:61507603:A:C	a	c	0.1296	0.0322	5.775e-05	+++-++++++++++++-	9.636	16	0.8849
AD Braak	chr13	61507712	chr13:61507712:A:G	a	g	0.1296	0.0322	5.773e-05	+++-++++++++++++-	9.634	16	0.885
AD Braak	chr13	61507897	chr13:61507897:T:C	t	c	0.1272	0.0323	8.067e-05	+++-++++++++++++-	9.479	16	0.8924
AD Braak	chr13	61508824	chr13:61508824:A:G	a	g	0.1295	0.0322	5.703e-05	+++-++++++++++++-	9.708	16	0.8814
AD Braak	chr13	61509381	chr13:61509381:G:A	a	g	-0.1302	0.0322	5.245e-05	---+------------+	9.837	16	0.875
AD Braak	chr13	61509581	chr13:61509581:T:A	a	t	-0.1303	0.0322	5.322e-05	---+------------+	9.829	16	0.8754
AD Braak	chr13	61509585	chr13:61509585:G:A	a	g	-0.1303	0.0322	5.32e-05	---+------------+	9.829	16	0.8754
AD Braak	chr13	61510848	chr13:61510848:A:C	a	c	0.1284	0.0322	6.73e-05	+++-++++++++++++-	9.888	16	0.8724
AD Braak	chr13	61511450	chr13:61511450:T:C	t	c	0.1277	0.0322	7.489e-05	+++-+++++++++++--	10.581	16	0.8346
AD Braak	chr13	62383559	chr13:62383559:C:T	t	c	-0.2332	0.057	4.322e-05	-------------+-+-	20.551	16	0.1964
AD Braak	chr13	65726430	chr13:65726430:G:A	a	g	0.1235	0.0317	9.725e-05	++++++--+++++++++	20.711	16	0.1899
AD Braak	chr13	65728567	chr13:65728567:T:A	a	t	0.1237	0.0317	9.679e-05	++++++--+++++++++	21.235	16	0.1696
AD Braak	chr13	81662345	chr13:81662345:T:C	t	c	-0.4588	0.1108	3.477e-05	----?+-----++---+	20.832	15	0.1423
AD Braak	chr13	97680873	chr13:97680873:A:G	a	g	-0.4363	0.1102	7.529e-05	----+--+--+-+???+	20.859	13	0.07577
AD Braak	chr13	101616552	chr13:101616552:G:A	a	g	0.6126	0.1574	9.917e-05	+++???++???+??+??	3.569	6	0.7348
AD Braak	chr13	105288925	chr13:105288925:G:A	a	g	-0.1591	0.0377	2.482e-05	-+--+------------	17.612	16	0.3471
AD Braak	chr13	105289593	chr13:105289593:T:C	t	c	0.1587	0.0377	2.572e-05	+-++-++++++++++++	17.328	16	0.3647
AD Braak	chr13	105293992	chr13:105293992:C:T	t	c	-0.1586	0.0377	2.64e-05	-+--+------------	16.573	16	0.4137
AD Braak	chr13	105296296	chr13:105296296:T:C	t	c	0.1585	0.0377	2.662e-05	+-++-++++++++++++	16.588	16	0.4127
AD Braak	chr13	105296722	chr13:105296722:C:T	t	c	-0.1584	0.0377	2.678e-05	-+--+------------	16.499	16	0.4187
AD Braak	chr13	105296811	chr13:105296811:C:T	t	c	-0.1582	0.0377	2.748e-05	-+--+------------	16.508	16	0.4181
AD Braak	chr13	105298535	chr13:105298535:G:T	t	g	-0.156	0.0377	3.514e-05	-+--+------------	16.461	16	0.4212
AD Braak	chr13	105299074	chr13:105299074:C:G	c	g	0.1558	0.0377	3.602e-05	+-++-++++++++++++	16.46	16	0.4214
AD Braak	chr13	105299242	chr13:105299242:A:G	a	g	0.1576	0.0377	2.889e-05	+-++-++++++++++++	16.409	16	0.4248
AD Braak	chr13	105301787	chr13:105301787:C:T	t	c	-0.1566	0.0375	2.996e-05	-+--+------------	16.267	16	0.4345
AD Braak	chr13	105308422	chr13:105308422:C:T	t	c	-0.1564	0.0377	3.401e-05	-+--+------------	16.988	16	0.3864
AD Braak	chr14	21209118	chr14:21209118:TA:T	t	ta	0.1552	0.0369	2.612e-05	-+++-++++-++++-++	20.101	16	0.2157
AD Braak	chr14	21210257	chr14:21210257:G:C	c	g	0.1572	0.0368	1.984e-05	-+++-++++-++++-++	20.015	16	0.2195
AD Braak	chr14	21212265	chr14:21212265:G:A	a	g	0.1539	0.0369	3.009e-05	-+++-++++-++++-++	19.732	16	0.2326
AD Braak	chr14	21213539	chr14:21213539:A:T	a	t	-0.1558	0.0369	2.398e-05	+---+----+----+--	19.944	16	0.2227
AD Braak	chr14	21214079	chr14:21214079:T:G	t	g	-0.1543	0.0369	2.84e-05	+---+----+----+--	20.311	16	0.2065
AD Braak	chr14	21215828	chr14:21215828:G:A	a	g	0.1534	0.0369	3.198e-05	-+++-++++-++++-++	20.139	16	0.214
AD Braak	chr14	21216907	chr14:21216907:T:C	t	c	-0.155	0.0369	2.627e-05	+---+----+----+--	20.147	16	0.2137
AD Braak	chr14	21218531	chr14:21218531:C:G	c	g	-0.1517	0.0362	2.775e-05	----+----+----+-+	19.471	16	0.245
AD Braak	chr14	21219501	chr14:21219501:A:T	a	t	-0.1535	0.0369	3.154e-05	+---+----+----+--	20.165	16	0.2129
AD Braak	chr14	21221385	chr14:21221385:C:T	t	c	0.1529	0.0369	3.344e-05	-+++-++++-++++-++	20.07	16	0.2171
AD Braak	chr14	21222971	chr14:21222971:C:T	t	c	0.1518	0.0362	2.716e-05	++++-++++-++++-+-	19.477	16	0.2447
AD Braak	chr14	21223379	chr14:21223379:C:T	t	c	0.154	0.0368	2.93e-05	-+++-++++-++++-++	20.214	16	0.2107
AD Braak	chr14	21226566	chr14:21226566:TA:T	t	ta	0.1492	0.036	3.378e-05	-+++-++++-++++-+-	19.844	16	0.2273
AD Braak	chr14	21230700	chr14:21230700:C:T	t	c	0.1497	0.0367	4.521e-05	-+++-++++-++++-++	20.219	16	0.2105
AD Braak	chr14	21235285	chr14:21235285:G:A	a	g	0.1516	0.0367	3.538e-05	-+++-++++-++++-++	20.729	16	0.1892
AD Braak	chr14	21235430	chr14:21235430:A:G	a	g	-0.1524	0.0367	3.246e-05	+---+----+----+--	20.569	16	0.1957
AD Braak	chr14	21238517	chr14:21238517:C:T	t	c	0.1477	0.036	4.069e-05	-+++-++++-++++-+-	19.688	16	0.2346
AD Braak	chr14	21239045	chr14:21239045:TGAACATGG:T	t	tgaacatgg	0.15	0.036	3.129e-05	-+++-++++-++++-+-	20.283	16	0.2078
AD Braak	chr14	21239369	chr14:21239369:A:G	a	g	-0.1522	0.0367	3.318e-05	+---+----+----+--	21.325	16	0.1664
AD Braak	chr14	21240833	chr14:21240833:A:T	a	t	-0.149	0.036	3.439e-05	+---+----+----+-+	19.501	16	0.2435
AD Braak	chr14	21240843	chr14:21240843:A:G	a	g	-0.1487	0.036	3.567e-05	+---+----+----+-+	19.505	16	0.2434
AD Braak	chr14	21241953	chr14:21241953:T:C	t	c	-0.1497	0.0359	3.083e-05	+---+----+----+-+	19.518	16	0.2427
AD Braak	chr14	21242109	chr14:21242109:C:T	t	c	0.1487	0.036	3.565e-05	-+++-++++-++++-+-	19.487	16	0.2442
AD Braak	chr14	21242267	chr14:21242267:G:A	a	g	0.1523	0.0367	3.251e-05	-+++-++++-++++-++	20.509	16	0.1981
AD Braak	chr14	21242611	chr14:21242611:G:C	c	g	0.1522	0.0367	3.29e-05	-+++-++++-++++-++	20.53	16	0.1973
AD Braak	chr14	21242646	chr14:21242646:G:A	a	g	0.1498	0.036	3.148e-05	-+++-++++-++++-+-	19.58	16	0.2398
AD Braak	chr14	21243105	chr14:21243105:A:G	a	g	-0.1487	0.036	3.578e-05	+---+----+----+-+	19.5	16	0.2436
AD Braak	chr14	21243386	chr14:21243386:T:C	t	c	-0.15	0.036	3.072e-05	----+----+----+-+	19.526	16	0.2423
AD Braak	chr14	21243967	chr14:21243967:CCT:C	cct	c	-0.1516	0.0367	3.559e-05	+---+----+----+--	20.834	16	0.185
AD Braak	chr14	21245505	chr14:21245505:T:A	a	t	0.1478	0.0361	4.226e-05	-+++-++++-++++-+-	20.01	16	0.2198
AD Braak	chr14	21245507	chr14:21245507:T:A	a	t	0.1469	0.0361	4.734e-05	-+++-++++-++++-+-	20.957	16	0.1802
AD Braak	chr14	21245932	chr14:21245932:A:G	a	g	-0.1497	0.0367	4.626e-05	+---+----+----+--	20.36	16	0.2044
AD Braak	chr14	21247143	chr14:21247143:C:T	t	c	0.151	0.0366	3.782e-05	-+++-++++-++++-++	20.672	16	0.1915
AD Braak	chr14	21248318	chr14:21248318:C:G	c	g	-0.1506	0.0366	3.903e-05	+---+----+----+--	21.034	16	0.1772
AD Braak	chr14	21248734	chr14:21248734:T:C	t	c	-0.1464	0.0358	4.31e-05	+---+----+----+-+	20.114	16	0.2151
AD Braak	chr14	21248926	chr14:21248926:C:CAATG	caatg	c	0.1456	0.036	5.349e-05	-+++-++++-++++-+-	20.536	16	0.197
AD Braak	chr14	21250621	chr14:21250621:TTC:T	t	ttc	0.155	0.0366	2.258e-05	++++-++++-++++-++	19.55	16	0.2412
AD Braak	chr14	21250759	chr14:21250759:C:T	t	c	0.1532	0.0367	2.915e-05	++++-++++-++++-++	18.909	16	0.2734
AD Braak	chr14	21256567	chr14:21256567:G:A	a	g	0.1514	0.0365	3.344e-05	++++-++++-++++-++	19.916	16	0.224
AD Braak	chr14	21258157	chr14:21258157:T:C	t	c	-0.1486	0.0358	3.342e-05	----+----+----+-+	18.841	16	0.277
AD Braak	chr14	21258282	chr14:21258282:C:G	c	g	-0.1504	0.0365	3.813e-05	----+----+----+--	19.86	16	0.2266
AD Braak	chr14	21258322	chr14:21258322:G:A	a	g	0.1515	0.0365	3.305e-05	++++-++++-++++-++	19.82	16	0.2284
AD Braak	chr14	21258925	chr14:21258925:C:T	t	c	0.1502	0.0362	3.293e-05	++++-++++-++++-++	19.902	16	0.2247
AD Braak	chr14	21260417	chr14:21260417:A:G	a	g	-0.1487	0.0358	3.326e-05	----+----+----+-+	18.823	16	0.278
AD Braak	chr14	21260579	chr14:21260579:G:A	a	g	0.1515	0.0365	3.309e-05	++++-++++-++++-++	19.773	16	0.2306
AD Braak	chr14	21265661	chr14:21265661:T:G	t	g	-0.151	0.0366	3.751e-05	----+----+----+--	19.018	16	0.2677
AD Braak	chr14	21267549	chr14:21267549:GA:G	g	ga	0.1512	0.0366	3.62e-05	++++-++++-++++-++	19.47	16	0.2451
AD Braak	chr14	21270103	chr14:21270103:C:T	t	c	0.1474	0.0366	5.669e-05	-+++-++++-++++-++	19.825	16	0.2282
AD Braak	chr14	26687466	chr14:26687466:G:A	a	g	0.5061	0.1288	8.543e-05	++++++?++-?++??+?	10.05	11	0.5259
AD Braak	chr14	34332257	chr14:34332257:C:A	a	c	-0.0987	0.025	8.019e-05	-----------+---++	13.052	16	0.669
AD Braak	chr14	34334702	chr14:34334702:AT:A	a	at	-0.0999	0.0256	9.42e-05	-----------+---++	14.135	16	0.5887
AD Braak	chr14	34337631	chr14:34337631:G:A	a	g	-0.1002	0.0254	7.936e-05	-----------+---++	13.756	16	0.6169
AD Braak	chr14	34340486	chr14:34340486:C:T	t	c	-0.1027	0.026	7.821e-05	-----------+---++	11.163	16	0.7993
AD Braak	chr14	48339230	chr14:48339230:A:G	a	g	-0.3123	0.0786	7.036e-05	----+--+-+---+++-	22.604	16	0.1247
AD Braak	chr14	48339233	chr14:48339233:C:T	t	c	0.3163	0.0785	5.572e-05	++++-++-+-+++---+	22.936	16	0.1155
AD Braak	chr14	52135935	chr14:52135935:A:T	a	t	0.611	0.1524	6.115e-05	+?++??+??+?-+????	5.948	6	0.429
AD Braak	chr14	55726076	chr14:55726076:G:A	a	g	0.1002	0.0255	8.773e-05	+++++++-++--++++-	14.439	16	0.5661
AD Braak	chr14	55726594	chr14:55726594:AT:A	a	at	0.1009	0.0255	7.847e-05	+++++++-++--++++-	14.424	16	0.5672
AD Braak	chr14	66030966	chr14:66030966:G:A	a	g	0.7381	0.1861	7.294e-05	?+?+??+-??+++?++?	3.586	8	0.8924
AD Braak	chr14	91527312	chr14:91527312:TGACA:T	t	tgaca	-0.3625	0.089	4.594e-05	-------+--+--+-++	10.362	16	0.8471
AD Braak	chr14	91550694	chr14:91550694:GTCTC:G	g	gtctc	-0.3005	0.0751	6.238e-05	-------+--?+-+---	11.546	15	0.713
AD Braak	chr14	92090920	chr14:92090920:C:T	t	c	0.289	0.0742	9.754e-05	++++++++++++--+++	11.057	16	0.8059
AD Braak	chr14	92460608	chr14:92460608:G:T	t	g	0.1187	0.0291	4.445e-05	+++++++-++-++++++	17.902	16	0.3297
AD Braak	chr14	92465237	chr14:92465237:C:A	a	c	0.1096	0.0278	8.115e-05	+-+++++++-+++-++-	12.73	16	0.6924
AD Braak	chr14	92465654	chr14:92465654:A:G	a	g	-0.1509	0.0386	9.437e-05	-+--+--+-----+--+	16.806	16	0.3982
AD Braak	chr14	92465679	chr14:92465679:T:C	t	c	-0.1529	0.0385	7.3e-05	-+--+--+-----+--+	15.511	16	0.4876
AD Braak	chr14	92466484	chr14:92466484:T:C	t	c	-0.1205	0.0292	3.687e-05	-------+--+------	18.439	16	0.2988
AD Braak	chr14	92467925	chr14:92467925:A:G	a	g	0.1128	0.0279	5.376e-05	+-+++++++-+++-++-	11.852	16	0.7541
AD Braak	chr14	92467971	chr14:92467971:G:A	a	g	0.1123	0.0281	6.36e-05	+-+++++++++++-++-	11.544	16	0.7748
AD Braak	chr14	92468165	chr14:92468165:A:G	a	g	-0.1516	0.0389	9.795e-05	-+--+--+-----+--+	17.199	16	0.3729
AD Braak	chr14	92470339	chr14:92470339:C:G	c	g	-0.1301	0.0294	9.827e-06	-------+-+---+--+	12.358	16	0.719
AD Braak	chr14	92470346	chr14:92470346:G:A	a	g	0.1303	0.0294	9.44e-06	+++++++-+-+++-++-	12.338	16	0.7204
AD Braak	chr14	92470595	chr14:92470595:G:A	a	g	0.119	0.0289	3.853e-05	++++-++-+++++-++-	11.572	16	0.7728
AD Braak	chr14	92470627	chr14:92470627:T:C	t	c	-0.129	0.0294	1.141e-05	-+-----+-+---+--+	12.598	16	0.7019
AD Braak	chr14	92470634	chr14:92470634:G:A	a	g	0.1298	0.0294	1.014e-05	+++++++-+-+++-++-	12.178	16	0.7316
AD Braak	chr14	92470675	chr14:92470675:G:T	t	g	0.1298	0.0294	1.04e-05	+++++++-+-+++-++-	12.179	16	0.7316
AD Braak	chr14	92470683	chr14:92470683:C:T	t	c	0.1287	0.0294	1.246e-05	+++++++-+-+++-++-	12.541	16	0.706
AD Braak	chr14	92470949	chr14:92470949:C:T	t	c	0.1311	0.0294	8.168e-06	+++++++-+-+++-++-	12.292	16	0.7237
AD Braak	chr14	92472038	chr14:92472038:T:C	t	c	-0.1189	0.0293	4.848e-05	-------+--+------	17.475	16	0.3555
AD Braak	chr14	92472071	chr14:92472071:T:C	t	c	-0.1281	0.0294	1.278e-05	-+-------+---+--+	12.256	16	0.7262
AD Braak	chr14	100816739	chr14:100816739:C:G	c	g	-0.2697	0.0688	8.881e-05	----------+-+----	21.479	16	0.1608
AD Braak	chr14	102069736	chr14:102069736:T:C	t	c	-0.2476	0.0623	7.135e-05	----------+--+-++	15.117	16	0.5161
AD Braak	chr14	102069835	chr14:102069835:G:A	a	g	0.2496	0.0625	6.577e-05	++++++++++-++-+--	14.918	16	0.5306
AD Braak	chr14	102069940	chr14:102069940:G:T	t	g	0.2454	0.0625	8.676e-05	++++++++++-++-+--	14.25	16	0.5801
AD Braak	chr14	102072984	chr14:102072984:C:G	c	g	-0.2478	0.0625	7.366e-05	----------+--+-++	14.411	16	0.5681
AD Braak	chr15	29274675	chr15:29274675:C:A	a	c	1.1748	0.2877	4.441e-05	????++???+?+?++??	0.631	5	0.9865
AD Braak	chr15	29279895	chr15:29279895:C:G	c	g	-1.1502	0.2937	8.999e-05	????--???-?-?--??	3.148	5	0.6772
AD Braak	chr15	45298519	chr15:45298519:G:A	a	g	-0.4192	0.0975	1.704e-05	---+------++-----	11.953	16	0.7472
AD Braak	chr15	45337309	chr15:45337309:A:C	a	c	0.3973	0.0973	4.419e-05	+++-++++++--+++++	11.456	16	0.7805
AD Braak	chr15	67937813	chr15:67937813:T:TAGA	t	taga	0.1007	0.0248	4.919e-05	+-++-++-+++++-+++	11.564	16	0.7734
AD Braak	chr15	81622618	chr15:81622618:T:TGGGGTCTA	t	tggggtcta	-0.4984	0.1243	6.088e-05	----+--??--?-+--?	9.557	12	0.6547
AD Braak	chr15	81625644	chr15:81625644:A:C	a	c	-0.5021	0.1237	4.929e-05	----+--??--?-+--?	9.529	12	0.6572
AD Braak	chr15	81638110	chr15:81638110:G:A	a	g	0.5139	0.1302	7.918e-05	++++-+???++?+-++?	16.004	11	0.141
AD Braak	chr15	81742190	chr15:81742190:G:A	a	g	0.4954	0.1062	3.109e-06	++++-+++?++++-+++	10.872	15	0.7616
AD Braak	chr15	81744145	chr15:81744145:A:G	a	g	-0.4011	0.0922	1.374e-05	----+---+----+---	14.511	16	0.5607
AD Braak	chr15	81744307	chr15:81744307:T:C	t	c	-0.4015	0.0924	1.389e-05	----+---+----+---	14.54	16	0.5585
AD Braak	chr15	81745053	chr15:81745053:T:C	t	c	-0.4025	0.0931	1.526e-05	----+---+----+---	14.539	16	0.5586
AD Braak	chr15	81746067	chr15:81746067:G:A	a	g	0.4092	0.0927	1.006e-05	++++-+++-++++-+++	13.844	16	0.6103
AD Braak	chr15	81746108	chr15:81746108:C:T	t	c	0.4148	0.0925	7.249e-06	++++-+++-++++-+++	14.512	16	0.5606
AD Braak	chr15	81746279	chr15:81746279:C:T	t	c	0.4311	0.0932	3.709e-06	++++-+++-++++-+++	15.715	16	0.473
AD Braak	chr15	81747008	chr15:81747008:G:T	t	g	0.4189	0.0932	6.911e-06	++++-+++-++++-+++	14.916	16	0.5308
AD Braak	chr15	81806434	chr15:81806434:C:T	t	c	0.3613	0.0904	6.477e-05	++++-+++-++++-+++	18.06	16	0.3204
AD Braak	chr15	86414458	chr15:86414458:C:T	t	c	0.107	0.027	7.556e-05	++++-++++++++++-+	9.639	16	0.8848
AD Braak	chr15	89780133	chr15:89780133:A:G	a	g	-0.101	0.0247	4.469e-05	-----+-----------	15.112	16	0.5165
AD Braak	chr15	101382478	chr15:101382478:G:A	a	g	0.19	0.0468	4.902e-05	+-++-++++++++++++	9.91	16	0.8713
AD Braak	chr16	2353294	chr16:2353294:G:A	a	g	0.4355	0.1104	8.046e-05	++++?+?++??+--+?+	6.231	11	0.8575
AD Braak	chr16	54069282	chr16:54069282:G:A	a	g	0.4098	0.1017	5.636e-05	+++-+++-+?+--+?+-	17.044	14	0.2539
AD Braak	chr16	58643903	chr16:58643903:C:T	t	c	0.2192	0.056	9.068e-05	+++++++-+++++-+++	15.209	16	0.5094
AD Braak	chr16	58644323	chr16:58644323:ATG:A	a	atg	0.2194	0.0556	8.085e-05	+++++++-+++++-+-+	15.512	16	0.4875
AD Braak	chr16	58649955	chr16:58649955:C:T	t	c	0.2195	0.0558	8.415e-05	+++++++-+-+++-+-+	18.312	16	0.306
AD Braak	chr16	58651109	chr16:58651109:CA:C	ca	c	-0.2218	0.056	7.38e-05	-------+-+---+-+-	18.694	16	0.2848
AD Braak	chr16	58651291	chr16:58651291:C:T	t	c	0.2192	0.0558	8.676e-05	+++++++-+-+++-+-+	18.315	16	0.3058
AD Braak	chr16	58735432	chr16:58735432:A:T	a	t	-0.277	0.0616	6.926e-06	-------+-+---+-+-	16.735	16	0.403
AD Braak	chr16	58735608	chr16:58735608:T:G	t	g	-0.2762	0.0616	7.329e-06	-------+-+---+-+-	16.884	16	0.3932
AD Braak	chr16	58735871	chr16:58735871:A:G	a	g	-0.2757	0.0616	7.575e-06	-------+-+---+-+-	16.636	16	0.4095
AD Braak	chr16	58737095	chr16:58737095:T:C	t	c	-0.2778	0.0615	6.282e-06	-------+-+---+-+-	16.534	16	0.4164
AD Braak	chr16	58737332	chr16:58737332:A:G	a	g	-0.2779	0.0615	6.195e-06	-------+-+---+-+-	16.538	16	0.4161
AD Braak	chr16	58739815	chr16:58739815:A:AT	a	at	-0.2761	0.0616	7.332e-06	-------+-+---+-+-	14.763	16	0.5421
AD Braak	chr16	58740387	chr16:58740387:C:T	t	c	0.2703	0.0614	1.081e-05	+++++++-+-+++-+-+	14.793	16	0.5398
AD Braak	chr16	58740655	chr16:58740655:C:T	t	c	0.2754	0.0611	6.531e-06	+++++++-+-+++-+-+	15.354	16	0.4989
AD Braak	chr16	58741707	chr16:58741707:G:T	t	g	0.2739	0.0614	8.26e-06	+++++++-+-+++-+-+	14.776	16	0.5411
AD Braak	chr16	58742937	chr16:58742937:G:A	a	g	0.2727	0.0615	9.223e-06	+++++++-+-+++-+-+	15.098	16	0.5175
AD Braak	chr16	58743040	chr16:58743040:T:C	t	c	-0.274	0.0614	8.226e-06	-------+-+---+-+-	14.781	16	0.5407
AD Braak	chr16	58743783	chr16:58743783:A:G	a	g	-0.2708	0.0614	1.035e-05	-------+-+---+-+-	14.914	16	0.5309
AD Braak	chr16	58749404	chr16:58749404:GT:G	g	gt	0.2617	0.0605	1.527e-05	+++++++-+-+++-+-+	15.377	16	0.4972
AD Braak	chr16	58749710	chr16:58749710:T:C	t	c	-0.262	0.0612	1.835e-05	-------+-+---+-+-	14.669	16	0.549
AD Braak	chr16	58749807	chr16:58749807:C:T	t	c	0.262	0.0612	1.833e-05	+++++++-+-+++-+-+	14.664	16	0.5493
AD Braak	chr16	58750848	chr16:58750848:T:C	t	c	-0.2619	0.0612	1.852e-05	-------+-+---+-+-	14.662	16	0.5495
AD Braak	chr16	58751106	chr16:58751106:C:T	t	c	0.262	0.0612	1.836e-05	+++++++-+-+++-+-+	14.665	16	0.5493
AD Braak	chr16	58751232	chr16:58751232:C:G	c	g	-0.2554	0.0609	2.727e-05	-------+-+--++-+-	15.281	16	0.5041
AD Braak	chr16	58752020	chr16:58752020:AAAAC:A	a	aaaac	0.2514	0.0609	3.663e-05	+++++++-+-++--+-+	15.67	16	0.4762
AD Braak	chr16	58753032	chr16:58753032:C:T	t	c	0.2544	0.0616	3.585e-05	+++++++-+-++--+-+	15.01	16	0.5239
AD Braak	chr16	58753160	chr16:58753160:C:T	t	c	0.2555	0.0609	2.724e-05	+++++++-+-++--+-+	15.296	16	0.5031
AD Braak	chr16	58753313	chr16:58753313:A:G	a	g	-0.2545	0.0616	3.562e-05	-------+-+--++-+-	15.046	16	0.5212
AD Braak	chr16	58753940	chr16:58753940:G:T	t	g	0.2543	0.0616	3.61e-05	+++++++-+-++--+-+	15.002	16	0.5245
AD Braak	chr16	58754307	chr16:58754307:G:A	a	g	0.2544	0.0616	3.6e-05	+++++++-+-++--+-+	14.999	16	0.5247
AD Braak	chr16	58754918	chr16:58754918:C:T	t	c	0.2518	0.0616	4.356e-05	+++++++-+-++--+-+	15.797	16	0.4672
AD Braak	chr16	58756790	chr16:58756790:TTG:T	t	ttg	0.2515	0.0615	4.365e-05	+++++++-+-++--+-+	15.699	16	0.4742
AD Braak	chr16	58758314	chr16:58758314:A:C	a	c	-0.2561	0.0609	2.579e-05	-------+-+--+--+-	15.773	16	0.4689
AD Braak	chr16	58759598	chr16:58759598:CTT:C	ctt	c	-0.2529	0.0616	3.974e-05	-------+-+--++-+-	15.591	16	0.4819
AD Braak	chr16	58759759	chr16:58759759:A:G	a	g	-0.2514	0.0615	4.399e-05	-------+-+--++-+-	15.693	16	0.4746
AD Braak	chr16	58761821	chr16:58761821:A:C	a	c	-0.2518	0.0614	4.144e-05	-------+-+--++-+-	15.962	16	0.4556
AD Braak	chr16	58761929	chr16:58761929:A:T	a	t	-0.2527	0.0615	3.947e-05	-------+-+--++-+-	15.59	16	0.4819
AD Braak	chr16	58762119	chr16:58762119:G:T	t	g	0.2526	0.0615	3.984e-05	+++++++-+-++--+-+	15.593	16	0.4817
AD Braak	chr16	58763169	chr16:58763169:C:T	t	c	0.254	0.0608	2.921e-05	+++++++-+-++-++-+	15.568	16	0.4835
AD Braak	chr16	58764250	chr16:58764250:GCTT:G	g	gctt	0.2526	0.0615	3.984e-05	+++++++-+-++--+-+	15.626	16	0.4793
AD Braak	chr16	58765078	chr16:58765078:T:G	t	g	-0.2525	0.0615	4.003e-05	-------+-+--++-+-	15.585	16	0.4823
AD Braak	chr16	58765348	chr16:58765348:A:G	a	g	-0.2533	0.0614	3.741e-05	-------+-+--++-+-	16.558	16	0.4147
AD Braak	chr16	58766359	chr16:58766359:T:C	t	c	-0.2532	0.0614	3.748e-05	-------+-+--++-+-	16.559	16	0.4147
AD Braak	chr16	58766576	chr16:58766576:C:CT	ct	c	0.2516	0.0615	4.337e-05	+++++++-+-++--+-+	15.575	16	0.483
AD Braak	chr16	58766823	chr16:58766823:T:C	t	c	-0.257	0.0608	2.399e-05	-------+-+--+--+-	16.005	16	0.4526
AD Braak	chr16	58767205	chr16:58767205:T:G	t	g	-0.2531	0.0614	3.809e-05	-------+-+--++-+-	16.532	16	0.4165
AD Braak	chr16	58767371	chr16:58767371:G:A	a	g	0.2531	0.0614	3.783e-05	+++++++-+-++--+-+	16.597	16	0.4121
AD Braak	chr16	58767431	chr16:58767431:G:A	a	g	0.2529	0.0615	3.883e-05	+++++++-+-++--+-+	15.577	16	0.4828
AD Braak	chr16	58768829	chr16:58768829:C:T	t	c	0.2524	0.0608	3.331e-05	+++++++-+-++-++-+	15.793	16	0.4675
AD Braak	chr16	58769651	chr16:58769651:T:G	t	g	-0.2559	0.0615	3.16e-05	-------+-+--++-+-	16.188	16	0.4399
AD Braak	chr16	58769875	chr16:58769875:A:G	a	g	-0.2483	0.0615	5.411e-05	-------+-+--++-+-	15.934	16	0.4576
AD Braak	chr16	58769890	chr16:58769890:A:G	a	g	-0.2483	0.0615	5.43e-05	-------+-+--++-+-	15.939	16	0.4572
AD Braak	chr16	58770000	chr16:58770000:C:T	t	c	0.2474	0.0615	5.803e-05	+++++++-+-++--+-+	16.042	16	0.4501
AD Braak	chr16	58770003	chr16:58770003:G:A	a	g	0.2484	0.0615	5.433e-05	+++++++-+-++--+-+	15.939	16	0.4572
AD Braak	chr16	58770077	chr16:58770077:C:T	t	c	0.2484	0.0615	5.408e-05	+++++++-+-++--+-+	15.946	16	0.4568
AD Braak	chr16	58770440	chr16:58770440:TTTAA:T	t	tttaa	0.2468	0.0615	5.982e-05	+++++++-+-++--+-+	15.953	16	0.4562
AD Braak	chr16	58770477	chr16:58770477:T:C	t	c	-0.2551	0.0615	3.319e-05	-------+-+--++-+-	16.251	16	0.4356
AD Braak	chr16	58771954	chr16:58771954:C:T	t	c	0.2554	0.0614	3.24e-05	+++++++-+-++--+-+	16.335	16	0.4298
AD Braak	chr16	58773323	chr16:58773323:T:A	a	t	0.2538	0.0615	3.679e-05	+++++++-+-++--+-+	15.444	16	0.4924
AD Braak	chr16	58773599	chr16:58773599:A:G	a	g	-0.2551	0.0614	3.307e-05	-------+-+--++-+-	16.145	16	0.4429
AD Braak	chr16	58774659	chr16:58774659:A:G	a	g	-0.2535	0.0614	3.696e-05	-------+-+--++-+-	15.553	16	0.4846
AD Braak	chr16	58774692	chr16:58774692:C:T	t	c	0.255	0.0614	3.314e-05	+++++++-+-++--+-+	16.144	16	0.443
AD Braak	chr16	58774792	chr16:58774792:A:C	a	c	-0.255	0.0614	3.314e-05	-------+-+--++-+-	16.145	16	0.4429
AD Braak	chr16	58775728	chr16:58775728:C:T	t	c	0.2508	0.0615	4.499e-05	+++++++-+-++--+-+	14.597	16	0.5544
AD Braak	chr16	58776599	chr16:58776599:G:A	a	g	0.2573	0.0614	2.802e-05	+++++++-+-++--+-+	14.909	16	0.5313
AD Braak	chr16	58776837	chr16:58776837:T:C	t	c	-0.2571	0.0607	2.252e-05	-------+-+--+--+-	15.566	16	0.4837
AD Braak	chr16	58783887	chr16:58783887:ATTG:A	a	attg	0.2589	0.0615	2.546e-05	+++++++-+-++--+-+	15.053	16	0.5208
AD Braak	chr16	58783984	chr16:58783984:T:A	a	t	0.2614	0.0614	2.084e-05	+++++++-+-++--+-+	15.29	16	0.5035
AD Braak	chr16	58785368	chr16:58785368:G:A	a	g	0.258	0.0614	2.662e-05	+++++++-+-++--+-+	14.723	16	0.545
AD Braak	chr16	58787631	chr16:58787631:A:G	a	g	-0.2605	0.0613	2.158e-05	-------+-+--++-+-	14.715	16	0.5456
AD Braak	chr16	58787724	chr16:58787724:C:T	t	c	0.2605	0.0613	2.155e-05	+++++++-+-++--+-+	14.736	16	0.544
AD Braak	chr16	58789915	chr16:58789915:C:T	t	c	0.2576	0.0617	2.954e-05	+++++++-+-++--+-+	14.359	16	0.572
AD Braak	chr16	58792825	chr16:58792825:T:G	t	g	-0.2624	0.0613	1.877e-05	-------+-+--++-+-	14.443	16	0.5657
AD Braak	chr16	58795177	chr16:58795177:A:C	a	c	-0.2597	0.0614	2.335e-05	-------+-+--++-+-	14.502	16	0.5613
AD Braak	chr16	58796259	chr16:58796259:C:T	t	c	0.2603	0.0614	2.244e-05	+++++++-+-++--+-+	14.496	16	0.5618
AD Braak	chr16	58796817	chr16:58796817:A:G	a	g	-0.2602	0.0614	2.265e-05	-------+-+--++-+-	14.498	16	0.5617
AD Braak	chr16	58797076	chr16:58797076:T:G	t	g	-0.26	0.0614	2.283e-05	-------+-+--++-+-	14.49	16	0.5622
AD Braak	chr16	58800096	chr16:58800096:G:T	t	g	0.2531	0.0608	3.194e-05	+++++++-+-++--+-+	13.231	16	0.6558
AD Braak	chr16	58800498	chr16:58800498:A:C	a	c	-0.255	0.061	2.905e-05	-------+-+---+-+-	12.618	16	0.7005
AD Braak	chr16	58801258	chr16:58801258:CA:C	ca	c	-0.2556	0.061	2.781e-05	-------+-+---+-+-	12.631	16	0.6995
AD Braak	chr16	58802131	chr16:58802131:T:G	t	g	-0.2551	0.061	2.906e-05	-------+-+---+-+-	12.569	16	0.704
AD Braak	chr16	58802133	chr16:58802133:T:C	t	c	-0.2551	0.061	2.906e-05	-------+-+---+-+-	12.569	16	0.704
AD Braak	chr16	58802424	chr16:58802424:A:G	a	g	-0.2557	0.061	2.781e-05	-------+-+---+-+-	12.562	16	0.7045
AD Braak	chr16	58802860	chr16:58802860:G:A	a	g	0.2549	0.061	2.928e-05	+++++++-+-+++-+-+	12.569	16	0.704
AD Braak	chr16	58802936	chr16:58802936:A:ATC	a	atc	-0.255	0.061	2.91e-05	-------+-+---+-+-	12.568	16	0.704
AD Braak	chr16	58803106	chr16:58803106:G:C	c	g	0.2578	0.061	2.4e-05	+++++++-+-+++-+-+	12.736	16	0.692
AD Braak	chr16	58803310	chr16:58803310:C:A	a	c	0.2552	0.061	2.889e-05	+++++++-+-+++-+-+	12.576	16	0.7035
AD Braak	chr16	58803451	chr16:58803451:A:G	a	g	-0.2551	0.061	2.906e-05	-------+-+---+-+-	12.568	16	0.704
AD Braak	chr16	58803566	chr16:58803566:AAAAGG:A	a	aaaagg	0.255	0.061	2.922e-05	+++++++-+-+++-+-+	12.576	16	0.7034
AD Braak	chr16	58803702	chr16:58803702:T:C	t	c	-0.2551	0.061	2.906e-05	-------+-+---+-+-	12.568	16	0.704
AD Braak	chr16	58803775	chr16:58803775:G:A	a	g	0.2553	0.061	2.876e-05	+++++++-+-+++-+-+	12.586	16	0.7027
AD Braak	chr16	58803863	chr16:58803863:G:A	a	g	0.2551	0.061	2.906e-05	+++++++-+-+++-+-+	12.568	16	0.704
AD Braak	chr16	58803880	chr16:58803880:A:G	a	g	-0.2551	0.061	2.906e-05	-------+-+---+-+-	12.568	16	0.704
AD Braak	chr16	58804009	chr16:58804009:G:C	c	g	0.2537	0.061	3.239e-05	+++++++-+-+++-+-+	12.842	16	0.6843
AD Braak	chr16	58804312	chr16:58804312:T:G	t	g	-0.2551	0.061	2.906e-05	-------+-+---+-+-	12.568	16	0.704
AD Braak	chr16	58804363	chr16:58804363:G:A	a	g	0.2566	0.061	2.637e-05	+++++++-+-+++-+-+	12.465	16	0.7114
AD Braak	chr16	58804509	chr16:58804509:T:C	t	c	-0.2517	0.0612	3.87e-05	-------+-+---+-+-	12.238	16	0.7275
AD Braak	chr16	58804607	chr16:58804607:C:T	t	c	0.2551	0.061	2.894e-05	+++++++-+-+++-+-+	12.573	16	0.7037
AD Braak	chr16	58804652	chr16:58804652:G:T	t	g	0.2551	0.061	2.893e-05	+++++++-+-+++-+-+	12.573	16	0.7037
AD Braak	chr16	58805631	chr16:58805631:A:G	a	g	-0.2556	0.061	2.803e-05	-------+-+---+-+-	12.582	16	0.703
AD Braak	chr16	58805845	chr16:58805845:TTCAG:T	t	ttcag	0.2541	0.061	3.118e-05	+++++++-+-++--+-+	12.838	16	0.6845
AD Braak	chr16	58805876	chr16:58805876:C:T	t	c	0.2326	0.0544	1.913e-05	+++++++-+-+++-+-+	13.38	16	0.6448
AD Braak	chr16	58805963	chr16:58805963:G:A	a	g	0.2545	0.061	3.023e-05	+++++++-+-+++-+-+	12.631	16	0.6996
AD Braak	chr16	58806839	chr16:58806839:A:AAAT	a	aaat	-0.2551	0.061	2.9e-05	-------+-+---+-+-	12.583	16	0.703
AD Braak	chr16	58806951	chr16:58806951:G:T	t	g	0.2554	0.061	2.791e-05	+++++++-+-+++-+-+	12.569	16	0.704
AD Braak	chr16	58806980	chr16:58806980:G:A	a	g	0.2557	0.061	2.768e-05	+++++++-+-+++-+-+	12.592	16	0.7023
AD Braak	chr16	58807007	chr16:58807007:T:G	t	g	-0.255	0.061	2.912e-05	-------+-+---+-+-	12.593	16	0.7023
AD Braak	chr16	58807825	chr16:58807825:C:T	t	c	0.2548	0.061	2.993e-05	+++++++-+-+++-+-+	12.558	16	0.7048
AD Braak	chr16	58807872	chr16:58807872:AG:A	a	ag	0.2551	0.061	2.905e-05	+++++++-+-+++-+-+	12.576	16	0.7035
AD Braak	chr16	58808452	chr16:58808452:CAT:C	cat	c	-0.2521	0.061	3.633e-05	-------+-+---+-+-	12.501	16	0.7089
AD Braak	chr16	58809350	chr16:58809350:A:AAC	a	aac	-0.255	0.0611	2.971e-05	-------+-+---+-+-	12.609	16	0.7011
AD Braak	chr16	58809673	chr16:58809673:A:AAAAG	a	aaaag	-0.2563	0.0613	2.875e-05	-------+-+---+-+-	12.411	16	0.7152
AD Braak	chr16	58811061	chr16:58811061:G:A	a	g	0.2543	0.0611	3.131e-05	+++++++-+-+++-+-+	12.623	16	0.7001
AD Braak	chr16	58811318	chr16:58811318:A:G	a	g	-0.2549	0.0611	3.061e-05	-------+-+---+-+-	12.504	16	0.7086
AD Braak	chr16	58811974	chr16:58811974:C:T	t	c	0.2547	0.0612	3.118e-05	+++++++-+-+++-+-+	12.404	16	0.7157
AD Braak	chr16	58812209	chr16:58812209:A:T	a	t	-0.2548	0.0612	3.162e-05	-------+-+---+-+-	12.387	16	0.717
AD Braak	chr16	58821160	chr16:58821160:G:A	a	g	0.2569	0.0614	2.859e-05	+++++++-+-+++-+-+	13.004	16	0.6724
AD Braak	chr16	62552721	chr16:62552721:T:C	t	c	0.2742	0.0652	2.583e-05	+-++++++++?--++--	14.177	15	0.5122
AD Braak	chr16	63632713	chr16:63632713:C:T	t	c	0.3539	0.0838	2.402e-05	+-++++-++-+++++++	19.087	16	0.2642
AD Braak	chr16	79431916	chr16:79431916:G:A	a	g	-0.1146	0.0286	6.255e-05	---+---+---+----+	14.135	16	0.5886
AD Braak	chr17	5382643	chr17:5382643:TTGGGAGGC:T	t	ttgggaggc	0.2588	0.0658	8.496e-05	++++--+-+++++++++	12.15	16	0.7336
AD Braak	chr17	5412875	chr17:5412875:C:T	t	c	0.4587	0.1145	6.178e-05	+?++-++-+-?-++++-	23.478	14	0.05292
AD Braak	chr17	9229492	chr17:9229492:C:T	t	c	-0.0993	0.0252	8.128e-05	-+-++-----+-++-+-	24.568	16	0.07782
AD Braak	chr17	33381129	chr17:33381129:C:T	t	c	0.4384	0.1089	5.642e-05	+-++--+++??++??-+	17.26	12	0.1401
AD Braak	chr17	37008846	chr17:37008846:T:C	t	c	-0.6474	0.1658	9.457e-05	?-+-???+-??---?+?	11.912	8	0.1552
AD Braak	chr17	37066051	chr17:37066051:G:A	a	g	0.6469	0.1646	8.525e-05	?+-+???-+??+++?+?	9.325	8	0.3156
AD Braak	chr17	45372711	chr17:45372711:A:G	a	g	-0.4087	0.1035	7.839e-05	----+--+--+-+-??-	15.071	14	0.3733
AD Braak	chr17	51053155	chr17:51053155:G:A	a	g	0.2236	0.0564	7.419e-05	+-+++++-+++++-++-	11.766	16	0.7599
AD Braak	chr17	55870044	chr17:55870044:T:C	t	c	-0.2499	0.064	9.507e-05	-----------++--+-	6.62	16	0.9799
AD Braak	chr17	55878529	chr17:55878529:C:T	t	c	0.2496	0.0641	9.734e-05	+++++++++++--++-+	6.633	16	0.9797
AD Braak	chr17	64487814	chr17:64487814:C:T	t	c	0.1884	0.0468	5.748e-05	++++++-++++++-++-	11.601	16	0.771
AD Braak	chr17	64534767	chr17:64534767:TAAG:T	t	taag	0.1832	0.0464	7.98e-05	++++++-++++++-++-	11.459	16	0.7803
AD Braak	chr17	74123278	chr17:74123278:C:A	a	c	-0.3739	0.091	3.976e-05	+-----+---+--+---	19.807	16	0.229
AD Braak	chr17	79232926	chr17:79232926:C:T	t	c	0.1297	0.0284	4.777e-06	++++-++++++++++-+	17.008	16	0.3851
AD Braak	chr17	79235041	chr17:79235041:T:C	t	c	-0.1238	0.0295	2.625e-05	--+-+--+-------+-	20.953	16	0.1803
AD Braak	chr17	79235375	chr17:79235375:T:C	t	c	-0.1209	0.0278	1.383e-05	--+-+---+------+-	20.954	16	0.1803
AD Braak	chr17	79236004	chr17:79236004:G:T	t	g	0.1158	0.0267	1.412e-05	++-+-++++++++++-+	19.521	16	0.2426
AD Braak	chr17	79240007	chr17:79240007:A:G	a	g	-0.1096	0.0261	2.701e-05	--+-+----------+-	16.357	16	0.4284
AD Braak	chr17	79240123	chr17:79240123:C:T	t	c	0.1096	0.0257	2.029e-05	++-+-++++++++++-+	17.379	16	0.3615
AD Braak	chr18	30887272	chr18:30887272:C:T	t	c	0.1993	0.048	3.299e-05	++++-+--+++++-+--	10.773	16	0.8233
AD Braak	chr18	31006457	chr18:31006457:G:A	a	g	0.1112	0.0282	7.892e-05	++++-++++-+-+++++	16.101	16	0.4459
AD Braak	chr18	31006654	chr18:31006654:T:C	t	c	-0.1112	0.0282	7.863e-05	----+----+-+-----	16.049	16	0.4495
AD Braak	chr18	31007311	chr18:31007311:C:G	c	g	-0.1114	0.0281	7.455e-05	----+----+-+-----	15.732	16	0.4718
AD Braak	chr18	31007593	chr18:31007593:G:A	a	g	0.11	0.0281	8.938e-05	++++-++++-+-+++++	15.834	16	0.4646
AD Braak	chr18	31008571	chr18:31008571:C:T	t	c	0.1137	0.0281	5.234e-05	++++-++++-+-+++++	15.819	16	0.4657
AD Braak	chr18	31008899	chr18:31008899:T:G	t	g	-0.111	0.0281	7.794e-05	----+----+-+-----	15.708	16	0.4735
AD Braak	chr18	31009715	chr18:31009715:A:G	a	g	-0.111	0.0282	8.208e-05	----+----+++-----	16.132	16	0.4438
AD Braak	chr18	31010362	chr18:31010362:G:C	c	g	0.1111	0.0281	7.814e-05	++++-++++---+++++	15.737	16	0.4715
AD Braak	chr18	31010566	chr18:31010566:A:G	a	g	-0.1109	0.0281	8.162e-05	----+----+++-----	15.749	16	0.4706
AD Braak	chr18	60648170	chr18:60648170:A:G	a	g	0.2597	0.063	3.734e-05	+-++++--+++++++--	12.352	16	0.7194
AD Braak	chr18	60648558	chr18:60648558:T:C	t	c	0.2633	0.063	2.893e-05	+-++++--+++++++--	12.443	16	0.713
AD Braak	chr18	60648641	chr18:60648641:G:A	a	g	-0.2673	0.063	2.207e-05	-+----++-------++	12.381	16	0.7173
AD Braak	chr18	60648676	chr18:60648676:G:C	c	g	-0.2661	0.0629	2.36e-05	-+----++-------++	12.402	16	0.7159
AD Braak	chr18	60649202	chr18:60649202:T:C	t	c	0.2649	0.0629	2.561e-05	+-++++--+++++++--	12.444	16	0.7129
AD Braak	chr18	60649491	chr18:60649491:GAT:G	g	gat	-0.2648	0.0629	2.593e-05	-+----++-------++	12.447	16	0.7127
AD Braak	chr18	60649652	chr18:60649652:G:C	c	g	-0.2649	0.0629	2.575e-05	-+----++-------++	12.449	16	0.7125
AD Braak	chr18	60649782	chr18:60649782:C:G	c	g	0.265	0.0629	2.553e-05	+-++++--+++++++--	12.444	16	0.7129
AD Braak	chr18	60649796	chr18:60649796:G:C	c	g	-0.2649	0.0629	2.559e-05	-+----++-------++	12.443	16	0.7129
AD Braak	chr18	60649797	chr18:60649797:A:C	a	c	0.2649	0.0629	2.557e-05	+-++++--+++++++--	12.444	16	0.7129
AD Braak	chr18	60659516	chr18:60659516:G:A	a	g	-0.2641	0.0632	2.901e-05	-+----++-------++	12.447	16	0.7126
AD Braak	chr18	60678653	chr18:60678653:T:C	t	c	0.2618	0.0629	3.122e-05	+-++++--++-++++--	12.144	16	0.734
AD Braak	chr18	60681380	chr18:60681380:T:C	t	c	0.4578	0.1026	8.039e-06	+-++++--+++++++-+	15.871	16	0.462
AD Braak	chr18	60681417	chr18:60681417:G:A	a	g	-0.2512	0.0612	4.001e-05	-+----++--+-----+	13.217	16	0.6568
AD Braak	chr18	60682978	chr18:60682978:T:C	t	c	0.2524	0.0612	3.682e-05	+-++++--++-+++++-	12.879	16	0.6816
AD Braak	chr18	60683210	chr18:60683210:A:C	a	c	0.2509	0.061	3.9e-05	+-++++--++-+++++-	13.21	16	0.6574
AD Braak	chr18	60684626	chr18:60684626:T:G	t	g	0.2482	0.061	4.705e-05	+-++++--++-+++++-	13.881	16	0.6075
AD Braak	chr18	60684784	chr18:60684784:T:C	t	c	0.2615	0.0627	3.05e-05	+-++++--++-++++--	12.471	16	0.711
AD Braak	chr18	60685137	chr18:60685137:C:G	c	g	0.4383	0.1012	1.488e-05	+-+++++-+++++++-+	15.43	16	0.4934
AD Braak	chr18	60686664	chr18:60686664:A:C	a	c	0.4385	0.1012	1.476e-05	+-+++++-+++++++-+	15.43	16	0.4934
AD Braak	chr18	60687617	chr18:60687617:T:A	a	t	-0.4388	0.1012	1.444e-05	-+-----+-------+-	15.393	16	0.4961
AD Braak	chr18	60694457	chr18:60694457:A:G	a	g	0.3727	0.0932	6.347e-05	+-+++++-++-++++-+	17.517	16	0.3529
AD Braak	chr18	60696063	chr18:60696063:A:G	a	g	0.4421	0.102	1.467e-05	+-+++++-+++++++-+	15.953	16	0.4563
AD Braak	chr18	60696352	chr18:60696352:G:A	a	g	-0.4421	0.102	1.472e-05	-+-----+-------+-	15.929	16	0.4579
AD Braak	chr18	77904085	chr18:77904085:A:T	a	t	0.2517	0.0633	6.971e-05	++++-+++++?++++-+	5.78	15	0.9832
AD Braak	chr18	77904188	chr18:77904188:T:C	t	c	0.2484	0.0637	9.538e-05	++++-+++++?++++-+	5.164	15	0.9906
AD Braak	chr18	77904264	chr18:77904264:C:T	t	c	0.2517	0.0637	7.846e-05	++++-+++++-++++-+	5.584	16	0.992
AD Braak	chr18	77904903	chr18:77904903:C:T	t	c	0.2522	0.0635	7.107e-05	++++-++++++++++-+	5.527	16	0.9924
AD Braak	chr18	77910216	chr18:77910216:G:A	a	g	0.2559	0.0636	5.691e-05	++++-++++++++++++	5.522	16	0.9925
AD Braak	chr18	77912320	chr18:77912320:C:A	a	c	-0.2424	0.0621	9.366e-05	---------------+-	5.856	16	0.9896
AD Braak	chr18	77914049	chr18:77914049:G:C	c	g	0.1676	0.0415	5.341e-05	++++++-++++++++-+	16.525	16	0.4169
AD Braak	chr18	77914243	chr18:77914243:A:C	a	c	-0.2664	0.063	2.333e-05	----------+----+-	7.262	16	0.9679
AD Braak	chr18	77915819	chr18:77915819:G:C	c	g	0.2537	0.0625	4.927e-05	+++++++++++++++-+	6.789	16	0.9771
AD Braak	chr18	77918139	chr18:77918139:C:A	a	c	0.261	0.0629	3.297e-05	++++++++++-++++-+	6.695	16	0.9787
AD Braak	chr18	77918303	chr18:77918303:C:T	t	c	0.2657	0.0628	2.339e-05	++++++++++-++++-+	6.936	16	0.9745
AD Braak	chr18	77920892	chr18:77920892:C:T	t	c	0.2687	0.0625	1.72e-05	++++++++++-++++-+	6.45	16	0.9825
AD Braak	chr18	77923214	chr18:77923214:A:G	a	g	-0.2605	0.0638	4.446e-05	----------+----+-	8.532	16	0.9314
AD Braak	chr18	77924739	chr18:77924739:T:G	t	g	-0.2649	0.0639	3.346e-05	----------+----+-	8.429	16	0.935
AD Braak	chr18	77926081	chr18:77926081:C:G	c	g	-0.2664	0.064	3.159e-05	----------+----+-	8.602	16	0.9289
AD Braak	chr18	77927188	chr18:77927188:T:C	t	c	-0.265	0.0643	3.781e-05	----------+----+-	8.697	16	0.9254
AD Braak	chr18	77927874	chr18:77927874:G:A	a	g	0.2649	0.0639	3.386e-05	++++++++++-++++-+	8.366	16	0.9372
AD Braak	chr18	77928391	chr18:77928391:G:A	a	g	0.2591	0.0641	5.276e-05	++++++++++-++++-+	8.494	16	0.9328
AD Braak	chr18	77928625	chr18:77928625:A:AC	a	ac	-0.2612	0.0624	2.807e-05	----------+----+-	10.426	16	0.8434
AD Braak	chr18	77928646	chr18:77928646:A:C	a	c	-0.2576	0.0638	5.414e-05	----------+----+-	8.044	16	0.9475
AD Braak	chr19	651852	chr19:651852:C:T	t	c	0.2646	0.0606	1.244e-05	++++-+++?+++?++++	5.692	14	0.9737
AD Braak	chr19	8403601	chr19:8403601:C:T	t	c	0.1342	0.0344	9.563e-05	++++-+++---+?-+++	16.384	15	0.357
AD Braak	chr19	15585748	chr19:15585748:G:A	a	g	-0.1088	0.0275	7.667e-05	------++----?-+-+	17.779	15	0.2745
AD Braak	chr19	16745204	chr19:16745204:T:C	t	c	0.1146	0.0278	3.816e-05	+-+++++-++?+?++-+	10.605	14	0.7167
AD Braak	chr19	32224971	chr19:32224971:C:T	t	c	0.1575	0.039	5.488e-05	+-+++++++++++--+-	15.644	16	0.4781
AD Braak	chr19	32228552	chr19:32228552:T:C	t	c	-0.1613	0.0391	3.742e-05	-+-----------++-+	14.626	16	0.5522
AD Braak	chr19	41729928	chr19:41729928:A:G	a	g	-0.3122	0.0792	8.003e-05	------+----+--++-	11.251	16	0.7938
AD Braak	chr19	41737071	chr19:41737071:C:A	a	c	0.3141	0.0792	7.345e-05	++++++-++++-++--+	11.196	16	0.7972
AD Braak	chr19	41739968	chr19:41739968:C:A	a	c	0.3089	0.0787	8.62e-05	++++++-++++-++--+	10.724	16	0.8262
AD Braak	chr19	41739970	chr19:41739970:A:G	a	g	-0.3089	0.0787	8.611e-05	------+----+--++-	10.724	16	0.8262
AD Braak	chr19	41739972	chr19:41739972:C:T	t	c	0.3088	0.0787	8.687e-05	++++++-++++-++--+	10.723	16	0.8262
AD Braak	chr19	41742866	chr19:41742866:A:G	a	g	-0.3154	0.0792	6.879e-05	------+----+--++-	11.328	16	0.7888
AD Braak	chr19	41755328	chr19:41755328:G:A	a	g	0.3102	0.0795	9.447e-05	++++++-++++-++--+	11.821	16	0.7562
AD Braak	chr19	44728555	chr19:44728555:G:A	a	g	0.2156	0.0451	1.754e-06	++++++--++-++-+++	15.026	16	0.5227
AD Braak	chr19	44728895	chr19:44728895:G:A	a	g	0.3561	0.0677	1.459e-07	+++++++-++++-+++-	18.382	16	0.302
AD Braak	chr19	44730062	chr19:44730062:AAATTTATAG:A	a	aaatttatag	0.2144	0.045	1.934e-06	++++++--++-++-+++	13.561	16	0.6314
AD Braak	chr19	44730118	chr19:44730118:A:G	a	g	-0.216	0.0452	1.729e-06	------++--+------	12.831	16	0.685
AD Braak	chr19	44732593	chr19:44732593:AAG:A	a	aag	0.2144	0.0451	1.99e-06	++++++--++-++-+++	13.446	16	0.6399
AD Braak	chr19	44733473	chr19:44733473:C:T	t	c	-0.1302	0.0307	2.202e-05	-------------+--+	10.933	16	0.8136
AD Braak	chr19	44734556	chr19:44734556:T:C	t	c	-0.1077	0.0263	4.142e-05	-------+-----+--+	14.603	16	0.5539
AD Braak	chr19	44735929	chr19:44735929:A:G	a	g	-0.1095	0.0265	3.5e-05	-------+-----+--+	14.05	16	0.595
AD Braak	chr19	44736280	chr19:44736280:C:A	a	c	0.2156	0.045	1.64e-06	++++-+--+++++-+++	12.579	16	0.7032
AD Braak	chr19	44737327	chr19:44737327:T:C	t	c	0.1432	0.0357	6.137e-05	++++++--+++++-+--	22.882	16	0.1169
AD Braak	chr19	44737991	chr19:44737991:C:CA	ca	c	0.4615	0.109	2.297e-05	+-++++++++++++?-+	7.196	15	0.952
AD Braak	chr19	44738093	chr19:44738093:T:C	t	c	-0.3598	0.0873	3.78e-05	-+--+-+++-+------	16.493	16	0.4191
AD Braak	chr19	44738134	chr19:44738134:T:C	t	c	-0.3542	0.0869	4.588e-05	-+--+-+++-+------	16.574	16	0.4136
AD Braak	chr19	44738215	chr19:44738215:A:T	a	t	-0.3554	0.0873	4.684e-05	-+--+-+++-+------	16.61	16	0.4112
AD Braak	chr19	44738381	chr19:44738381:G:A	a	g	-0.1419	0.0308	4.18e-06	-------------+-++	10.693	16	0.828
AD Braak	chr19	44738783	chr19:44738783:A:G	a	g	-0.3576	0.0872	4.093e-05	----+-+++-+------	16.454	16	0.4218
AD Braak	chr19	44738977	chr19:44738977:G:A	a	g	0.3655	0.0869	2.632e-05	++++-+---+-++++++	16.272	16	0.4342
AD Braak	chr19	44739193	chr19:44739193:A:G	a	g	-0.3587	0.087	3.755e-05	----+-+++-+------	16.422	16	0.4239
AD Braak	chr19	44739258	chr19:44739258:T:G	t	g	-0.3595	0.087	3.617e-05	----+-+++-+------	16.378	16	0.4269
AD Braak	chr19	44739483	chr19:44739483:A:G	a	g	-0.1177	0.0263	7.726e-06	-------+-----+---	13.259	16	0.6537
AD Braak	chr19	44739520	chr19:44739520:C:T	t	c	0.3537	0.0874	5.154e-05	+-++-+---+-++++++	19.896	16	0.2249
AD Braak	chr19	44739813	chr19:44739813:C:T	t	c	0.3549	0.0872	4.67e-05	++++-+---+-++++++	16.041	16	0.4501
AD Braak	chr19	44740307	chr19:44740307:G:A	a	g	0.3568	0.091	8.877e-05	++++-+--++?++++++	11.451	15	0.72
AD Braak	chr19	44741295	chr19:44741295:C:T	t	c	0.3597	0.0864	3.129e-05	++++-+---+?++++++	19.33	15	0.1992
AD Braak	chr19	44742164	chr19:44742164:G:A	a	g	0.35	0.0874	6.228e-05	++++-+--++-++++++	20.044	16	0.2182
AD Braak	chr19	44743791	chr19:44743791:C:T	t	c	0.1299	0.0259	5.11e-07	+++++++-+++++-+++	16.829	16	0.3967
AD Braak	chr19	44746404	chr19:44746404:C:T	t	c	-0.1415	0.0277	3.197e-07	-------------++--	14.812	16	0.5384
AD Braak	chr19	44747899	chr19:44747899:A:C	a	c	-0.1263	0.0258	9.71e-07	-------+-----+---	17.293	16	0.3669
AD Braak	chr19	44748549	chr19:44748549:G:T	t	g	0.4512	0.0998	6.113e-06	++++++++++?+-+?++	7.666	14	0.906
AD Braak	chr19	44750234	chr19:44750234:C:T	t	c	0.1662	0.0388	1.838e-05	++++++--+++++-+++	17.159	16	0.3754
AD Braak	chr19	44750354	chr19:44750354:ATTGGC:A	a	attggc	0.1662	0.0389	1.905e-05	++++++--+++++-+++	14.86	16	0.5349
AD Braak	chr19	44750911	chr19:44750911:C:A	a	c	-0.1518	0.035	1.486e-05	-+----++---+---++	20.484	16	0.1992
AD Braak	chr19	44753536	chr19:44753536:C:G	c	g	-0.4056	0.0935	1.438e-05	----+-++-------+-	13.884	16	0.6074
AD Braak	chr19	44773333	chr19:44773333:GTTA:G	g	gtta	0.3683	0.0916	5.781e-05	+-+++++++++++---+	11.217	16	0.7959
AD Braak	chr19	44781370	chr19:44781370:G:A	a	g	-0.45	0.1032	1.298e-05	--------?-+--+---	20.331	15	0.1596
AD Braak	chr19	44792629	chr19:44792629:G:A	a	g	0.4683	0.0758	6.485e-10	+-+++++-+++++++++	9.113	16	0.9087
AD Braak	chr19	44793107	chr19:44793107:G:A	a	g	0.5258	0.1098	1.686e-06	+-++++++++++++?++	9.778	15	0.8335
AD Braak	chr19	44793549	chr19:44793549:C:T	t	c	0.4623	0.0753	8.499e-10	+-+++++-+++++++++	9.189	16	0.9054
AD Braak	chr19	44795204	chr19:44795204:G:T	t	g	0.4467	0.0779	9.968e-09	+-+++++-+++++-+++	8.396	16	0.9362
AD Braak	chr19	44795942	chr19:44795942:G:T	t	g	0.4665	0.0779	2.145e-09	+-+++++-+++++++++	9.316	16	0.8998
AD Braak	chr19	44797922	chr19:44797922:G:GC	g	gc	-0.1736	0.0358	1.209e-06	-------+-++-----+	9.072	16	0.9104
AD Braak	chr19	44798169	chr19:44798169:C:CCTG	cctg	c	0.234	0.0434	6.963e-08	+-+++++-++-+++++-	17.587	16	0.3486
AD Braak	chr19	44798197	chr19:44798197:TTTTG:T	t	ttttg	0.1739	0.0355	9.683e-07	+++++++-+--+++++-	12.528	16	0.7069
AD Braak	chr19	44798667	chr19:44798667:T:C	t	c	-0.174	0.0398	1.227e-05	-------+--+--+--+	7.523	16	0.9618
AD Braak	chr19	44798685	chr19:44798685:A:G	a	g	-0.176	0.0398	9.83e-06	-------+--+--+--+	7.641	16	0.9588
AD Braak	chr19	44799020	chr19:44799020:C:T	t	c	-0.5423	0.1263	1.754e-05	-----??-??----?-+	7.982	11	0.7149
AD Braak	chr19	44799247	chr19:44799247:G:A	a	g	0.5825	0.104	2.147e-08	++++++-+++++++?++	8.739	15	0.8908
AD Braak	chr19	44799256	chr19:44799256:A:G	a	g	-0.1783	0.0398	7.423e-06	-------+--+--+--+	7.684	16	0.9577
AD Braak	chr19	44799521	chr19:44799521:A:G	a	g	-0.4113	0.0741	2.89e-08	-------+--+------	9.579	16	0.8877
AD Braak	chr19	44799694	chr19:44799694:A:G	a	g	-0.181	0.0403	7.246e-06	-------+--+--+--+	8.099	16	0.9459
AD Braak	chr19	44799865	chr19:44799865:AAAAG:A	a	aaaag	0.476	0.078	1.04e-09	+-+++++-++-++++++	11.46	16	0.7802
AD Braak	chr19	44800054	chr19:44800054:G:A	a	g	0.4589	0.0776	3.39e-09	+-+++++-++-++++++	10.067	16	0.8631
AD Braak	chr19	44802273	chr19:44802273:GA:G	g	ga	0.4455	0.076	4.525e-09	+-+++++-++-++-+++	10.446	16	0.8423
AD Braak	chr19	44806377	chr19:44806377:G:A	a	g	0.4819	0.0776	5.243e-10	+++++++-++-++++++	11.709	16	0.7637
AD Braak	chr19	44806778	chr19:44806778:G:A	a	g	0.4824	0.0775	4.906e-10	+++++++-++-++++++	11.88	16	0.7522
AD Braak	chr19	44807827	chr19:44807827:G:A	a	g	-0.3003	0.0753	6.64e-05	----+-++---+----+	17.909	16	0.3292
AD Braak	chr19	44807887	chr19:44807887:C:A	a	c	0.1692	0.0399	2.183e-05	++++-+++-++++++-+	18.701	16	0.2845
AD Braak	chr19	44808042	chr19:44808042:C:G	c	g	-0.4849	0.0778	4.672e-10	-------+--+------	12.246	16	0.7269
AD Braak	chr19	44808053	chr19:44808053:T:G	t	g	-0.4848	0.0778	4.575e-10	-------+--+------	12.241	16	0.7273
AD Braak	chr19	44810458	chr19:44810458:T:C	t	c	-0.1708	0.04	1.936e-05	-------+-++--+---	9.1	16	0.9092
AD Braak	chr19	44812188	chr19:44812188:G:A	a	g	0.468	0.0783	2.225e-09	+-+++++-++-++++++	12.723	16	0.6929
AD Braak	chr19	44812964	chr19:44812964:A:G	a	g	0.4784	0.0896	9.213e-08	+++++++++?+++++-+	10.064	15	0.8157
AD Braak	chr19	44813331	chr19:44813331:G:A	a	g	0.4667	0.0784	2.605e-09	+-+++++-++-++++++	11.123	16	0.8018
AD Braak	chr19	44815094	chr19:44815094:A:G	a	g	-0.4796	0.0789	1.21e-09	-+-----+--+------	12.921	16	0.6785
AD Braak	chr19	44816374	chr19:44816374:G:A	a	g	0.5137	0.0713	5.676e-13	+++++++-+++++++++	17.884	16	0.3308
AD Braak	chr19	44820881	chr19:44820881:G:A	a	g	-0.2139	0.0265	6.203e-16	----+-++---------	27.41	16	0.03715
AD Braak	chr19	44821499	chr19:44821499:C:G	c	g	0.454	0.0729	4.711e-10	++++-++-+++++++-+	15.398	16	0.4957
AD Braak	chr19	44822481	chr19:44822481:T:G	t	g	0.1124	0.0277	4.961e-05	++-++++-++-++++--	17.113	16	0.3783
AD Braak	chr19	44822960	chr19:44822960:T:C	t	c	0.1469	0.0254	7.084e-09	++++-+--+++++-+++	17.447	16	0.3573
AD Braak	chr19	44823407	chr19:44823407:C:T	t	c	-0.1452	0.0254	1.03e-08	----+-++-----+---	17.354	16	0.363
AD Braak	chr19	44824052	chr19:44824052:C:T	t	c	-0.1464	0.0254	7.882e-09	----+-++-----+-+-	17.512	16	0.3532
AD Braak	chr19	44824166	chr19:44824166:G:T	t	g	-0.1458	0.0254	8.873e-09	----+-++-----+-+-	16.815	16	0.3977
AD Braak	chr19	44824202	chr19:44824202:T:C	t	c	0.1242	0.0273	5.309e-06	++++-++-++-++++--	16.393	16	0.4259
AD Braak	chr19	44825110	chr19:44825110:A:T	a	t	0.1477	0.0253	5.55e-09	++++-+--+++++-+-+	18.114	16	0.3173
AD Braak	chr19	44825122	chr19:44825122:T:A	a	t	-0.1478	0.0254	5.618e-09	----+-++-----+-+-	18.111	16	0.3174
AD Braak	chr19	44825123	chr19:44825123:C:A	a	c	-0.1486	0.0253	4.541e-09	----+-++-----+-+-	18.16	16	0.3146
AD Braak	chr19	44825957	chr19:44825957:T:G	t	g	0.1457	0.0251	6.141e-09	++++-+--+++++-+-+	18.054	16	0.3207
AD Braak	chr19	44826087	chr19:44826087:T:C	t	c	0.1484	0.0254	5.148e-09	++++-+--+++++-+-+	18.201	16	0.3122
AD Braak	chr19	44827852	chr19:44827852:G:C	c	g	-0.5075	0.1144	9.206e-06	-----??-??----?-+	7.281	11	0.7759
AD Braak	chr19	44828468	chr19:44828468:C:T	t	c	-0.1625	0.0258	2.841e-10	----+-++-----+-+-	22.881	16	0.117
AD Braak	chr19	44832778	chr19:44832778:T:C	t	c	0.1451	0.0258	1.926e-08	++++-+--+++++-+++	21.601	16	0.1565
AD Braak	chr19	44833186	chr19:44833186:G:A	a	g	-0.1451	0.0259	1.991e-08	----+-++-----+---	22.235	16	0.1358
AD Braak	chr19	44833992	chr19:44833992:C:A	a	c	-0.1216	0.0256	1.978e-06	----+-++---------	16.907	16	0.3916
AD Braak	chr19	44834128	chr19:44834128:G:C	c	g	-0.1453	0.0258	1.869e-08	----+-++-----+---	22.146	16	0.1385
AD Braak	chr19	44834247	chr19:44834247:G:C	c	g	-0.1336	0.0256	1.865e-07	----+-++-----+---	19.614	16	0.2381
AD Braak	chr19	44834480	chr19:44834480:C:T	t	c	-0.1294	0.0274	2.294e-06	------++--+----++	16.533	16	0.4164
AD Braak	chr19	44834606	chr19:44834606:T:C	t	c	0.1383	0.0272	3.805e-07	++++-+--++-++++--	19.125	16	0.2622
AD Braak	chr19	44834661	chr19:44834661:G:A	a	g	-0.4968	0.0566	1.74e-18	----+--+-------+-	14.571	16	0.5563
AD Braak	chr19	44834963	chr19:44834963:A:G	a	g	0.1296	0.0274	2.223e-06	++++++--++-++++--	16.68	16	0.4066
AD Braak	chr19	44834993	chr19:44834993:AT:A	a	at	-0.1446	0.0259	2.3e-08	----+-++-----+---	21.562	16	0.1579
AD Braak	chr19	44835236	chr19:44835236:T:C	t	c	0.1291	0.0274	2.407e-06	++++++--++-++++--	16.584	16	0.413
AD Braak	chr19	44835266	chr19:44835266:G:C	c	g	-0.1453	0.0258	1.859e-08	----+-++-----+---	22.285	16	0.1342
AD Braak	chr19	44836881	chr19:44836881:G:A	a	g	-0.1423	0.0272	1.731e-07	----+-++--+----++	19.193	16	0.2588
AD Braak	chr19	44837479	chr19:44837479:G:A	a	g	-0.1451	0.0258	1.926e-08	----+-++-----+---	22.144	16	0.1386
AD Braak	chr19	44838502	chr19:44838502:C:G	c	g	0.1335	0.027	7.342e-07	++++-++-++-++++--	19.259	16	0.2555
AD Braak	chr19	44838647	chr19:44838647:G:A	a	g	-0.145	0.0259	2.029e-08	----+-++-----+---	21.994	16	0.1434
AD Braak	chr19	44838691	chr19:44838691:A:G	a	g	0.1294	0.0274	2.308e-06	++++++--++-++++--	15.937	16	0.4573
AD Braak	chr19	44838750	chr19:44838750:G:C	c	g	-0.1463	0.0259	1.651e-08	----+-++-----+---	21.46	16	0.1615
AD Braak	chr19	44838857	chr19:44838857:A:G	a	g	0.1287	0.0258	5.971e-07	++++-+--+++++++++	17.608	16	0.3473
AD Braak	chr19	44838904	chr19:44838904:G:A	a	g	-0.1409	0.0259	5.214e-08	----+-++-----+---	20.575	16	0.1954
AD Braak	chr19	44838984	chr19:44838984:A:G	a	g	0.133	0.0274	1.17e-06	++++-+--++-++++--	16.801	16	0.3986
AD Braak	chr19	44840322	chr19:44840322:G:A	a	g	0.1539	0.0381	5.455e-05	++++--++++++++-++	21.934	16	0.1453
AD Braak	chr19	44841465	chr19:44841465:G:A	a	g	-0.4069	0.0916	8.872e-06	-----------------	6.471	16	0.9822
AD Braak	chr19	44842026	chr19:44842026:A:C	a	c	0.4493	0.1123	6.336e-05	++++++???+-++?-?+	8.702	11	0.6494
AD Braak	chr19	44842366	chr19:44842366:G:A	a	g	-0.1501	0.0261	9.398e-09	----+-++---------	18.623	16	0.2887
AD Braak	chr19	44842530	chr19:44842530:A:T	a	t	-0.261	0.0567	4.107e-06	-+----+-----+----	9.968	16	0.8683
AD Braak	chr19	44843409	chr19:44843409:C:G	c	g	0.5575	0.0996	2.208e-08	+++++?++?++++-+++	26.29	14	0.02377
AD Braak	chr19	44845265	chr19:44845265:G:T	t	g	-0.1494	0.0261	1.066e-08	----+-++---------	18.457	16	0.2978
AD Braak	chr19	44848259	chr19:44848259:C:G	c	g	0.4579	0.0529	4.912e-18	++++-++-+++++++++	17.06	16	0.3817
AD Braak	chr19	44849230	chr19:44849230:A:T	a	t	0.1005	0.0248	4.939e-05	++++-+-++++++-+++	9.356	16	0.898
AD Braak	chr19	44850981	chr19:44850981:G:C	c	g	-0.1402	0.0339	3.591e-05	------++--+----++	22.8	16	0.1192
AD Braak	chr19	44852010	chr19:44852010:T:A	a	t	-0.4912	0.1087	6.156e-06	-------??-+--?---	8.226	13	0.8286
AD Braak	chr19	44852031	chr19:44852031:C:T	t	c	-0.4695	0.1156	4.897e-05	-----?????+--?---	7.809	10	0.6475
AD Braak	chr19	44852464	chr19:44852464:C:G	c	g	0.1755	0.0269	6.863e-11	++++-+--+++++-+++	16.489	16	0.4194
AD Braak	chr19	44852884	chr19:44852884:C:T	t	c	-0.141	0.0267	1.357e-07	-----------+-+--+	12.348	16	0.7197
AD Braak	chr19	44853207	chr19:44853207:T:A	a	t	-0.1782	0.027	3.882e-11	----+-++---------	16.505	16	0.4183
AD Braak	chr19	44853746	chr19:44853746:C:G	c	g	0.1689	0.0266	2.04e-10	++++-+--+++++++++	15.974	16	0.4548
AD Braak	chr19	44854034	chr19:44854034:G:C	c	g	-0.1828	0.0269	1.071e-11	----+-++---------	16.71	16	0.4046
AD Braak	chr19	44854120	chr19:44854120:T:C	t	c	0.1823	0.0269	1.261e-11	++++-+--+++++++++	16.306	16	0.4318
AD Braak	chr19	44854682	chr19:44854682:A:G	a	g	0.1665	0.0247	1.718e-11	++++++--++-++-+++	13.816	16	0.6124
AD Braak	chr19	44854769	chr19:44854769:C:T	t	c	-0.4549	0.1062	1.822e-05	-------??----?---	9.467	13	0.7368
AD Braak	chr19	44855096	chr19:44855096:T:C	t	c	0.1679	0.0249	1.413e-11	+++++++-+++++-+++	13.762	16	0.6165
AD Braak	chr19	44856329	chr19:44856329:C:T	t	c	-0.1831	0.0269	1.035e-11	----+-++-------+-	16.407	16	0.4249
AD Braak	chr19	44856410	chr19:44856410:A:G	a	g	0.4652	0.1065	1.252e-05	+++++++??++++?+++	9.598	13	0.7264
AD Braak	chr19	44856449	chr19:44856449:G:A	a	g	-0.1852	0.0269	5.999e-12	----+-++-------+-	15.457	16	0.4914
AD Braak	chr19	44856688	chr19:44856688:G:A	a	g	-0.52	0.1112	2.921e-06	-----?-+??---+---	17.654	13	0.1711
AD Braak	chr19	44857231	chr19:44857231:T:G	t	g	0.4347	0.1107	8.607e-05	++++++???++++?-?+	8.272	11	0.6888
AD Braak	chr19	44857967	chr19:44857967:G:A	a	g	0.1146	0.0266	1.652e-05	++++-++-++-+++-++	12.752	16	0.6908
AD Braak	chr19	44858389	chr19:44858389:A:G	a	g	-0.2673	0.0413	9.27e-11	------++-----+-+-	30.197	16	0.01701
AD Braak	chr19	44860135	chr19:44860135:C:T	t	c	0.1315	0.0337	9.33e-05	++++++++--+-+-+++	21.061	16	0.1762
AD Braak	chr19	44860443	chr19:44860443:A:G	a	g	-0.1395	0.0325	1.808e-05	---------+-+-+---	20.437	16	0.2012
AD Braak	chr19	44860563	chr19:44860563:T:G	t	g	0.5222	0.1151	5.72e-06	+++++??+??++++?+-	8.331	11	0.6834
AD Braak	chr19	44862190	chr19:44862190:G:A	a	g	-0.4863	0.0703	4.657e-12	----+--+-------+-	15.61	16	0.4805
AD Braak	chr19	44864245	chr19:44864245:G:C	c	g	0.1315	0.0335	8.79e-05	+++++++++-+-+-+++	21.037	16	0.1771
AD Braak	chr19	44864520	chr19:44864520:C:T	t	c	0.1751	0.0376	3.118e-06	+++++++++++++--++	15.562	16	0.4839
AD Braak	chr19	44864715	chr19:44864715:G:C	c	g	0.2166	0.0359	1.667e-09	+++++++++++++--++	17.165	16	0.375
AD Braak	chr19	44864753	chr19:44864753:A:G	a	g	-0.1766	0.0341	2.175e-07	-------------++--	23.209	16	0.1083
AD Braak	chr19	44865946	chr19:44865946:G:A	a	g	0.5805	0.0801	4.335e-13	++++++++++-++++++	5.055	16	0.9955
AD Braak	chr19	44867581	chr19:44867581:G:A	a	g	0.1357	0.033	3.813e-05	+++++++++-+-+-+++	18.746	16	0.282
AD Braak	chr19	44874887	chr19:44874887:C:T	t	c	-0.1996	0.0382	1.715e-07	-------------+---	13.716	16	0.6199
AD Braak	chr19	44876259	chr19:44876259:G:A	a	g	-0.2089	0.0383	4.779e-08	-------------+---	14.227	16	0.5818
AD Braak	chr19	44877704	chr19:44877704:C:A	a	c	-0.2089	0.0386	6.071e-08	-------------+---	14.814	16	0.5383
AD Braak	chr19	44877713	chr19:44877713:G:T	t	g	0.1459	0.0248	4.202e-09	+++++++++-+++-+++	21.408	16	0.1633
AD Braak	chr19	44878777	chr19:44878777:A:G	a	g	-0.2527	0.0245	7.668e-25	-------------+---	19.145	16	0.2612
AD Braak	chr19	44879418	chr19:44879418:G:A	a	g	0.5699	0.068	5.434e-17	+++++++-+++++++++	17.651	16	0.3447
AD Braak	chr19	44879460	chr19:44879460:G:A	a	g	0.1415	0.0248	1.172e-08	+++++++++-+++-+++	11.127	16	0.8016
AD Braak	chr19	44879709	chr19:44879709:C:T	t	c	0.2058	0.0255	7.182e-16	+++++++++++++++++	18.775	16	0.2805
AD Braak	chr19	44879804	chr19:44879804:G:T	t	g	0.2043	0.0255	1.113e-15	+++++++++++++++++	18.957	16	0.2709
AD Braak	chr19	44879822	chr19:44879822:T:C	t	c	0.2131	0.0387	3.815e-08	+++++++++++++-+++	14.717	16	0.5455
AD Braak	chr19	44879834	chr19:44879834:A:AC	a	ac	0.2172	0.0387	2.042e-08	+++++++++++++-+++	14.941	16	0.529
AD Braak	chr19	44879858	chr19:44879858:A:G	a	g	0.2123	0.0386	3.917e-08	+++++++++++++-+++	15.37	16	0.4978
AD Braak	chr19	44879882	chr19:44879882:T:A	a	t	-0.2156	0.0386	2.416e-08	-------------+---	14.906	16	0.5315
AD Braak	chr19	44880859	chr19:44880859:G:A	a	g	0.1312	0.0249	1.427e-07	+++++++++-+++-+++	12.035	16	0.7416
AD Braak	chr19	44881148	chr19:44881148:T:C	t	c	-0.2585	0.0387	2.296e-11	------+------+---	21.204	16	0.1708
AD Braak	chr19	44881674	chr19:44881674:G:A	a	g	-0.5082	0.0951	9.241e-08	+-------?--------	31.401	15	0.00776
AD Braak	chr19	44882099	chr19:44882099:C:A	a	c	-0.4878	0.0929	1.505e-07	--------??----+--	14.368	14	0.4227
AD Braak	chr19	44882502	chr19:44882502:G:C	c	g	0.2019	0.0259	6.714e-15	+++++++-++++++++-	27.059	16	0.04083
AD Braak	chr19	44883210	chr19:44883210:G:GTAA	g	gtaa	0.5812	0.0306	1.137e-80	+++++++++++++++++	31.838	16	0.0105
AD Braak	chr19	44883377	chr19:44883377:C:T	t	c	-0.4605	0.0577	1.398e-15	----------------+	21.362	16	0.165
AD Braak	chr19	44883777	chr19:44883777:A:C	a	c	-0.3601	0.0651	3.162e-08	----------++--+--	10.111	16	0.8608
AD Braak	chr19	44883800	chr19:44883800:A:G	a	g	-0.3602	0.0651	3.122e-08	----------++--+--	10.122	16	0.8602
AD Braak	chr19	44884202	chr19:44884202:C:G	c	g	0.5808	0.0305	7.428e-81	+++++++++++++++++	30.785	16	0.01433
AD Braak	chr19	44884339	chr19:44884339:G:A	a	g	-0.5812	0.0305	4.856e-81	-----------------	30.453	16	0.01579
AD Braak	chr19	44884873	chr19:44884873:G:A	a	g	-0.5715	0.0303	2.513e-79	-----------------	28.935	16	0.02438
AD Braak	chr19	44885243	chr19:44885243:A:G	a	g	0.5084	0.0272	8.688e-78	+++++++++++++++++	34.943	16	0.004047
AD Braak	chr19	44885967	chr19:44885967:G:A	a	g	0.2266	0.0486	3.208e-06	++++-++-+++++++++	18.884	16	0.2747
AD Braak	chr19	44886339	chr19:44886339:G:A	a	g	0.5259	0.0773	9.95e-12	++++++++++-++++++	7.687	16	0.9577
AD Braak	chr19	44887076	chr19:44887076:A:G	a	g	0.5177	0.0272	5.873e-81	+++++++++++++++++	35.292	16	0.003624
AD Braak	chr19	44888997	chr19:44888997:C:T	t	c	-0.6406	0.0288	1.63e-109	-----------------	40.915	16	0.0005715
AD Braak	chr19	44889415	chr19:44889415:AT:A	a	at	0.5533	0.0814	1.099e-11	++++++++++-++++++	6.781	16	0.9773
AD Braak	chr19	44890259	chr19:44890259:C:T	t	c	-0.4673	0.0929	4.858e-07	--------??----+--	12.291	14	0.5829
AD Braak	chr19	44890954	chr19:44890954:C:T	t	c	0.2329	0.0467	6.167e-07	+++++++-+++++++++	8.939	16	0.9159
AD Braak	chr19	44891079	chr19:44891079:T:C	t	c	0.5926	0.0303	4.747e-85	+++++++++++++++++	31.019	16	0.01338
AD Braak	chr19	44891712	chr19:44891712:T:G	t	g	0.5238	0.0272	1.147e-82	+++++++++++++++++	34.964	16	0.00402
AD Braak	chr19	44892009	chr19:44892009:G:A	a	g	-0.2928	0.0259	1.158e-29	------+------+---	34.659	16	0.004423
AD Braak	chr19	44892073	chr19:44892073:A:G	a	g	-0.1961	0.0258	2.896e-14	-------+---------	24.665	16	0.07595
AD Braak	chr19	44892362	chr19:44892362:A:G	a	g	0.6	0.0302	1.351e-87	+++++++++++++++++	30.881	16	0.01394
AD Braak	chr19	44892457	chr19:44892457:T:C	t	c	0.5271	0.0271	4.801e-84	+++++++++++++++++	35.705	16	0.003179
AD Braak	chr19	44892587	chr19:44892587:G:A	a	g	-0.522	0.0332	1.006e-55	-------+---------	21.273	16	0.1682
AD Braak	chr19	44892652	chr19:44892652:C:G	c	g	0.6019	0.0304	2.851e-87	+++++++++++++++++	30.756	16	0.01446
AD Braak	chr19	44892887	chr19:44892887:C:T	t	c	-0.6027	0.0304	1.802e-87	-----------------	30.936	16	0.01371
AD Braak	chr19	44892962	chr19:44892962:C:T	t	c	-0.5303	0.0271	5.102e-85	-----------------	34.399	16	0.004799
AD Braak	chr19	44893408	chr19:44893408:G:T	t	g	-0.5455	0.0274	5.72e-88	-----------------	33.946	16	0.005524
AD Braak	chr19	44893642	chr19:44893642:T:C	t	c	-0.1555	0.0245	2.378e-10	-------+---------	15.935	16	0.4575
AD Braak	chr19	44893716	chr19:44893716:G:A	a	g	-0.4596	0.0573	1.028e-15	----------------+	22.49	16	0.1281
AD Braak	chr19	44893972	chr19:44893972:G:A	a	g	0.579	0.082	1.625e-12	++++++++++-++++++	7.605	16	0.9598
AD Braak	chr19	44894050	chr19:44894050:C:T	t	c	-0.4628	0.0573	6.442e-16	----------------+	22.444	16	0.1294
AD Braak	chr19	44894255	chr19:44894255:A:C	a	c	-0.1712	0.0246	3.389e-12	-------+---------	17.627	16	0.3462
AD Braak	chr19	44894695	chr19:44894695:T:C	t	c	0.4586	0.0571	9.834e-16	++++++++++++++++-	21.304	16	0.1671
AD Braak	chr19	44895007	chr19:44895007:C:T	t	c	0.1698	0.0246	5.053e-12	+++++++-+++++++++	17.275	16	0.368
AD Braak	chr19	44895376	chr19:44895376:G:C	c	g	0.2719	0.0355	1.941e-14	++++++-++++++++-+	21.616	16	0.156
AD Braak	chr19	44895459	chr19:44895459:A:C	a	c	-0.1742	0.0246	1.498e-12	-------+---------	17.147	16	0.3762
AD Braak	chr19	44895528	chr19:44895528:C:T	t	c	-0.4669	0.0573	3.803e-16	----------------+	21.974	16	0.144
AD Braak	chr19	44895560	chr19:44895560:C:T	t	c	0.23	0.0257	3.85e-19	+++++++++++++++++	26.271	16	0.05033
AD Braak	chr19	44896087	chr19:44896087:G:T	t	g	-0.4669	0.0573	3.691e-16	----------------+	21.978	16	0.1439
AD Braak	chr19	44896639	chr19:44896639:G:A	a	g	-0.4671	0.0573	3.794e-16	----------------+	21.935	16	0.1453
AD Braak	chr19	44897227	chr19:44897227:T:TG	t	tg	0.4663	0.0573	4.057e-16	++++++++++++++++-	22.204	16	0.1367
AD Braak	chr19	44897468	chr19:44897468:C:T	t	c	-0.4669	0.0573	3.71e-16	----------------+	21.977	16	0.1439
AD Braak	chr19	44897490	chr19:44897490:T:A	a	t	0.5847	0.0818	8.612e-13	++++++++++-++++++	7.806	16	0.9544
AD Braak	chr19	44898409	chr19:44898409:A:G	a	g	-0.2353	0.0255	2.559e-20	-----------------	24.617	16	0.07688
AD Braak	chr19	44898611	chr19:44898611:T:C	t	c	0.3752	0.051	1.972e-13	++++++-+++++++++-	18.686	16	0.2853
AD Braak	chr19	44899005	chr19:44899005:T:G	t	g	-0.5882	0.0817	6.164e-13	----------+------	7.52	16	0.9619
AD Braak	chr19	44899220	chr19:44899220:C:T	t	c	0.2403	0.0257	9.415e-21	+++++++++++++++++	24.294	16	0.08328
AD Braak	chr19	44899959	chr19:44899959:C:T	t	c	-0.4782	0.0557	9.158e-18	-------------+--+	24.702	16	0.07526
AD Braak	chr19	44900155	chr19:44900155:C:T	t	c	0.2821	0.025	1.643e-29	+++++++++++++++++	22.418	16	0.1302
AD Braak	chr19	44900601	chr19:44900601:A:G	a	g	-0.2857	0.0252	9.95e-30	-----------------	22.593	16	0.1251
AD Braak	chr19	44901174	chr19:44901174:T:C	t	c	-0.2863	0.0253	8.566e-30	-----------------	22.851	16	0.1178
AD Braak	chr19	44901434	chr19:44901434:A:G	a	g	0.2212	0.0288	1.656e-14	++++-++++++++-+++	18.073	16	0.3196
AD Braak	chr19	44901600	chr19:44901600:T:C	t	c	0.4802	0.0557	6.711e-18	+++++++++++++-++-	25.073	16	0.06854
AD Braak	chr19	44901715	chr19:44901715:T:C	t	c	-0.2863	0.0253	8.58e-30	-----------------	22.485	16	0.1282
AD Braak	chr19	44901805	chr19:44901805:A:G	a	g	-0.2848	0.0252	1.503e-29	-----------------	22.787	16	0.1195
AD Braak	chr19	44902264	chr19:44902264:G:C	c	g	0.2383	0.0257	1.969e-20	+++++++++++++++++	24.588	16	0.07743
AD Braak	chr19	44903281	chr19:44903281:C:CG	cg	c	0.2843	0.0255	6.309e-29	+++++++++++++++++	21.444	16	0.1621
AD Braak	chr19	44903416	chr19:44903416:G:A	a	g	-0.4618	0.0261	4.251e-70	-----------------	28.321	16	0.02894
AD Braak	chr19	44904531	chr19:44904531:G:A	a	g	0.2896	0.0253	2.336e-30	+++++++++++++++++	22.804	16	0.1191
AD Braak	chr19	44905307	chr19:44905307:A:T	a	t	-0.271	0.0359	4.362e-14	------+--------+-	21.4	16	0.1636
AD Braak	chr19	44905579	chr19:44905579:T:G	t	g	-0.2527	0.0245	5.675e-25	-------+---------	18.673	16	0.286
AD Braak	chr19	44905910	chr19:44905910:C:G	c	g	0.2307	0.0264	2.746e-18	++++-++++++++-+++	21.743	16	0.1517
AD Braak	chr19	44906745	chr19:44906745:G:A	a	g	-0.7163	0.0316	5.06e-114	-----------------	36.071	16	0.002828
AD Braak	chr19	44907187	chr19:44907187:G:A	a	g	0.2506	0.0259	4.055e-22	+++++++++++++++++	24.971	16	0.07034
AD Braak	chr19	44908684	chr19:44908684:T:C	t	c	0.7616	0.0295	8.06e-147	+++++++++++++++++	45.18	16	0.0001303
AD Braak	chr19	44908822	chr19:44908822:C:T	t	c	0.6512	0.0535	4.942e-34	+++++++-+++++++++	22.393	16	0.1309
AD Braak	chr19	44909698	chr19:44909698:A:C	a	c	0.4812	0.0556	5.128e-18	+++++++++++++-++-	23.171	16	0.1092
AD Braak	chr19	44909976	chr19:44909976:G:T	t	g	0.6525	0.0537	5.705e-34	+++++++-+++++++++	22.253	16	0.1352
AD Braak	chr19	44910109	chr19:44910109:T:C	t	c	-0.281	0.0483	5.991e-09	-------+--------+	10.025	16	0.8653
AD Braak	chr19	44910319	chr19:44910319:C:T	t	c	-0.4206	0.0284	1.341e-49	-----------------	15.316	16	0.5016
AD Braak	chr19	44911194	chr19:44911194:T:C	t	c	0.2174	0.0264	1.751e-16	++++-+-++-++++++-	22.067	16	0.141
AD Braak	chr19	44912456	chr19:44912456:G:A	a	g	-0.7197	0.0316	1.31e-114	-----------------	35.272	16	0.003647
AD Braak	chr19	44912678	chr19:44912678:G:T	t	g	-0.7179	0.0316	3.17e-114	-----------------	35.603	16	0.003284
AD Braak	chr19	44912921	chr19:44912921:G:T	t	g	-0.4983	0.0271	1.287e-75	-----------------	24.208	16	0.08506
AD Braak	chr19	44913034	chr19:44913034:C:T	t	c	0.27	0.0263	1.081e-24	+++++++++++++++++	29.045	16	0.02364
AD Braak	chr19	44913221	chr19:44913221:A:G	a	g	0.2185	0.0267	2.535e-16	++++-+-++-++++++-	22.839	16	0.1181
AD Braak	chr19	44913484	chr19:44913484:C:T	t	c	-0.4999	0.0271	4.366e-76	-----------------	23.871	16	0.09237
AD Braak	chr19	44915229	chr19:44915229:G:A	a	g	-0.5011	0.0683	2.206e-13	----+--+-------+-	16.363	16	0.4279
AD Braak	chr19	44915533	chr19:44915533:T:C	t	c	0.4956	0.0272	2.13e-74	+++++++++++++++++	23.447	16	0.1023
AD Braak	chr19	44915704	chr19:44915704:T:C	t	c	0.2171	0.0267	3.943e-16	++++-+-++-++++++-	19.685	16	0.2347
AD Braak	chr19	44916825	chr19:44916825:A:C	a	c	0.685	0.0313	3.72e-106	+++++++-+++++++++	32.107	16	0.009684
AD Braak	chr19	44917843	chr19:44917843:G:A	a	g	0.276	0.0265	2.371e-25	+++++++++++++++++	23.372	16	0.1041
AD Braak	chr19	44917947	chr19:44917947:C:T	t	c	-0.4549	0.0553	1.884e-16	-------------+--+	21.305	16	0.1671
AD Braak	chr19	44917997	chr19:44917997:G:A	a	g	-0.6143	0.0303	2.13e-91	-------+---------	30.957	16	0.01363
AD Braak	chr19	44918393	chr19:44918393:G:A	a	g	-0.4548	0.0552	1.843e-16	-------------+--+	20.974	16	0.1795
AD Braak	chr19	44918487	chr19:44918487:G:T	t	g	0.2517	0.0278	1.265e-19	+++++++++++++++++	29.308	16	0.02194
AD Braak	chr19	44918620	chr19:44918620:A:G	a	g	0.2689	0.0264	2.497e-24	++++-++-+-+++++++	20.474	16	0.1996
AD Braak	chr19	44918715	chr19:44918715:AG:A	a	ag	0.2529	0.0278	9.088e-20	+++++++++++++++++	29.17	16	0.02282
AD Braak	chr19	44918903	chr19:44918903:C:G	c	g	0.6589	0.0285	5.25e-118	+++++++-+++++++++	34.65	16	0.004436
AD Braak	chr19	44919589	chr19:44919589:G:A	a	g	-0.6566	0.0285	2.98e-117	-------+---------	34.253	16	0.005022
AD Braak	chr19	44919689	chr19:44919689:A:G	a	g	0.6566	0.0283	7.27e-119	+++++++-+++++++++	32.836	16	0.00777
AD Braak	chr19	44920379	chr19:44920379:G:A	a	g	0.2442	0.0279	2.005e-18	+++++++++++++++++	27.109	16	0.04029
AD Braak	chr19	44920687	chr19:44920687:C:T	t	c	0.5495	0.1046	1.497e-07	++++-++-+++++-+++	24.346	16	0.08222
AD Braak	chr19	44921809	chr19:44921809:G:A	a	g	-0.4449	0.0571	6.629e-15	----------------+	22.117	16	0.1395
AD Braak	chr19	44921918	chr19:44921918:T:G	t	g	0.2687	0.0267	7.214e-24	++++-++-+-+++++++	19.176	16	0.2596
AD Braak	chr19	44921921	chr19:44921921:G:A	a	g	0.6113	0.0659	1.673e-20	+++++++-+++++-+++	20.718	16	0.1896
AD Braak	chr19	44922203	chr19:44922203:A:G	a	g	0.269	0.0267	7.224e-24	++++-++-+-+++++++	19.302	16	0.2533
AD Braak	chr19	44923535	chr19:44923535:G:A	a	g	0.6034	0.0656	3.542e-20	+++++++-+++++-+++	19.491	16	0.244
AD Braak	chr19	44923868	chr19:44923868:T:A	a	t	-0.6227	0.0306	3.54e-92	-------+---------	31.938	16	0.01019
AD Braak	chr19	44924096	chr19:44924096:C:G	c	g	-0.2463	0.0273	1.631e-19	-----------------	35.386	16	0.003518
AD Braak	chr19	44924977	chr19:44924977:G:A	a	g	-0.6184	0.0306	4.71e-91	-------+---------	31.907	16	0.01028
AD Braak	chr19	44925202	chr19:44925202:C:T	t	c	0.2542	0.0283	2.313e-19	+++++++++++++++++	28.387	16	0.02841
AD Braak	chr19	44926286	chr19:44926286:C:T	t	c	0.2064	0.0289	9.242e-13	+++++++++++++++++	19.651	16	0.2363
AD Braak	chr19	44926451	chr19:44926451:G:C	c	g	-0.2239	0.0423	1.202e-07	-------+-+---+++-	18.59	16	0.2905
AD Braak	chr19	44928401	chr19:44928401:A:G	a	g	-0.138	0.0267	2.222e-07	----------+------	9.084	16	0.9099
AD Braak	chr19	44932959	chr19:44932959:A:G	a	g	-0.1265	0.0275	4.041e-06	--------------+--	10.452	16	0.842
AD Braak	chr19	44932987	chr19:44932987:T:C	t	c	-0.1264	0.0274	4.084e-06	-----------------	10.483	16	0.8402
AD Braak	chr19	44932990	chr19:44932990:T:C	t	c	-0.1263	0.0274	4.148e-06	-----------------	10.496	16	0.8395
AD Braak	chr19	44935297	chr19:44935297:C:T	t	c	-0.2226	0.028	1.713e-15	-----------------	9.979	16	0.8677
AD Braak	chr19	44943964	chr19:44943964:G:A	a	g	0.4624	0.0965	1.657e-06	+++++++++++++-?++	15.094	15	0.4447
AD Braak	chr19	44945208	chr19:44945208:T:G	t	g	0.0996	0.0252	7.922e-05	+-+-+++-+++++----	24.967	16	0.07041
AD Braak	chr19	45013455	chr19:45013455:T:TAC	t	tac	0.1729	0.0433	6.662e-05	+++++++-+++++-+-+	15.335	16	0.5002
AD Braak	chr19	45017701	chr19:45017701:G:T	t	g	-0.3297	0.0785	2.687e-05	----+--+-----+-++	25.369	16	0.06358
AD Braak	chr19	45019031	chr19:45019031:G:A	a	g	-0.3624	0.0921	8.393e-05	---+---+-+---+-++	25.632	16	0.05943
AD Braak	chr19	45019803	chr19:45019803:G:C	c	g	-0.373	0.0856	1.302e-05	----+-++--+------	13.418	16	0.642
AD Braak	chr19	45020861	chr19:45020861:C:T	t	c	-0.3288	0.0779	2.455e-05	----+--+-+---+-++	16.162	16	0.4417
AD Braak	chr19	45027093	chr19:45027093:C:T	t	c	0.1123	0.0258	1.333e-05	+-+++-+++++++----	28.113	16	0.03065
AD Braak	chr19	45040497	chr19:45040497:A:G	a	g	0.3169	0.0671	2.305e-06	+++++++++-+++++-+	15.551	16	0.4847
AD Braak	chr19	45045877	chr19:45045877:G:A	a	g	-0.3987	0.0756	1.32e-07	---------++--+-+-	13.488	16	0.6368
AD Braak	chr19	45059984	chr19:45059984:C:T	t	c	-0.4932	0.1035	1.872e-06	---------?+----+-	10.244	15	0.8041
AD Braak	chr19	45078695	chr19:45078695:G:C	c	g	-0.3355	0.073	4.324e-06	---------+-----+-	21.054	16	0.1764
AD Braak	chr19	45086866	chr19:45086866:G:A	a	g	-0.4236	0.099	1.895e-05	------+--?+----++	10.8	15	0.7667
AD Braak	chr19	45087826	chr19:45087826:C:T	t	c	-0.3129	0.0702	8.3e-06	---------------+-	13.749	16	0.6174
AD Braak	chr19	45088980	chr19:45088980:C:T	t	c	-0.1722	0.0435	7.478e-05	----+--+---+-----	18.616	16	0.2891
AD Braak	chr19	45102867	chr19:45102867:C:T	t	c	-0.2002	0.0397	4.505e-07	----+--------+---	10.856	16	0.8183
AD Braak	chr19	45108968	chr19:45108968:C:T	t	c	-0.1954	0.0397	8.299e-07	----++-------+---	11.584	16	0.7721
AD Braak	chr19	45111343	chr19:45111343:C:T	t	c	-0.1957	0.0396	7.929e-07	----++-------+---	11.138	16	0.8009
AD Braak	chr19	45115701	chr19:45115701:G:A	a	g	-0.1976	0.0396	6.019e-07	----++-------+---	10.981	16	0.8107
AD Braak	chr19	45118499	chr19:45118499:TG:T	t	tg	-0.1928	0.0397	1.222e-06	----++-------+---	11.047	16	0.8066
AD Braak	chr19	45123977	chr19:45123977:C:T	t	c	-0.1876	0.0396	2.138e-06	----++-------+---	11.065	16	0.8055
AD Braak	chr19	45128558	chr19:45128558:G:A	a	g	-0.1899	0.0394	1.459e-06	----++-------+---	10.834	16	0.8196
AD Braak	chr19	45130428	chr19:45130428:G:A	a	g	-0.1956	0.0395	7.517e-07	----++-------+---	11.192	16	0.7975
AD Braak	chr19	45132943	chr19:45132943:C:T	t	c	-0.1967	0.0387	3.674e-07	----++-------+---	12.302	16	0.7229
AD Braak	chr19	45133061	chr19:45133061:C:A	a	c	-0.1941	0.0396	9.817e-07	----++-------+---	11.69	16	0.765
AD Braak	chr19	45134987	chr19:45134987:C:T	t	c	-0.1949	0.0396	8.778e-07	----++-------+---	11.763	16	0.7601
AD Braak	chr19	45137848	chr19:45137848:C:A	a	c	-0.192	0.0392	9.805e-07	----++-------+---	13.222	16	0.6565
AD Braak	chr19	45138786	chr19:45138786:G:A	a	g	-0.1955	0.0396	8.151e-07	----++-------+---	11.735	16	0.762
AD Braak	chr19	45139287	chr19:45139287:C:G	c	g	0.1965	0.0396	6.846e-07	++++--+++++++-+++	11.936	16	0.7484
AD Braak	chr19	45141096	chr19:45141096:A:T	a	t	0.1968	0.0396	6.585e-07	++++--+++++++-+++	11.691	16	0.765
AD Braak	chr19	45146841	chr19:45146841:G:T	t	g	-0.1917	0.0395	1.205e-06	----++-------+---	12.067	16	0.7393
AD Braak	chr19	45147128	chr19:45147128:C:T	t	c	-0.1907	0.0394	1.28e-06	----++-------+---	12.246	16	0.7269
AD Braak	chr19	45147979	chr19:45147979:G:A	a	g	-0.1929	0.0395	1.062e-06	----++-------+---	12.217	16	0.7289
AD Braak	chr19	45150625	chr19:45150625:TAGTC:T	t	tagtc	0.4159	0.0968	1.726e-05	+++++++-+++++-?++	23.185	15	0.08029
AD Braak	chr19	45152075	chr19:45152075:T:C	t	c	0.1897	0.0394	1.51e-06	++++--+++++++-+++	13.369	16	0.6456
AD Braak	chr19	45204659	chr19:45204659:T:G	t	g	0.1408	0.0325	1.449e-05	+-+++++++++++-+++	22.707	16	0.1218
AD Braak	chr19	45204981	chr19:45204981:A:G	a	g	0.1404	0.0326	1.623e-05	+-+++++++++++-+++	22.774	16	0.1199
AD Braak	chr19	45205150	chr19:45205150:T:C	t	c	0.1404	0.0326	1.614e-05	+-+++++++++++-+++	22.806	16	0.119
AD Braak	chr19	45205166	chr19:45205166:TTG:T	t	ttg	-0.1415	0.0326	1.423e-05	-+-----------+---	22.681	16	0.1225
AD Braak	chr19	45205500	chr19:45205500:A:G	a	g	0.142	0.0323	1.111e-05	+-+++++++++++-+++	22.532	16	0.1268
AD Braak	chr19	45205630	chr19:45205630:T:C	t	c	0.1427	0.0324	1.078e-05	+-+++++++++++-+++	22.393	16	0.131
AD Braak	chr19	45205689	chr19:45205689:G:A	a	g	-0.1426	0.0326	1.217e-05	-+-----------+---	22.666	16	0.1229
AD Braak	chr19	45205778	chr19:45205778:C:T	t	c	-0.1426	0.0326	1.218e-05	-+-----------+---	22.668	16	0.1229
AD Braak	chr19	45206729	chr19:45206729:A:G	a	g	0.1424	0.0326	1.259e-05	+-+++++++++++-+++	22.773	16	0.1199
AD Braak	chr19	45207018	chr19:45207018:A:G	a	g	0.1426	0.0326	1.222e-05	+-+++++++++++-+++	22.622	16	0.1242
AD Braak	chr19	45207281	chr19:45207281:C:T	t	c	-0.1434	0.0327	1.137e-05	-+-----------+---	22.525	16	0.127
AD Braak	chr19	45207605	chr19:45207605:C:T	t	c	-0.1429	0.0326	1.186e-05	-+-----------+---	22.502	16	0.1277
AD Braak	chr19	45208340	chr19:45208340:C:T	t	c	-0.1417	0.0326	1.34e-05	-+-----------+---	20.697	16	0.1904
AD Braak	chr19	45209045	chr19:45209045:GT:G	g	gt	-0.1411	0.0343	3.783e-05	----+--------+---	15.694	16	0.4745
AD Braak	chr2	13857338	chr2:13857338:G:A	a	g	-0.3934	0.1	8.336e-05	----+----++----++	10.383	16	0.8459
AD Braak	chr2	13858926	chr2:13858926:A:G	a	g	0.405	0.0998	4.947e-05	++++-++++--++++--	10.33	16	0.8489
AD Braak	chr2	22235362	chr2:22235362:T:A	a	t	-0.7479	0.1868	6.249e-05	?--????--?????--?	2.274	5	0.8101
AD Braak	chr2	38420849	chr2:38420849:A:G	a	g	-0.7281	0.1812	5.842e-05	--?????-????-?--?	4.348	5	0.5004
AD Braak	chr2	40240280	chr2:40240280:C:T	t	c	0.2862	0.0705	4.916e-05	++++-+++++-++---+	12.662	16	0.6973
AD Braak	chr2	46024649	chr2:46024649:T:C	t	c	-0.294	0.0705	3.085e-05	---+-+---+-------	20.255	16	0.209
AD Braak	chr2	46028227	chr2:46028227:C:G	c	g	-0.2906	0.0703	3.549e-05	---+-+-+---------	22.474	16	0.1285
AD Braak	chr2	46029315	chr2:46029315:C:G	c	g	-0.2955	0.0707	2.926e-05	---+-+-----------	21.529	16	0.1591
AD Braak	chr2	51759174	chr2:51759174:C:T	t	c	-0.103	0.0264	9.675e-05	--------+-++-+-+-	28.132	16	0.03049
AD Braak	chr2	55769824	chr2:55769824:T:A	a	t	-0.0983	0.0241	4.51e-05	----------++++---	10.017	16	0.8657
AD Braak	chr2	55770511	chr2:55770511:A:G	a	g	0.0967	0.0242	6.53e-05	+++++++-++-+--+++	13.76	16	0.6166
AD Braak	chr2	55775269	chr2:55775269:G:A	a	g	-0.0981	0.0242	5.061e-05	-------+--+-++---	13.768	16	0.616
AD Braak	chr2	55777004	chr2:55777004:A:G	a	g	0.0966	0.0242	6.596e-05	+++++++-++-+--+++	13.492	16	0.6365
AD Braak	chr2	56432689	chr2:56432689:G:C	c	g	0.4165	0.088	2.189e-06	++++++++++-++++?-	8.993	15	0.8779
AD Braak	chr2	56462732	chr2:56462732:A:T	a	t	-0.4235	0.0876	1.349e-06	----------+----?+	9.746	15	0.8354
AD Braak	chr2	56533659	chr2:56533659:A:G	a	g	-0.4194	0.0872	1.497e-06	----------+----?+	11.636	15	0.7063
AD Braak	chr2	56553150	chr2:56553150:C:T	t	c	0.4239	0.0876	1.301e-06	++++++++++-++++?-	12.346	15	0.6527
AD Braak	chr2	56556504	chr2:56556504:A:G	a	g	-0.4276	0.0875	1.015e-06	-+--------+----?+	12.304	15	0.6559
AD Braak	chr2	56574563	chr2:56574563:G:T	t	g	0.4063	0.0817	6.628e-07	+++++++-++-+++++-	8.408	16	0.9358
AD Braak	chr2	56577372	chr2:56577372:G:C	c	g	0.4219	0.0874	1.389e-06	+-++++++++-++++?-	12.561	15	0.6362
AD Braak	chr2	56579781	chr2:56579781:T:C	t	c	-0.4245	0.0872	1.142e-06	-+--------+----?+	12.981	15	0.6038
AD Braak	chr2	56590059	chr2:56590059:G:A	a	g	0.4203	0.0873	1.477e-06	+-++++++++-++++?-	12.571	15	0.6354
AD Braak	chr2	56614631	chr2:56614631:G:A	a	g	0.4145	0.0871	1.919e-06	+-++++++++-++++?-	12.933	15	0.6075
AD Braak	chr2	56631220	chr2:56631220:G:A	a	g	0.4074	0.0867	2.643e-06	+-++++++++-++++?-	12.934	15	0.6074
AD Braak	chr2	56663462	chr2:56663462:T:C	t	c	-0.4092	0.0871	2.602e-06	-+--------+----?+	12.909	15	0.6094
AD Braak	chr2	56732590	chr2:56732590:G:T	t	g	0.4119	0.0874	2.451e-06	+-++++++++-++++?+	13.606	15	0.5556
AD Braak	chr2	58291600	chr2:58291600:C:T	t	c	0.4034	0.1032	9.231e-05	-+++-++++??-++?++	26.235	13	0.01581
AD Braak	chr2	75439080	chr2:75439080:G:T	t	g	-0.1351	0.0341	7.526e-05	-----+-----+-+-+-	11.327	16	0.7889
AD Braak	chr2	75440148	chr2:75440148:G:T	t	g	-0.1355	0.0343	7.825e-05	-----+-----+-+-+-	11.495	16	0.778
AD Braak	chr2	76941261	chr2:76941261:A:G	a	g	-0.4288	0.1037	3.556e-05	----+----+---+-++	16.465	16	0.421
AD Braak	chr2	95588124	chr2:95588124:A:G	a	g	-0.5853	0.1413	3.459e-05	--------?-?-?-?++	10.124	12	0.6051
AD Braak	chr2	103962075	chr2:103962075:T:C	t	c	-0.1383	0.0326	2.205e-05	-----+-+----+--++	17.234	16	0.3706
AD Braak	chr2	103964045	chr2:103964045:C:T	t	c	0.1311	0.0326	5.771e-05	+++++-+-++++-++--	17.229	16	0.3709
AD Braak	chr2	103970893	chr2:103970893:T:A	a	t	0.1304	0.0327	6.581e-05	+++++-+-++++-++--	17.025	16	0.384
AD Braak	chr2	103972680	chr2:103972680:G:A	a	g	0.1297	0.0326	6.936e-05	+++++-+-++++-++--	17.054	16	0.3821
AD Braak	chr2	127063876	chr2:127063876:C:T	t	c	-0.118	0.0299	7.855e-05	-+--++---+-------	9.821	16	0.8758
AD Braak	chr2	127064584	chr2:127064584:C:T	t	c	-0.1174	0.0299	8.642e-05	-+--++---+-------	9.986	16	0.8674
AD Braak	chr2	127066110	chr2:127066110:A:G	a	g	0.1183	0.0299	7.527e-05	+-++--+++-+++++++	9.529	16	0.8901
AD Braak	chr2	127068683	chr2:127068683:A:G	a	g	-0.1213	0.0303	6.381e-05	-+----++-++-----+	22.863	16	0.1174
AD Braak	chr2	127068957	chr2:127068957:A:G	a	g	0.1361	0.0261	1.757e-07	+++++-+++++++++++	17.508	16	0.3535
AD Braak	chr2	127069257	chr2:127069257:G:A	a	g	-0.1164	0.0299	9.837e-05	-+--++---+-------	10.555	16	0.8361
AD Braak	chr2	127081898	chr2:127081898:G:A	a	g	-0.1181	0.0257	4.457e-06	------------+--+-	12.158	16	0.733
AD Braak	chr2	127082205	chr2:127082205:C:A	a	c	-0.1235	0.0255	1.283e-06	------------+--+-	11.846	16	0.7545
AD Braak	chr2	127085031	chr2:127085031:A:G	a	g	0.1012	0.0248	4.426e-05	+++++-+++++++++-+	8.907	16	0.9172
AD Braak	chr2	127086585	chr2:127086585:G:A	a	g	-0.0973	0.0245	7.391e-05	----++--++-------	18.867	16	0.2756
AD Braak	chr2	127090354	chr2:127090354:G:A	a	g	-0.1278	0.0253	4.139e-07	----++---+-------	17.466	16	0.3561
AD Braak	chr2	127104557	chr2:127104557:C:T	t	c	-0.1048	0.0245	1.825e-05	----++---+-------	20.519	16	0.1978
AD Braak	chr2	127105077	chr2:127105077:T:G	t	g	0.1139	0.0291	9.076e-05	+++-+-+++-+++++-+	28.355	16	0.02867
AD Braak	chr2	127106970	chr2:127106970:G:A	a	g	-0.1222	0.0307	6.753e-05	-------+-+-------	8.423	16	0.9353
AD Braak	chr2	127107524	chr2:127107524:G:A	a	g	-0.1001	0.0256	9.314e-05	---------++--+-+-	20.54	16	0.1969
AD Braak	chr2	127107528	chr2:127107528:C:T	t	c	-0.1226	0.0307	6.391e-05	-------+-+-------	8.503	16	0.9325
AD Braak	chr2	127111157	chr2:127111157:C:T	t	c	0.1219	0.0309	8.153e-05	+-+++-+-+--++++--	36.883	16	0.002178
AD Braak	chr2	127111491	chr2:127111491:G:A	a	g	0.1206	0.031	9.882e-05	+-+++-+-+--++++--	36.753	16	0.002272
AD Braak	chr2	127111790	chr2:127111790:A:G	a	g	0.1221	0.0307	6.961e-05	+++++++-+-+++++++	8.391	16	0.9364
AD Braak	chr2	127115459	chr2:127115459:T:C	t	c	0.115	0.0292	8.315e-05	+++-+-+++-+-+++-+	32.24	16	0.009304
AD Braak	chr2	127116759	chr2:127116759:T:C	t	c	0.123	0.0307	6.013e-05	+++++++-+-+++++++	8.448	16	0.9344
AD Braak	chr2	127117813	chr2:127117813:T:G	t	g	0.1151	0.0293	8.602e-05	+++-+-+++-+-+++-+	31.685	16	0.01099
AD Braak	chr2	127118084	chr2:127118084:A:G	a	g	0.1146	0.0293	9.284e-05	+++-+-+++-+-+++-+	31.789	16	0.01065
AD Braak	chr2	127120512	chr2:127120512:G:A	a	g	-0.124	0.0307	5.359e-05	-------+-+-------	8.714	16	0.9247
AD Braak	chr2	127121263	chr2:127121263:T:C	t	c	0.1147	0.0292	8.706e-05	+++-+-+++-+-+++-+	32.035	16	0.009896
AD Braak	chr2	127123357	chr2:127123357:T:A	a	t	0.122	0.0311	8.5e-05	+++++-+-+--++++--	37.115	16	0.00202
AD Braak	chr2	127123667	chr2:127123667:G:A	a	g	0.1224	0.0311	8.077e-05	+++++-+-+--++++--	37.339	16	0.001878
AD Braak	chr2	127124606	chr2:127124606:T:C	t	c	0.1159	0.0251	4.036e-06	+++++++-+-+++++-+	13.261	16	0.6536
AD Braak	chr2	127124766	chr2:127124766:T:C	t	c	0.1274	0.0307	3.313e-05	+++++++-+-+++++++	8.911	16	0.917
AD Braak	chr2	127125710	chr2:127125710:A:G	a	g	0.1285	0.0307	2.813e-05	+++++++-+-+++++++	8.723	16	0.9244
AD Braak	chr2	127126329	chr2:127126329:A:C	a	c	0.1286	0.0307	2.772e-05	+++++++-+-+++++++	8.732	16	0.9241
AD Braak	chr2	127126547	chr2:127126547:A:C	a	c	-0.1224	0.0311	8.226e-05	-----+-+-++----++	37.127	16	0.002012
AD Braak	chr2	127127671	chr2:127127671:A:G	a	g	-0.1063	0.0272	9.386e-05	---+--------+--+-	26.323	16	0.04965
AD Braak	chr2	127127783	chr2:127127783:A:T	a	t	0.1273	0.0307	3.378e-05	+++++++-+-+++++++	8.634	16	0.9277
AD Braak	chr2	127128048	chr2:127128048:T:A	a	t	-0.1271	0.0307	3.466e-05	-------+-+-------	8.461	16	0.9339
AD Braak	chr2	127128075	chr2:127128075:G:A	a	g	0.1068	0.0272	8.736e-05	+++-++++++++-++-+	23.679	16	0.09675
AD Braak	chr2	127128582	chr2:127128582:C:T	t	c	-0.1074	0.0265	5.014e-05	---------++--+++-	14.835	16	0.5367
AD Braak	chr2	127128657	chr2:127128657:C:T	t	c	-0.1071	0.0264	5.114e-05	---------++--+++-	14.818	16	0.538
AD Braak	chr2	127128795	chr2:127128795:T:C	t	c	0.1073	0.0265	5.099e-05	+++++++++--++---+	14.592	16	0.5547
AD Braak	chr2	127128840	chr2:127128840:A:C	a	c	0.1068	0.0265	5.547e-05	+++++++++--++---+	14.685	16	0.5478
AD Braak	chr2	127128970	chr2:127128970:AAAG:A	a	aaag	-0.1064	0.0265	5.935e-05	---------++--+++-	14.839	16	0.5365
AD Braak	chr2	127130289	chr2:127130289:T:C	t	c	0.1265	0.0307	3.753e-05	++++--+-+-+++++++	8.846	16	0.9196
AD Braak	chr2	127130545	chr2:127130545:C:T	t	c	-0.1273	0.0307	3.311e-05	----++-+-+-------	8.785	16	0.922
AD Braak	chr2	127131181	chr2:127131181:A:C	a	c	0.1346	0.0253	1.048e-07	++++--+++-+++++++	17.024	16	0.3841
AD Braak	chr2	127131208	chr2:127131208:C:G	c	g	0.1262	0.0307	3.913e-05	+++++-+-+-+++++++	8.951	16	0.9154
AD Braak	chr2	127131777	chr2:127131777:GAA:G	g	gaa	-0.1257	0.0307	4.264e-05	----++-+-+-------	8.721	16	0.9245
AD Braak	chr2	127132061	chr2:127132061:G:A	a	g	-0.134	0.0252	1.091e-07	----++---+-------	16.773	16	0.4005
AD Braak	chr2	127132677	chr2:127132677:G:T	t	g	-0.1299	0.0309	2.604e-05	----++-+-+-------	7.913	16	0.9514
AD Braak	chr2	127132740	chr2:127132740:C:A	a	c	-0.124	0.0307	5.385e-05	----++-+-+-------	8.948	16	0.9155
AD Braak	chr2	127133210	chr2:127133210:G:C	c	g	-0.1223	0.0308	7.026e-05	----++-+-+-------	10.14	16	0.8592
AD Braak	chr2	127133302	chr2:127133302:G:C	c	g	-0.1189	0.0305	9.984e-05	----++-+-+-------	9.315	16	0.8999
AD Braak	chr2	127133540	chr2:127133540:T:C	t	c	0.1277	0.0309	3.683e-05	++++--+-+-+++++++	9.848	16	0.8745
AD Braak	chr2	127133631	chr2:127133631:C:G	c	g	0.1255	0.0308	4.691e-05	++++--+-+-+++++++	9.948	16	0.8693
AD Braak	chr2	127133750	chr2:127133750:G:A	a	g	-0.126	0.0309	4.51e-05	----++-+-+-------	10.722	16	0.8263
AD Braak	chr2	127133780	chr2:127133780:G:A	a	g	-0.1269	0.0309	4.033e-05	----++-+-+-------	10.669	16	0.8294
AD Braak	chr2	127133851	chr2:127133851:A:C	a	c	0.1742	0.0247	1.712e-12	+++++++-+++++++-+	10.987	16	0.8103
AD Braak	chr2	127133935	chr2:127133935:G:A	a	g	-0.1274	0.0309	3.699e-05	----++-+-+-------	10.628	16	0.8319
AD Braak	chr2	127134047	chr2:127134047:C:T	t	c	-0.1263	0.0309	4.301e-05	----++-+-+-------	10.007	16	0.8663
AD Braak	chr2	127134087	chr2:127134087:T:C	t	c	0.1264	0.0309	4.239e-05	++++--+-+-+++++++	10.023	16	0.8654
AD Braak	chr2	127134219	chr2:127134219:A:G	a	g	0.1258	0.0309	4.615e-05	++++--+-+-+++++++	9.91	16	0.8713
AD Braak	chr2	127135192	chr2:127135192:G:T	t	g	-0.1471	0.0265	2.777e-08	-------+-------+-	14.358	16	0.5721
AD Braak	chr2	127135234	chr2:127135234:C:T	t	c	-0.1942	0.025	7.221e-15	----+--+-------+-	11.573	16	0.7728
AD Braak	chr2	127135380	chr2:127135380:C:G	c	g	0.1267	0.031	4.343e-05	++++--+-+-+++++++	9.16	16	0.9067
AD Braak	chr2	127135449	chr2:127135449:C:A	a	c	-0.128	0.031	3.643e-05	----++-+-+-------	9.009	16	0.9131
AD Braak	chr2	127136522	chr2:127136522:G:A	a	g	-0.1501	0.0265	1.552e-08	-------+-------+-	14.866	16	0.5345
AD Braak	chr2	127136908	chr2:127136908:A:T	a	t	0.1397	0.0264	1.211e-07	++++-+-++-+++++++	12.077	16	0.7386
AD Braak	chr2	127137039	chr2:127137039:A:G	a	g	0.1411	0.0262	7.154e-08	++++-+-++-+++++++	12.062	16	0.7397
AD Braak	chr2	144456071	chr2:144456071:G:C	c	g	-0.1744	0.0448	9.969e-05	-+----++--+-----+	14.311	16	0.5755
AD Braak	chr2	149662689	chr2:149662689:A:G	a	g	-0.3852	0.097	7.19e-05	+---------?--+-+-	15.488	15	0.4168
AD Braak	chr2	149678048	chr2:149678048:C:T	t	c	0.4318	0.1055	4.254e-05	++++++++++?++-+++	15.331	15	0.4278
AD Braak	chr2	149718386	chr2:149718386:A:G	a	g	-0.4095	0.0996	3.943e-05	----------?--+-+-	12.133	15	0.669
AD Braak	chr2	149721361	chr2:149721361:AT:A	a	at	0.4014	0.0993	5.261e-05	++++++++++?++-+-+	12.444	15	0.6452
AD Braak	chr2	169564675	chr2:169564675:A:AT	a	at	-0.4618	0.1181	9.194e-05	-+--?---??-----+?	7.906	12	0.7924
AD Braak	chr2	169577669	chr2:169577669:C:T	t	c	0.4811	0.119	5.248e-05	++++?+++??+++++-?	6.399	12	0.8946
AD Braak	chr2	216227750	chr2:216227750:CGGGAGAGGGAGA:C	cgggagagggaga	c	0.2913	0.0709	4.004e-05	++++++++++?++--++	13.143	15	0.5912
AD Braak	chr2	236694356	chr2:236694356:G:A	a	g	0.4617	0.1172	8.206e-05	++++++++++?+++??-	7.155	13	0.894
AD Braak	chr20	723135	chr20:723135:T:C	t	c	-0.7381	0.1874	8.169e-05	--??+-???-????--?	2.298	6	0.8904
AD Braak	chr20	6437048	chr20:6437048:C:T	t	c	-0.0959	0.0246	9.687e-05	----+-----?----++	14.668	15	0.4756
AD Braak	chr20	6437155	chr20:6437155:C:A	a	c	-0.0968	0.0246	8.346e-05	----+-----?----++	14.455	15	0.4913
AD Braak	chr20	6437541	chr20:6437541:G:A	a	g	-0.0978	0.0246	7.107e-05	----+-----?----++	15.022	15	0.4499
AD Braak	chr20	6437998	chr20:6437998:C:T	t	c	-0.0978	0.0246	6.835e-05	----+--+--?----++	14.063	15	0.5207
AD Braak	chr20	6438129	chr20:6438129:A:G	a	g	0.0976	0.0246	7.09e-05	++++-+++++?++++--	14.021	15	0.5239
AD Braak	chr20	6438167	chr20:6438167:T:G	t	g	0.0972	0.0246	7.647e-05	++++-+++++?++++--	13.952	15	0.5292
AD Braak	chr20	6438653	chr20:6438653:A:G	a	g	0.0989	0.0246	5.65e-05	++++-+++++?++++--	13.784	15	0.542
AD Braak	chr20	6438673	chr20:6438673:A:G	a	g	0.0989	0.0246	5.666e-05	++++-+++++?++++--	13.796	15	0.5411
AD Braak	chr20	6438731	chr20:6438731:A:G	a	g	0.0991	0.0246	5.467e-05	++++-+++++?++++--	13.784	15	0.542
AD Braak	chr20	6440526	chr20:6440526:T:G	t	g	0.0959	0.0246	9.577e-05	++++-+++++?++++--	13.563	15	0.5589
AD Braak	chr20	6481955	chr20:6481955:G:C	c	g	-0.097	0.0246	7.963e-05	----+-----?+---+-	13.209	15	0.5862
AD Braak	chr20	16749834	chr20:16749834:C:T	t	c	-0.1331	0.026	3.027e-07	----+-----?+-----	15.288	15	0.4308
AD Braak	chr20	16750455	chr20:16750455:T:C	t	c	0.1177	0.0265	8.946e-06	+-++++++++?-++++-	18.704	15	0.2275
AD Braak	chr20	18034282	chr20:18034282:C:T	t	c	0.5018	0.1248	5.798e-05	+++++++-???-++++-	16.986	13	0.2
AD Braak	chr20	18382533	chr20:18382533:C:T	t	c	0.2655	0.0639	3.288e-05	+-+-++++++?--++-+	23.978	15	0.06547
AD Braak	chr20	19073410	chr20:19073410:T:G	t	g	-0.5958	0.1293	4.066e-06	-??----?-+?--??++	3.763	10	0.9574
AD Braak	chr20	32450354	chr20:32450354:T:C	t	c	-0.1268	0.032	7.452e-05	----+++---++-+---	19.782	16	0.2302
AD Braak	chr20	35857220	chr20:35857220:G:A	a	g	-0.1322	0.0339	9.532e-05	----+------+----+	5.337	16	0.9938
AD Braak	chr20	35859787	chr20:35859787:T:C	t	c	0.1324	0.0339	9.388e-05	++++-++++++-++++-	5.296	16	0.9941
AD Braak	chr20	35860888	chr20:35860888:G:A	a	g	-0.1322	0.0339	9.512e-05	----+------+----+	5.294	16	0.9941
AD Braak	chr20	35868782	chr20:35868782:A:G	a	g	0.1328	0.0339	8.954e-05	++++-++++++-++++-	5.307	16	0.994
AD Braak	chr20	35873105	chr20:35873105:A:AT	a	at	0.1393	0.0344	5.211e-05	++++-+++++++++++-	5.476	16	0.9928
AD Braak	chr20	35876463	chr20:35876463:C:T	t	c	-0.135	0.0343	8.251e-05	----+------+----+	4.711	16	0.997
AD Braak	chr20	35895859	chr20:35895859:A:G	a	g	0.1356	0.0343	7.587e-05	++++-++++++-++++-	4.729	16	0.9969
AD Braak	chr20	35924684	chr20:35924684:C:G	c	g	0.1367	0.0342	6.415e-05	++++-++++++-++++-	4.997	16	0.9958
[truncated: 29,866 more rows]
