# Supplementary material for: Genome wide association study meta-analysis of neuropathologic lesions of Alzheimer’s disease and related dementias in a multi-site autopsy cohort
Source: PLoS Genet. 2026 Jun 29;22(6):e1012170. doi: 10.1371/journal.pgen.1012170 (PMC13340787; doi:10.1371/journal.pgen.1012170)
Supplement: S4 Table — Odds ratios (OR) refer to the risk allele (RA) from Bellenguez et al. GWAS. Highlighted and bolded ORs indicate significance (P < 0.05). Only variants showing significant association with at least one lesion is included in the table. Abbreviations: RA, risk allele; OA, other allele; OR, odds ratio. (XLSX) [file pgen.1012170.s024.xlsx]

## Sheet: Table S4
Table S4: Association of Bellenguez et al AD risk loci with AD related dementia pathologies
Bellenguez et al					Lewy bodies (full)		Lewy bodies (partial)		Lewy bodies (binary)		CAA (ordinal)		CAA (binary)		HS		TDP-43 (ordinal)		TDP-43 (binary)
Variant	RA	OA	Closest Gene	OR	OR	P	OR	P	OR	P	OR	P	OR	P	OR	P	OR	P	OR	P
rs74685827	G	T	SORL1	1.11	1.23	0.0472	1.22	0.0698	1.17	0.147	1.19	0.0993	1.06	0.634	1.4	0.0423	1.46	0.0333	1.3	0.119
rs61762319	G	A	MME	1.18	0.86	0.144	0.86	0.146	0.86	0.129	1.08	0.396	0.98	0.869	1.07	0.639	1.42	0.0242	1.37	0.0397
rs11218343	T	C	SORL1	1.22	1.12	0.145	1.12	0.165	1.09	0.286	0.91	0.201	0.82	0.0202	0.85	0.186	0.88	0.286	0.86	0.182
rs6489896	C	T	TPCN1	1.08	0.99	0.814	0.99	0.799	0.98	0.728	1.23	0.00022	1.16	0.0163	1.06	0.506	1.17	0.0998	1.14	0.15
rs34173062	A	G	SHARPIN	1.14	0.97	0.57	0.98	0.745	0.98	0.799	1.02	0.772	1.03	0.658	0.77	0.00318	0.91	0.303	0.89	0.194
rs6014724	A	G	CASS4	1.12	0.98	0.692	0.96	0.407	0.96	0.496	0.97	0.545	1	0.996	1.2	0.0222	1.06	0.468	1.1	0.228
rs10952097	T	C	ICA1	1.07	0.98	0.681	0.98	0.662	1	0.957	0.95	0.272	0.96	0.417	0.83	0.015	0.86	0.0551	0.93	0.375
rs7225151	A	G	SC1MP	1.05	0.92	0.0551	0.92	0.0651	0.91	0.0445	0.98	0.643	0.99	0.844	0.94	0.39	0.84	0.013	0.87	0.0372
rs10131280	G	A	IGH cluster	1.06	1.11	0.0284	1.11	0.0343	1.11	0.0245	0.97	0.484	1	0.953	1.07	0.363	1.12	0.107	1.06	0.384
rs12592898	G	A	CTSH	1.06	0.99	0.803	0.99	0.837	1.01	0.895	1.08	0.0593	1.02	0.642	1.03	0.712	1.14	0.0664	1.15	0.0389
rs72777026	G	A	ADAM17	1.06	1.14	0.00199	1.14	0.00171	1.13	0.00731	0.97	0.533	0.97	0.45	1.06	0.339	1.03	0.619	1	0.973
rs6605556	A	G	HLA-DOA1	1.07	0.96	0.311	0.95	0.267	0.96	0.3	1	0.982	1.01	0.755	0.9	0.103	0.84	0.00878	0.92	0.194
rs199515	C	G	WNT3	1.07	1.01	0.756	1.03	0.444	1.04	0.363	0.99	0.695	1.03	0.435	0.83	0.00129	0.9	0.064	0.88	0.0276
rs3848143	G	A	SNX1	1.07	0.97	0.42	0.97	0.367	0.97	0.391	1	0.912	1	0.91	1.08	0.164	1.16	0.00937	1.07	0.194
rs6742	C	T	SLC2A4RG	1.06	1.04	0.352	1.05	0.235	1.04	0.365	0.93	0.051	0.91	0.0252	1.02	0.76	0.9	0.0721	0.91	0.114
rs62374257	C	T	COX7C	1.06	0.97	0.359	0.97	0.329	0.97	0.329	0.96	0.188	0.93	0.0412	1	0.953	1.13	0.0301	1.08	0.139
rs602602	T	A	MINDY2	1.05	0.99	0.676	0.98	0.641	0.97	0.432	1.07	0.0317	1.1	0.00673	1.12	0.0231	0.98	0.762	1.01	0.871
rs5848	T	C	GRN	1.08	0.99	0.822	1	0.903	1	0.982	0.97	0.306	1	0.946	0.72	1.29e-10	0.77	8.33e-07	0.79	4.16e-06
rs871269	C	T	TNIP1	1.05	1.02	0.581	1.02	0.558	1.02	0.546	1.02	0.521	1.03	0.332	1.1	0.0529	1.1	0.0657	1.12	0.0209
rs3851179	C	T	EED	1.1	1.05	0.129	1.05	0.115	1.05	0.114	1.08	0.0123	1.14	0.00012	0.99	0.903	0.95	0.327	0.97	0.492
rs7157106	A	G	IGH cluster	1.04	0.99	0.771	0.99	0.779	0.98	0.743	0.98	0.605	0.91	0.0441	0.93	0.347	0.85	0.0141	0.86	0.0338
rs73223431	T	C	PTK2B	1.07	1.02	0.605	1.01	0.746	1.01	0.784	1.03	0.239	1.01	0.834	1.13	0.00824	1.02	0.671	1.04	0.363
rs450674	T	C	MAF	1.03	0.99	0.806	0.99	0.839	0.98	0.571	0.98	0.467	0.93	0.0342	1.01	0.789	0.96	0.372	1	0.925
rs4277405	T	C	ACE	1.06	0.94	0.0573	0.94	0.0627	0.95	0.0888	0.95	0.089	0.92	0.0166	1.07	0.184	0.97	0.592	0.94	0.158
rs6733839	T	C	BIN1	1.16	0.93	0.0234	0.93	0.0121	0.93	0.0179	0.99	0.648	0.98	0.597	1.04	0.433	0.95	0.297	0.94	0.209
rs11787077	C	T	CLU	1.09	1.01	0.83	1.01	0.662	1.01	0.702	1.04	0.208	1.07	0.0426	0.95	0.321	0.96	0.352	1.03	0.549
rs10437655	A	G	SPI1	1.05	0.93	0.0186	0.93	0.0203	0.93	0.0244	0.97	0.349	0.98	0.474	1.05	0.308	1.07	0.155	1.07	0.146
rs13237518	C	A	TMEM106B	1.05	0.95	0.084	0.94	0.0466	0.94	0.0496	0.98	0.534	0.96	0.172	1.43	8.59e-15	1.38	2.8e-11	1.34	1.59e-10
rs6943429	T	C	UMAD1	1.05	1.05	0.0973	1.05	0.0824	1.06	0.0553	1	0.888	1.01	0.705	0.97	0.482	0.91	0.0623	0.91	0.0487
rs7912495	G	A	USP6NL	1.07	1.06	0.067	1.07	0.0257	1.06	0.052	1.06	0.0554	1.06	0.0916	1.04	0.435	1.05	0.311	1.03	0.494
Table 3.5 Summary statistics from Bellenguez et al. clinical AD candidate-variant analysis for ADRD pathologic phenotypes. Refer to Table 3.1 for additional information and sample size. Odds ratios (OR) refer to the risk allele (RA) from Bellenguez et al. GWAS. Highlighted and bolded ORs indicate significance (P < 0.05). Only variants showing significant association with at least one lesion is in…
Variants lacking nominal association (p > 0.05) not shown
