# Supplementary material for: Genome wide association study meta-analysis of neuropathologic lesions of Alzheimer’s disease and related dementias in a multi-site autopsy cohort
Source: PLoS Genet. 2026 Jun 29;22(6):e1012170. doi: 10.1371/journal.pgen.1012170 (PMC13340787; doi:10.1371/journal.pgen.1012170)
Supplement: S5 Table — (XLSX) [file pgen.1012170.s025.xlsx]

## Sheet: Table S5
Table S5: Association of Bellenguez et al AD risk loci with cerebrovascular and vascular brain injury pathologies
								Arteriolosclerosis		Arteriolosclerosis (any/none)		Atherosclerosis		Atherosclerosis (any/none)		Any CBVD		Hemorrhages		Infarcts/Lacunes		Microinfarcts		WBVD		WMR		WMR (any/none)
Variant	Chr	Pos	Gene	Min	Maj	MAF	OR	Beta	Pval	Beta	Pval	Beta	Pval	Beta	Pval	Beta	Pval	Beta	Pval	Beta	Pval	Beta	Pval	Beta	Pval	Beta	Pval	Beta	Pval
rs679515	1	207577223	CR1	T	C	0.188	1.13	0.0406	0.3782	0.0832	0.1826	-0.0082	0.8546	0.0463	0.46	0.0382	0.668	0.0208	0.8623	0.0337	0.5603	-0.0519	0.3608	-0.0035	0.9404	-0.0003	0.9974	0.0636	0.3304
rs72777026	2	9558882	ADAM17	G	A	0.144	1.06	0.025	0.3954	0.0533	0.1793	-0.0748	0.008845	-0.0291	0.4639	-0.0205	0.7174	0.0867	0.2557	0.0126	0.7356	0.0446	0.2223	0.0155	0.602	-0.0483	0.3872	0.0173	0.6783
rs17020490	2	37304796	PRKD3	C	T	0.145	1.06	-0.1202	0.05282	-0.1207	0.1509	-0.0288	0.6346	-0.0103	0.9034	-0.0048	0.9696	-0.0056	0.9727	-0.0239	0.7622	-0.0692	0.3746	-0.0599	0.3512	-0.0071	0.9531	0.0195	0.826
rs6733839	2	127135234	BIN1	T	C	0.389	1.17	-0.0167	0.6446	0.0087	0.8576	-0.0108	0.7572	-0.0196	0.6882	-0.0979	0.1582	-0.0644	0.4928	-0.0589	0.1975	0.0043	0.9238	-0.0274	0.4534	0.0051	0.9406	-0.0131	0.7976
rs139643391	2	202878716	WDR12	T	TC	0.131	0.94	0.0231	0.5861	0.0573	0.316	0.0338	0.4088	0.0331	0.5661	-0.0215	0.7971	0.0769	0.4861	0.0529	0.3172	-0.0052	0.9206	-0.0031	0.9421	-0.0594	0.4612	0.0547	0.362
rs10933431	2	233117202	INPP5D	G	C	0.234	0.93	-0.0065	0.8951	-0.0362	0.587	-0.0011	0.9824	0.0173	0.795	-0.1997	0.03485	-0.2314	0.07613	0.0457	0.4681	-0.0056	0.9278	-0.0198	0.6939	-0.0083	0.9281	-0.0861	0.2204
rs16824536	3	155069722	MME	A	G	0.054	0.92	0.1073	0.1587	0.0311	0.7652	0.1731	0.01885	0.0665	0.5266	-0.1094	0.4688	0.1035	0.6019	0.0192	0.8438	0.094	0.3258	-0.0445	0.5726	-0.0791	0.5652	-0.0558	0.6056
rs61762319	3	155084189	MME	G	A	0.026	1.16	-0.0063	0.9087	0.0316	0.6706	0.0854	0.1089	0.0161	0.8279	-0.1629	0.1281	0.3781	0.008943	0.0637	0.3656	-0.0175	0.801	-0.0037	0.9483	0.0326	0.7555	-0.0243	0.7564
rs3822030	4	993555	IDUA	G	T	0.429	0.95	-0.0153	0.7493	0.0129	0.84	0.0132	0.7754	0.0063	0.9224	0.0432	0.6336	0.0442	0.7221	-0.0338	0.5784	0.0377	0.5276	0.0192	0.6901	0.0757	0.4217	0.046	0.5012
rs6846529	4	11023507	CLNK	C	T	0.283	1.07	0.014	0.6422	0.0246	0.5447	-0.0061	0.8352	0.0237	0.5621	-0.0493	0.3985	-0.0008	0.9921	0.0053	0.8897	-0.0065	0.8618	0.0057	0.8535	0.004	0.9441	-0.0238	0.5798
rs2245466	4	40197226	RHOH	G	C	0.343	1.05	-0.0094	0.789	0.0408	0.3876	-0.028	0.4132	0.0049	0.9175	-0.0244	0.7207	0.0801	0.3874	0.0053	0.9055	0.0556	0.2013	0.0222	0.5351	0.0043	0.949	0.0318	0.5293
rs112403360	5	14724304	ANKH	A	T	0.073	1.09	-0.0111	0.8037	0.0124	0.8365	-0.0127	0.7703	0.0422	0.4794	0.0099	0.9035	0.0718	0.5357	-0.0083	0.8839	0.0745	0.1822	0.0463	0.298	-0.1406	0.09635	-0.0305	0.6276
rs62374257	5	86927378	COX7C	C	T	0.23	1.07	-0.0043	0.8906	-0.0142	0.734	0.0157	0.5995	0.0059	0.8882	-0.0732	0.2164	-0.0263	0.7428	0.0355	0.3652	-0.0209	0.5863	0.0176	0.5746	0.0903	0.1295	0.0531	0.2282
rs871269	5	151052827	TNIP1	T	C	0.326	0.96	-0.0018	0.9517	-0.016	0.6959	-0.001	0.9717	-0.0059	0.8858	0.0541	0.3602	-0.0618	0.4332	-0.0292	0.447	-0.0315	0.4031	-0.0182	0.5563	0.0012	0.9827	-0.0039	0.9286
rs113706587	5	180201150	RASGEF1C	A	G	0.11	1.09	0.0166	0.6054	0.0739	0.08609	-0.0604	0.04963	-0.022	0.6075	-0.0451	0.4505	-0.0049	0.9518	-0.0031	0.9397	0.0142	0.7209	-0.0306	0.3398	-0.0649	0.275	-0.0774	0.08043
rs6605556	6	32615322	HLA-DQA1	G	A	0.161	0.91	-0.033	0.2832	-0.0979	0.01807	-0.0075	0.8004	-0.0055	0.8953	0.0232	0.6942	0.0197	0.8057	-0.0303	0.4365	0.1153	0.002507	-0.025	0.4227	0.0115	0.8431	-0.0436	0.3177
rs10947943	6	41036354	UNC5CL	A	G	0.142	0.94	0.0305	0.3304	0.0172	0.6826	0.0224	0.4605	0.0026	0.9516	0.0686	0.2616	0.11	0.1772	-0.072	0.06983	0.0317	0.4156	-0.0275	0.3897	0.0216	0.7187	0.0284	0.5249
rs143332484	6	41161469	TREM2	T	C	0.013	1.41	0.0517	0.2478	0.0132	0.8269	0.0606	0.1629	0.0588	0.3327	0.0279	0.7483	-0.0518	0.6583	0.0151	0.7876	0.0221	0.6877	0.0323	0.4758	0.0609	0.4656	0.0146	0.8179
rs60755019	6	41181270	TREML2	G	A	0.004	1.55	0.0285	0.3302	-0.0411	0.2944	-0.0201	0.4797	-0.0498	0.2067	-0.1009	0.07437	-0.0554	0.4664	-0.0172	0.6438	-0.0152	0.6774	-0.0266	0.3718	0.0357	0.5233	0.0683	0.1021
rs7767350	6	47517390	CD2AP	T	C	0.271	1.08	0.0417	0.2319	0.0396	0.3971	0.0501	0.1414	0.0815	0.08497	0.0333	0.6167	0.1616	0.07308	0.0274	0.5384	0.006	0.8912	0.0099	0.7783	-0.0735	0.2648	-0.0198	0.6875
rs785129	6	114291731	HS3ST5	T	C	0.35	1.04	0.0863	0.05253	0.1302	0.02922	0.0269	0.5313	0.0275	0.6447	0.0386	0.6422	0.0358	0.7546	0.0121	0.829	0.1119	0.04131	0.0732	0.09909	0.0605	0.4755	0.1038	0.09734
rs6943429	7	7817263	UMAD1	T	C	0.42	1.05	-0.1097	0.4225	0.0068	0.9688	-0.0527	0.6893	-0.2244	0.2145	-0.3729	0.1278	-0.06	0.8597	0.0354	0.8455	-0.2204	0.2061	-0.1379	0.3149	0.0996	0.6874	0.1544	0.4018
rs10952097	7	8204382	ICA1	T	C	0.114	1.07	-0.0247	0.4137	0.0143	0.7239	0.0013	0.9643	-0.0095	0.8148	0.021	0.7152	-0.0814	0.2969	-0.046	0.2271	-0.0238	0.5228	-0.0389	0.2019	-0.1326	0.02173	-0.0548	0.1998
rs13237518	7	12229967	TMEM106B	A	C	0.411	0.96	0.001	0.974	-0.0052	0.8998	-0.0316	0.2844	-0.0746	0.07072	-0.0253	0.6683	0.0083	0.9166	-0.0068	0.8603	-0.0294	0.4365	0.0063	0.8392	0.0105	0.8571	0.0215	0.6219
rs1160871	7	28129126	JAZF1	G	GTCTT	0.222	0.95	0.0086	0.899	0.0992	0.2801	0.046	0.4834	0.044	0.6331	0.1205	0.3745	-0.2797	0.1177	0.0387	0.6441	0.0009	0.9914	0.1274	0.06536	0.1138	0.3923	0.1304	0.1785
rs6966331	7	37844191	EPDR1	T	C	0.349	0.96	-0.1194	0.1832	-0.2144	0.07704	0.002	0.9819	-0.024	0.8441	-0.1965	0.2563	-0.1762	0.4552	-0.1818	0.1188	-0.1435	0.2111	-0.1516	0.09832	0.0122	0.9392	-0.0653	0.6085
rs76928645	7	54873635	SEC61G	T	C	0.103	0.93	-0.0316	0.4493	-0.0265	0.6359	-0.0113	0.7791	-0.0714	0.2028	0.1218	0.1249	-0.1843	0.08854	-0.0015	0.977	-0.0239	0.6458	0.0067	0.874	0.0609	0.4398	0.0759	0.1969
rs7384878	7	100334426	SPDYE3	C	T	0.31	0.92	-0.0574	0.2653	-0.0387	0.5754	0.0238	0.6339	0.0089	0.8978	0.1315	0.1926	-0.0931	0.4944	-0.048	0.461	0.0818	0.1986	0.0264	0.6162	-0.0644	0.5309	0.0091	0.9029
rs11771145	7	143413669	EPHA1	A	G	0.348	0.95	0.0057	0.8936	0.0134	0.8163	0.0466	0.2632	0.0736	0.2065	-0.0778	0.3418	0.0483	0.6598	-0.0423	0.435	-0.028	0.5972	-0.057	0.1893	-0.0999	0.2131	-0.0197	0.7446
rs1065712	8	11844613	CTSB	C	G	0.053	1.09	-0.0036	0.9208	-0.0327	0.5059	-0.0354	0.3178	-0.0611	0.2153	-0.1024	0.1376	0	0.9998	-0.0283	0.5417	-0.05	0.273	-0.0897	0.01508	-0.1671	0.01888	-0.0757	0.1494
rs73223431	8	27362470	PTK2B	T	C	0.369	1.07	0.0413	0.1594	0.0812	0.03937	0.0269	0.3444	0.028	0.4799	0.0193	0.7359	0.0173	0.8207	-0.0548	0.1396	0.0298	0.4122	-0.0077	0.7967	-0.0026	0.9622	0.0103	0.8047
rs11787077	8	27607795	CLU	T	C	0.392	0.91	0.0303	0.5084	-0.0192	0.7553	0.0125	0.7772	-0.0479	0.4374	-0.0872	0.3374	-0.0567	0.6343	-0.0974	0.09619	0.0175	0.7605	-0.0377	0.4246	0.1544	0.08182	0.0547	0.4034
rs34173062	8	144103704	SHARPIN	A	G	0.081	1.13	-0.0125	0.6978	-0.0061	0.8885	0.0009	0.9764	-0.0217	0.6205	0.0782	0.2099	-0.137	0.1018	0.0105	0.7995	0.018	0.6561	0.0243	0.4599	-0.0281	0.6454	0.0413	0.3687
rs1800978	9	104903697	ABCA1	G	C	0.13	1.06	0.007	0.8118	-0.0131	0.7412	0.0105	0.7134	-0.0571	0.1532	-0.1107	0.05495	0.0845	0.2727	0.0233	0.5342	0.0216	0.5551	-0.0133	0.6587	-0.0208	0.7129	-0.0028	0.9469
rs7912495	10	11676714	USP6NL	G	A	0.462	1.06	0.0346	0.2889	0.0514	0.2419	0.0028	0.9294	-0.0422	0.3403	0.0223	0.7232	0.0412	0.6282	-0.0279	0.4998	0.0371	0.3599	-0.0233	0.482	-0.0339	0.5911	-0.0176	0.7082
rs7068231	10	60025170	ANK3	T	G	0.403	0.95	-0.0773	0.1694	-0.0136	0.858	-0.0599	0.2731	-0.1136	0.1375	-0.2083	0.06012	0.0727	0.6114	-0.1764	0.01531	0.0032	0.9645	-0.0704	0.2237	-0.0257	0.8046	-0.0074	0.9237
rs6586028	10	80494228	TSPAN14	C	T	0.196	0.93	0.0056	0.8774	-0.0016	0.9735	-0.0202	0.5619	-0.0204	0.6737	-0.0073	0.917	0.0318	0.7337	-0.0428	0.3506	0.0703	0.1176	-0.0079	0.8301	-0.0549	0.4232	-0.0583	0.2526
rs6584063	10	96266650	BLNK	G	A	0.043	0.89	0.0422	0.1648	0.0261	0.5214	-0.0043	0.8847	-0.0399	0.3266	0.0277	0.6292	0.0381	0.6277	-0.0543	0.1565	-0.0379	0.3135	-0.0533	0.08103	0.0613	0.2854	0.0157	0.7149
rs7908662	10	122413396	PLEKHA1	G	A	0.467	0.96	-0.0296	0.4065	0.0133	0.7809	-0.0107	0.7561	-0.0375	0.432	0.0003	0.9962	0.0004	0.9964	0.0337	0.4562	-0.0224	0.6132	0.0122	0.7339	-0.0642	0.3369	0.0183	0.7154
rs10437655	11	47370397	SPI1	A	G	0.399	1.06	0.0128	0.6737	0.0253	0.5375	-0.0015	0.9599	-0.0563	0.1725	0.0741	0.2085	-0.0474	0.5491	-0.0119	0.7584	0.0099	0.7944	-0.0069	0.8236	0.0081	0.8878	-0.0086	0.8417
rs1582763	11	60254475	MS4A4A	A	G	0.371	0.91	0.0028	0.9278	-0.0055	0.8929	0.018	0.5438	0.0506	0.2182	0.0731	0.2067	0.0418	0.5968	0.012	0.7561	0.0536	0.1574	0.0313	0.3105	0.0988	0.08898	0.0121	0.7793
rs3851179	11	86157598	EED	T	C	0.358	0.9	0.0399	0.1903	0.0108	0.7916	-0.0181	0.537	-0.0357	0.3838	0.0561	0.3386	0.0073	0.9264	-0.04	0.2988	0.061	0.1065	0.0039	0.9007	0.0708	0.2228	0.0318	0.4604
rs74685827	11	121482368	SORL1	G	T	0.019	1.19	0.0313	0.4975	-0.0211	0.7331	-0.0212	0.6378	0.0172	0.7835	0.1608	0.07208	-0.1013	0.3999	0.0687	0.2452	-0.0068	0.9065	-0.0313	0.5088	-0.1106	0.2038	-0.0654	0.3202
rs11218343	11	121564878	SORL1	C	T	0.039	0.84	0.0338	0.5824	-0.0021	0.9799	-0.0306	0.6074	-0.0123	0.8807	0.0617	0.5935	0.0012	0.9938	0.066	0.3987	0.0745	0.3295	-0.0353	0.5686	-0.1097	0.3324	-0.1332	0.1211
rs6489896	12	113281983	TPCN1	C	T	0.076	1.08	-0.0598	0.06367	-0.0359	0.4048	-0.046	0.1422	-0.0618	0.154	-0.0478	0.4387	-0.1575	0.05887	-0.0361	0.3795	-0.1112	0.005748	-0.0685	0.03667	-0.1424	0.01787	-0.0653	0.15
rs17125924	14	52924962	FERMT2	G	A	0.089	1.1	0.0099	0.7604	0.01	0.82	-0.0144	0.6481	0.0136	0.7584	0.0539	0.386	-0.0928	0.2651	0.039	0.3451	0.0179	0.6588	0.0134	0.6832	0.0925	0.1298	0.0423	0.3546
rs7401792	14	92464917	SLC24A4	G	A	0.371	1.04	0.0937	0.07243	0.0933	0.1853	0.1152	0.02407	0.146	0.04075	0.0793	0.433	-0.0982	0.4645	-0.0074	0.9115	-0.0396	0.5433	-0.0428	0.418	0.219	0.02352	0.0262	0.721
rs12590654	14	92472511	SLC24A4	A	G	0.328	0.93	0.0283	0.3852	-0.0056	0.8985	-0.0151	0.6298	-0.0089	0.8395	0.0594	0.3422	-0.0366	0.6658	0.003	0.9424	-0.0214	0.5939	0.0445	0.1779	0.1528	0.01473	0.0373	0.42
rs7157106	14	105761758	IGH gene cluster	A	G	0.36	1.05	-0.3909	0.396	-0.364	0.5084	-0.079	0.8686	-0.085	0.8852	0.0666	0.9328	-0.447	0.7186	--	--	-0.6194	0.3649	--		--		-1.5454	0.04472
rs10131280	14	106665591	IGH gene cluster	A	G	0.133	0.94	-0.0451	0.7829	0.0115	0.9584	-0.1199	0.4502	-0.327	0.1379	0.0454	0.8912	0.0561	0.8914	-0.4017	0.05683	-0.1644	0.4276	-0.2479	0.1539	0.1198	0.6981	0.1007	0.6684
rs8025980	15	50701814	SPPL2A	G	A	0.345	0.96	-0.0487	0.6141	-0.1209	0.3549	0.1924	0.03951	0.1729	0.1787	0.1788	0.3188	0.0533	0.8265	0.0756	0.5466	0.2714	0.02557	0.18	0.06252	-0.151	0.4056	-0.0328	0.808
rs602602	15	58764824	MINDY2	A	T	0.28	0.94	0.0168	0.6293	0.0291	0.5336	0.0871	0.01011	0.1593	0.0006714	0.1707	0.009367	-0.0994	0.2729	-0.0106	0.8113	0.0025	0.9539	0.0018	0.9595	-0.0201	0.7584	-0.0264	0.5954
rs117618017	15	63277703	APH1B	T	C	0.144	1.11	-0.1276	0.02856	-0.1063	0.1784	-0.0979	0.08313	-0.0942	0.2306	-0.273	0.01127	0.043	0.7757	0.0302	0.6851	-0.256	0.0004519	-0.0704	0.2275	-0.1162	0.3094	0.0003	0.9972
rs3848143	15	64131307	SNX1	G	A	0.22	1.05	-0.0825	0.2874	-0.0366	0.727	0.0151	0.8396	-0.0966	0.3638	0.2279	0.1276	0.0904	0.6664	-0.0909	0.353	-0.0303	0.7538	-0.0007	0.9933	0.1349	0.3633	-0.0601	0.6009
rs12592898	15	78936857	CTSH	A	G	0.133	0.94	0.009	0.8073	-0.0619	0.2145	-0.0782	0.03006	-0.0988	0.04825	-0.1554	0.03117	0.1225	0.2064	-0.028	0.5532	0.0546	0.237	-0.0196	0.6035	-0.0732	0.3012	-0.0146	0.7836
rs1140239	16	30010081	DOC2A	T	C	0.379	0.94	-0.0601	0.1385	-0.0399	0.4673	-0.0429	0.2735	-0.056	0.3075	-0.1671	0.03874	-0.0408	0.7047	-0.0385	0.4546	-0.1164	0.02061	-0.1339	0.001357	-0.0765	0.3065	-0.0232	0.6851
rs889555	16	31111250	BCKDK	T	C	0.281	0.95	0.0743	0.01301	0.0347	0.3877	0.0157	0.59	-0.0061	0.8803	-0.0033	0.9533	-0.0296	0.703	0.0147	0.7013	0.0687	0.06747	0.0436	0.1528	0.0778	0.171	0.0281	0.509
rs4985556	16	70660097	IL34	A	C	0.115	1.07	-0.0239	0.5287	-0.0505	0.3234	0.0035	0.9241	0.0018	0.9717	-0.141	0.05432	-0.0114	0.9079	-0.0479	0.3191	-0.076	0.1064	-0.0642	0.09551	0.0056	0.9374	-0.048	0.3699
rs450674	16	79574511	MAF	C	T	0.373	0.96	0.0831	0.02649	0.1081	0.0309	-0.0485	0.181	0.0154	0.7597	0.0943	0.1878	0.0476	0.6229	-0.0327	0.4856	0.0137	0.7665	-0.0029	0.9385	-0.0734	0.3153	-0.0053	0.9193
rs12446759	16	81739398	PLCG2	G	A	0.403	0.95	0.0372	0.2573	0.0635	0.1473	-0.0179	0.5735	0.0356	0.4177	0.0205	0.7421	0.0206	0.8066	0.0597	0.1499	0.0206	0.6127	0.0411	0.2145	0.0937	0.1303	0.0648	0.1604
rs16941239	16	86420604	FOXF1	A	T	0.029	1.13	-0.0164	0.5844	0.0423	0.2937	-0.0757	0.009253	-0.0498	0.2195	-0.0158	0.7845	-0.1326	0.0888	0.0334	0.3776	-0.0548	0.1398	-0.0019	0.9511	0.0174	0.7613	0.0211	0.6199
rs56407236	16	90103687	PRDM7	A	G	0.069	1.11	-0.0058	0.851	-0.0175	0.6741	0.0418	0.1652	0.0993	0.01793	0.0549	0.3571	-0.1057	0.193	-0.0053	0.8928	-0.0058	0.8795	-0.0235	0.4559	0.0362	0.5413	-0.0404	0.3639
rs35048651	17	1728046	WDR81	T	TGAG	0.214	1.06	-0.0078	0.7945	-0.0348	0.3872	-0.0281	0.3372	-0.0349	0.3886	-0.095	0.1013	0.0543	0.4874	0.0258	0.4984	-0.0226	0.5449	-0.0112	0.7141	-0.0261	0.644	-0.0682	0.1103
rs7225151	17	5233752	SCIMP	A	G	0.124	1.08	0.0415	0.3201	0.0388	0.4881	0.0363	0.3735	0.0126	0.825	-0.1166	0.1966	-0.0934	0.4038	-0.0612	0.2445	0.0284	0.5817	0.0119	0.7891	0.0677	0.4158	-0.0254	0.6791
rs2242595	17	18156140	MYO15A	A	G	0.112	0.94	0.0031	0.9454	-0.0304	0.6137	-0.0124	0.7758	-0.0342	0.5719	-0.0073	0.9322	-0.0508	0.6622	-0.0666	0.2418	-0.0493	0.3758	-0.0156	0.7317	-0.0348	0.6753	0.0292	0.6448
rs5848	17	44352876	GRN	T	C	0.289	1.07	0.0075	0.8592	-0.0123	0.8283	0.0137	0.7392	0.017	0.7656	-0.037	0.6494	0.0761	0.4904	-0.0424	0.4282	0.0216	0.681	-0.0065	0.8797	-0.1603	0.0516	-0.0167	0.7831
rs199515	17	46779275	WNT3	G	C	0.219	0.94	0.0459	0.1293	0.0417	0.3052	0.0603	0.0401	0.0975	0.01663	0.0025	0.966	-0.0005	0.9953	-0.047	0.2211	0.0081	0.8286	-0.0036	0.9054	-0.0762	0.1927	-0.0112	0.796
rs616338	17	49219935	ABI3	T	C	0.012	1.32	0.0037	0.9096	-0.0091	0.837	0.0002	0.9948	0.0163	0.7128	0.0334	0.5983	0.0768	0.3644	-0.0575	0.1615	0.0247	0.5399	-0.0385	0.2459	-0.0322	0.5991	0.0002	0.9971
rs2526377	17	58332680	TSPOAP1	G	A	0.445	0.95	-0.0231	0.4516	-0.0229	0.5776	0.0459	0.1224	0.0767	0.06329	0.0974	0.09499	0.1524	0.05436	0.0287	0.4619	0.0266	0.4847	0.0433	0.1619	-0.0162	0.7832	0.006	0.8904
rs4277405	17	63471557	ACE	C	T	0.384	0.94	0.0422	0.6954	0.0098	0.9469	-0.0306	0.7713	0.0345	0.8124	-0.2169	0.2791	0.1035	0.7115	0.1331	0.3345	0.1229	0.3609	0.111	0.3069	-0.0722	0.7289	0.0358	0.8117
rs12151021	19	1050875	ABCA7	A	G	0.336	1.1	-0.0437	0.3675	-0.0207	0.7501	-0.0553	0.2438	0.0173	0.7925	0.1865	0.04388	0.0042	0.9742	0.068	0.2711	-0.0993	0.09981	-0.0048	0.922	0.1036	0.2646	-0.0028	0.9682
rs149080927	19	1854254	KLF16	G	GC	0.48	1.05	0.0525	0.1078	0.0318	0.466	-0.0595	0.06094	-0.0092	0.8353	-0.0497	0.4288	0.005	0.9528	0.0131	0.751	0.0579	0.1542	-0.0021	0.9486	0.0096	0.8758	-0.0396	0.396
rs9304690	19	49950060	SIGLEC11	T	C	0.24	1.05	-0.0127	0.6811	-0.0463	0.264	-0.0147	0.6258	-0.047	0.261	-0.0862	0.1504	0.0905	0.2629	0.0701	0.07541	0.0728	0.05894	0.0668	0.03446	-0.0172	0.7732	-0.0064	0.8851
rs587709	19	54267597	LILRB2	C	T	0.325	1.05	-0.0185	0.5257	0.0044	0.9099	0.0285	0.3108	-0.008	0.8396	-0.0421	0.4542	0.0822	0.2783	-0.0058	0.8755	0.018	0.6195	-0.0078	0.7907	0.0188	0.7282	0.0095	0.8195
rs1358782	20	413334	RBCK1	A	G	0.246	0.95	-0.0837	0.005194	-0.0744	0.0648	0.0136	0.641	0.0295	0.4639	0.0003	0.9961	0.0391	0.6096	-0.0183	0.6304	-0.0482	0.1959	-0.0162	0.5927	-0.1091	0.05113	-0.019	0.6498
rs6014724	20	56423488	CASS4	G	A	0.09	0.89	0.0042	0.8894	0.0274	0.5011	-0.0101	0.735	0.0252	0.541	-0.0023	0.9692	-0.0789	0.3243	0.044	0.2564	-0.0639	0.09314	-0.0346	0.2671	-0.0505	0.386	-0.0228	0.6016
rs6742	20	63743088	SLC2A4RG	T	C	0.221	0.95	0.0354	0.2667	0.0667	0.1182	0.0011	0.9706	-0.0065	0.8802	0.0281	0.6469	-0.1453	0.07828	-0.028	0.4874	-0.0081	0.8371	-0.0096	0.7662	0.0033	0.956	0.0523	0.2479
rs2154481	21	26101558	APP	C	T	0.476	0.95	0.0087	0.7891	0.0273	0.5341	0.017	0.5899	-0.0204	0.6442	-0.1023	0.1029	0.0701	0.4086	0.0608	0.1388	0.0251	0.534	0.0587	0.07597	0.0195	0.7527	0.0222	0.6317
rs2830489	21	26775872	ADAMTS1	T	C	0.281	0.95	0.0308	0.3664	0.0479	0.291	0.036	0.275	0.0083	0.8559	0.0643	0.3253	0.1066	0.2314	-0.0204	0.6361	-0.0668	0.1151	0.0104	0.7642	0.0634	0.3364	0.0468	0.3366
