# Supplementary material for: Genome wide association study meta-analysis of neuropathologic lesions of Alzheimer’s disease and related dementias in a multi-site autopsy cohort
Source: PLoS Genet. 2026 Jun 29;22(6):e1012170. doi: 10.1371/journal.pgen.1012170 (PMC13340787; doi:10.1371/journal.pgen.1012170)
Supplement: S6 Table — (XLSX) [file pgen.1012170.s026.xlsx]

## Sheet: Table S6
Table S6: Association of Nalls et al PD risk loci with lewy body pathology
							NFT Braak		NFT Braak (3 cat)		NFT Braak (any/none)
SNP	CHR	POS_NEW	GENE	Effect allele	Referent	Beta	Beta	Pvalue	Beta	Pvalue	Beta	Pvalue
rs114138760	1	154925709	PMVK	c	g	0.2812	-0.2847	0.1026	-0.2466	0.1654	-0.1579	0.3762
rs35749011	1	155162560	KRTCAP2	a	g	0.6068	-0.6556	2.988e-07	-0.594	7.494e-06	-0.5944	1.48e-05
rs35643925	1	156185069	SEMA4A	a	g	0.389	-0.3111	0.007467	-0.2137	0.07355	-0.1999	0.1004
rs6658353	1	161499264	FCGR2A	c	g	0.065	0.0413	0.1685	0.0497	0.1035	0.0443	0.1529
rs11578699	1	171750629	VAMP4	t	c	-0.0704	-0.0436	0.2416	-0.0374	0.3243	-0.0371	0.3368
rs823118	1	205754444	NUCKS1	t	c	0.1066	-0.0328	0.2699	-0.0318	0.293	-0.0348	0.2579
rs11557080	1	205768611	RAB29	a	g	0.1315	0.048	0.2733	0.0524	0.2386	0.0492	0.2729
rs4653767	1	226728377	ITPKB	t	c	0.0833	-0.0411	0.2041	-0.0401	0.2248	-0.0422	0.2078
rs10797576	1	232528865	SIPA1L2	t	c	0.1114	-0.0291	0.5029	-0.0316	0.4747	-0.026	0.5643
rs76116224	2	17966582	KCNS3	a	t	0.1104	0.1177	0.02444	0.1147	0.03193	0.1051	0.05558
rs2042477	2	95335195	KCNIP3	a	t	-0.0657	-0.0186	0.5996	-0.0092	0.799	-0.0088	0.8097
rs11683001	2	101780501	MAP4K4	a	t	0.0705	0.0206	0.5139	0.0275	0.3912	0.0259	0.427
rs4954162	2	134681219	TMEM163	a	g	-0.0746	0.0819	0.04668	0.0784	0.06275	0.0895	0.03413
rs57891859	2	134707046	TMEM163	a	g	0.0807	-0.0332	0.3113	-0.0245	0.4646	-0.022	0.5186
rs1474055	2	168253884	STK39	t	c	0.1796	0.0851	0.05916	0.0844	0.06607	0.063	0.1751
rs73038319	3	18320267	SATB1	a	c	-0.1693	0.1679	0.02903	0.1876	0.0188	0.1685	0.03874
rs6808178	3	28664199	LINC00693	t	c	0.0658	0.0638	0.03632	0.0616	0.04727	0.0572	0.06929
rs12497850	3	48711556	IP6K2	t	g	0.0636	-0.0305	0.3273	-0.0421	0.1832	-0.0453	0.1579
rs55961674	3	122478045	KPNA1	t	c	0.0861	-0.0213	0.5936	-0.0231	0.571	-0.0215	0.6043
rs11707416	3	151391177	MED12L	a	t	-0.0627	0.0084	0.7859	0.0035	0.9108	0.0041	0.8992
rs1450522	3	161359842	SPTSSB	a	g	-0.0616	0.0129	0.6798	0.0142	0.6562	0.0173	0.5938
rs10513789	3	183042285	MCCC1	t	g	0.1485	0.0041	0.9133	-0.0024	0.9496	-0.0153	0.6912
rs873786	4	931588	GAK	t	c	-0.1731	0.0499	0.3045	0.0368	0.4572	0.0511	0.307
rs34311866	4	958159	TMEM175	t	c	-0.2126	0.1279	0.000614	0.1204	0.001543	0.1163	0.002959
rs4698412	4	15735725	BST1	a	g	0.1035	-0.0082	0.7821	-0.0108	0.719	-0.0102	0.74
rs34025766	4	17967188	LCORL	a	t	-0.0839	-0.0153	0.6984	-0.0261	0.5171	-0.0145	0.7232
rs6825004	4	76189212	SCARB2	c	g	0.0622	-0.0928	0.003801	-0.0733	0.02505	-0.0692	0.0364
rs4101061	4	76226816	FAM47E	a	g	-0.0912	0.055	0.08819	0.0568	0.08484	0.0602	0.07297
rs6854006	4	76276901	FAM47E-STBD1	t	c	-0.0912	0.0266	0.3812	0.0266	0.3911	0.0231	0.4623
rs356228	4	89685975	SNCA	c	g	0.1503	0.055	0.07331	0.0504	0.1068	0.0477	0.1329
rs356182	4	89704960	SNCA	a	g	-0.2774	-0.0475	0.1391	-0.0413	0.2046	-0.0368	0.265
rs5019538	4	89715479	SNCA	a	g	-0.1565	-0.0958	0.003919	-0.0971	0.003865	-0.0959	0.004742
rs356203	4	89744890	SNCA	t	c	-0.2504	-0.0299	0.3405	-0.0276	0.3847	-0.0209	0.5168
rs13117519	4	113447909	CAMK2D	t	c	0.0875	0.0632	0.1155	0.0591	0.1488	0.0633	0.1261
rs62333164	4	169662006	CLCN3	a	g	-0.0638	0.0487	0.1189	0.0525	0.09945	0.0618	0.05526
rs1867598	5	60842132	ELOVL7	a	g	-0.1554	0.0525	0.2966	0.056	0.2775	0.0612	0.2437
rs26431	5	103030090	PAM	c	g	0.0621	-0.0186	0.5671	-0.017	0.6062	-0.0208	0.5354
rs6875262	5	124774580	ZNF608	t	c	0.1141	0.0793	0.144	0.0792	0.1524	0.0805	0.1466
rs11950533	5	134863415	C5orf24	a	c	-0.0916	-0.0094	0.848	-0.0156	0.7557	-0.0063	0.9006
rs4140646	6	27771022	LOC100131289	a	g	0.0833	0.0602	0.122	0.0653	0.09913	0.0773	0.05259
rs9261484	6	30140906	TRIM40	t	c	-0.0635	-0.0042	0.906	0.0071	0.8444	0.0085	0.8161
rs9267659	6	31878457	SLC44A4	a	g	0.079	0.0256	0.5134	0.032	0.4209	0.0177	0.6633
rs112485576	6	32610995	HLA-DRB5	a	c	-0.1676	0.0337	0.4239	0.0415	0.3337	0.0376	0.3856
rs12528068	6	71778059	RIMS1	t	c	0.0657	0.0415	0.2074	0.0476	0.1555	0.0385	0.2575
rs997368	6	111922088	FYN	a	g	0.0714	-0.0506	0.1739	-0.0637	0.0921	-0.0598	0.1182
rs75859381	6	132889222	RPS12	t	c	-0.2207	0.1044	0.2394	0.0953	0.2937	0.0097	0.9154
rs199351	7	23260430	GPNMB	a	c	0.1016	-0.0178	0.5493	-0.0099	0.7443	-0.0076	0.8054
rs76949143	7	66544864	GS1-124K5.11	a	t	-0.1432	-0.0985	0.1515	-0.0928	0.186	-0.0887	0.2197
rs1293298	8	11854934	CTSB	a	c	0.093	-0.0491	0.1479	-0.0408	0.239	-0.0356	0.3117
rs620513	8	16840084	FGF20	t	g	-0.0856	-0.0458	0.1722	-0.0518	0.1298	-0.0468	0.1797
rs2280104	8	22668467	BIN3	t	c	0.0556	-0.0152	0.6208	-0.0146	0.6421	-0.0156	0.6262
rs2086641	8	129889663	FAM49B	t	c	-0.0605	0.0322	0.3302	0.0287	0.3957	0.0156	0.6497
rs13294100	9	17579692	SH3GL2	t	g	-0.0859	0.0228	0.4637	0.0164	0.6043	0.0121	0.7057
rs10756907	9	17727067	SH3GL2	a	g	-0.0926	-0.0109	0.7573	-0.0191	0.5948	-0.0206	0.5709
rs6476434	9	34046393	UBAP2	t	c	-0.0615	0.0251	0.4636	0.0161	0.6448	0.0132	0.7099
rs896435	10	15515407	ITGA8	t	c	0.0735	-0.0256	0.4251	-0.0249	0.4462	-0.0206	0.536
rs10748818	10	102255522	GBF1	a	g	-0.079	-0.0212	0.6135	-0.0163	0.7025	-0.0137	0.7528
rs72840788	10	119656173	BAG3	a	g	0.0763	-0.0092	0.8	-0.0179	0.6294	-0.0101	0.7892
rs117896735	10	119776815	INPP5F	a	g	0.4354	-0.3087	0.00846	-0.2949	0.01496	-0.1889	0.1251
rs7938782	11	10537230	RNF141	a	g	0.087	0.0345	0.4325	0.0345	0.44	0.025	0.5862
rs12283611	11	83776234	DLG2	a	c	-0.0645	0.0197	0.5145	0.0125	0.6844	0.0055	0.8598
rs3802920	11	133917106	IGSF9B	t	g	0.1073	0.0335	0.3629	0.0549	0.143	0.0654	0.08282
rs76904798	12	40220632	LRRK2	t	c	0.1439	0.0234	0.5874	0.0259	0.5574	0.0238	0.5917
rs117073808	12	40528770	LRRK2	t	c	-0.3955	0.0828	0.4443	0.0497	0.6544	0.0043	0.9688
rs141128804	12	40542837	CNTN1	t	c	0.3468	-0.1843	0.1963	-0.1121	0.4462	-0.1099	0.4615
rs138017112	12	41901977	GXYLT1	c	g	0.413	0.0596	0.6849	0.0763	0.6109	0.1198	0.422
rs7134559	12	46025303	SCAF11	t	c	-0.0539	-0.0001	0.9985	-0.0029	0.9235	-0.009	0.7727
rs10847864	12	122842051	HIP1R	t	g	0.1478	-0.0205	0.5325	-0.0168	0.6149	-0.0049	0.8862
rs11610045	12	132487182	FBRSL1	a	g	0.0601	0.0254	0.3959	0.0353	0.2465	0.0281	0.3636
rs9568188	13	49353596	CAB39L	t	c	0.0617	-0.0439	0.1898	-0.0374	0.2736	-0.0495	0.1519
rs4771268	13	97212767	MBNL2	t	c	0.0675	0.0193	0.5835	0.0224	0.5325	0.0142	0.6966
rs12147950	14	37520065	MIPOL1	t	c	-0.0529	-0.0206	0.4916	-0.0211	0.4893	-0.0309	0.32
rs11158026	14	54882151	GCH1	t	c	-0.0842	-0.0093	0.7678	-0.0083	0.7955	-0.013	0.689
rs3742785	14	74906331	RPS6KL1	a	c	0.0707	0.0248	0.4876	0.0215	0.5547	0.0164	0.6582
rs979812	14	87997920	GALC	t	g	0.061	-0.0391	0.1838	-0.0403	0.1797	-0.0435	0.1547
rs2251086	15	61705186	VPS13C	t	c	-0.1186	-0.0497	0.2326	-0.0415	0.3269	-0.0323	0.4532
rs6497339	16	19266171	SYT17	a	t	0.063	-0.0121	0.6881	-0.0126	0.6815	-0.0092	0.7684
rs2904880	16	28933075	CD19	c	g	-0.065	-0.0052	0.8735	-0.0021	0.95	-0.0001	0.9971
rs11150601	16	30966478	SETD1A	a	g	0.0907	-0.0502	0.1024	-0.0446	0.1559	-0.0512	0.1081
rs6500328	16	50702745	NOD2	a	g	0.0586	0.0179	0.5493	0.0091	0.7645	0.0018	0.9531
rs3104783	16	52602330	CASC16	a	c	0.0668	0.0477	0.1127	0.0472	0.1219	0.0372	0.2307
rs10221156	16	52935514	CHD9	a	g	-0.1156	0.0852	0.09052	0.0697	0.1722	0.0552	0.2885
rs12600861	17	7452302	CHRNB1	a	c	-0.0565	0.0171	0.5833	0.0142	0.6555	0.0123	0.7029
rs12951632	17	42588995	RETREG3	t	c	0.0642	-0.0123	0.7155	-0.0096	0.778	-0.0191	0.5825
rs2269906	17	44216969	UBTF	a	c	0.0631	-0.0191	0.5355	-0.0181	0.5663	-0.0168	0.5991
rs850738	17	44357262	FAM171A2	a	g	-0.071	0.0436	0.1522	0.0366	0.2382	0.033	0.2955
rs17686238	17	45339907	MAP3K14	t	g	-0.1896	-0.0036	0.9415	-0.0207	0.6775	-0.0068	0.8917
rs62053943	17	45666837	CRHR1	t	c	-0.27	0.0138	0.7505	0.0017	0.9698	0.0034	0.9394
rs9912362	17	45706862	CRHR1	t	c	0.077	-0.0125	0.6829	-0.0081	0.796	-0.0017	0.9577
rs117615688	17	45720942	CRHR1	a	g	-0.2324	-0.0311	0.5997	-0.0599	0.3247	-0.0611	0.3275
rs7221167	17	45855941	MAPT-AS1	t	c	0.1443	-0.0039	0.8982	0.0044	0.8868	0.0102	0.7466
rs7225002	17	46111701	KANSL1	a	g	0.1351	0.0105	0.7284	0.0226	0.4615	0.0215	0.4912
rs199453	17	46723580	NSF	t	c	-0.2045	0.0096	0.7859	-0.0012	0.9723	-0.0047	0.8972
rs11658976	17	46789439	WNT3	a	g	-0.0624	0.0159	0.6074	0.0013	0.9661	-0.0001	0.9977
rs61169879	17	61840005	BRIP1	t	c	0.082	0.0232	0.5649	0.0234	0.5695	0.0108	0.7965
rs666463	17	78429399	DNAH17	a	t	0.076	-0.0267	0.5033	-0.0187	0.6462	-0.0233	0.5716
rs1941685	18	33724354	ASXL3	t	g	0.0531	-0.0225	0.445	-0.0256	0.3934	-0.03	0.3245
rs12456492	18	43093415	RIT2	a	g	-0.0983	0.0679	0.03117	0.0651	0.0425	0.0694	0.03428
rs8087969	18	51157219	MEX3C	t	g	-0.0578	-0.031	0.3026	-0.0201	0.5102	-0.0315	0.3128
rs55818311	19	2341049	SPPL2B	t	c	-0.0696	0.0245	0.4505	0.0219	0.509	0.0212	0.5315
rs2295545	20	3184040	DDRGK1	t	c	0.0622	-0.0042	0.8933	-0.0113	0.7202	-0.022	0.493
rs77351827	20	6025395	CRLS1	t	c	0.0802	0.0037	0.9374	-0.0008	0.9864	0.0058	0.9029
rs2248244	21	37480059	DYRK1A	a	g	0.0714	0.0083	0.804	0.0143	0.6754	0.0235	0.4968
