# Supplementary material for: Genome wide association study meta-analysis of neuropathologic lesions of Alzheimer’s disease and related dementias in a multi-site autopsy cohort
Source: PLoS Genet. 2026 Jun 29;22(6):e1012170. doi: 10.1371/journal.pgen.1012170 (PMC13340787; doi:10.1371/journal.pgen.1012170)
Supplement: S7 Table — (XLSX) [file pgen.1012170.s027.xlsx]

## Sheet: Table S7
Table S7: Association of Nalls et al PD risk loci with AD hallmark pathologies
Nalls et al SNPs							A Score		B Score		CERAD (C Score)		ADNC Score
SNP	CHR	POS_NEW	GENE	Effect allele	Referent	Beta	Beta	Pval	Beta	Pval	Beta	Pval	Beta	Pval
rs114138760	1	154925709	PMVK	c	g	0.2812	0.5722	0.04614	-0.0688	0.6757	0.0622	0.6949	0.4056	0.1572
rs35749011	1	155162560	KRTCAP2	a	g	0.6068	0.5187	0.04849	0.3225	0.00721	0.2756	0.0234	0.5746	0.02111
rs35643925	1	156185069	SEMA4A	a	g	0.389	0.1718	0.4731	0.2309	0.03107	0.3265	0.001731	0.293	0.1785
rs6658353	1	161499264	FCGR2A	c	g	0.065	0.0056	0.9155	0.0118	0.6753	-0.0138	0.6238	0.0389	0.4179
rs11578699	1	171750629	VAMP4	t	c	-0.0704	-0.063	0.336	-0.0277	0.4294	-0.0246	0.4813	-0.0225	0.7024
rs823118	1	205754444	NUCKS1	t	c	0.1066	-0.0627	0.2345	-0.043	0.1237	-0.0329	0.237	-0.0601	0.2072
rs11557080	1	205768611	RAB29	a	g	0.1315	0.0402	0.5941	0.008	0.8438	0.0142	0.7254	0.0435	0.5243
rs4653767	1	226728377	ITPKB	t	c	0.0833	-0.0164	0.7752	-0.0527	0.08401	-0.0196	0.5181	-0.017	0.7432
rs10797576	1	232528865	SIPA1L2	t	c	0.1114	-0.0353	0.6469	-0.0066	0.8729	-0.0055	0.894	0.0193	0.7781
rs76116224	2	17966582	KCNS3	a	t	0.1104	0.0349	0.718	0.0539	0.2805	0.103	0.03768	0.0141	0.8718
rs2042477	2	95335195	KCNIP3	a	t	-0.0657	0.0215	0.7293	0.0416	0.208	0.0775	0.01828	0.0003	0.9951
rs11683001	2	101780501	MAP4K4	a	t	0.0705	-0.048	0.3943	0.0291	0.3233	0.022	0.4541	-0.0417	0.4102
rs4954162	2	134681219	TMEM163	a	g	-0.0746	-0.1655	0.02303	-0.0464	0.2287	-0.0713	0.06399	-0.0886	0.1662
rs57891859	2	134707046	TMEM163	a	g	0.0807	-0.0039	0.9463	0.0476	0.1253	0.0607	0.04937	0.015	0.774
rs1474055	2	168253884	STK39	t	c	0.1796	0.1467	0.05684	-0.0097	0.8184	0.0289	0.491	0.0531	0.4536
rs73038319	3	18320267	SATB1	a	c	-0.1693	-0.1777	0.1853	0.0376	0.6103	-0.0058	0.9364	-0.0623	0.6244
rs6808178	3	28664199	LINC00693	t	c	0.0658	0.0145	0.789	-0.0026	0.9283	0.0007	0.9792	0.0605	0.2156
rs12497850	3	48711556	IP6K2	t	g	0.0636	0.0402	0.4558	-0.0012	0.9671	-0.0312	0.2812	-0.0006	0.9903
rs55961674	3	122478045	KPNA1	t	c	0.0861	-0.006	0.9325	0.0053	0.8883	0.0199	0.5947	-0.0035	0.9557
rs11707416	3	151391177	MED12L	a	t	-0.0627	-0.0172	0.754	-0.0172	0.5528	-0.0336	0.2456	-0.0113	0.8199
rs1450522	3	161359842	SPTSSB	a	g	-0.0616	0.0454	0.415	0.0355	0.2297	-0.0065	0.8247	0.0607	0.229
rs10513789	3	183042285	MCCC1	t	g	0.1485	-0.0038	0.9543	0.0081	0.8168	-0.0657	0.05812	0.0123	0.8375
rs873786	4	931588	GAK	t	c	-0.1731	-0.1291	0.1304	-0.1078	0.01942	-0.037	0.4154	-0.0596	0.4339
rs34311866	4	958159	TMEM175	t	c	-0.2126	-0.027	0.679	-0.0983	0.005259	-0.046	0.1894	-0.0385	0.5177
rs4698412	4	15735725	BST1	a	g	0.1035	-0.0525	0.3172	-0.0073	0.7915	0.0045	0.8714	-0.067	0.157
rs34025766	4	17967188	LCORL	a	t	-0.0839	0.1206	0.08306	-0.0125	0.7379	0.0174	0.6397	0.0343	0.588
rs6825004	4	76189212	SCARB2	c	g	0.0622	0.0066	0.905	0.0771	0.0104	0.0264	0.3759	0.0597	0.237
rs4101061	4	76226816	FAM47E	a	g	-0.0912	-0.0362	0.524	-0.0365	0.2303	-0.0289	0.3404	-0.0511	0.3187
rs6854006	4	76276901	FAM47E-STBD1	t	c	-0.0912	0.0328	0.5401	-0.0062	0.827	0.0101	0.7236	-0.0002	0.9974
rs356228	4	89685975	SNCA	c	g	0.1503	0.052	0.3349	-0.0162	0.5733	-0.0185	0.5205	0.0191	0.6958
rs356182	4	89704960	SNCA	a	g	-0.2774	0.0302	0.5922	-0.0063	0.8335	-0.0085	0.7744	0.0257	0.6121
rs5019538	4	89715479	SNCA	a	g	-0.1565	0.0128	0.8238	-0.0011	0.9705	0.0035	0.9095	0.0262	0.614
rs356203	4	89744890	SNCA	t	c	-0.2504	0.0184	0.7374	-0.008	0.7853	-0.0177	0.5438	0.0097	0.8458
rs13117519	4	113447909	CAMK2D	t	c	0.0875	0.0049	0.9445	0.0116	0.7578	0.0157	0.6752	0.0441	0.4796
rs62333164	4	169662006	CLCN3	a	g	-0.0638	-0.0077	0.8885	0.0063	0.831	0.0079	0.7874	0.0032	0.9488
rs1867598	5	60842132	ELOVL7	a	g	-0.1554	-0.1246	0.1585	-0.0564	0.2393	-0.0802	0.0921	-0.0937	0.2403
rs26431	5	103030090	PAM	c	g	0.0621	0.0185	0.7508	0.0059	0.8469	0.0031	0.9197	0.0061	0.9073
rs6875262	5	124774580	ZNF608	t	c	0.1141	-0.0372	0.6993	-0.0525	0.3052	-0.0187	0.7147	-0.012	0.8899
rs11950533	5	134863415	C5orf24	a	c	-0.0916	0.0775	0.3746	0.0399	0.3876	0.0261	0.5728	-0.0109	0.892
rs4140646	6	27771022	LOC100131289	a	g	0.0833	-0.0637	0.3561	0.0033	0.9275	-0.0135	0.7078	-0.0378	0.5398
rs9261484	6	30140906	TRIM40	t	c	-0.0635	-0.0824	0.1949	-0.0186	0.5778	-0.0283	0.3958	-0.0757	0.1872
rs9267659	6	31878457	SLC44A4	a	g	0.079	0.0328	0.6441	-0.0357	0.3317	-0.0487	0.1851	-0.0059	0.9274
rs112485576	6	32610995	HLA-DRB5	a	c	-0.1676	-0.1474	0.04871	0.1518	9.855e-05	0.0395	0.3088	-0.0037	0.9559
rs12528068	6	71778059	RIMS1	t	c	0.0657	0.0677	0.2401	-0.013	0.6724	0.0202	0.5087	0.0275	0.598
rs997368	6	111922088	FYN	a	g	0.0714	-0.0274	0.6752	-0.0256	0.4611	-0.0526	0.1283	-0.0193	0.7411
rs75859381	6	132889222	RPS12	t	c	-0.2207	0.0221	0.8878	-0.0843	0.3174	-0.114	0.1728	-0.0076	0.9573
rs199351	7	23260430	GPNMB	a	c	0.1016	0.0209	0.687	0.0255	0.3616	0.053	0.05766	0.0309	0.5106
rs76949143	7	66544864	GS1-124K5.11	a	t	-0.1432	-0.108	0.395	-0.0163	0.8041	-0.042	0.5285	-0.0611	0.5918
rs1293298	8	11854934	CTSB	a	c	0.093	-0.1247	0.03706	0.0302	0.3435	0.0154	0.6299	-0.0571	0.2923
rs620513	8	16840084	FGF20	t	g	-0.0856	0.0276	0.6439	0.0026	0.9352	0.0009	0.9775	0.0106	0.8446
rs2280104	8	22668467	BIN3	t	c	0.0556	-0.0652	0.2348	0.0073	0.8003	0.0129	0.6547	-0.0387	0.4314
rs2086641	8	129889663	FAM49B	t	c	-0.0605	-0.053	0.3632	-0.0242	0.4389	-0.0548	0.07851	-0.072	0.1699
rs13294100	9	17579692	SH3GL2	t	g	-0.0859	-0.0297	0.5892	-0.0485	0.0963	0.0325	0.2614	-0.0393	0.4294
rs10756907	9	17727067	SH3GL2	a	g	-0.0926	-0.0041	0.948	0.0093	0.7776	0.0209	0.5275	-0.0447	0.4257
rs6476434	9	34046393	UBAP2	t	c	-0.0615	0.0849	0.1659	-0.0119	0.7087	0.0004	0.9898	-0.0209	0.7099
rs896435	10	15515407	ITGA8	t	c	0.0735	0.0303	0.5988	-0.0232	0.4402	0.0379	0.2077	0.0335	0.5188
rs10748818	10	102255522	GBF1	a	g	-0.079	-0.0072	0.9223	-0.0613	0.1139	-0.0422	0.2823	-0.1009	0.1272
rs72840788	10	119656173	BAG3	a	g	0.0763	0.0228	0.7197	-0.0165	0.6297	-0.0176	0.6046	-0.019	0.743
rs117896735	10	119776815	INPP5F	a	g	0.4354	-0.1325	0.5232	-0.1439	0.2285	-0.0873	0.4422	-0.2517	0.185
rs7938782	11	10537230	RNF141	a	g	0.087	-0.0478	0.5407	-0.0409	0.328	-0.0176	0.6696	-0.0811	0.2429
rs12283611	11	83776234	DLG2	a	c	-0.0645	0.0473	0.3766	0.0178	0.5291	-0.0412	0.144	0.0002	0.9967
rs3802920	11	133917106	IGSF9B	t	g	0.1073	0.0053	0.9342	-0.0196	0.5673	-0.0327	0.3372	0.0519	0.3654
rs76904798	12	40220632	LRRK2	t	c	0.1439	0.0936	0.2101	-0.0226	0.5751	-0.0055	0.8905	0.0787	0.2515
rs117073808	12	40528770	LRRK2	t	c	-0.3955	-0.1718	0.3629	-0.0737	0.4545	-0.1095	0.2856	-0.0154	0.928
rs141128804	12	40542837	CNTN1	t	c	0.3468	-0.2945	0.323	0.0543	0.6823	0.0845	0.5452	-0.3185	0.1975
rs138017112	12	41901977	GXYLT1	c	g	0.413	0.2362	0.2877	0.1004	0.4535	0.0467	0.7279	0.2611	0.213
rs7134559	12	46025303	SCAF11	t	c	-0.0539	-0.0706	0.1933	-0.0093	0.7429	0.0167	0.5543	-0.0822	0.09372
rs10847864	12	122842051	HIP1R	t	g	0.1478	-0.0208	0.7189	-0.0325	0.2939	0.0016	0.9589	-0.0479	0.3619
rs11610045	12	132487182	FBRSL1	a	g	0.0601	0.0329	0.5307	0.0857	0.002307	0.0546	0.05206	0.0796	0.09334
rs9568188	13	49353596	CAB39L	t	c	0.0617	-0.011	0.8524	0.0133	0.6732	0.043	0.1699	-0.005	0.9264
rs4771268	13	97212767	MBNL2	t	c	0.0675	0.0347	0.5821	-0.0173	0.6015	-0.033	0.3186	-0.0112	0.8444
rs12147950	14	37520065	MIPOL1	t	c	-0.0529	0.0568	0.2901	-0.0051	0.8577	-0.0319	0.2609	0.0511	0.2921
rs11158026	14	54882151	GCH1	t	c	-0.0842	0.0052	0.9257	0.056	0.0573	0.0346	0.2382	0.0345	0.4932
rs3742785	14	74906331	RPS6KL1	a	c	0.0707	0.0414	0.5198	0.0389	0.2488	0.0838	0.01328	0.0167	0.7743
rs979812	14	87997920	GALC	t	g	0.061	-0.0711	0.1786	0.0651	0.01904	0.0266	0.3356	-0.0094	0.8435
rs2251086	15	61705186	VPS13C	t	c	-0.1186	-0.0154	0.8306	0.0026	0.9473	0.029	0.4495	0.0045	0.9454
rs6497339	16	19266171	SYT17	a	t	0.063	-0.08	0.1386	-0.0351	0.2163	0.0028	0.9209	-0.0727	0.1368
rs2904880	16	28933075	CD19	c	g	-0.065	0.127	0.0283	-0.0193	0.5285	-0.0324	0.2875	0.0709	0.178
rs11150601	16	30966478	SETD1A	a	g	0.0907	0.0375	0.4984	-0.0336	0.2464	0.0007	0.9814	0.004	0.9358
rs6500328	16	50702745	NOD2	a	g	0.0586	0.0984	0.06656	0.0629	0.02589	0.0926	0.0009897	0.0983	0.04115
rs3104783	16	52602330	CASC16	a	c	0.0668	0.0048	0.9283	0.0199	0.4815	-0.0143	0.6103	0.0157	0.7435
rs10221156	16	52935514	CHD9	a	g	-0.1156	0.0922	0.2972	0.0043	0.9279	0.0199	0.6717	0.0813	0.3153
rs12600861	17	7452302	CHRNB1	a	c	-0.0565	-0.0926	0.09228	0.0039	0.8953	-0.0303	0.2988	-0.0399	0.4223
rs12951632	17	42588995	RETREG3	t	c	0.0642	0.1958	0.001277	0.0588	0.06482	0.1011	0.0014	0.1121	0.03838
rs2269906	17	44216969	UBTF	a	c	0.0631	0.1448	0.008531	-0.0083	0.7748	0.0204	0.4806	0.0957	0.05227
rs850738	17	44357262	FAM171A2	a	g	-0.071	-0.0902	0.094	-0.0512	0.07455	-0.0693	0.01561	-0.1581	0.001202
rs17686238	17	45339907	MAP3K14	t	g	-0.1896	-0.1499	0.08866	-0.0819	0.07819	-0.0326	0.4799	-0.1393	0.07444
rs62053943	17	45666837	CRHR1	t	c	-0.27	0.033	0.6712	-0.0445	0.2833	-0.0796	0.05527	0.0206	0.7664
rs9912362	17	45706862	CRHR1	t	c	0.077	0.0232	0.6737	0.0121	0.6759	-0.0042	0.8839	-0.0122	0.8072
rs117615688	17	45720942	CRHR1	a	g	-0.2324	-0.1823	0.08694	-0.0046	0.9361	0.1289	0.02346	-0.1003	0.2745
rs7221167	17	45855941	MAPT-AS1	t	c	0.1443	-0.0102	0.8479	0.0164	0.5659	-0.0093	0.7431	-0.0356	0.4599
rs7225002	17	46111701	KANSL1	a	g	0.1351	0.0144	0.7875	0.0187	0.5101	0.0188	0.5087	-0.0197	0.6844
rs199453	17	46723580	NSF	t	c	-0.2045	-0.0039	0.9514	-0.04	0.2327	-0.044	0.1881	0.0207	0.7156
rs11658976	17	46789439	WNT3	a	g	-0.0624	0.0763	0.1573	0.0383	0.1893	-0.0383	0.1868	0.0762	0.1197
rs61169879	17	61840005	BRIP1	t	c	0.082	0.0436	0.54	-0.0571	0.1375	-0.0284	0.458	0.0052	0.9354
rs666463	17	78429399	DNAH17	a	t	0.076	0.0076	0.9121	-0.0229	0.5371	0.0271	0.4673	-0.0057	0.9255
rs1941685	18	33724354	ASXL3	t	g	0.0531	0.0081	0.8765	0.0044	0.8731	0.0006	0.9825	-0.0501	0.2885
rs12456492	18	43093415	RIT2	a	g	-0.0983	-0.0605	0.2764	0.0083	0.7794	-0.0009	0.9761	0.0142	0.778
rs8087969	18	51157219	MEX3C	t	g	-0.0578	0.0524	0.333	0.0389	0.1716	0.0653	0.02117	0.0493	0.3085
rs55818311	19	2341049	SPPL2B	t	c	-0.0696	0.028	0.6251	-0.0637	0.03882	-0.0586	0.05877	-0.0147	0.7756
rs2295545	20	3184040	DDRGK1	t	c	0.0622	0.0032	0.954	0.0496	0.08838	0.0165	0.5679	0.0225	0.6542
rs77351827	20	6025395	CRLS1	t	c	0.0802	-0.0658	0.4188	0.0383	0.3762	0.061	0.1526	0.0152	0.8341
rs2248244	21	37480059	DYRK1A	a	g	0.0714	-0.0036	0.9522	0.0306	0.3309	0.0137	0.6634	0.0351	0.516
