# Supplementary material for: Genome wide association study meta-analysis of neuropathologic lesions of Alzheimer’s disease and related dementias in a multi-site autopsy cohort
Source: PLoS Genet. 2026 Jun 29;22(6):e1012170. doi: 10.1371/journal.pgen.1012170 (PMC13340787; doi:10.1371/journal.pgen.1012170)
Supplement: S8 Table — (XLSX) [file pgen.1012170.s028.xlsx]

## Sheet: Table S8
Table S8: Association of Nalls et al PD risk loci with related dementia pathologies
Nalls et al SNPs							CAA		CAA (any/none)		HS		TDP-43 (3 cat)		TDP-43 (any/none)
SNP	CHR	POS_NEW	GENE	Effect allele	Referent	Beta	Beta	Pval	Beta	Pval	Beta	Pval	Beta	Pval	Beta	Pval
rs114138760	1	154925709	PMVK	c	g	0.2812	0.1935	0.2185	0.1393	0.4657	-0.3607	0.1849	-0.0312	0.8928	-0.1125	0.6486
rs35749011	1	155162560	KRTCAP2	a	g	0.6068	0.1095	0.3665	0.1612	0.2485	0.2216	0.3081	-0.4763	0.03218	-0.3217	0.1772
rs35643925	1	156185069	SEMA4A	a	g	0.389	0.0379	0.722	0.0982	0.427	0.0489	0.7986	-0.2014	0.2866	-0.1178	0.5527
rs6658353	1	161499264	FCGR2A	c	g	0.065	0.0073	0.799	0.0119	0.7122	0.0881	0.05491	-0.0136	0.776	0.0073	0.874
rs11578699	1	171750629	VAMP4	t	c	-0.0704	0.0184	0.606	0.0098	0.8077	0.004	0.9439	0.0031	0.9573	0.0049	0.9301
rs823118	1	205754444	NUCKS1	t	c	0.1066	0.0107	0.7055	0.0256	0.4271	-0.0335	0.4641	-0.0252	0.5903	-0.0254	0.5738
rs11557080	1	205768611	RAB29	a	g	0.1315	0.0234	0.575	0.029	0.5343	0.1072	0.1053	0.133	0.0504	0.1098	0.09024
rs4653767	1	226728377	ITPKB	t	c	0.0833	0.0022	0.9437	0.0054	0.8766	0.0151	0.7616	-0.0692	0.1787	-0.0692	0.1591
rs10797576	1	232528865	SIPA1L2	t	c	0.1114	0.0228	0.5898	0.0018	0.9692	-0.1466	0.02897	0.1093	0.1285	0.0956	0.1537
rs76116224	2	17966582	KCNS3	a	t	0.1104	0.1108	0.02715	0.1281	0.02484	0.0402	0.625	0.0473	0.5691	0.1079	0.1877
rs2042477	2	95335195	KCNIP3	a	t	-0.0657	0.0698	0.03751	0.0421	0.2675	0.0331	0.5456	0.0333	0.5555	0.0188	0.7328
rs11683001	2	101780501	MAP4K4	a	t	0.0705	-0.0265	0.3801	-0.0219	0.52	0.016	0.7415	0.0763	0.1269	0.0201	0.6751
rs4954162	2	134681219	TMEM163	a	g	-0.0746	-0.0054	0.8911	-0.0211	0.63	-0.0558	0.3648	0.1262	0.07117	0.0955	0.1297
rs57891859	2	134707046	TMEM163	a	g	0.0807	0.0462	0.1448	0.0589	0.09888	0.0812	0.1091	-0.0445	0.3975	-0.0335	0.5007
rs1474055	2	168253884	STK39	t	c	0.1796	0.0645	0.135	0.1084	0.02473	0.0352	0.6082	0.1745	0.01534	0.0884	0.1921
rs73038319	3	18320267	SATB1	a	c	-0.1693	0.0955	0.192	0.0321	0.7021	-0.053	0.6661	-0.0865	0.4701	-0.024	0.8434
rs6808178	3	28664199	LINC00693	t	c	0.0658	0.0081	0.7795	-0.0097	0.7672	-0.0022	0.9632	0.0046	0.9238	-0.0009	0.9838
rs12497850	3	48711556	IP6K2	t	g	0.0636	0.0265	0.3652	0.0272	0.4147	0.0445	0.3515	-0.0742	0.128	-0.0339	0.4701
rs55961674	3	122478045	KPNA1	t	c	0.0861	-0.0329	0.3951	-0.0422	0.3296	0.1615	0.008322	0.0002	0.9976	-0.0203	0.7393
rs11707416	3	151391177	MED12L	a	t	-0.0627	0.0313	0.2904	-0.0089	0.7886	-0.0009	0.9841	-0.0168	0.7332	-0.0044	0.9254
rs1450522	3	161359842	SPTSSB	a	g	-0.0616	-0.0092	0.7581	0.0037	0.9114	-0.0341	0.4817	0.1181	0.01781	0.068	0.1573
rs10513789	3	183042285	MCCC1	t	g	0.1485	-0.0259	0.4632	-0.067	0.09316	-0.0021	0.9713	0.0698	0.2306	0.0355	0.5302
rs873786	4	931588	GAK	t	c	-0.1731	-0.0298	0.5203	0.0374	0.4703	-0.0097	0.8957	0.2237	0.004997	0.2471	0.0008086
rs34311866	4	958159	TMEM175	t	c	-0.2126	-0.0662	0.06446	-0.0612	0.1305	0.05	0.3944	0.0739	0.2156	0.043	0.4595
rs4698412	4	15735725	BST1	a	g	0.1035	-0.0219	0.4398	-0.0137	0.6693	-0.0341	0.4562	0.044	0.3435	0.0626	0.1637
rs34025766	4	17967188	LCORL	a	t	-0.0839	0.0322	0.4043	0.0654	0.128	-0.0145	0.8112	-0.0754	0.2504	0.0015	0.9801
rs6825004	4	76189212	SCARB2	c	g	0.0622	0.0567	0.06281	0.065	0.05926	0.0324	0.5073	-0.0037	0.9413	-0.0287	0.5507
rs4101061	4	76226816	FAM47E	a	g	-0.0912	0.0443	0.1511	0.0448	0.1994	-0.0212	0.6717	-0.0157	0.7634	-0.0257	0.6095
rs6854006	4	76276901	FAM47E-STBD1	t	c	-0.0912	0.0002	0.9956	0.0183	0.5787	0.0088	0.8502	0.0311	0.5213	0.0194	0.6739
rs356228	4	89685975	SNCA	c	g	0.1503	-0.0115	0.6929	-0.0034	0.9171	-0.0254	0.5886	-0.073	0.1303	-0.0528	0.2572
rs356182	4	89704960	SNCA	a	g	-0.2774	0.004	0.895	0.0032	0.9266	0.0184	0.7057	0.0405	0.4248	0.0185	0.7018
rs5019538	4	89715479	SNCA	a	g	-0.1565	-0.0021	0.945	0.0125	0.7205	0.0446	0.3716	0.0844	0.09935	0.0502	0.3106
rs356203	4	89744890	SNCA	t	c	-0.2504	0.0106	0.7196	0.014	0.6752	0.0405	0.3958	0.0561	0.2573	0.0306	0.5219
rs13117519	4	113447909	CAMK2D	t	c	0.0875	-0.0138	0.7193	-0.0314	0.4669	0.075	0.2193	-0.0258	0.6861	0.0189	0.7553
rs62333164	4	169662006	CLCN3	a	g	-0.0638	-0.0109	0.714	-0.0415	0.2173	0.0233	0.6278	-0.0305	0.5361	-0.0096	0.8395
rs1867598	5	60842132	ELOVL7	a	g	-0.1554	-0.0609	0.2272	-0.1261	0.02355	-0.1159	0.1366	0.0375	0.6533	0.0208	0.7919
rs26431	5	103030090	PAM	c	g	0.0621	-0.0167	0.5901	0.0225	0.522	0.0101	0.8407	-0.0641	0.2175	-0.0226	0.6489
rs6875262	5	124774580	ZNF608	t	c	0.1141	-0.0227	0.6535	-0.0062	0.9131	0.0218	0.7956	0.0142	0.8717	0.0105	0.9014
rs11950533	5	134863415	C5orf24	a	c	-0.0916	0.0612	0.1885	0.0711	0.1754	-0.0601	0.4317	-0.1289	0.08923	-0.0812	0.2716
rs4140646	6	27771022	LOC100131289	a	g	0.0833	-0.0005	0.9903	-0.03	0.4739	0.0203	0.7327	0.0216	0.7275	-0.0055	0.9263
rs9261484	6	30140906	TRIM40	t	c	-0.0635	-0.0328	0.3324	-0.0258	0.5013	0.0342	0.5379	0.0124	0.825	0.0483	0.3761
rs9267659	6	31878457	SLC44A4	a	g	0.079	0.0056	0.8805	-0.0166	0.6938	-0.1116	0.06671	-0.0723	0.2317	-0.0689	0.2512
rs112485576	6	32610995	HLA-DRB5	a	c	-0.1676	-0.0046	0.907	-0.0219	0.6257	0.1221	0.06263	0.1668	0.0107	0.0881	0.1699
rs12528068	6	71778059	RIMS1	t	c	0.0657	-0.0237	0.4506	-0.0015	0.9666	-0.0683	0.1753	0.0101	0.8468	0.0447	0.3721
rs997368	6	111922088	FYN	a	g	0.0714	-0.089	0.01305	-0.0988	0.01363	0.0587	0.2999	-0.0009	0.9885	0.0137	0.8074
rs75859381	6	132889222	RPS12	t	c	-0.2207	-0.0743	0.3915	-0.1815	0.05943	0.0293	0.8325	-0.198	0.173	-0.1546	0.25
rs199351	7	23260430	GPNMB	a	c	0.1016	0.0205	0.4724	0.037	0.2499	-0.0648	0.1564	-0.0382	0.4248	-0.0652	0.1538
rs76949143	7	66544864	GS1-124K5.11	a	t	-0.1432	-0.0106	0.875	0.019	0.8005	-0.021	0.8458	-0.1784	0.1075	-0.2619	0.01596
rs1293298	8	11854934	CTSB	a	c	0.093	0.0068	0.8333	0.0048	0.8958	-0.1007	0.05381	-0.0886	0.09729	-0.0364	0.4791
rs620513	8	16840084	FGF20	t	g	-0.0856	0.0338	0.2956	0.0404	0.2673	0.0114	0.8273	0.0753	0.1595	0.0171	0.7392
rs2280104	8	22668467	BIN3	t	c	0.0556	-0.0321	0.279	0.0031	0.9272	-0.0273	0.5651	-0.015	0.7589	-0.0274	0.5594
rs2086641	8	129889663	FAM49B	t	c	-0.0605	0.017	0.596	0.0039	0.9126	0.0508	0.3182	-0.1121	0.04224	-0.0974	0.05694
rs13294100	9	17579692	SH3GL2	t	g	-0.0859	0.0024	0.9347	0.0078	0.8147	-0.0388	0.4156	0.0363	0.4618	0.009	0.8506
rs10756907	9	17727067	SH3GL2	a	g	-0.0926	-0.0229	0.4995	-0.0188	0.6197	0.0805	0.1347	0.0339	0.5471	-0.0169	0.7531
rs6476434	9	34046393	UBAP2	t	c	-0.0615	0.0348	0.2729	0.0309	0.3964	0.0822	0.1266	0.0514	0.3241	0.0785	0.1371
rs896435	10	15515407	ITGA8	t	c	0.0735	0.0252	0.4121	0.0337	0.3307	0.0069	0.8892	-0.0699	0.1736	-0.0709	0.148
rs10748818	10	102255522	GBF1	a	g	-0.079	0.0087	0.8291	-0.0313	0.4905	-0.0491	0.4487	0.01	0.8806	-0.012	0.851
rs72840788	10	119656173	BAG3	a	g	0.0763	0.0164	0.6367	0.0231	0.5569	0.0538	0.3393	-0.0019	0.9738	-0.0288	0.6027
rs117896735	10	119776815	INPP5F	a	g	0.4354	-0.0325	0.7809	0.1307	0.3108	-0.137	0.4531	-0.0322	0.8706	0.0722	0.6995
rs7938782	11	10537230	RNF141	a	g	0.087	-0.0079	0.8536	-0.0039	0.9345	-0.0328	0.6285	-0.0283	0.6939	0.0049	0.9419
rs12283611	11	83776234	DLG2	a	c	-0.0645	-0.0105	0.7158	0.0068	0.8338	0.0415	0.3728	0.0058	0.9033	0.0395	0.3869
rs3802920	11	133917106	IGSF9B	t	g	0.1073	-0.0088	0.8001	-0.022	0.5745	-0.0938	0.09262	-0.0056	0.9236	0.0009	0.9876
rs76904798	12	40220632	LRRK2	t	c	0.1439	-0.0828	0.0423	-0.0737	0.1121	0.0315	0.6344	0.0682	0.3125	0.0798	0.2154
rs117073808	12	40528770	LRRK2	t	c	-0.3955	-0.0263	0.7999	0.1218	0.3004	-0.117	0.4841	-0.2183	0.2518	-0.1301	0.4454
rs141128804	12	40542837	CNTN1	t	c	0.3468	-0.0689	0.6188	-0.1696	0.2872	-0.044	0.8461	0.3156	0.2378	0.2349	0.3171
rs138017112	12	41901977	GXYLT1	c	g	0.413	0.1297	0.358	0.2097	0.1695	0.2152	0.3307	0.022	0.9338	0.4253	0.06128
rs7134559	12	46025303	SCAF11	t	c	-0.0539	0.0131	0.6482	0.0265	0.4157	0.0536	0.2495	-0.0075	0.8758	-0.0134	0.7717
rs10847864	12	122842051	HIP1R	t	g	0.1478	-0.026	0.4038	-0.0388	0.2708	0.0587	0.247	-0.0241	0.6527	-0.028	0.5867
rs11610045	12	132487182	FBRSL1	a	g	0.0601	0.0397	0.1673	0.059	0.06753	0.0536	0.2455	0.0622	0.201	0.0354	0.4471
rs9568188	13	49353596	CAB39L	t	c	0.0617	-0.0225	0.4768	0.0073	0.8389	-0.0096	0.854	-0.0236	0.6576	-0.0262	0.6138
rs4771268	13	97212767	MBNL2	t	c	0.0675	0.0023	0.9449	0.0091	0.81	0.0754	0.163	-0.1244	0.02956	-0.0701	0.1982
rs12147950	14	37520065	MIPOL1	t	c	-0.0529	0.0261	0.3628	0.0274	0.3984	0.0335	0.4707	-0.0329	0.4982	-0.0393	0.3991
rs11158026	14	54882151	GCH1	t	c	-0.0842	0.0384	0.1981	0.0482	0.1535	0.0476	0.3288	-0.0237	0.6335	-0.0056	0.9082
rs3742785	14	74906331	RPS6KL1	a	c	0.0707	-0.0401	0.2411	-0.056	0.1486	0.025	0.6544	0.0687	0.2309	0.0589	0.2924
rs979812	14	87997920	GALC	t	g	0.061	0.0278	0.3248	0.0114	0.7215	-0.0946	0.03827	-0.024	0.6117	-0.029	0.5225
rs2251086	15	61705186	VPS13C	t	c	-0.1186	0.0264	0.5073	-0.0042	0.925	0.0623	0.3324	-0.0127	0.8471	-0.025	0.6946
rs6497339	16	19266171	SYT17	a	t	0.063	0.0105	0.7154	-0.0247	0.4477	0.0008	0.9857	0.0195	0.6856	-0.024	0.606
rs2904880	16	28933075	CD19	c	g	-0.065	0.1013	0.001131	0.0949	0.006768	-0.0381	0.4474	-0.0022	0.9668	-0.0223	0.6581
rs11150601	16	30966478	SETD1A	a	g	0.0907	0.0099	0.7357	0.0257	0.4389	-0.0459	0.3301	-0.0999	0.04103	-0.0498	0.2861
rs6500328	16	50702745	NOD2	a	g	0.0586	0.0421	0.1412	0.0879	0.006572	0.134	0.003671	0.0191	0.6923	0.0214	0.6412
rs3104783	16	52602330	CASC16	a	c	0.0668	0.0132	0.6462	0.0031	0.9243	0.0139	0.7638	0.0269	0.5789	-0.0083	0.8577
rs10221156	16	52935514	CHD9	a	g	-0.1156	-0.0349	0.4664	-0.0538	0.3207	0.0688	0.3744	0.0102	0.9026	0.0551	0.4806
rs12600861	17	7452302	CHRNB1	a	c	-0.0565	-0.0272	0.361	-0.027	0.4213	0.0151	0.7535	-0.0285	0.5631	-0.0215	0.6493
rs12951632	17	42588995	RETREG3	t	c	0.0642	0.0282	0.3812	0.0152	0.6742	-0.0267	0.6076	0.0377	0.4753	0.055	0.2782
rs2269906	17	44216969	UBTF	a	c	0.0631	-0.0171	0.5641	-0.0202	0.546	0.0561	0.2374	0.0545	0.2675	0.0696	0.1398
rs850738	17	44357262	FAM171A2	a	g	-0.071	-0.0015	0.9581	-0.0267	0.4174	0.226	1.674e-06	0.1894	7.859e-05	0.1807	0.0001067
rs17686238	17	45339907	MAP3K14	t	g	-0.1896	-0.015	0.7465	-0.0756	0.1494	0.1459	0.04999	0.0767	0.326	0.0687	0.3565
rs62053943	17	45666837	CRHR1	t	c	-0.27	0.0013	0.975	-0.0271	0.5632	0.2325	0.0004477	0.0675	0.3362	0.0554	0.3988
rs9912362	17	45706862	CRHR1	t	c	0.077	0.0156	0.5967	0.051	0.1253	-0.1046	0.02755	-0.0368	0.4513	-0.0531	0.2616
rs117615688	17	45720942	CRHR1	a	g	-0.2324	0.037	0.5291	-0.0099	0.8777	0.138	0.1263	0.1667	0.1111	0.175	0.05816
rs7221167	17	45855941	MAPT-AS1	t	c	0.1443	0.0061	0.8315	0.042	0.1963	-0.1597	0.0006011	-0.0137	0.7714	0.0134	0.769
rs7225002	17	46111701	KANSL1	a	g	0.1351	0.04	0.1682	0.0679	0.03758	-0.216	3.547e-06	-0.005	0.9167	0.0215	0.6427
rs199453	17	46723580	NSF	t	c	-0.2045	0.0124	0.7154	-0.0123	0.7456	0.235	1.369e-05	0.081	0.1586	0.101	0.06134
rs11658976	17	46789439	WNT3	a	g	-0.0624	-0.0054	0.8566	-0.0049	0.8832	0.0455	0.3406	0.0251	0.6087	0.0999	0.03512
rs61169879	17	61840005	BRIP1	t	c	0.082	0.0221	0.5668	0.0105	0.8103	0.0687	0.2706	0.0987	0.138	0.0566	0.3609
rs666463	17	78429399	DNAH17	a	t	0.076	0.0693	0.07041	0.0991	0.02156	0.0634	0.2992	-0.0043	0.945	0.0084	0.8882
rs1941685	18	33724354	ASXL3	t	g	0.0531	-0.0001	0.9965	-0.0015	0.9626	0.0687	0.127	-0.0129	0.7819	-0.0395	0.3781
rs12456492	18	43093415	RIT2	a	g	-0.0983	0.0006	0.9853	-0.0219	0.5222	0.0923	0.05796	0.0452	0.3646	0.0205	0.6698
rs8087969	18	51157219	MEX3C	t	g	-0.0578	0.0062	0.8294	0.0135	0.6787	-0.0189	0.6849	0.0609	0.2067	0.0237	0.607
rs55818311	19	2341049	SPPL2B	t	c	-0.0696	-0.0547	0.08291	-0.093	0.008573	-0.0256	0.6117	-0.0446	0.4049	-0.0292	0.5631
rs2295545	20	3184040	DDRGK1	t	c	0.0622	0.0136	0.6406	-0.0071	0.8311	0.0015	0.9741	-0.0661	0.1809	-0.0177	0.7086
rs77351827	20	6025395	CRLS1	t	c	0.0802	0.01	0.8205	0.0314	0.524	-0.1024	0.1476	-0.0061	0.9322	-0.0277	0.6933
rs2248244	21	37480059	DYRK1A	a	g	0.0714	0.0278	0.3861	0.0099	0.7836	-0.0022	0.9665	-0.0057	0.9152	-0.0058	0.9106
