# Supplementary material for: Genome wide association study meta-analysis of neuropathologic lesions of Alzheimer’s disease and related dementias in a multi-site autopsy cohort
Source: PLoS Genet. 2026 Jun 29;22(6):e1012170. doi: 10.1371/journal.pgen.1012170 (PMC13340787; doi:10.1371/journal.pgen.1012170)
Supplement: S9 Table — Analyses used Model 2 throughout, excluding APOE region; liability scale; intercept constrained to 1. Shaded p-values indicate significance (p < 0.05). Abbreviations: AD, Alzheimer’s disease; ADNC, AD neuropathologic change; CAA, cerebral amyloid angiopathy; CI, confidence interval; CERAD, Consortium to Establish a Registry for AD neuritic plaque score; CBVD, cerebrovascular disease; HS, hippocampal sclerosis; LBD, Lewy body disease; SE, standard error; TDP-43, TAR DNA-binding protein 43; VBI, vascular brain injury; WMR, white matter rarefaction. (XLSX) [file pgen.1012170.s029.xlsx]

## Sheet: Table S9
Table S9. Estimated SNP heritability across all AD/RD pathologies
Category	Phenotype	h2	SE	CI	P-value
ADNC	ADNC ABC Score	0.554	0.165	0.231, 0.877	7.7 x 10-4
	A Score	0.464	0.242	-0.011, 0.939	5.5 x 10-2
	Amyloid plaques (any)	0.424	0.114	0.202, 0.647	1.9 x 10-4
	C Score (CERAD)	0.242	0.059	0.126, 0.358	4.4 x 10-5
	Thal Phase	0.788	0.219	0.358, 1.218	3.3 x 10-4
	B Score	0.253	0.068	0.12, 0.386	1.9 x 10-4
	Braak Stage for AD	0.192	0.054	0.086, 0.298	4.0 x 10-4
CBVD	Arteriolosclerosis severity	0.164	0.06	0.046, 0.281	6.5 x 10-3
	Arteriolosclerosis (any)	0.163	0.075	0.017, 0.309	2.9 x 10-2
	Atherosclerosis severity	0.113	0.053	0.01, 0.217	3.2 x 10-2
	Atherosclerosis (any)	0.189	0.073	0.046, 0.332	9.5 x 10-3
	CAA severity	0.103	0.051	0.003, 0.203	4.3 x 10-2
	CAA (any)	0.256	0.058	0.143, 0.37	9.6 x 10-6
	Any CBVD	0.202	0.127	-0.047, 0.451	1.1 x 10-1
VBI	Hemorrhages	0.251	0.203	-0.147, 0.649	2.2 x 10-1
	Infarcts/lacunes	0.131	0.065	0.005, 0.258	4.2 x 10-2
	Microinfarcts	0.111	0.069	-0.023, 0.246	1.1 x 10-1
	VBI (any)	0.046	0.045	-0.043, 0.134	3.1 x 10-1
	WMR severity	-0.1	0.278	-0.644, 0.444	7.2 x 10-1
	WMR (any)	0.212	0.103	0.01, 0.414	4.0 x 10-2
LBD	LBD (any/none)	0.131	0.045	0.043, 0.219	3.6 x 10-3
	LBD (5 groups)	0.15	0.055	0.042, 0.259	6.6 x 10-3
	LBD (3 groups)	0.046	0.047	-0.047, 0.139	3.3 x 10-1
TDP-43	TDP-43 severity	0.205	0.151	-0.092, 0.502	1.8 x 10-1
	TDP-43 (any)	0.41	0.128	0.159, 0.66	1.4 x 10-3
HS	HS	0.123	0.083	-0.04, 0.285	1.4 x 10-1
Analyses used Model 2 throughout, excluding APOE region; liability scale; intercept constrained to 1. Shaded p-values indicate significance (p < 0.05).
Abbreviations: AD, Alzheimer’s disease; ADNC, AD neuropathologic change; CAA, cerebral amyloid angiopathy; CI, confidence interval; CERAD, Consortium to Establish a Registry for AD neuritic plaque score; CBVD, cerebrovascular disease; HS, hippocampal sclerosis; LBD, Lewy body disease; SE, standard error; TDP-43, TAR DNA-binding protein 43; VBI, vascular brain injury; WMR, white matter rarefaction
