# Supplementary material for: Genome wide association study meta-analysis of neuropathologic lesions of Alzheimer’s disease and related dementias in a multi-site autopsy cohort
Source: PLoS Genet. 2026 Jun 29;22(6):e1012170. doi: 10.1371/journal.pgen.1012170 (PMC13340787; doi:10.1371/journal.pgen.1012170)
Supplement: S10 Table — Genetic correlations only calculated when individual SNP heritabilities were significantly greater than zero (i.e., p < 0.05 in S8 Table). Some comparisons not included due to poor model convergence. (XLSX) [file pgen.1012170.s030.xlsx]

## Sheet: Table S10
Table S10. Estimated SNP-based genetic correlation (shared heritability) across between neuropathological phenotypes
Genetic correlations only calculated when individual SNP heritabilities were significantly greater than zero (i.e., p < 0.05 in Table S8). Some comparisons not included due to poor model convergence.
Phenotyp1	Phenotype2	rg	rg (CI)	se	p	h2_liab	h2_liab_se	h2_int	h2_int_se	gcov_int	gcov_int_se
PD Braak	PD Braak (3 cat)	1.0351	(0.91,1.16)	0.0653	1.238e-56	0.0484	0.064	0.9997	0.0063	0.9854	0.0064
CAA	CAA (any/none)	0.7989	(0.43,1.16)	0.1862	1.7892e-05	0.1066	0.0827	1.0151	0.0065	0.8181	0.0058
AD Braak	B Score	1.0932	(0.29,1.89)	0.4077	0.0073	0.0485	0.084	1.0184	0.0064	0.8989	0.0061
CERAD (C Score)	AP (any/none)	0.8657	(0.18,1.55)	0.3489	0.0131	0.2591	0.1364	1.0086	0.0056	0.6073	0.0055
AP (any/none)	CAA (any/none)	0.9816	(0.05,1.92)	0.4777	0.0399	0.1042	0.0826	1.0154	0.0065	0.2436	0.0049
AP (any/none)	CAA	1.0557	(0.03,2.08)	0.5246	0.0442	0.0923	0.0718	1.0013	0.0062	0.2288	0.0046
Atherosclerosis	Atherosclerosis (any/none)	1.4179	(0.02,2.82)	0.7149	0.0473	0.0595	0.0915	1.0112	0.0064	0.7211	0.0052
CERAD (C Score)	CAA (any/none)	1.678	(-0.23,3.58)	0.9719	0.0842	0.1019	0.0829	1.0157	0.0065	0.2674	0.0053
CERAD (C Score)	CAA	1.4466	(-0.39,3.28)	0.9365	0.1224	0.0893	0.072	1.0016	0.0062	0.2353	0.0051
CERAD (C Score)	B Score	1.697	(-0.69,4.08)	1.2162	0.1629	0.0483	0.0845	1.0184	0.0064	0.5685	0.0059
AP (any/none)	PD Braak	1.1424	(-0.78,3.07)	0.9833	0.2453	0.0632	0.0742	1.0104	0.0065	0.0746	0.0049
TDP-43 (3 cat)	CAA	-2.3079	(-6.24,1.62)	2.0057	0.2499	0.0895	0.0723	1.0017	0.0063	0.0609	0.0051
TDP-43 (any/none)	TDP-43 (3 cat)	1.6468	(-1.29,4.58)	1.4972	0.2714	0.1535	0.1959	1.0022	0.0065	0.8621	0.0061
CERAD (C Score)	AD Braak	2.1107	(-1.71,5.93)	1.9501	0.2791	0.0408	0.0727	1.0168	0.0066	0.5432	0.0058
AP (any/none)	PD Braak (3 cat)	1.189	(-0.98,3.36)	1.1091	0.2837	0.0485	0.064	0.9997	0.0063	0.0756	0.005
TDP-43 (3 cat)	CAA (any/none)	-1.5533	(-4.4,1.3)	1.454	0.2854	0.1014	0.083	1.0157	0.0066	0.0385	0.0051
B Score	CAA (any/none)	1.1424	(-1,3.28)	1.0916	0.2953	0.101	0.0826	1.0157	0.0064	0.2628	0.0047
AP (any/none)	AD Braak	1.105	(-1.03,3.24)	1.0878	0.3097	0.0409	0.0729	1.0167	0.0067	0.3522	0.0048
Arteriolosclerosis	Arteriolosclerosis (any/none)	1.1019	(-1.04,3.25)	1.0949	0.3142	0.0468	0.1076	1.0094	0.0065	0.7505	0.0058
B Score	CAA	1.1646	(-1.11,3.44)	1.1595	0.3152	0.0895	0.0719	1.0016	0.0062	0.2357	0.0046
AP (any/none)	B Score	0.6789	(-0.65,2.01)	0.678	0.3167	0.0494	0.0845	1.0183	0.0064	0.3755	0.0046
AP (any/none)	Atherosclerosis	-0.504	(-1.5,0.49)	0.5079	0.321	0.1071	0.0688	1.0007	0.0059	0.0458	0.0046
Atherosclerosis	CAA (any/none)	-0.501	(-1.56,0.55)	0.5381	0.3518	0.1073	0.0826	1.0151	0.0064	0.0533	0.0046
CERAD (C Score)	PD Braak	1.4804	(-1.87,4.83)	1.7094	0.3865	0.0616	0.0742	1.0106	0.0065	0.0367	0.005
AD Braak	CAA (any/none)	1.0464	(-1.43,3.53)	1.2657	0.4084	0.1012	0.0828	1.0157	0.0065	0.2587	0.0047
PD Braak	TDP-43 (3 cat)	-2.1622	(-7.31,2.98)	2.6247	0.4101	0.151	0.1959	1.0024	0.0065	0.0653	0.0046
CERAD (C Score)	Atherosclerosis (any/none)	-1.1847	(-4.02,1.65)	1.446	0.4126	0.0648	0.0924	1.0108	0.0063	0.045	0.0047
CERAD (C Score)	PD Braak (3 cat)	1.5056	(-2.1,5.11)	1.8407	0.4134	0.0469	0.064	0.9999	0.0063	0.0482	0.005
TDP-43 (3 cat)	Atherosclerosis (any/none)	-1.6548	(-5.67,2.36)	2.0498	0.4195	0.0549	0.0914	1.0116	0.0063	0.0362	0.0042
Atherosclerosis	CAA	-0.3786	(-1.33,0.57)	0.4865	0.4364	0.0945	0.0721	1.001	0.0062	0.0525	0.0047
PD Braak (3 cat)	TDP-43 (3 cat)	-2.1997	(-7.82,3.42)	2.8695	0.4433	0.1512	0.1957	1.0024	0.0065	0.063	0.0046
Atherosclerosis (any/none)	Arteriolosclerosis	1.1932	(-1.95,4.33)	1.6014	0.4562	0.055	0.0829	1.0111	0.0062	0.1783	0.0042
AP (any/none)	TDP-43 (3 cat)	-0.5552	(-2.02,0.91)	0.7494	0.4588	0.1554	0.197	1.0022	0.0065	0.052	0.0046
AD Braak	TDP-43 (3 cat)	-1.4653	(-5.4,2.47)	2.0054	0.465	0.1546	0.1962	1.0022	0.0065	0.0914	0.0044
Atherosclerosis	Arteriolosclerosis	0.4901	(-0.85,1.83)	0.6855	0.4746	0.056	0.0829	1.011	0.0062	0.2234	0.0044
B Score	PD Braak	1.0026	(-1.91,3.91)	1.4855	0.4997	0.0634	0.0742	1.0104	0.0065	0.0444	0.0046
Atherosclerosis (any/none)	CAA (any/none)	-0.6455	(-2.54,1.25)	0.9671	0.5045	0.107	0.0826	1.0151	0.0064	0.0947	0.0047
PD Braak (3 cat)	Atherosclerosis (any/none)	0.6991	(-1.38,2.78)	1.0629	0.5107	0.064	0.0925	1.0108	0.0063	0.0086	0.0048
TDP-43 (any/none)	CAA	-2.2565	(-9.23,4.72)	3.5577	0.5259	0.0982	0.0721	1.0006	0.0062	0.0442	0.005
CERAD (C Score)	WMR (any/none)	1.312	(-2.75,5.38)	2.0743	0.5271	0.0687	0.1468	1.0081	0.0062	-0.0069	0.0044
B Score	PD Braak (3 cat)	0.9402	(-1.98,3.86)	1.491	0.5283	0.0482	0.064	0.9997	0.0063	0.0647	0.0045
B Score	TDP-43 (3 cat)	-1.0404	(-4.32,2.24)	1.6737	0.5342	0.1539	0.1961	1.0022	0.0065	0.0837	0.0046
B Score	Arteriolosclerosis	-1.0782	(-4.49,2.33)	1.7412	0.5358	0.058	0.0839	1.0108	0.0063	0.0375	0.0042
TDP-43 (any/none)	CAA (any/none)	-1.6939	(-7.12,3.74)	2.7708	0.541	0.1113	0.0828	1.0146	0.0065	0.0481	0.005
B Score	Atherosclerosis	-0.8244	(-3.56,1.91)	1.3956	0.5547	0.1002	0.069	1.0014	0.0059	0.0503	0.0048
PD Braak	Atherosclerosis (any/none)	0.5342	(-1.26,2.33)	0.9137	0.5588	0.0645	0.0923	1.0108	0.0063	0.0069	0.0048
AD Braak	Arteriolosclerosis	-1.2641	(-5.55,3.02)	2.1846	0.5628	0.0566	0.0836	1.0109	0.0062	0.0402	0.0044
AD Braak	CAA	0.5555	(-1.34,2.45)	0.9662	0.5654	0.0902	0.072	1.0015	0.0062	0.2361	0.0045
B Score	TDP-43 (any/none)	-3.4152	(-15.07,8.24)	5.9455	0.5657	0.0652	0.1614	1.0166	0.0066	0.1032	0.0046
CERAD (C Score)	Atherosclerosis	-0.4051	(-1.8,0.99)	0.7101	0.5683	0.1066	0.0688	1.0007	0.0059	0.0635	0.0049
Atherosclerosis (any/none)	CAA	-0.4682	(-2.08,1.15)	0.8235	0.5696	0.0943	0.0722	1.001	0.0062	0.0749	0.0046
TDP-43 (any/none)	Atherosclerosis (any/none)	-2.4392	(-11.06,6.18)	4.3961	0.579	0.0534	0.0913	1.0118	0.0064	0.0325	0.0045
PD Braak	TDP-43 (any/none)	-2.4973	(-11.91,6.92)	4.8037	0.6031	0.0638	0.1608	1.0167	0.0066	0.0729	0.0044
AD Braak	TDP-43 (any/none)	-3.113	(-15.11,8.88)	6.1184	0.6109	0.0658	0.161	1.0166	0.0066	0.1061	0.0046
PD Braak (3 cat)	TDP-43 (any/none)	-3.0086	(-14.78,8.77)	6.007	0.6165	0.0615	0.1607	1.0168	0.0066	0.0729	0.0043
WMR (any/none)	Atherosclerosis	-0.7184	(-3.54,2.1)	1.4372	0.6172	0.1117	0.0693	1.0002	0.006	0.0776	0.0044
B Score	Atherosclerosis (any/none)	-0.7945	(-4.03,2.44)	1.6504	0.6302	0.0606	0.0921	1.0111	0.0063	0.045	0.0044
TDP-43 (any/none)	Atherosclerosis	-0.6821	(-3.46,2.09)	1.4166	0.6302	0.0987	0.0685	1.0017	0.006	0.0127	0.0047
WMR (any/none)	CAA (any/none)	-0.6267	(-3.35,2.09)	1.3874	0.6515	0.1025	0.0832	1.0156	0.0066	0.0475	0.0045
PD Braak	Arteriolosclerosis (any/none)	2.2304	(-7.64,12.1)	5.037	0.6579	0.0453	0.1073	1.0094	0.0065	0.0225	0.0044
AP (any/none)	TDP-43 (any/none)	-0.468	(-2.54,1.61)	1.0594	0.6587	0.0672	0.1622	1.0165	0.0066	0.0404	0.0048
WMR (any/none)	Arteriolosclerosis	-2.14	(-11.95,7.67)	5.0039	0.6689	0.0483	0.0838	1.0117	0.0062	0.2272	0.0043
PD Braak (3 cat)	WMR (any/none)	0.7465	(-2.72,4.21)	1.7679	0.6729	0.0604	0.1464	1.0086	0.0062	0.045	0.0044
PD Braak	WMR (any/none)	0.6866	(-2.51,3.89)	1.6326	0.6741	0.0584	0.1465	1.0087	0.0062	0.0331	0.0044
TDP-43 (3 cat)	Atherosclerosis	-0.3141	(-1.78,1.15)	0.7476	0.6744	0.1007	0.0688	1.0014	0.0059	0.0183	0.0047
PD Braak (3 cat)	CAA	0.2737	(-1.03,1.58)	0.6648	0.6805	0.0882	0.0722	1.0018	0.0062	0.0218	0.0046
WMR (any/none)	CAA	-0.5993	(-3.45,2.25)	1.4555	0.6805	0.0875	0.0715	1.0017	0.0062	0.0545	0.0046
AP (any/none)	Atherosclerosis (any/none)	-0.2876	(-1.66,1.09)	0.7018	0.682	0.0661	0.092	1.0107	0.0063	0.0335	0.0043
TDP-43 (any/none)	Arteriolosclerosis	-0.895	(-5.24,3.45)	2.2193	0.6867	0.0537	0.0828	1.0113	0.0062	0.0497	0.005
AD Braak	Atherosclerosis	-0.6366	(-3.74,2.47)	1.5842	0.6878	0.1006	0.0687	1.0014	0.0059	0.0578	0.005
AP (any/none)	Arteriolosclerosis (any/none)	-0.4164	(-2.48,1.65)	1.0535	0.6926	0.046	0.1074	1.0093	0.0065	0.0154	0.0044
PD Braak (3 cat)	Arteriolosclerosis (any/none)	2.6181	(-10.73,15.96)	6.8096	0.7006	0.0435	0.1076	1.0095	0.0065	0.0245	0.0044
PD Braak (3 cat)	Arteriolosclerosis	0.4448	(-1.83,2.72)	1.1629	0.7021	0.0544	0.0837	1.0111	0.0063	0.0268	0.0046
AP (any/none)	Arteriolosclerosis	-0.2841	(-1.75,1.18)	0.7493	0.7046	0.0567	0.0836	1.0109	0.0063	0.0232	0.0046
AD Braak	PD Braak	0.3549	(-1.48,2.19)	0.9382	0.7052	0.0641	0.0741	1.0103	0.0065	0.0328	0.0043
AD Braak	PD Braak (3 cat)	0.3258	(-1.54,2.19)	0.9506	0.7318	0.0485	0.0639	0.9997	0.0063	0.0554	0.0044
AD Braak	Atherosclerosis (any/none)	-0.4575	(-3.13,2.22)	1.364	0.7373	0.061	0.092	1.0112	0.0063	0.0519	0.0046
AP (any/none)	WMR (any/none)	-0.321	(-2.29,1.65)	1.0043	0.7492	0.0596	0.1472	1.0087	0.0062	0.0489	0.0041
Arteriolosclerosis	CAA (any/none)	0.236	(-1.22,1.69)	0.7406	0.75	0.105	0.0831	1.0153	0.0064	0.07	0.0046
WMR (any/none)	TDP-43 (any/none)	0.5847	(-3.25,4.42)	1.9589	0.7653	0.0609	0.1604	1.0168	0.0066	0.0383	0.0046
TDP-43 (3 cat)	Arteriolosclerosis (any/none)	1.3746	(-8.25,11)	4.9099	0.7795	0.0412	0.1082	1.0099	0.0064	0.0235	0.0048
PD Braak	Arteriolosclerosis	0.2702	(-1.66,2.21)	0.9872	0.7843	0.0545	0.0836	1.0111	0.0063	0.0248	0.0046
Atherosclerosis	Arteriolosclerosis (any/none)	-0.257	(-2.19,1.68)	0.9879	0.7948	0.0469	0.1075	1.0094	0.0065	0.1495	0.0042
PD Braak	CAA (any/none)	-0.1535	(-1.49,1.18)	0.6807	0.8216	0.1051	0.0824	1.0153	0.0064	0.0338	0.0047
CERAD (C Score)	TDP-43 (any/none)	-0.3425	(-3.34,2.65)	1.5284	0.8227	0.0673	0.1614	1.0165	0.0066	0.0829	0.0049
PD Braak	Atherosclerosis	-0.1246	(-1.32,1.07)	0.6095	0.838	0.1052	0.0686	1.0009	0.0059	0.0048	0.0046
PD Braak	CAA	0.1228	(-1.1,1.34)	0.622	0.8436	0.0889	0.0721	1.0017	0.0062	0.0165	0.0046
B Score	WMR (any/none)	-0.3722	(-4.17,3.43)	1.9388	0.8478	0.0594	0.1468	1.0087	0.0062	0.0327	0.005
CERAD (C Score)	Arteriolosclerosis	0.1702	(-1.66,2)	0.9315	0.855	0.0557	0.0836	1.011	0.0062	0.0345	0.0048
WMR (any/none)	Atherosclerosis (any/none)	0.242	(-2.37,2.85)	1.3321	0.8559	0.0644	0.0927	1.0108	0.0063	0.0674	0.0047
AD Braak	WMR (any/none)	-0.2712	(-3.65,3.11)	1.7253	0.8751	0.0579	0.1473	1.0088	0.0062	0.0423	0.0047
Arteriolosclerosis (any/none)	CAA (any/none)	0.1266	(-1.7,1.95)	0.9318	0.892	0.1052	0.0831	1.0153	0.0065	0.0692	0.0046
TDP-43 (3 cat)	Arteriolosclerosis	-0.133	(-2.27,2)	1.0879	0.9027	0.0544	0.0841	1.0111	0.0063	0.0481	0.0048
CERAD (C Score)	Arteriolosclerosis (any/none)	0.714	(-11.09,12.51)	6.02	0.9056	0.0401	0.1075	1.0098	0.0065	0.006	0.0042
Atherosclerosis (any/none)	Arteriolosclerosis (any/none)	0.1419	(-2.69,2.97)	1.4428	0.9216	0.0477	0.1074	1.0093	0.0064	0.1739	0.0048
PD Braak (3 cat)	CAA (any/none)	-0.0695	(-1.46,1.32)	0.7085	0.9219	0.1051	0.0823	1.0153	0.0064	0.0395	0.0048
CERAD (C Score)	TDP-43 (3 cat)	0.0855	(-1.95,2.12)	1.0369	0.9343	0.1574	0.1966	1.0021	0.0065	0.0698	0.0049
Arteriolosclerosis	CAA	-0.0714	(-1.8,1.66)	0.8809	0.9354	0.0937	0.072	1.0011	0.0061	0.0937	0.0049
AD Braak	Arteriolosclerosis (any/none)	-0.1251	(-4.14,3.89)	2.0491	0.9513	0.0415	0.1076	1.0097	0.0065	-0.0004	0.0042
WMR (any/none)	TDP-43 (3 cat)	-0.0548	(-2.48,2.37)	1.2384	0.9647	0.151	0.1958	1.0024	0.0065	0.0359	0.0045
B Score	Arteriolosclerosis (any/none)	-0.0476	(-3.23,3.14)	1.6256	0.9766	0.0419	0.1078	1.0097	0.0065	0.0069	0.0042
PD Braak (3 cat)	Atherosclerosis	0.0173	(-1.24,1.27)	0.6414	0.9785	0.1043	0.0686	1.001	0.0059	0.0088	0.0045
Arteriolosclerosis (any/none)	CAA	-0.0152	(-2.07,2.04)	1.05	0.9884	0.0952	0.072	1.0009	0.0061	0.0664	0.0046
