# Supplementary material for: Genome wide association study meta-analysis of neuropathologic lesions of Alzheimer’s disease and related dementias in a multi-site autopsy cohort
Source: PLoS Genet. 2026 Jun 29;22(6):e1012170. doi: 10.1371/journal.pgen.1012170 (PMC13340787; doi:10.1371/journal.pgen.1012170)
Supplement: S11 Table — See Supplemental Text for methodology. (XLSX) [file pgen.1012170.s031.xlsx]

## Sheet: Table S11
Table S11: Cell/Tissue-specific heritability enrichment p-values (GTEx, multi tissue)
Tissue/Cell Type	Tissue category	ADNC Score	AP (any/none)	CERAD (C Score)	Thal Phase	B Score	AD Braak	Arteriolo- sclerosis (any/none)	Arteriolo- sclerosis	Athero- sclerosis (any/none)	Athero- sclerosis	CAA (any/none)	CAA	Infarcts/ lacunes	PD Braak (any/none)	PD Braak	TDP-43 (any/none)	WMR (any/none)
A10.165.114.830.500.750.Subcutaneous.Fat..Abdominal	Adipose	0.469722	0.290381	0.38469	0.542278	0.674421	0.870925	0.452018	0.0373561	0.652303	0.882365	0.852296	0.923885	0.471393	0.778274	0.922086	0.549499	0.756371
A10.165.114.830.750.Subcutaneous.Fat	Adipose	0.346532	0.378881	0.285992	0.525002	0.507163	0.804936	0.34413	0.0348949	0.419626	0.636076	0.705153	0.849105	0.570532	0.738341	0.922674	0.417875	0.765194
A11.329.114.Adipocytes	Adipose	0.739399	0.401268	0.795203	0.790284	0.186174	0.168677	0.700996	0.0408928	0.694316	0.842981	0.216775	0.214436	0.387895	0.637256	0.697832	0.622356	0.741557
Adipose_Subcutaneous	Adipose	0.21169	0.601404	0.1265	0.305603	0.507392	0.718389	0.311663	0.0190334	0.939315	0.785553	0.814824	0.826086	0.399239	0.325075	0.393042	0.23801	0.598321
Adipose_Visceral_(Omentum)	Adipose	0.19049	0.478835	0.495443	0.608907	0.90793	0.929759	0.666318	0.154799	0.711115	0.965887	0.945596	0.971002	0.30874	0.0684797	0.0781377	0.133273	0.409244
A02.835.583.443.800.800.Synovial.Fluid	Blood/Immune	0.538624	0.293728	0.291267	0.552421	0.410517	0.289084	0.781549	0.754946	0.681208	0.364213	0.469562	0.698615	0.799196	0.85507	0.667136	0.389802	0.40067
A10.549.400.Lymph.Nodes	Blood/Immune	0.52061	0.731389	0.582878	0.856333	0.284127	0.391512	0.0657966	0.593195	0.646488	0.167516	0.243193	0.64996	0.893722	0.991322	0.98196	0.847814	0.99287
A10.549.Lymphoid.Tissue	Blood/Immune	0.639305	0.726912	0.467152	0.782879	0.389012	0.452274	0.13204	0.432826	0.747574	0.121249	0.526222	0.552525	0.909336	0.999123	0.998155	0.744172	0.846872
A11.118.637.555.567.562.440.Precursor.Cells..B.Lymphoid	Blood/Immune	0.45657	0.443805	0.717488	0.44164	0.561069	0.542093	0.462258	0.535506	0.380296	0.442035	0.605548	0.40529	0.96436	0.803447	0.759961	0.379968	0.554544
A11.118.637.555.567.562.B.Lymphocytes	Blood/Immune	0.938021	0.77427	0.427218	0.855533	0.924741	0.915509	0.52429	0.5083	0.137241	0.150368	0.573611	0.291789	0.612961	0.892287	0.809284	0.318021	0.33998
A11.118.637.555.567.569.200.700.T.Lymphocytes..Regulatory	Blood/Immune	0.709738	0.375942	0.833174	0.726988	0.673745	0.679923	0.121989	0.110651	0.33237	0.135702	0.663802	0.737238	0.599561	0.928199	0.847543	0.77156	0.360045
A11.118.637.555.567.569.T.Lymphocytes	Blood/Immune	0.893373	0.709584	0.777901	0.955078	0.226087	0.169055	0.496292	0.492913	0.239759	0.259857	0.452039	0.553158	0.957824	0.955309	0.888819	0.201998	0.427137
A11.118.637.Leukocytes	Blood/Immune	0.0462927	0.952513	0.130324	0.31077	0.153058	0.0297085	0.320706	0.433041	0.686256	0.564451	0.695903	0.559238	0.62425	0.931606	0.920777	0.784841	0.336041
A11.329.372.600.Macrophages..Alveolar	Blood/Immune	0.139723	0.392169	0.0913232	0.195835	0.289739	0.426406	0.304464	0.117763	0.462718	0.340092	0.228635	0.265343	0.328834	0.588946	0.555336	0.476577	0.373222
A11.443.Erythroid.Cells	Blood/Immune	0.240943	0.0674726	0.159386	0.290351	0.465787	0.691552	0.426684	0.529299	0.744232	0.8042	0.655076	0.784546	0.871217	0.348207	0.280399	0.140338	0.244313
A11.627.340.360.Granulocyte.Precursor.Cells	Blood/Immune	0.194673	0.428404	0.571877	0.774083	0.502582	0.635694	0.953469	0.983711	0.000682686	0.0043909	0.80155	0.967145	0.333404	0.78616	0.695055	0.423951	0.23409
A11.627.624.249.Monocyte.Macrophage.Precursor.Cells	Blood/Immune	0.436662	0.115587	0.0431788	0.507224	0.437583	0.425867	0.20056	0.466151	0.232959	0.320084	0.485229	0.819484	0.897374	0.406799	0.312692	0.71855	0.482713
A11.627.635.Myeloid.Progenitor.Cells	Blood/Immune	0.0257518	0.0419405	0.0046208	0.253524	0.235017	0.34363	0.424566	0.517656	0.0106001	0.176369	0.206698	0.624522	0.931592	0.499415	0.228223	0.568185	0.239212
A11.872.378.590.635.Granulocyte.Macrophage.Progenitor.Cells	Blood/Immune	0.101151	0.170067	0.0721598	0.324546	0.480359	0.41909	0.402944	0.665566	0.0762009	0.236403	0.511105	0.749408	0.390323	0.385649	0.230425	0.953461	0.449962
A11.872.378.590.817.Megakaryocyte.Erythroid.Progenitor.Cells	Blood/Immune	0.0880503	0.0108145	0.0121623	0.0525153	0.152102	0.562205	0.299978	0.717681	0.0271888	0.260472	0.373421	0.50179	0.992223	0.964945	0.843284	0.157538	0.188808
A11.872.378.Hematopoietic.Stem.Cells	Blood/Immune	0.0690716	0.175175	0.169095	0.353157	0.822684	0.829091	0.239313	0.799183	0.0164401	0.370527	0.620047	0.782201	0.948404	0.681914	0.439	0.646033	0.312416
A15.145.229.188.Blood.Platelets	Blood/Immune	0.0830991	0.731045	0.339918	0.79735	0.750996	0.651848	0.933067	0.665196	0.812331	0.243423	0.502085	0.244409	0.176049	0.407537	0.538294	0.854925	0.552488
A15.145.229.637.555.567.562.725.Plasma.Cells	Blood/Immune	0.828895	0.889723	0.358513	0.828576	0.944148	0.895547	0.101839	0.144676	0.315226	0.18992	0.377929	0.215593	0.418052	0.861568	0.695412	0.244991	0.203587
A15.145.229.637.555.567.569.200.CD4.Positive.T.Lymphocytes	Blood/Immune	0.916104	0.557872	0.761232	0.892845	0.814467	0.766027	0.267538	0.221733	0.611928	0.491976	0.733733	0.507586	0.56054	0.971062	0.936385	0.468127	0.500678
A15.145.229.637.555.Leukocytes..Mononuclear	Blood/Immune	0.4958	0.651691	0.448953	0.797521	0.404333	0.318019	0.3666	0.554209	0.876219	0.826626	0.360504	0.515411	0.874029	0.996686	0.996035	0.111848	0.659702
A15.145.229.Blood.Cells	Blood/Immune	0.591837	0.657263	0.168881	0.84905	0.464594	0.135496	0.653942	0.815217	0.562284	0.580328	0.622382	0.733696	0.852239	0.948564	0.883593	0.709328	0.720922
A15.145.300.Fetal.Blood	Blood/Immune	0.00839423	0.277427	0.291006	0.239186	0.352507	0.378601	0.664689	0.703997	0.297338	0.628851	0.519186	0.870867	0.383626	0.890839	0.810445	0.633805	0.0654734
A15.145.846.Serum	Blood/Immune	0.400278	0.289783	0.145805	0.536963	0.506414	0.38746	0.73045	0.308594	0.070272	0.04791	0.610768	0.458014	0.161461	0.849348	0.729964	0.377235	0.197623
A15.145.Blood	Blood/Immune	0.602033	0.653314	0.264556	0.852613	0.497307	0.282657	0.715413	0.663421	0.694757	0.601937	0.680808	0.809772	0.863728	0.986628	0.968359	0.754346	0.128519
A15.378.316.580.Monocytes	Blood/Immune	0.00843064	0.666954	0.00609654	0.122305	0.0568181	0.105552	0.225992	0.639716	0.224694	0.269102	0.420326	0.505243	0.0179591	0.491251	0.327016	0.696965	0.171099
A15.378.316.Bone.Marrow.Cells	Blood/Immune	0.0818586	0.262467	0.0351084	0.420308	0.0502063	0.0299568	0.244479	0.80991	0.322202	0.2079	0.618111	0.573681	0.023044	0.414938	0.0951129	0.915221	0.068046
A15.382.490.315.583.Neutrophils	Blood/Immune	0.182279	0.0039078	0.0499251	0.920983	0.263453	0.124591	0.579569	0.708906	0.382837	0.0670819	0.340117	0.557873	0.166725	0.166749	0.0259125	0.893988	0.0175938
A15.382.490.555.567.537.Killer.Cells..Natural	Blood/Immune	0.439001	0.524349	0.713537	0.907824	0.716495	0.520683	0.8912	0.608368	0.111223	0.105161	0.916565	0.884324	0.918935	0.989242	0.947273	0.165972	0.0443982
A15.382.490.555.567.622.Lymphocytes..Null	Blood/Immune	0.792594	0.362062	0.597861	0.748787	0.939441	0.990128	0.533312	0.0617725	0.12355	0.1182	0.899111	0.593534	0.853632	0.911086	0.972546	0.628134	0.0152586
A15.382.490.555.567.Lymphocytes	Blood/Immune	0.61224	0.43183	0.383179	0.973097	0.509855	0.42039	0.241201	0.399971	0.297583	0.639779	0.567968	0.212079	0.935044	0.956592	0.944816	0.282382	0.533271
A15.382.520.604.700.Spleen	Blood/Immune	0.750652	0.576454	0.226224	0.814022	0.199188	0.13154	0.495806	0.554388	0.80367	0.324003	0.66414	0.767052	0.541441	0.925884	0.949621	0.31244	0.887638
A15.382.520.604.800.Palatine.Tonsil	Blood/Immune	0.449953	0.484896	0.0685654	0.254155	0.137839	0.250933	0.376113	0.501807	0.377948	0.0710638	0.457549	0.55674	0.999842	0.649661	0.348177	0.876152	0.623363
A15.382.680.Phagocytes	Blood/Immune	0.00338831	0.439654	0.00291815	0.188047	0.103603	0.184517	0.147834	0.740367	0.640633	0.250477	0.154837	0.436741	0.0128995	0.712365	0.484769	0.833985	0.167461
A15.382.812.260.Dendritic.Cells	Blood/Immune	0.100884	0.268516	0.0265289	0.265442	0.00861555	0.0709277	0.831554	0.742358	0.395173	0.334339	0.541469	0.815119	0.0242829	0.528946	0.601772	0.765052	0.28097
A15.382.812.522.Macrophages	Blood/Immune	0.0889965	0.179981	0.0112664	0.342879	0.00538817	0.0263091	0.392772	0.643424	0.326539	0.0468511	0.606799	0.807232	0.0331621	0.619669	0.692781	0.714521	0.133151
A15.382.812.Mononuclear.Phagocyte.System	Blood/Immune	0.013546	0.392491	0.00688418	0.118961	0.0699108	0.101063	0.284783	0.455764	0.300736	0.0980002	0.397044	0.725516	0.00738776	0.868089	0.804487	0.58948	0.0786434
A15.382.Immune.System	Blood/Immune	0.405052	0.588184	0.270614	0.571056	0.537465	0.327307	0.670036	0.951182	0.696619	0.250296	0.129466	0.408079	0.517763	0.985888	0.95783	0.7074	0.947958
Cells_EBV-transformed_lymphocytes	Blood/Immune	0.148408	0.644403	0.0718827	0.593059	0.0315049	0.0716817	0.546986	0.499555	0.369901	0.95971	0.656366	0.783218	0.430853	0.988298	0.973343	0.753425	0.150013
Spleen	Blood/Immune	0.0606729	0.625753	0.469526	0.290214	0.130451	0.0397519	0.785032	0.870574	0.295992	0.288716	0.194249	0.633932	0.251408	0.996119	0.993468	0.393953	0.988857
Whole_Blood	Blood/Immune	0.535358	0.185243	0.123942	0.930075	0.590447	0.282679	0.810475	0.388343	0.222509	0.0526292	0.420198	0.496196	0.560294	0.472103	0.35551	0.853049	0.0515881
A07.231.114.Arteries	Cardiovascular	0.452379	0.887293	0.799139	0.216955	0.995863	0.989873	0.361863	0.0413166	0.932366	0.844874	0.777936	0.789545	0.164524	0.868725	0.738498	0.826857	0.902717
A07.231.908.670.874.Umbilical.Veins	Cardiovascular	0.697523	0.281343	0.188989	0.804684	0.574356	0.618655	0.774324	0.326717	0.0749524	0.33997	0.737513	0.94301	0.409719	0.89288	0.75364	0.121278	0.222311
A07.231.908.Veins	Cardiovascular	0.818652	0.16566	0.279902	0.821999	0.520348	0.530752	0.955171	0.482029	0.169203	0.512509	0.742267	0.917215	0.325338	0.842032	0.721573	0.23704	0.347909
A07.231.Blood.Vessels	Cardiovascular	0.534415	0.0590219	0.101082	0.529913	0.491403	0.451744	0.791674	0.0868677	0.393894	0.595944	0.72988	0.832722	0.123806	0.959271	0.895909	0.130659	0.103554
A07.541.358.100.Atrial.Appendage	Cardiovascular	0.45147	0.506249	0.571265	0.901696	0.704169	0.509481	0.884524	0.251204	0.70478	0.54914	0.875325	0.343234	0.379544	0.407684	0.638112	0.0534512	0.642531
A07.541.358.Heart.Atria	Cardiovascular	0.599112	0.449172	0.501283	0.952491	0.721218	0.444919	0.82066	0.337882	0.806929	0.618371	0.717	0.160958	0.469459	0.5471	0.778906	0.0792213	0.831247
A07.541.510.110.Aortic.Valve	Cardiovascular	0.400237	0.0842445	0.190819	0.372968	0.941367	0.924344	0.328653	0.229895	0.698969	0.933327	0.842099	0.904737	0.126439	0.601401	0.723418	0.282307	0.437233
A07.541.560.Heart.Ventricles	Cardiovascular	0.780656	0.83451	0.684549	0.799497	0.356853	0.277693	0.927907	0.697075	0.582654	0.698417	0.762137	0.591833	0.820348	0.891336	0.992449	0.34781	0.928223
A07.541.Heart	Cardiovascular	0.673805	0.629905	0.585053	0.769533	0.544206	0.489627	0.939364	0.585334	0.556158	0.689066	0.695755	0.497707	0.728065	0.947508	0.996531	0.535545	0.917736
Artery_Aorta	Cardiovascular	0.372315	0.384198	0.42024	0.496109	0.35021	0.312368	0.525218	0.553855	0.393443	0.430574	0.302381	0.580317	0.467508	0.975714	0.961198	0.89097	0.712166
Artery_Coronary	Cardiovascular	0.168574	0.533775	0.404772	0.568925	0.790793	0.726088	0.833619	0.553899	0.426159	0.284951	0.0870604	0.126449	0.809472	0.824373	0.816695	0.740433	0.734781
Artery_Tibial	Cardiovascular	0.0682215	0.567129	0.542963	0.110946	0.465038	0.557362	0.658994	0.702091	0.334655	0.272612	0.0329899	0.0147282	0.116622	0.987815	0.962146	0.573608	0.491657
Heart_Atrial_Appendage	Cardiovascular	0.574005	0.243707	0.259757	0.783559	0.237982	0.32077	0.852288	0.783682	0.670191	0.167113	0.633184	0.52023	0.842457	0.835606	0.93877	0.596543	0.49441
Heart_Left_Ventricle	Cardiovascular	0.82625	0.449162	0.531063	0.924506	0.327901	0.493462	0.995426	0.981478	0.170435	0.410189	0.970118	0.703809	0.941667	0.751327	0.867593	0.358683	0.560191
A08.186.211.132.810.428.200.Cerebellum	CNS	0.121513	0.810878	0.632227	0.290234	0.0657506	0.0432672	0.16026	0.242995	0.570654	0.972068	0.893928	0.771522	0.306182	0.327939	0.468729	0.187592	0.321382
A08.186.211.132.Brain.Stem	CNS	0.225033	0.794199	0.523118	0.305708	0.0545222	0.0205708	0.276138	0.623876	0.811207	0.984618	0.823101	0.244953	0.39924	0.0665046	0.100138	0.046945	0.717608
A08.186.211.464.405.Hippocampus	CNS	0.300401	0.471366	0.446625	0.508468	0.925189	0.501719	0.809217	0.83995	0.755778	0.959379	0.518289	0.297554	0.95431	0.00584418	0.00466565	0.768667	0.651552
A08.186.211.464.710.225.Entorhinal.Cortex	CNS	0.72843	0.163873	0.322978	0.896764	0.830127	0.54653	0.435626	0.609073	0.812101	0.96987	0.361267	0.0369852	0.921411	0.0234676	0.0116533	0.73181	0.899671
A08.186.211.464.Limbic.System	CNS	0.430777	0.334856	0.372174	0.90026	0.771087	0.383376	0.574772	0.833355	0.850715	0.979568	0.408551	0.0373133	0.935549	0.00968004	0.00828203	0.658119	0.874332
A08.186.211.653.Mesencephalon	CNS	0.308401	0.010047	0.0989046	0.384999	0.845745	0.539511	0.959741	0.990978	0.51719	0.818769	0.125835	0.372761	0.756747	0.103215	0.100444	0.640735	0.982074
A08.186.211.730.317.357.352.435.Hypothalamo.Hypophyseal.System	CNS	0.931184	0.416239	0.304695	0.767504	0.923508	0.731702	0.434952	0.904681	0.856899	0.872371	0.990407	0.998676	0.982692	0.159195	0.449037	0.40531	0.342929
A08.186.211.730.317.357.Hypothalamus	CNS	0.869637	0.454264	0.344363	0.790911	0.930064	0.79117	0.448386	0.918751	0.867914	0.761719	0.951565	0.996689	0.913978	0.0424117	0.219143	0.529351	0.946341
A08.186.211.730.317.Diencephalon	CNS	0.851431	0.292418	0.206932	0.801076	0.679041	0.634402	0.548808	0.760381	0.251185	0.486597	0.206418	0.332988	0.747619	0.0297036	0.0916755	0.487677	0.981853
A08.186.211.730.885.287.249.487.Corpus.Striatum	CNS	0.144916	0.255285	0.851412	0.422623	0.860416	0.790636	0.959858	0.43079	0.124879	0.378052	0.889215	0.949916	0.546355	0.399207	0.270204	0.391942	0.780821
A08.186.211.730.885.287.249.Basal.Ganglia	CNS	0.0602482	0.00941261	0.216648	0.474862	0.268811	0.219823	0.845993	0.502641	0.361657	0.555039	0.600167	0.582007	0.905598	0.0495303	0.00849125	0.523178	0.788342
A08.186.211.730.885.287.500.270.Frontal.Lobe	CNS	0.681823	0.818736	0.897301	0.932869	0.937966	0.713162	0.772315	0.858444	0.451068	0.665514	0.287945	0.40118	0.955519	0.0330375	0.043297	0.290721	0.786467
A08.186.211.730.885.287.500.571.735.Visual.Cortex	CNS	0.943342	0.577971	0.958468	0.888354	0.88305	0.845163	0.265106	0.623351	0.258449	0.73768	0.694187	0.28455	0.693712	0.146063	0.120907	0.355453	0.477688
A08.186.211.730.885.287.500.670.Parietal.Lobe	CNS	0.0483541	0.204228	0.197111	0.342874	0.776376	0.200956	0.305996	0.659691	0.249271	0.797403	0.633096	0.191593	0.990119	0.0972787	0.0811559	0.440048	0.940502
A08.186.211.730.885.287.500.Cerebral.Cortex	CNS	0.539813	0.511635	0.379541	0.945902	0.730113	0.430629	0.768651	0.862626	0.694552	0.936074	0.496936	0.0597839	0.9251	0.0158548	0.00749798	0.692575	0.779345
A08.186.211.865.428.Metencephalon	CNS	0.12597	0.839153	0.779892	0.2686	0.110699	0.0652189	0.230228	0.358441	0.610188	0.925202	0.89619	0.788041	0.365009	0.256939	0.34778	0.144066	0.311728
A08.186.211.Brain	CNS	0.44108	0.368531	0.0691494	0.73611	0.787468	0.421406	0.7078	0.894422	0.862023	0.87234	0.507316	0.238441	0.65161	0.0413634	0.0125467	0.533762	0.990636
A09.371.729.Retina	CNS	0.350124	0.902286	0.602972	0.563349	0.269578	0.279716	0.992475	0.989563	0.129773	0.284589	0.819004	0.842647	0.782911	0.173489	0.252415	0.133109	0.702149
A11.872.653.Neural.Stem.Cells	CNS	0.189367	0.0477476	0.954576	0.111625	0.736431	0.679051	0.532748	0.907971	0.996958	0.848657	0.654841	0.21158	0.275979	0.288582	0.211692	0.0807974	0.582884
Brain_Amygdala	CNS	0.729586	0.0503431	0.71405	0.852587	0.829462	0.364074	0.676327	0.977368	0.223231	0.876318	0.57391	0.37948	0.627456	0.00199998	0.00193581	0.352365	0.243772
Brain_Anterior_cingulate_cortex_(BA24)	CNS	0.892303	0.019054	0.39773	0.94922	0.594034	0.121517	0.575008	0.919546	0.321567	0.89831	0.474975	0.285081	0.90561	0.0055635	0.00105253	0.559731	0.695991
Brain_Caudate_(basal_ganglia)	CNS	0.200182	0.0183352	0.504046	0.895222	0.759852	0.353251	0.872863	0.833789	0.487481	0.813327	0.521228	0.219714	0.580587	0.000637965	0.000248575	0.527504	0.224727
Brain_Cerebellar_Hemisphere	CNS	0.111421	0.353801	0.396149	0.0854468	0.376646	0.0982836	0.407864	0.940327	0.136137	0.672413	0.787587	0.295639	0.943907	0.146462	0.123913	0.121532	0.644913
Brain_Cerebellum	CNS	0.658477	0.322653	0.822256	0.432753	0.638844	0.316813	0.399993	0.876446	0.208513	0.645921	0.802156	0.38274	0.800651	0.153054	0.0722663	0.163932	0.842557
Brain_Cortex	CNS	0.892886	0.0116562	0.365773	0.923211	0.535637	0.0577222	0.658642	0.962211	0.222057	0.823488	0.391536	0.125773	0.978052	0.0622388	0.0197398	0.36476	0.166915
Brain_Frontal_Cortex_(BA9)	CNS	0.830634	0.00735372	0.469487	0.885444	0.889219	0.440153	0.618199	0.937582	0.161275	0.87589	0.371762	0.304225	0.939969	0.0502973	0.017462	0.655105	0.179298
Brain_Hippocampus	CNS	0.748656	0.153236	0.725323	0.822278	0.912719	0.294604	0.721187	0.972735	0.392154	0.900235	0.630762	0.321793	0.834388	0.00215416	0.00227278	0.65282	0.375464
Brain_Hypothalamus	CNS	0.718351	0.00932152	0.790781	0.871105	0.863934	0.225192	0.676374	0.931934	0.369137	0.923763	0.669609	0.254251	0.552588	0.00389605	0.00175211	0.75526	0.117096
Brain_Nucleus_accumbens_(basal_ganglia)	CNS	0.540057	0.0260302	0.615811	0.931508	0.746643	0.25686	0.777351	0.942807	0.410551	0.681594	0.513007	0.216064	0.555629	0.0201302	0.0130771	0.494653	0.245265
Brain_Putamen_(basal_ganglia)	CNS	0.278007	0.0224473	0.759661	0.811877	0.71397	0.411348	0.75426	0.903511	0.458905	0.882567	0.610791	0.271188	0.739983	0.004915	0.00325768	0.696393	0.237693
Brain_Spinal_cord_(cervical_c-1)	CNS	0.244315	0.154851	0.146906	0.646717	0.761625	0.328034	0.357974	0.806344	0.0600557	0.748257	0.692384	0.526822	0.83643	0.00344063	0.0010521	0.305615	0.326298
Brain_Substantia_nigra	CNS	0.751998	0.0255498	0.292173	0.958006	0.727406	0.21993	0.644062	0.936675	0.140576	0.936133	0.228385	0.332358	0.677661	0.00289437	0.00106252	0.182736	0.48995
A03.556.124.369.Intestinal.Mucosa	Digestive	0.671485	0.467365	0.934843	0.757133	0.761958	0.837479	0.388887	0.338798	0.528129	0.493329	0.00604529	0.0493087	0.79483	0.0479463	0.065063	0.191387	0.160174
A03.556.124.526.767.Rectum	Digestive	0.0714143	0.171437	0.416663	0.0811493	0.941382	0.649599	0.0507436	0.445339	0.305103	0.683481	0.0407492	0.148964	0.980605	0.0822869	0.0429543	0.236764	0.402115
A03.556.124.684.Intestine..Small	Digestive	0.487199	0.343479	0.315889	0.256715	0.938865	0.463361	0.0553334	0.535693	0.203935	0.381692	0.0529184	0.11206	0.604877	0.631957	0.536737	0.582521	0.798162
A03.556.124.Intestines	Digestive	0.801469	0.445612	0.395512	0.783608	0.78907	0.572113	0.026877	0.21704	0.157248	0.552753	0.0567757	0.0669925	0.884076	0.0284699	0.0258709	0.200185	0.560155
A03.556.249.124.Ileum	Digestive	0.557798	0.380676	0.572173	0.555343	0.998256	0.943178	0.0169799	0.363637	0.168618	0.154639	0.246952	0.410067	0.609346	0.220924	0.270258	0.296534	0.496675
A03.556.249.249.209.Cecum	Digestive	0.827276	0.138742	0.786777	0.775225	0.797627	0.412676	0.0889214	0.700275	0.191401	0.6573	0.0151739	0.0884658	0.915128	0.23878	0.251281	0.476302	0.0159887
A03.556.249.249.356.668.Colon..Sigmoid	Digestive	0.802904	0.397	0.884346	0.855557	0.943861	0.838035	0.00156078	0.248259	0.154922	0.368569	0.0494101	0.096214	0.943552	0.285065	0.344619	0.506773	0.267398
A03.556.249.249.356.Colon	Digestive	0.725087	0.468641	0.427982	0.824603	0.917904	0.704689	0.0105246	0.267875	0.165239	0.849367	0.0438741	0.0681622	0.855782	0.0274046	0.0356713	0.377145	0.402343
A03.556.500.760.464.Parotid.Gland	Digestive	0.768846	0.579627	0.685224	0.962421	0.542022	0.717989	0.593253	0.820759	0.705759	0.546647	0.882316	0.971618	0.244268	0.138618	0.176284	0.180177	0.798137
A03.556.500.760.Salivary.Glands	Digestive	0.756805	0.679663	0.74561	0.891379	0.52401	0.691015	0.574608	0.950121	0.721256	0.321378	0.867006	0.987292	0.441074	0.138762	0.136251	0.16427	0.923983
A03.556.875.500.Esophagus	Digestive	0.772625	0.141654	0.431454	0.868123	0.836439	0.562106	0.342115	0.817147	0.600577	0.267903	0.541962	0.518911	0.991171	0.00292728	0.00501899	0.27986	0.0813613
A03.556.875.875.Stomach	Digestive	0.915808	0.0322886	0.410272	0.781126	0.921384	0.643474	0.884855	0.930844	0.630251	0.506477	0.21855	0.411522	0.804351	0.625779	0.559382	0.124844	0.839149
A03.556.875.Upper.Gastrointestinal.Tract	Digestive	0.89805	0.0647628	0.426056	0.790411	0.864315	0.529295	0.515255	0.698378	0.5596	0.292873	0.463998	0.590308	0.964469	0.505092	0.464196	0.117787	0.270512
A03.556.Gastrointestinal.Tract	Digestive	0.958026	0.230278	0.402682	0.824361	0.932159	0.766239	0.0288992	0.174985	0.368397	0.712487	0.207067	0.168186	0.892264	0.0260458	0.0435267	0.311709	0.678094
Colon_Sigmoid	Digestive	0.367353	0.956718	0.354978	0.58694	0.652615	0.726675	0.332355	0.500659	0.527224	0.13812	0.786959	0.687614	0.319388	0.653334	0.643957	0.332694	0.148848
Colon_Transverse	Digestive	0.954212	0.945492	0.675163	0.952838	0.835678	0.566471	0.0685432	0.642842	0.937171	0.675584	0.0360095	0.190161	0.760572	0.702858	0.513356	0.136217	0.0475613
Esophagus_Gastroesophageal_Junction	Digestive	0.0608465	0.776578	0.905035	0.135183	0.991716	0.97479	0.625014	0.921651	0.434544	0.522197	0.348516	0.40828	0.621922	0.997076	0.995307	0.865541	0.392654
Esophagus_Mucosa	Digestive	0.836205	0.892976	0.589034	0.487249	0.762029	0.433608	0.0420574	0.222784	0.984087	0.674902	0.806812	0.908988	0.287637	0.386989	0.163563	0.64688	0.398924
Esophagus_Muscularis	Digestive	0.0454032	0.557717	0.748071	0.203997	0.992113	0.944725	0.836871	0.912561	0.155323	0.313549	0.412576	0.386824	0.557583	0.997824	0.995001	0.785335	0.112046
Small_Intestine_Terminal_Ileum	Digestive	0.879307	0.917235	0.239243	0.918897	0.795563	0.28379	0.0876845	0.768904	0.7885	0.259255	0.1024	0.322819	0.667481	0.272569	0.158252	0.253761	0.635855
Stomach	Digestive	0.770663	0.437957	0.679173	0.792521	0.387424	0.201792	0.851741	0.985462	0.496652	0.197223	0.447042	0.953158	0.545429	0.28458	0.128199	0.41609	0.952818
A03.620.Liver	Liver	0.988078	0.989438	0.850846	0.615506	0.73519	0.413869	0.0867993	0.311208	0.487792	0.299357	0.276969	0.589651	0.456568	0.829974	0.738598	0.669693	0.283987
A11.436.348.Hepatocytes	Liver	0.316434	0.721143	0.0882427	0.217285	0.358179	0.227461	0.198432	0.666198	0.135711	0.13774	0.109682	0.0394342	0.652414	0.375896	0.474898	0.923582	0.851379
Liver	Liver	0.996262	0.694454	0.77227	0.807823	0.893335	0.580084	0.915618	0.931033	0.436988	0.110356	0.274032	0.52648	0.77702	0.826951	0.580225	0.144312	0.538672
A02.165.Cartilage	Musculoskeletal/Connective	0.370142	0.530351	0.790906	0.475432	0.578625	0.559109	0.362649	0.481363	0.036047	0.126768	0.58521	0.733277	0.968534	0.761467	0.522369	0.504911	0.0364425
A02.633.567.850.Quadriceps.Muscle	Musculoskeletal/Connective	0.0240671	0.42328	0.377376	0.0803903	0.265204	0.504528	0.96256	0.996244	0.469941	0.277448	0.636872	0.750011	0.898687	0.919518	0.942679	0.96925	0.756349
A02.835.232.834.151.Cervical.Vertebrae	Musculoskeletal/Connective	0.329316	0.556439	0.211472	0.788041	0.0318894	0.398887	0.626335	0.346023	0.989833	0.774161	0.262613	0.104061	0.854023	0.753077	0.828281	0.9998	0.430228
A02.835.583.443.800.Synovial.Membrane	Musculoskeletal/Connective	0.321365	0.161053	0.656971	0.227477	0.328664	0.300499	0.277476	0.150243	0.531334	0.49773	0.786401	0.679914	0.196598	0.559393	0.602661	0.59072	0.825701
A05.360.319.679.690.Myometrium	Musculoskeletal/Connective	0.296405	0.431039	0.114016	0.20791	0.957515	0.928309	0.567233	0.280088	0.405508	0.38419	0.982689	0.799574	0.676919	0.215852	0.2238	0.183109	0.712341
A10.165.450.300.425.Keloid	Musculoskeletal/Connective	0.448496	0.0656627	0.279336	0.190925	0.288987	0.1434	0.217112	0.220066	0.927186	0.761402	0.463491	0.851152	0.420377	0.652849	0.730243	0.392342	0.916747
A10.165.450.300.Cicatrix	Musculoskeletal/Connective	0.272013	0.152216	0.133581	0.147358	0.382116	0.316149	0.519655	0.544237	0.916309	0.769725	0.175015	0.70203	0.553437	0.783681	0.822801	0.214747	0.963163
A10.690.467.Muscle..Smooth	Musculoskeletal/Connective	0.22679	0.270548	0.176429	0.274808	0.0994879	0.166234	0.50058	0.0965679	0.199838	0.476918	0.13626	0.188952	0.445529	0.858049	0.784943	0.725692	0.522831
A10.690.Muscles	Musculoskeletal/Connective	0.013126	0.75716	0.645311	0.282107	0.227629	0.376389	0.810201	0.932019	0.629427	0.449621	0.67717	0.682893	0.868584	0.673432	0.764406	0.887894	0.554908
A11.329.171.Chondrocytes	Musculoskeletal/Connective	0.323196	0.0403527	0.334656	0.378073	0.0846928	0.102002	0.215878	0.0970356	0.589366	0.875325	0.42459	0.567263	0.757518	0.927817	0.958301	0.46381	0.375978
A11.329.228.Fibroblasts	Musculoskeletal/Connective	0.757374	0.0733539	0.227077	0.685261	0.330277	0.499454	0.118475	0.651991	0.266482	0.397677	0.524615	0.72838	0.106212	0.917475	0.972075	0.142027	0.963898
A11.329.629.Osteoblasts	Musculoskeletal/Connective	0.449116	0.15317	0.613934	0.137148	0.328385	0.645078	0.624394	0.144791	0.716329	0.727302	0.349854	0.17693	0.720105	0.809196	0.944625	0.467983	0.657896
A11.329.830.Stromal.Cells	Musculoskeletal/Connective	0.668498	0.26376	0.0124683	0.708973	0.0555019	0.039263	0.208598	0.248809	0.146869	0.218164	0.175097	0.390711	0.369394	0.927502	0.96511	0.759223	0.941298
A11.329.Connective.Tissue.Cells	Musculoskeletal/Connective	0.501755	0.37014	0.00627538	0.615398	0.123428	0.0998382	0.116863	0.0546624	0.0828921	0.404791	0.591279	0.780109	0.0145742	0.696759	0.780392	0.559238	0.747829
A11.620.520.Myocytes..Smooth.Muscle	Musculoskeletal/Connective	0.465013	0.368531	0.465537	0.786479	0.0995382	0.136989	0.396142	0.0893309	0.745564	0.53817	0.86436	0.781123	0.300108	0.83463	0.906091	0.513332	0.486874
Cells_Transformed_fibroblasts	Musculoskeletal/Connective	0.752615	0.342409	0.0878056	0.807667	0.18156	0.388108	0.0897627	0.0826312	0.792054	0.623045	0.340878	0.758349	0.429602	0.538094	0.539724	0.16766	0.597767
Muscle_Skeletal	Musculoskeletal/Connective	0.288251	0.963929	0.999131	0.591409	0.924058	0.871579	0.875267	0.973194	0.0925722	0.186612	0.3857	0.829545	0.755609	0.71632	0.774413	0.863655	0.335595
A04.411.Lung	Other	0.427717	0.883387	0.536111	0.400813	0.971594	0.991776	0.106796	0.080975	0.437839	0.86511	0.703142	0.555644	0.594589	0.809406	0.905659	0.423346	0.301523
A04.531.520.Nasal.Mucosa	Other	0.679128	0.922077	0.674086	0.599453	0.996657	0.970268	0.237884	0.121611	0.536043	0.200839	0.853623	0.694662	0.837059	0.693492	0.655385	0.707168	0.266673
A05.360.319.114.373.Fallopian.Tubes	Other	0.553849	0.202115	0.219688	0.613302	0.133569	0.278002	0.214297	0.839951	0.42699	0.428808	0.325445	0.567548	0.89984	0.480638	0.436495	0.472685	0.566123
A05.360.319.114.630.Ovary	Other	0.389275	0.307483	0.2093	0.675998	0.348635	0.40685	0.721254	0.901324	0.633627	0.824304	0.473199	0.778495	0.965841	0.419503	0.429786	0.774906	0.655525
A05.360.319.679.256.Cervix.Uteri	Other	0.798369	0.289196	0.342137	0.814669	0.993563	0.951951	0.329699	0.528541	0.267641	0.183202	0.430292	0.836685	0.907108	0.815957	0.774124	0.894536	0.280562
A05.360.319.679.490.Endometrium	Other	0.84907	0.39259	0.455519	0.716857	0.669064	0.568185	0.403881	0.424489	0.371034	0.0757054	0.533975	0.807754	0.432784	0.355266	0.345904	0.486954	0.967523
A05.360.319.679.Uterus	Other	0.701612	0.42823	0.320948	0.582608	0.865798	0.42072	0.243224	0.589842	0.829722	0.403016	0.113856	0.559313	0.278505	0.0589663	0.0803781	0.474734	0.884752
A05.360.319.887.Vulva	Other	0.976249	0.308155	0.21652	0.732135	0.619408	0.286958	0.1724	0.270659	0.435209	0.207412	0.289151	0.556633	0.802236	0.0124516	0.0452012	0.386016	0.730514
A05.360.319.Genitalia..Female	Other	0.662837	0.109829	0.230212	0.781635	0.800219	0.543356	0.189584	0.28788	0.664113	0.559871	0.272546	0.738964	0.913654	0.351413	0.358462	0.66199	0.941676
A05.360.444.492.362.Foreskin	Other	0.231004	0.182187	0.0512709	0.306293	0.0434554	0.148682	0.245865	0.276433	0.561347	0.152354	0.380212	0.842581	0.607798	0.765449	0.739947	0.923321	0.574773
A05.360.444.Genitalia..Male	Other	0.290336	0.739523	0.0485623	0.553908	0.717215	0.909691	0.7772	0.495483	0.718513	0.811387	0.891072	0.9861	0.919646	0.449759	0.413957	0.709396	0.962576
A05.360.490.Germ.Cells	Other	0.2345	0.912384	0.165421	0.119204	0.52356	0.617394	0.162551	0.349148	0.0288274	0.00330388	0.32115	0.359848	0.48595	0.83838	0.9429	0.151611	0.407719
A05.360.Genitalia	Other	0.678765	0.683025	0.557756	0.961866	0.748718	0.795124	0.708109	0.626092	0.830714	0.55752	0.389337	0.903742	0.922813	0.19391	0.242776	0.897877	0.907204
A05.810.453.324.Kidney.Cortex	Other	0.207263	0.0577703	0.0104475	0.00477217	0.0992097	0.193221	0.493145	0.283404	0.367713	0.196714	0.00229219	0.00947115	0.672272	0.974741	0.778313	0.590061	0.248454
A05.810.453.Kidney	Other	0.285183	0.837692	0.794943	0.315253	0.409987	0.506312	0.273686	0.103655	0.493117	0.524613	0.309781	0.241979	0.121524	0.838021	0.731817	0.401483	0.793195
A05.810.890.Urinary.Bladder	Other	0.865054	0.25109	0.605891	0.864202	0.922616	0.602499	0.58592	0.781151	0.914977	0.194114	0.447433	0.170848	0.233384	0.309748	0.23463	0.507477	0.687482
A06.407.071.140.Adrenal.Cortex	Other	0.354209	0.510083	0.625792	0.43855	0.813346	0.759126	0.104904	0.00656614	0.771221	0.612929	0.929902	0.581918	0.737669	0.810868	0.833862	0.285265	0.988978
A06.407.071.Adrenal.Glands	Other	0.310734	0.271966	0.673707	0.446597	0.931634	0.869933	0.145601	0.0445331	0.893761	0.753389	0.795635	0.73745	0.720571	0.725314	0.748029	0.201103	0.99597
A06.407.312.782.Testis	Other	0.25407	0.479634	0.42891	0.318858	0.491362	0.672399	0.437327	0.271243	0.323752	0.0313176	0.977602	0.98534	0.438121	0.928401	0.949662	0.991272	0.234239
A06.407.312.Gonads	Other	0.414426	0.587922	0.314593	0.551832	0.35777	0.476729	0.591686	0.905997	0.564712	0.760349	0.42778	0.715709	0.917147	0.393736	0.439166	0.817505	0.465143
A06.407.900.Thyroid.Gland	Other	0.156363	0.537486	0.759028	0.817705	0.474699	0.57683	0.334474	0.180363	0.66237	0.657542	0.967417	0.869846	0.0772808	0.109737	0.183496	0.500976	0.835045
A06.407.Endocrine.Glands	Other	0.157368	0.382047	0.338336	0.480363	0.288373	0.25452	0.113216	0.560753	0.371765	0.707214	0.477621	0.652252	0.930707	0.22793	0.195728	0.429333	0.765356
A09.371.Eye	Other	0.699233	0.510471	0.972753	0.689745	0.365685	0.211308	0.200703	0.68253	0.606661	0.816985	0.229542	0.332585	0.400105	0.61614	0.812272	0.474827	0.617797
A10.272.497.Epidermis	Other	0.961685	0.396652	0.150933	0.848542	0.462536	0.406682	0.252927	0.515318	0.277506	0.1946	0.911066	0.524285	0.599511	0.745962	0.858891	0.446942	0.33802
A10.272.Epithelium	Other	0.715669	0.976659	0.572625	0.707127	0.919983	0.866076	0.485926	0.106688	0.676427	0.210786	0.79516	0.612015	0.949145	0.667055	0.655435	0.798465	0.311274
A10.336.707.Prostate	Other	0.123137	0.662718	0.130817	0.398443	0.725761	0.919225	0.753459	0.594484	0.721206	0.833623	0.716323	0.828279	0.945853	0.40906	0.232585	0.743939	0.976501
A10.615.284.473.Chorion	Other	0.264833	0.897536	0.0687999	0.357559	0.349496	0.244887	0.421725	0.241115	0.144589	0.0371028	0.809579	0.641628	0.47068	0.978105	0.980043	0.49874	0.891698
A10.615.550.599.Mouth.Mucosa	Other	0.912726	0.930963	0.597618	0.668171	0.864933	0.22888	0.785862	0.757636	0.630341	0.617659	0.481948	0.560287	0.989276	0.037495	0.0668433	0.929922	0.125834
A10.615.550.Mucous.Membrane	Other	0.993856	0.691967	0.320578	0.960684	0.951915	0.852195	0.0309192	0.0938133	0.88572	0.981398	0.346896	0.246999	0.7969	0.336514	0.531803	0.802257	0.17782
A10.615.789.Serous.Membrane	Other	0.28455	0.22508	0.297048	0.225234	0.743926	0.594638	0.505488	0.354248	0.553865	0.564677	0.655301	0.516818	0.420038	0.97821	0.961579	0.81123	0.73108
A10.615.Membranes	Other	0.963026	0.75829	0.388719	0.87839	0.931648	0.826637	0.0510459	0.19603	0.870079	0.957104	0.422105	0.50812	0.634737	0.223313	0.486798	0.717821	0.203136
A11.382.Endocrine.Cells	Other	0.167089	0.581015	0.094159	0.0537235	0.211141	0.179029	0.371524	0.878407	0.834112	0.578212	0.171596	0.0600585	0.524777	0.936273	0.942559	0.877499	0.128434
A11.436.275.Endothelial.Cells	Other	0.84795	0.0444285	0.192147	0.772085	0.0342356	0.104135	0.786638	0.360324	0.160247	0.242403	0.529855	0.88026	0.391469	0.913058	0.768366	0.00590862	0.164874
A11.436.294.064.Glucagon.Secreting.Cells	Other	0.0826637	0.275125	0.147375	0.168786	0.26088	0.647187	0.0876687	0.434322	0.0820991	0.40282	0.89297	0.842408	0.965828	0.756829	0.775431	0.853717	0.103146
A11.436.329.Granulosa.Cells	Other	0.140801	0.939975	0.257427	0.0308084	0.634249	0.341261	0.224055	0.447098	0.612308	0.454802	0.0740364	0.180247	0.665467	0.928853	0.964892	0.708871	0.228039
A11.436.397.Keratinocytes	Other	0.779574	0.588429	0.0588714	0.213574	0.402843	0.0871434	0.246489	0.330831	0.719183	0.0329695	0.303209	0.908434	0.8008	0.255495	0.39398	0.149941	0.401721
A11.436.Epithelial.Cells	Other	0.837285	0.948721	0.295312	0.724544	0.893435	0.927975	0.293005	0.174983	0.623139	0.341796	0.916114	0.820364	0.99707	0.478654	0.390741	0.258656	0.303774
A11.497.497.600.Oocytes	Other	0.729663	0.843581	0.20619	0.463423	0.62632	0.517572	0.299543	0.417066	0.0885647	0.00481317	0.266539	0.513702	0.540438	0.866917	0.896601	0.321846	0.464149
A11.872.040.Adult.Stem.Cells	Other	0.208131	0.295847	0.53615	0.660564	0.953851	0.958328	0.837487	0.414771	0.774788	0.424001	0.592568	0.665859	0.983437	0.884847	0.666774	0.0668658	0.0812998
A11.872.190.260.Embryoid.Bodies	Other	0.0843824	0.357806	0.294024	0.819472	0.597221	0.569369	0.803424	0.51248	0.890794	0.977442	0.404152	0.838308	0.703011	0.390757	0.387561	0.895373	0.373628
A11.872.190.Embryonic.Stem.Cells	Other	0.17252	0.0950698	0.0377226	0.692187	0.698973	0.760047	0.533144	0.370637	0.679309	0.358052	0.837466	0.45421	0.923795	0.73578	0.58301	0.377626	0.739146
A11.872.580.Mesenchymal.Stem.Cells	Other	0.480346	0.802293	0.356099	0.691113	0.133523	0.404131	0.698266	0.250057	0.818107	0.640876	0.425967	0.54348	0.0368129	0.980819	0.998317	0.632643	0.655199
A11.872.700.500.Induced.Pluripotent.Stem.Cells	Other	0.391983	0.277305	0.298634	0.715452	0.960027	0.982721	0.841288	0.433716	0.879934	0.426273	0.576106	0.744352	0.999519	0.884421	0.670418	0.300108	0.295493
A11.872.Stem.Cells	Other	0.0521864	0.128957	0.0575207	0.29161	0.128122	0.398411	0.352245	0.596857	0.465928	0.58097	0.197018	0.154916	0.805254	0.98225	0.94746	0.696945	0.0332385
A14.549.167.646.Periodontium	Other	0.93888	0.649629	0.180294	0.616994	0.684101	0.0707831	0.503665	0.125319	0.457483	0.0997925	0.17809	0.636621	0.61082	0.0978477	0.196831	0.401726	0.613407
A14.549.167.Dentition	Other	0.568455	0.485283	0.164498	0.565313	0.644431	0.12473	0.739619	0.454164	0.930449	0.669587	0.0861	0.782418	0.418447	0.320446	0.376969	0.605416	0.908003
A14.549.885.Tongue	Other	0.986657	0.200468	0.655639	0.97569	0.751012	0.776906	0.303399	0.277066	0.454384	0.00889496	0.979788	0.94224	0.11214	0.619487	0.577969	0.537631	0.444309
A14.549.Mouth	Other	0.870165	0.888839	0.416273	0.540541	0.676489	0.0812773	0.822556	0.722455	0.763439	0.445755	0.789701	0.622748	0.707385	0.033945	0.0685507	0.836529	0.54851
A14.724.557.Nasopharynx	Other	0.591096	0.567118	0.685177	0.402661	0.539631	0.494885	0.286033	0.387003	0.926232	0.685564	0.216253	0.204098	0.286533	0.45241	0.646753	0.723304	0.960731
A14.724.Pharynx	Other	0.816646	0.68515	0.496792	0.460225	0.511059	0.517351	0.379961	0.521457	0.962793	0.549321	0.631362	0.612422	0.649769	0.44359	0.415787	0.799765	0.996344
A17.815.Skin	Other	0.863319	0.235667	0.0335714	0.771445	0.0398858	0.0127759	0.475112	0.64837	0.965802	0.846722	0.651109	0.71247	0.990736	0.0968646	0.231238	0.785955	0.531145
Adrenal_Gland	Other	0.252824	0.755334	0.695691	0.482798	0.464342	0.436845	0.0224878	0.0227922	0.788283	0.981453	0.671743	0.581381	0.609532	0.780576	0.895458	0.420868	0.697044
Bladder	Other	0.141378	0.640947	0.4069	0.67673	0.905152	0.589376	0.795533	0.907396	0.862375	0.362037	0.293093	0.658418	0.392327	0.719417	0.656468	0.975035	0.529656
Breast_Mammary_Tissue	Other	0.584026	0.720897	0.440695	0.744656	0.265758	0.68562	0.624638	0.341132	0.97978	0.976438	0.891485	0.956287	0.849982	0.0165577	0.0293939	0.0462032	0.894834
Cervix_Ectocervix	Other	0.8783	0.621792	0.0368042	0.704692	0.21722	0.152438	0.627073	0.18198	0.508188	0.0566952	0.531341	0.914748	0.807698	0.218989	0.234623	0.0297811	0.860219
Cervix_Endocervix	Other	0.208498	0.751028	0.237667	0.198261	0.186842	0.165256	0.702231	0.753644	0.409323	0.0140629	0.0621375	0.350196	0.413126	0.61839	0.297257	0.146569	0.761735
Fallopian_Tube	Other	0.581514	0.799848	0.736763	0.813667	0.369127	0.375241	0.829605	0.721785	0.766395	0.341973	0.778288	0.918391	0.517616	0.309134	0.310906	0.651746	0.806587
Kidney_Cortex	Other	0.195046	0.471984	0.00901372	0.67373	0.0170853	0.020543	0.347683	0.406956	0.798575	0.852067	0.297361	0.724672	0.954201	0.948882	0.784624	0.507124	0.928777
Lung	Other	0.380768	0.885335	0.15155	0.759276	0.0974103	0.172899	0.670438	0.119878	0.304819	0.450692	0.660519	0.469595	0.31316	0.972817	0.910386	0.81454	0.159733
Minor_Salivary_Gland	Other	0.978904	0.616887	0.137757	0.984521	0.49895	0.30551	0.81157	0.560018	0.276007	0.633842	0.728808	0.889135	0.613082	0.377945	0.179033	0.080618	0.682567
Nerve_Tibial	Other	0.652807	0.768549	0.177389	0.419107	0.100633	0.293755	0.566368	0.85775	0.191172	0.355415	0.847786	0.711498	0.64542	0.879767	0.850237	0.317027	0.720649
Ovary	Other	0.302631	0.702149	0.809959	0.588489	0.617921	0.588872	0.73589	0.862018	0.316147	0.0600264	0.410883	0.458764	0.967563	0.415122	0.278001	0.839254	0.530058
Pituitary	Other	0.367997	0.466989	0.0920299	0.503704	0.50533	0.649642	0.0157506	0.123952	0.446452	0.842363	0.9965	0.953849	0.396947	0.179753	0.0769447	0.164549	0.910928
Prostate	Other	0.982154	0.737476	0.136282	0.992008	0.936001	0.838499	0.717536	0.660902	0.487311	0.240668	0.367252	0.886385	0.538618	0.698841	0.5313	0.2763	0.909003
Skin_Not_Sun_Exposed_(Suprapubic)	Other	0.865861	0.440219	0.0361064	0.981533	0.768615	0.560615	0.499193	0.641382	0.483257	0.411736	0.980914	0.951575	0.914537	0.213409	0.246988	0.229115	0.578516
Skin_Sun_Exposed_(Lower_leg)	Other	0.844141	0.646813	0.0089152	0.973653	0.781196	0.531782	0.643994	0.761932	0.40193	0.432223	0.946413	0.660604	0.945049	0.275362	0.348358	0.310805	0.795185
Testis	Other	0.141876	0.116609	0.364059	0.0276216	0.349882	0.463885	0.0450418	0.132954	0.511613	0.315966	0.954964	0.584339	0.955356	0.970749	0.970356	0.851816	0.930055
Thyroid	Other	0.900999	0.882314	0.482237	0.945155	0.450115	0.784241	0.0388588	0.210489	0.351743	0.0860934	0.915405	0.805217	0.52208	0.0609793	0.0860071	0.22044	0.430047
Uterus	Other	0.898123	0.430972	0.505145	0.839306	0.452283	0.254721	0.850867	0.64136	0.107031	0.0348836	0.712757	0.880038	0.928857	0.420439	0.371745	0.255991	0.354084
Vagina	Other	0.903084	0.48426	0.254657	0.738297	0.708454	0.203474	0.712805	0.749655	0.777321	0.263653	0.488773	0.791389	0.948882	0.321134	0.406272	0.189444	0.894257
A03.734.414.Islets.of.Langerhans	Pancreas	0.0511989	0.304254	0.19429	0.149728	0.436504	0.843783	0.255284	0.355674	0.138188	0.474603	0.732673	0.470041	0.768878	0.914658	0.931009	0.844168	0.229463
A03.734.Pancreas	Pancreas	0.679776	0.996852	0.985509	0.71709	0.981578	0.99251	0.0884284	0.608854	0.18679	0.832547	0.417813	0.233353	0.819816	0.341239	0.259976	0.28362	0.733331
Pancreas	Pancreas	0.960104	0.946322	0.908627	0.937363	0.911985	0.714229	0.527309	0.666288	0.0517779	0.217055	0.385888	0.811424	0.673247	0.528728	0.575436	0.724037	0.368733
