# Supplementary material for: Genome wide association study meta-analysis of neuropathologic lesions of Alzheimer’s disease and related dementias in a multi-site autopsy cohort
Source: PLoS Genet. 2026 Jun 29;22(6):e1012170. doi: 10.1371/journal.pgen.1012170 (PMC13340787; doi:10.1371/journal.pgen.1012170)
Supplement: S12 Table — This table contains the same pvalues as S10 Table, but with coefficients and in “long” format. See Supplemental Text for methodology. (XLSX) [file pgen.1012170.s032.xlsx]

## Sheet: Table S12
Table S12: Cell/Tissue-specific heritability enrichment coefficients and p-values (GTEx, multi tissue)
This table contains the same pvalues as Table S10, but with coefficients and in "long" format
Phenotype	Tissue/Cell Type	Category	Coefficient	Coefficient_std_error	Coefficient_P_value
AD Braak	A10.165.114.830.500.750.Subcutaneous.Fat..Abdominal	Adipose	-1.89357e-08	1.67458e-08	0.870925
AD Braak	A10.165.114.830.750.Subcutaneous.Fat	Adipose	-1.47499e-08	1.71634e-08	0.804936
AD Braak	A11.329.114.Adipocytes	Adipose	1.48698e-08	1.5499e-08	0.168677
AD Braak	Adipose_Subcutaneous	Adipose	-8.39829e-09	1.45283e-08	0.718389
AD Braak	Adipose_Visceral_(Omentum)	Adipose	-2.25842e-08	1.53217e-08	0.929759
AD Braak	A02.835.583.443.800.800.Synovial.Fluid	Blood/Immune	1.30569e-08	2.3481e-08	0.289084
AD Braak	A10.549.400.Lymph.Nodes	Blood/Immune	5.27458e-09	1.91539e-08	0.391512
AD Braak	A10.549.Lymphoid.Tissue	Blood/Immune	2.29018e-09	1.90981e-08	0.452274
AD Braak	A11.118.637.555.567.562.440.Precursor.Cells..B.Lymphoid	Blood/Immune	-2.11887e-09	2.00445e-08	0.542093
AD Braak	A11.118.637.555.567.562.B.Lymphocytes	Blood/Immune	-2.79655e-08	2.03314e-08	0.915509
AD Braak	A11.118.637.555.567.569.200.700.T.Lymphocytes..Regulatory	Blood/Immune	-8.28354e-09	1.77194e-08	0.679923
AD Braak	A11.118.637.555.567.569.T.Lymphocytes	Blood/Immune	1.7791e-08	1.85728e-08	0.169055
AD Braak	A11.118.637.Leukocytes	Blood/Immune	4.1673e-08	2.21066e-08	0.0297085
AD Braak	A11.329.372.600.Macrophages..Alveolar	Blood/Immune	3.50395e-09	1.88861e-08	0.426406
AD Braak	A11.443.Erythroid.Cells	Blood/Immune	-8.34035e-09	1.66722e-08	0.691552
AD Braak	A11.627.340.360.Granulocyte.Precursor.Cells	Blood/Immune	-6.67775e-09	1.92458e-08	0.635694
AD Braak	A11.627.624.249.Monocyte.Macrophage.Precursor.Cells	Blood/Immune	3.20633e-09	1.71549e-08	0.425867
AD Braak	A11.627.635.Myeloid.Progenitor.Cells	Blood/Immune	7.82482e-09	1.94368e-08	0.34363
AD Braak	A11.872.378.590.635.Granulocyte.Macrophage.Progenitor.Cells	Blood/Immune	3.82541e-09	1.87317e-08	0.41909
AD Braak	A11.872.378.590.817.Megakaryocyte.Erythroid.Progenitor.Cells	Blood/Immune	-2.84283e-09	1.81579e-08	0.562205
AD Braak	A11.872.378.Hematopoietic.Stem.Cells	Blood/Immune	-1.78622e-08	1.87908e-08	0.829091
AD Braak	A15.145.229.188.Blood.Platelets	Blood/Immune	-7.02786e-09	1.80057e-08	0.651848
AD Braak	A15.145.229.637.555.567.562.725.Plasma.Cells	Blood/Immune	-2.29549e-08	1.82678e-08	0.895547
AD Braak	A15.145.229.637.555.567.569.200.CD4.Positive.T.Lymphocytes	Blood/Immune	-1.34609e-08	1.85457e-08	0.766027
AD Braak	A15.145.229.637.555.Leukocytes..Mononuclear	Blood/Immune	9.78766e-09	2.0682e-08	0.318019
AD Braak	A15.145.229.Blood.Cells	Blood/Immune	2.39678e-08	2.17735e-08	0.135496
AD Braak	A15.145.300.Fetal.Blood	Blood/Immune	6.6106e-09	2.13826e-08	0.378601
AD Braak	A15.145.846.Serum	Blood/Immune	5.39176e-09	1.88559e-08	0.38746
AD Braak	A15.145.Blood	Blood/Immune	1.29497e-08	2.25225e-08	0.282657
AD Braak	A15.378.316.580.Monocytes	Blood/Immune	2.50596e-08	2.00391e-08	0.105552
AD Braak	A15.378.316.Bone.Marrow.Cells	Blood/Immune	4.02323e-08	2.13839e-08	0.0299568
AD Braak	A15.382.490.315.583.Neutrophils	Blood/Immune	2.33664e-08	2.02774e-08	0.124591
AD Braak	A15.382.490.555.567.537.Killer.Cells..Natural	Blood/Immune	-1.04355e-09	2.01193e-08	0.520683
AD Braak	A15.382.490.555.567.622.Lymphocytes..Null	Blood/Immune	-4.42966e-08	1.90018e-08	0.990128
AD Braak	A15.382.490.555.567.Lymphocytes	Blood/Immune	3.93754e-09	1.95999e-08	0.42039
AD Braak	A15.382.520.604.700.Spleen	Blood/Immune	2.18617e-08	1.95344e-08	0.13154
AD Braak	A15.382.520.604.800.Palatine.Tonsil	Blood/Immune	1.24533e-08	1.8544e-08	0.250933
AD Braak	A15.382.680.Phagocytes	Blood/Immune	1.85442e-08	2.06439e-08	0.184517
AD Braak	A15.382.812.260.Dendritic.Cells	Blood/Immune	2.80448e-08	1.90922e-08	0.0709277
AD Braak	A15.382.812.522.Macrophages	Blood/Immune	3.66512e-08	1.89115e-08	0.0263091
AD Braak	A15.382.812.Mononuclear.Phagocyte.System	Blood/Immune	2.3979e-08	1.87994e-08	0.101063
AD Braak	A15.382.Immune.System	Blood/Immune	9.49443e-09	2.12231e-08	0.327307
AD Braak	Cells_EBV-transformed_lymphocytes	Blood/Immune	2.63569e-08	1.8011e-08	0.0716817
AD Braak	Spleen	Blood/Immune	3.29701e-08	1.88017e-08	0.0397519
AD Braak	Whole_Blood	Blood/Immune	1.20301e-08	2.09255e-08	0.282679
AD Braak	A07.231.114.Arteries	Cardiovascular	-3.95987e-08	1.70566e-08	0.989873
AD Braak	A07.231.908.670.874.Umbilical.Veins	Cardiovascular	-5.68224e-09	1.88185e-08	0.618655
AD Braak	A07.231.908.Veins	Cardiovascular	-1.50753e-09	1.95373e-08	0.530752
AD Braak	A07.231.Blood.Vessels	Cardiovascular	2.24725e-09	1.8533e-08	0.451744
AD Braak	A07.541.358.100.Atrial.Appendage	Cardiovascular	-3.72057e-10	1.5654e-08	0.509481
AD Braak	A07.541.358.Heart.Atria	Cardiovascular	2.1827e-09	1.57585e-08	0.444919
AD Braak	A07.541.510.110.Aortic.Valve	Cardiovascular	-2.09099e-08	1.45723e-08	0.924344
AD Braak	A07.541.560.Heart.Ventricles	Cardiovascular	9.0569e-09	1.53583e-08	0.277693
AD Braak	A07.541.Heart	Cardiovascular	3.95112e-10	1.51944e-08	0.489627
AD Braak	Artery_Aorta	Cardiovascular	8.29597e-09	1.696e-08	0.312368
AD Braak	Artery_Coronary	Cardiovascular	-9.78355e-09	1.62781e-08	0.726088
AD Braak	Artery_Tibial	Cardiovascular	-2.0301e-09	1.40701e-08	0.557362
AD Braak	Heart_Atrial_Appendage	Cardiovascular	6.93875e-09	1.49045e-08	0.32077
AD Braak	Heart_Left_Ventricle	Cardiovascular	2.40263e-10	1.46598e-08	0.493462
AD Braak	A08.186.211.132.810.428.200.Cerebellum	CNS	2.42504e-08	1.41487e-08	0.0432672
AD Braak	A08.186.211.132.Brain.Stem	CNS	2.75782e-08	1.35048e-08	0.0205708
AD Braak	A08.186.211.464.405.Hippocampus	CNS	-6.10237e-11	1.41643e-08	0.501719
AD Braak	A08.186.211.464.710.225.Entorhinal.Cortex	CNS	-1.73059e-09	1.48043e-08	0.54653
AD Braak	A08.186.211.464.Limbic.System	CNS	4.36696e-09	1.47221e-08	0.383376
AD Braak	A08.186.211.653.Mesencephalon	CNS	-1.59674e-09	1.6096e-08	0.539511
AD Braak	A08.186.211.730.317.357.352.435.Hypothalamo.Hypophyseal.System	CNS	-1.2116e-08	1.96061e-08	0.731702
AD Braak	A08.186.211.730.317.357.Hypothalamus	CNS	-1.71578e-08	2.11697e-08	0.79117
AD Braak	A08.186.211.730.317.Diencephalon	CNS	-7.16256e-09	2.08495e-08	0.634402
AD Braak	A08.186.211.730.885.287.249.487.Corpus.Striatum	CNS	-1.24079e-08	1.53444e-08	0.790636
AD Braak	A08.186.211.730.885.287.249.Basal.Ganglia	CNS	1.2444e-08	1.61027e-08	0.219823
AD Braak	A08.186.211.730.885.287.500.270.Frontal.Lobe	CNS	-8.88035e-09	1.57832e-08	0.713162
AD Braak	A08.186.211.730.885.287.500.571.735.Visual.Cortex	CNS	-1.3768e-08	1.35524e-08	0.845163
AD Braak	A08.186.211.730.885.287.500.670.Parietal.Lobe	CNS	1.18444e-08	1.41306e-08	0.200956
AD Braak	A08.186.211.730.885.287.500.Cerebral.Cortex	CNS	2.5609e-09	1.46527e-08	0.430629
AD Braak	A08.186.211.865.428.Metencephalon	CNS	2.03554e-08	1.34592e-08	0.0652189
AD Braak	A08.186.211.Brain	CNS	2.68468e-09	1.35387e-08	0.421406
AD Braak	A09.371.729.Retina	CNS	8.28792e-09	1.41993e-08	0.279716
AD Braak	A11.872.653.Neural.Stem.Cells	CNS	-7.87834e-09	1.6941e-08	0.679051
AD Braak	Brain_Amygdala	CNS	4.49327e-09	1.29269e-08	0.364074
AD Braak	Brain_Anterior_cingulate_cortex_(BA24)	CNS	1.58396e-08	1.35679e-08	0.121517
AD Braak	Brain_Caudate_(basal_ganglia)	CNS	4.72766e-09	1.25549e-08	0.353251
AD Braak	Brain_Cerebellar_Hemisphere	CNS	1.89347e-08	1.46622e-08	0.0982836
AD Braak	Brain_Cerebellum	CNS	6.88044e-09	1.44356e-08	0.316813
AD Braak	Brain_Cortex	CNS	2.01067e-08	1.27728e-08	0.0577222
AD Braak	Brain_Frontal_Cortex_(BA9)	CNS	1.9717e-09	1.30939e-08	0.440153
AD Braak	Brain_Hippocampus	CNS	6.85457e-09	1.2694e-08	0.294604
AD Braak	Brain_Hypothalamus	CNS	9.1362e-09	1.21045e-08	0.225192
AD Braak	Brain_Nucleus_accumbens_(basal_ganglia)	CNS	8.25935e-09	1.26472e-08	0.25686
AD Braak	Brain_Putamen_(basal_ganglia)	CNS	2.82887e-09	1.26244e-08	0.411348
AD Braak	Brain_Spinal_cord_(cervical_c-1)	CNS	5.68145e-09	1.27573e-08	0.328034
AD Braak	Brain_Substantia_nigra	CNS	9.17751e-09	1.18814e-08	0.21993
AD Braak	A03.556.124.369.Intestinal.Mucosa	Digestive	-1.84676e-08	1.87651e-08	0.837479
AD Braak	A03.556.124.526.767.Rectum	Digestive	-7.6964e-09	2.00303e-08	0.649599
AD Braak	A03.556.124.684.Intestine..Small	Digestive	1.8645e-09	2.02729e-08	0.463361
AD Braak	A03.556.124.Intestines	Digestive	-3.49319e-09	1.9219e-08	0.572113
AD Braak	A03.556.249.124.Ileum	Digestive	-3.1065e-08	1.96362e-08	0.943178
AD Braak	A03.556.249.249.209.Cecum	Digestive	3.90398e-09	1.76918e-08	0.412676
AD Braak	A03.556.249.249.356.668.Colon..Sigmoid	Digestive	-2.04743e-08	2.07563e-08	0.838035
AD Braak	A03.556.249.249.356.Colon	Digestive	-1.07843e-08	2.00477e-08	0.704689
AD Braak	A03.556.500.760.464.Parotid.Gland	Digestive	-1.07972e-08	1.87166e-08	0.717989
AD Braak	A03.556.500.760.Salivary.Glands	Digestive	-8.91431e-09	1.7874e-08	0.691015
AD Braak	A03.556.875.500.Esophagus	Digestive	-2.47128e-09	1.58101e-08	0.562106
AD Braak	A03.556.875.875.Stomach	Digestive	-7.04304e-09	1.91512e-08	0.643474
AD Braak	A03.556.875.Upper.Gastrointestinal.Tract	Digestive	-1.39158e-09	1.89339e-08	0.529295
AD Braak	A03.556.Gastrointestinal.Tract	Digestive	-1.37556e-08	1.89336e-08	0.766239
AD Braak	Colon_Sigmoid	Digestive	-9.27576e-09	1.53881e-08	0.726675
AD Braak	Colon_Transverse	Digestive	-3.01324e-09	1.80005e-08	0.566471
AD Braak	Esophagus_Gastroesophageal_Junction	Digestive	-2.99898e-08	1.53293e-08	0.97479
AD Braak	Esophagus_Mucosa	Digestive	2.83315e-09	1.69451e-08	0.433608
AD Braak	Esophagus_Muscularis	Digestive	-2.39165e-08	1.49879e-08	0.944725
AD Braak	Small_Intestine_Terminal_Ileum	Digestive	1.03831e-08	1.81644e-08	0.28379
AD Braak	Stomach	Digestive	1.40402e-08	1.68098e-08	0.201792
AD Braak	A03.620.Liver	Liver	3.90504e-09	1.79457e-08	0.413869
AD Braak	A11.436.348.Hepatocytes	Liver	1.4323e-08	1.91681e-08	0.227461
AD Braak	Liver	Liver	-3.38569e-09	1.67518e-08	0.580084
AD Braak	A02.165.Cartilage	Musculoskeletal/Connective	-2.23932e-09	1.50582e-08	0.559109
AD Braak	A02.633.567.850.Quadriceps.Muscle	Musculoskeletal/Connective	-2.03761e-10	1.79514e-08	0.504528
AD Braak	A02.835.232.834.151.Cervical.Vertebrae	Musculoskeletal/Connective	3.87829e-09	1.51361e-08	0.398887
AD Braak	A02.835.583.443.800.Synovial.Membrane	Musculoskeletal/Connective	8.37553e-09	1.60155e-08	0.300499
AD Braak	A05.360.319.679.690.Myometrium	Musculoskeletal/Connective	-2.15411e-08	1.47208e-08	0.928309
AD Braak	A10.165.450.300.425.Keloid	Musculoskeletal/Connective	1.75035e-08	1.64326e-08	0.1434
AD Braak	A10.165.450.300.Cicatrix	Musculoskeletal/Connective	7.78023e-09	1.62598e-08	0.316149
AD Braak	A10.690.467.Muscle..Smooth	Musculoskeletal/Connective	1.76239e-08	1.81848e-08	0.166234
AD Braak	A10.690.Muscles	Musculoskeletal/Connective	5.57825e-09	1.77099e-08	0.376389
AD Braak	A11.329.171.Chondrocytes	Musculoskeletal/Connective	2.08803e-08	1.64383e-08	0.102002
AD Braak	A11.329.228.Fibroblasts	Musculoskeletal/Connective	2.22024e-11	1.62143e-08	0.499454
AD Braak	A11.329.629.Osteoblasts	Musculoskeletal/Connective	-6.07732e-09	1.6334e-08	0.645078
AD Braak	A11.329.830.Stromal.Cells	Musculoskeletal/Connective	2.75363e-08	1.56518e-08	0.039263
AD Braak	A11.329.Connective.Tissue.Cells	Musculoskeletal/Connective	2.38506e-08	1.85973e-08	0.0998382
AD Braak	A11.620.520.Myocytes..Smooth.Muscle	Musculoskeletal/Connective	2.00652e-08	1.8342e-08	0.136989
AD Braak	Cells_Transformed_fibroblasts	Musculoskeletal/Connective	4.39447e-09	1.54597e-08	0.388108
AD Braak	Muscle_Skeletal	Musculoskeletal/Connective	-1.75174e-08	1.5449e-08	0.871579
AD Braak	A04.411.Lung	Other	-4.25417e-08	1.77345e-08	0.991776
AD Braak	A04.531.520.Nasal.Mucosa	Other	-2.92737e-08	1.55319e-08	0.970268
AD Braak	A05.360.319.114.373.Fallopian.Tubes	Other	1.05801e-08	1.79694e-08	0.278002
AD Braak	A05.360.319.114.630.Ovary	Other	3.91174e-09	1.65995e-08	0.40685
AD Braak	A05.360.319.679.256.Cervix.Uteri	Other	-3.1218e-08	1.876e-08	0.951951
AD Braak	A05.360.319.679.490.Endometrium	Other	-2.75632e-09	1.60479e-08	0.568185
AD Braak	A05.360.319.679.Uterus	Other	3.17352e-09	1.58634e-08	0.42072
AD Braak	A05.360.319.887.Vulva	Other	9.4737e-09	1.68483e-08	0.286958
AD Braak	A05.360.319.Genitalia..Female	Other	-1.8447e-09	1.69408e-08	0.543356
AD Braak	A05.360.444.492.362.Foreskin	Other	1.72469e-08	1.65501e-08	0.148682
AD Braak	A05.360.444.Genitalia..Male	Other	-2.0536e-08	1.53384e-08	0.909691
AD Braak	A05.360.490.Germ.Cells	Other	-4.5149e-09	1.51181e-08	0.617394
AD Braak	A05.360.Genitalia	Other	-1.38729e-08	1.68293e-08	0.795124
AD Braak	A05.810.453.324.Kidney.Cortex	Other	1.35919e-08	1.56935e-08	0.193221
AD Braak	A05.810.453.Kidney	Other	-2.53838e-10	1.60416e-08	0.506312
AD Braak	A05.810.890.Urinary.Bladder	Other	-5.29384e-09	2.0375e-08	0.602499
AD Braak	A06.407.071.140.Adrenal.Cortex	Other	-1.19237e-08	1.69492e-08	0.759126
AD Braak	A06.407.071.Adrenal.Glands	Other	-1.91373e-08	1.69947e-08	0.869933
AD Braak	A06.407.312.782.Testis	Other	-6.3752e-09	1.42767e-08	0.672399
AD Braak	A06.407.312.Gonads	Other	9.67581e-10	1.65781e-08	0.476729
AD Braak	A06.407.900.Thyroid.Gland	Other	-3.04142e-09	1.56944e-08	0.57683
AD Braak	A06.407.Endocrine.Glands	Other	1.11405e-08	1.6871e-08	0.25452
AD Braak	A09.371.Eye	Other	1.52075e-08	1.89645e-08	0.211308
AD Braak	A10.272.497.Epidermis	Other	4.18737e-09	1.77364e-08	0.406682
AD Braak	A10.272.Epithelium	Other	-1.72156e-08	1.55371e-08	0.866076
AD Braak	A10.336.707.Prostate	Other	-2.14782e-08	1.53429e-08	0.919225
AD Braak	A10.615.284.473.Chorion	Other	1.17555e-08	1.70204e-08	0.244887
AD Braak	A10.615.550.599.Mouth.Mucosa	Other	1.38894e-08	1.87052e-08	0.22888
AD Braak	A10.615.550.Mucous.Membrane	Other	-1.80477e-08	1.72558e-08	0.852195
AD Braak	A10.615.789.Serous.Membrane	Other	-4.03477e-09	1.68473e-08	0.594638
AD Braak	A10.615.Membranes	Other	-1.58993e-08	1.68969e-08	0.826637
AD Braak	A11.382.Endocrine.Cells	Other	1.64055e-08	1.78501e-08	0.179029
AD Braak	A11.436.275.Endothelial.Cells	Other	2.50381e-08	1.98977e-08	0.104135
AD Braak	A11.436.294.064.Glucagon.Secreting.Cells	Other	-7.32799e-09	1.93997e-08	0.647187
AD Braak	A11.436.329.Granulosa.Cells	Other	7.02844e-09	1.71834e-08	0.341261
AD Braak	A11.436.397.Keratinocytes	Other	2.74089e-08	2.0175e-08	0.0871434
AD Braak	A11.436.Epithelial.Cells	Other	-2.46166e-08	1.68506e-08	0.927975
AD Braak	A11.497.497.600.Oocytes	Other	-6.44756e-10	1.46335e-08	0.517572
AD Braak	A11.872.040.Adult.Stem.Cells	Other	-2.81355e-08	1.62482e-08	0.958328
AD Braak	A11.872.190.260.Embryoid.Bodies	Other	-2.79505e-09	1.59929e-08	0.569369
AD Braak	A11.872.190.Embryonic.Stem.Cells	Other	-1.06907e-08	1.5133e-08	0.760047
AD Braak	A11.872.580.Mesenchymal.Stem.Cells	Other	3.81421e-09	1.57177e-08	0.404131
AD Braak	A11.872.700.500.Induced.Pluripotent.Stem.Cells	Other	-3.30934e-08	1.56581e-08	0.982721
AD Braak	A11.872.Stem.Cells	Other	5.15991e-09	2.00415e-08	0.398411
AD Braak	A14.549.167.646.Periodontium	Other	3.03617e-08	2.06544e-08	0.0707831
AD Braak	A14.549.167.Dentition	Other	2.01563e-08	1.75019e-08	0.12473
AD Braak	A14.549.885.Tongue	Other	-1.49e-08	1.95593e-08	0.776906
AD Braak	A14.549.Mouth	Other	2.45939e-08	1.76107e-08	0.0812773
AD Braak	A14.724.557.Nasopharynx	Other	2.3968e-10	1.8694e-08	0.494885
AD Braak	A14.724.Pharynx	Other	-8.30095e-10	1.90805e-08	0.517351
AD Braak	A17.815.Skin	Other	3.6318e-08	1.62645e-08	0.0127759
AD Braak	Adrenal_Gland	Other	2.52522e-09	1.58847e-08	0.436845
AD Braak	Bladder	Other	-3.17784e-09	1.4065e-08	0.589376
AD Braak	Breast_Mammary_Tissue	Other	-7.90321e-09	1.63467e-08	0.68562
AD Braak	Cervix_Ectocervix	Other	1.66744e-08	1.62513e-08	0.152438
AD Braak	Cervix_Endocervix	Other	1.56571e-08	1.60902e-08	0.165256
AD Braak	Fallopian_Tube	Other	4.70164e-09	1.47849e-08	0.375241
AD Braak	Kidney_Cortex	Other	3.29571e-08	1.61344e-08	0.020543
AD Braak	Lung	Other	1.46317e-08	1.55199e-08	0.172899
AD Braak	Minor_Salivary_Gland	Other	8.15034e-09	1.60245e-08	0.30551
AD Braak	Nerve_Tibial	Other	8.39273e-09	1.5472e-08	0.293755
AD Braak	Ovary	Other	-3.19177e-09	1.42081e-08	0.588872
AD Braak	Pituitary	Other	-5.68286e-09	1.47854e-08	0.649642
AD Braak	Prostate	Other	-1.65552e-08	1.6751e-08	0.838499
AD Braak	Skin_Not_Sun_Exposed_(Suprapubic)	Other	-2.48846e-09	1.63147e-08	0.560615
AD Braak	Skin_Sun_Exposed_(Lower_leg)	Other	-1.31862e-09	1.65346e-08	0.531782
AD Braak	Testis	Other	1.46021e-09	1.61081e-08	0.463885
AD Braak	Thyroid	Other	-1.16184e-08	1.47706e-08	0.784241
AD Braak	Uterus	Other	1.02107e-08	1.54777e-08	0.254721
AD Braak	Vagina	Other	1.37341e-08	1.65616e-08	0.203474
AD Braak	A03.734.414.Islets.of.Langerhans	Pancreas	-1.98835e-08	1.96842e-08	0.843783
AD Braak	A03.734.Pancreas	Pancreas	-4.03629e-08	1.65907e-08	0.99251
AD Braak	Pancreas	Pancreas	-9.33583e-09	1.65008e-08	0.714229
ADNC Score	A10.165.114.830.500.750.Subcutaneous.Fat..Abdominal	Adipose	4.44963e-09	5.85723e-08	0.469722
ADNC Score	A10.165.114.830.750.Subcutaneous.Fat	Adipose	2.29879e-08	5.82413e-08	0.346532
ADNC Score	A11.329.114.Adipocytes	Adipose	-3.41429e-08	5.3224e-08	0.739399
ADNC Score	Adipose_Subcutaneous	Adipose	3.91888e-08	4.89511e-08	0.21169
ADNC Score	Adipose_Visceral_(Omentum)	Adipose	4.93275e-08	5.63039e-08	0.19049
ADNC Score	A02.835.583.443.800.800.Synovial.Fluid	Blood/Immune	-6.1402e-09	6.33218e-08	0.538624
ADNC Score	A10.549.400.Lymph.Nodes	Blood/Immune	-2.93849e-09	5.68538e-08	0.52061
ADNC Score	A10.549.Lymphoid.Tissue	Blood/Immune	-2.01317e-08	5.64541e-08	0.639305
ADNC Score	A11.118.637.555.567.562.440.Precursor.Cells..B.Lymphoid	Blood/Immune	6.53809e-09	5.99397e-08	0.45657
ADNC Score	A11.118.637.555.567.562.B.Lymphocytes	Blood/Immune	-8.52956e-08	5.54454e-08	0.938021
ADNC Score	A11.118.637.555.567.569.200.700.T.Lymphocytes..Regulatory	Blood/Immune	-3.32818e-08	6.02256e-08	0.709738
ADNC Score	A11.118.637.555.567.569.T.Lymphocytes	Blood/Immune	-7.22906e-08	5.80802e-08	0.893373
ADNC Score	A11.118.637.Leukocytes	Blood/Immune	1.03197e-07	6.1357e-08	0.0462927
ADNC Score	A11.329.372.600.Macrophages..Alveolar	Blood/Immune	5.68689e-08	5.25802e-08	0.139723
ADNC Score	A11.443.Erythroid.Cells	Blood/Immune	3.75255e-08	5.33584e-08	0.240943
ADNC Score	A11.627.340.360.Granulocyte.Precursor.Cells	Blood/Immune	5.19089e-08	6.03029e-08	0.194673
ADNC Score	A11.627.624.249.Monocyte.Macrophage.Precursor.Cells	Blood/Immune	9.45775e-09	5.9319e-08	0.436662
ADNC Score	A11.627.635.Myeloid.Progenitor.Cells	Blood/Immune	1.1944e-07	6.13374e-08	0.0257518
ADNC Score	A11.872.378.590.635.Granulocyte.Macrophage.Progenitor.Cells	Blood/Immune	7.46314e-08	5.85335e-08	0.101151
ADNC Score	A11.872.378.590.817.Megakaryocyte.Erythroid.Progenitor.Cells	Blood/Immune	7.74639e-08	5.72594e-08	0.0880503
ADNC Score	A11.872.378.Hematopoietic.Stem.Cells	Blood/Immune	9.57426e-08	6.45714e-08	0.0690716
ADNC Score	A15.145.229.188.Blood.Platelets	Blood/Immune	7.33608e-08	5.29863e-08	0.0830991
ADNC Score	A15.145.229.637.555.567.562.725.Plasma.Cells	Blood/Immune	-5.72753e-08	6.03019e-08	0.828895
ADNC Score	A15.145.229.637.555.567.569.200.CD4.Positive.T.Lymphocytes	Blood/Immune	-8.014e-08	5.81005e-08	0.916104
ADNC Score	A15.145.229.637.555.Leukocytes..Mononuclear	Blood/Immune	6.66919e-10	6.3348e-08	0.4958
ADNC Score	A15.145.229.Blood.Cells	Blood/Immune	-1.51026e-08	6.50206e-08	0.591837
ADNC Score	A15.145.300.Fetal.Blood	Blood/Immune	1.59757e-07	6.68076e-08	0.00839423
ADNC Score	A15.145.846.Serum	Blood/Immune	1.38555e-08	5.48459e-08	0.400278
ADNC Score	A15.145.Blood	Blood/Immune	-1.6596e-08	6.4173e-08	0.602033
ADNC Score	A15.378.316.580.Monocytes	Blood/Immune	1.4954e-07	6.25763e-08	0.00843064
ADNC Score	A15.378.316.Bone.Marrow.Cells	Blood/Immune	8.6209e-08	6.19016e-08	0.0818586
ADNC Score	A15.382.490.315.583.Neutrophils	Blood/Immune	6.13791e-08	6.76941e-08	0.182279
ADNC Score	A15.382.490.555.567.537.Killer.Cells..Natural	Blood/Immune	9.43519e-09	6.14663e-08	0.439001
ADNC Score	A15.382.490.555.567.622.Lymphocytes..Null	Blood/Immune	-5.08889e-08	6.24054e-08	0.792594
ADNC Score	A15.382.490.555.567.Lymphocytes	Blood/Immune	-1.65403e-08	5.80033e-08	0.61224
ADNC Score	A15.382.520.604.700.Spleen	Blood/Immune	-4.01932e-08	5.94097e-08	0.750652
ADNC Score	A15.382.520.604.800.Palatine.Tonsil	Blood/Immune	6.84914e-09	5.44529e-08	0.449953
ADNC Score	A15.382.680.Phagocytes	Blood/Immune	1.74465e-07	6.44346e-08	0.00338831
ADNC Score	A15.382.812.260.Dendritic.Cells	Blood/Immune	7.53217e-08	5.90049e-08	0.100884
ADNC Score	A15.382.812.522.Macrophages	Blood/Immune	8.344e-08	6.19468e-08	0.0889965
ADNC Score	A15.382.812.Mononuclear.Phagocyte.System	Blood/Immune	1.30933e-07	5.92409e-08	0.013546
ADNC Score	A15.382.Immune.System	Blood/Immune	1.48322e-08	6.1726e-08	0.405052
ADNC Score	Cells_EBV-transformed_lymphocytes	Blood/Immune	5.8361e-08	5.59397e-08	0.148408
ADNC Score	Spleen	Blood/Immune	9.41773e-08	6.07929e-08	0.0606729
ADNC Score	Whole_Blood	Blood/Immune	-5.27898e-09	5.94846e-08	0.535358
ADNC Score	A07.231.114.Arteries	Cardiovascular	6.88129e-09	5.7511e-08	0.452379
ADNC Score	A07.231.908.670.874.Umbilical.Veins	Cardiovascular	-2.84369e-08	5.49728e-08	0.697523
ADNC Score	A07.231.908.Veins	Cardiovascular	-4.96832e-08	5.45825e-08	0.818652
ADNC Score	A07.231.Blood.Vessels	Cardiovascular	-4.8969e-09	5.6695e-08	0.534415
ADNC Score	A07.541.358.100.Atrial.Appendage	Cardiovascular	6.26572e-09	5.13797e-08	0.45147
ADNC Score	A07.541.358.Heart.Atria	Cardiovascular	-1.30127e-08	5.18333e-08	0.599112
ADNC Score	A07.541.510.110.Aortic.Valve	Cardiovascular	1.38676e-08	5.48705e-08	0.400237
ADNC Score	A07.541.560.Heart.Ventricles	Cardiovascular	-4.26477e-08	5.50712e-08	0.780656
ADNC Score	A07.541.Heart	Cardiovascular	-2.39862e-08	5.325e-08	0.673805
ADNC Score	Artery_Aorta	Cardiovascular	1.66939e-08	5.1251e-08	0.372315
ADNC Score	Artery_Coronary	Cardiovascular	4.82616e-08	5.02821e-08	0.168574
ADNC Score	Artery_Tibial	Cardiovascular	6.09071e-08	4.09e-08	0.0682215
ADNC Score	Heart_Atrial_Appendage	Cardiovascular	-8.99397e-09	4.82044e-08	0.574005
ADNC Score	Heart_Left_Ventricle	Cardiovascular	-4.65267e-08	4.95255e-08	0.82625
ADNC Score	A08.186.211.132.810.428.200.Cerebellum	CNS	5.43463e-08	4.6551e-08	0.121513
ADNC Score	A08.186.211.132.Brain.Stem	CNS	3.46008e-08	4.58103e-08	0.225033
ADNC Score	A08.186.211.464.405.Hippocampus	CNS	2.37431e-08	4.53763e-08	0.300401
ADNC Score	A08.186.211.464.710.225.Entorhinal.Cortex	CNS	-2.70663e-08	4.45117e-08	0.72843
ADNC Score	A08.186.211.464.Limbic.System	CNS	8.26815e-09	4.74101e-08	0.430777
ADNC Score	A08.186.211.653.Mesencephalon	CNS	2.5757e-08	5.14739e-08	0.308401
ADNC Score	A08.186.211.730.317.357.352.435.Hypothalamo.Hypophyseal.System	CNS	-9.28515e-08	6.25402e-08	0.931184
ADNC Score	A08.186.211.730.317.357.Hypothalamus	CNS	-7.2164e-08	6.41642e-08	0.869637
ADNC Score	A08.186.211.730.317.Diencephalon	CNS	-6.23079e-08	5.97625e-08	0.851431
ADNC Score	A08.186.211.730.885.287.249.487.Corpus.Striatum	CNS	5.32754e-08	5.03316e-08	0.144916
ADNC Score	A08.186.211.730.885.287.249.Basal.Ganglia	CNS	8.00028e-08	5.15252e-08	0.0602482
ADNC Score	A08.186.211.730.885.287.500.270.Frontal.Lobe	CNS	-2.19068e-08	4.63339e-08	0.681823
ADNC Score	A08.186.211.730.885.287.500.571.735.Visual.Cortex	CNS	-7.08786e-08	4.47617e-08	0.943342
ADNC Score	A08.186.211.730.885.287.500.670.Parietal.Lobe	CNS	8.29216e-08	4.99219e-08	0.0483541
ADNC Score	A08.186.211.730.885.287.500.Cerebral.Cortex	CNS	-4.61543e-09	4.61712e-08	0.539813
ADNC Score	A08.186.211.865.428.Metencephalon	CNS	5.50221e-08	4.80269e-08	0.12597
ADNC Score	A08.186.211.Brain	CNS	6.8751e-09	4.63805e-08	0.44108
ADNC Score	A09.371.729.Retina	CNS	1.91114e-08	4.96421e-08	0.350124
ADNC Score	A11.872.653.Neural.Stem.Cells	CNS	5.73119e-08	6.511e-08	0.189367
ADNC Score	Brain_Amygdala	CNS	-2.45904e-08	4.02093e-08	0.729586
ADNC Score	Brain_Anterior_cingulate_cortex_(BA24)	CNS	-4.95485e-08	3.9995e-08	0.892303
ADNC Score	Brain_Caudate_(basal_ganglia)	CNS	3.53636e-08	4.20509e-08	0.200182
ADNC Score	Brain_Cerebellar_Hemisphere	CNS	5.54814e-08	4.55136e-08	0.111421
ADNC Score	Brain_Cerebellum	CNS	-1.95748e-08	4.79408e-08	0.658477
ADNC Score	Brain_Cortex	CNS	-5.07737e-08	4.08799e-08	0.892886
ADNC Score	Brain_Frontal_Cortex_(BA9)	CNS	-3.77388e-08	3.94479e-08	0.830634
ADNC Score	Brain_Hippocampus	CNS	-2.93146e-08	4.37359e-08	0.748656
ADNC Score	Brain_Hypothalamus	CNS	-2.48468e-08	4.29912e-08	0.718351
ADNC Score	Brain_Nucleus_accumbens_(basal_ganglia)	CNS	-4.29626e-09	4.27164e-08	0.540057
ADNC Score	Brain_Putamen_(basal_ganglia)	CNS	2.50427e-08	4.25337e-08	0.278007
ADNC Score	Brain_Spinal_cord_(cervical_c-1)	CNS	3.16972e-08	4.57727e-08	0.244315
ADNC Score	Brain_Substantia_nigra	CNS	-2.9561e-08	4.34216e-08	0.751998
ADNC Score	A03.556.124.369.Intestinal.Mucosa	Digestive	-2.74444e-08	6.18094e-08	0.671485
ADNC Score	A03.556.124.526.767.Rectum	Digestive	9.95475e-08	6.79348e-08	0.0714143
ADNC Score	A03.556.124.684.Intestine..Small	Digestive	1.95454e-09	6.09003e-08	0.487199
ADNC Score	A03.556.124.Intestines	Digestive	-5.38425e-08	6.35774e-08	0.801469
ADNC Score	A03.556.249.124.Ileum	Digestive	-9.62104e-09	6.6175e-08	0.557798
ADNC Score	A03.556.249.249.209.Cecum	Digestive	-5.43527e-08	5.76103e-08	0.827276
ADNC Score	A03.556.249.249.356.668.Colon..Sigmoid	Digestive	-5.61956e-08	6.59541e-08	0.802904
ADNC Score	A03.556.249.249.356.Colon	Digestive	-3.89741e-08	6.51718e-08	0.725087
ADNC Score	A03.556.500.760.464.Parotid.Gland	Digestive	-5.31419e-08	7.22969e-08	0.768846
ADNC Score	A03.556.500.760.Salivary.Glands	Digestive	-4.84507e-08	6.96068e-08	0.756805
ADNC Score	A03.556.875.500.Esophagus	Digestive	-4.51976e-08	6.04635e-08	0.772625
ADNC Score	A03.556.875.875.Stomach	Digestive	-8.37255e-08	6.07844e-08	0.915808
ADNC Score	A03.556.875.Upper.Gastrointestinal.Tract	Digestive	-7.24052e-08	5.69888e-08	0.89805
ADNC Score	A03.556.Gastrointestinal.Tract	Digestive	-1.0783e-07	6.23936e-08	0.958026
ADNC Score	Colon_Sigmoid	Digestive	1.76306e-08	5.20273e-08	0.367353
ADNC Score	Colon_Transverse	Digestive	-9.84279e-08	5.83401e-08	0.954212
ADNC Score	Esophagus_Gastroesophageal_Junction	Digestive	8.49757e-08	5.49043e-08	0.0608465
ADNC Score	Esophagus_Mucosa	Digestive	-5.90869e-08	6.03556e-08	0.836205
ADNC Score	Esophagus_Muscularis	Digestive	9.23545e-08	5.46101e-08	0.0454032
ADNC Score	Small_Intestine_Terminal_Ileum	Digestive	-6.79243e-08	5.79791e-08	0.879307
ADNC Score	Stomach	Digestive	-4.1063e-08	5.54134e-08	0.770663
ADNC Score	A03.620.Liver	Liver	-1.36407e-07	6.03665e-08	0.988078
ADNC Score	A11.436.348.Hepatocytes	Liver	2.94821e-08	6.17177e-08	0.316434
ADNC Score	Liver	Liver	-1.45704e-07	5.44718e-08	0.996262
ADNC Score	A02.165.Cartilage	Musculoskeletal/Connective	1.76574e-08	5.32688e-08	0.370142
ADNC Score	A02.633.567.850.Quadriceps.Muscle	Musculoskeletal/Connective	1.28604e-07	6.50773e-08	0.0240671
ADNC Score	A02.835.232.834.151.Cervical.Vertebrae	Musculoskeletal/Connective	2.86739e-08	6.49022e-08	0.329316
ADNC Score	A02.835.583.443.800.Synovial.Membrane	Musculoskeletal/Connective	2.35791e-08	5.08296e-08	0.321365
ADNC Score	A05.360.319.679.690.Myometrium	Musculoskeletal/Connective	2.84101e-08	5.31261e-08	0.296405
ADNC Score	A10.165.450.300.425.Keloid	Musculoskeletal/Connective	7.09023e-09	5.47673e-08	0.448496
ADNC Score	A10.165.450.300.Cicatrix	Musculoskeletal/Connective	3.47389e-08	5.72553e-08	0.272013
ADNC Score	A10.690.467.Muscle..Smooth	Musculoskeletal/Connective	4.55893e-08	6.08296e-08	0.22679
ADNC Score	A10.690.Muscles	Musculoskeletal/Connective	1.47299e-07	6.62773e-08	0.013126
ADNC Score	A11.329.171.Chondrocytes	Musculoskeletal/Connective	3.00354e-08	6.54679e-08	0.323196
ADNC Score	A11.329.228.Fibroblasts	Musculoskeletal/Connective	-4.08876e-08	5.85883e-08	0.757374
ADNC Score	A11.329.629.Osteoblasts	Musculoskeletal/Connective	6.57376e-09	5.13993e-08	0.449116
ADNC Score	A11.329.830.Stromal.Cells	Musculoskeletal/Connective	-2.67196e-08	6.1316e-08	0.668498
ADNC Score	A11.329.Connective.Tissue.Cells	Musculoskeletal/Connective	-2.43207e-10	5.52795e-08	0.501755
ADNC Score	A11.620.520.Myocytes..Smooth.Muscle	Musculoskeletal/Connective	5.2844e-09	6.01792e-08	0.465013
ADNC Score	Cells_Transformed_fibroblasts	Musculoskeletal/Connective	-3.4161e-08	5.0035e-08	0.752615
ADNC Score	Muscle_Skeletal	Musculoskeletal/Connective	3.20364e-08	5.73614e-08	0.288251
ADNC Score	A04.411.Lung	Other	1.02583e-08	5.63051e-08	0.427717
ADNC Score	A04.531.520.Nasal.Mucosa	Other	-2.30373e-08	4.95148e-08	0.679128
ADNC Score	A05.360.319.114.373.Fallopian.Tubes	Other	-7.84223e-09	5.79223e-08	0.553849
ADNC Score	A05.360.319.114.630.Ovary	Other	1.6133e-08	5.73701e-08	0.389275
ADNC Score	A05.360.319.679.256.Cervix.Uteri	Other	-5.15581e-08	6.16864e-08	0.798369
ADNC Score	A05.360.319.679.490.Endometrium	Other	-5.54955e-08	5.37511e-08	0.84907
ADNC Score	A05.360.319.679.Uterus	Other	-2.87807e-08	5.44015e-08	0.701612
ADNC Score	A05.360.319.887.Vulva	Other	-1.22922e-07	6.20253e-08	0.976249
ADNC Score	A05.360.319.Genitalia..Female	Other	-2.52113e-08	5.99959e-08	0.662837
ADNC Score	A05.360.444.492.362.Foreskin	Other	4.11629e-08	5.59625e-08	0.231004
ADNC Score	A05.360.444.Genitalia..Male	Other	3.05299e-08	5.52673e-08	0.290336
ADNC Score	A05.360.490.Germ.Cells	Other	3.69661e-08	5.10505e-08	0.2345
ADNC Score	A05.360.Genitalia	Other	-2.5899e-08	5.5787e-08	0.678765
ADNC Score	A05.810.453.324.Kidney.Cortex	Other	3.85536e-08	4.72498e-08	0.207263
ADNC Score	A05.810.453.Kidney	Other	2.84701e-08	5.01665e-08	0.285183
ADNC Score	A05.810.890.Urinary.Bladder	Other	-7.87966e-08	7.14184e-08	0.865054
ADNC Score	A06.407.071.140.Adrenal.Cortex	Other	2.40073e-08	6.4194e-08	0.354209
ADNC Score	A06.407.071.Adrenal.Glands	Other	3.2441e-08	6.57008e-08	0.310734
ADNC Score	A06.407.312.782.Testis	Other	3.44405e-08	5.20457e-08	0.25407
ADNC Score	A06.407.312.Gonads	Other	1.281e-08	5.92578e-08	0.414426
ADNC Score	A06.407.900.Thyroid.Gland	Other	5.76017e-08	5.70585e-08	0.156363
ADNC Score	A06.407.Endocrine.Glands	Other	6.19683e-08	6.16394e-08	0.157368
ADNC Score	A09.371.Eye	Other	-3.26189e-08	6.24651e-08	0.699233
ADNC Score	A10.272.497.Epidermis	Other	-1.19773e-07	6.76461e-08	0.961685
ADNC Score	A10.272.Epithelium	Other	-2.86488e-08	5.02589e-08	0.715669
ADNC Score	A10.336.707.Prostate	Other	6.57753e-08	5.673e-08	0.123137
ADNC Score	A10.615.284.473.Chorion	Other	3.66924e-08	5.83795e-08	0.264833
ADNC Score	A10.615.550.599.Mouth.Mucosa	Other	-8.33633e-08	6.1399e-08	0.912726
ADNC Score	A10.615.550.Mucous.Membrane	Other	-1.45851e-07	5.82532e-08	0.993856
ADNC Score	A10.615.789.Serous.Membrane	Other	3.37723e-08	5.93143e-08	0.28455
ADNC Score	A10.615.Membranes	Other	-1.02161e-07	5.71709e-08	0.963026
ADNC Score	A11.382.Endocrine.Cells	Other	5.57758e-08	5.77549e-08	0.167089
ADNC Score	A11.436.275.Endothelial.Cells	Other	-5.57065e-08	5.42061e-08	0.84795
ADNC Score	A11.436.294.064.Glucagon.Secreting.Cells	Other	8.04562e-08	5.79917e-08	0.0826637
ADNC Score	A11.436.329.Granulosa.Cells	Other	5.57501e-08	5.17774e-08	0.140801
ADNC Score	A11.436.397.Keratinocytes	Other	-4.91367e-08	6.37514e-08	0.779574
ADNC Score	A11.436.Epithelial.Cells	Other	-5.4067e-08	5.49818e-08	0.837285
ADNC Score	A11.497.497.600.Oocytes	Other	-3.10482e-08	5.07494e-08	0.729663
ADNC Score	A11.872.040.Adult.Stem.Cells	Other	5.07386e-08	6.24151e-08	0.208131
ADNC Score	A11.872.190.260.Embryoid.Bodies	Other	7.90414e-08	5.74352e-08	0.0843824
ADNC Score	A11.872.190.Embryonic.Stem.Cells	Other	5.69494e-08	6.03114e-08	0.17252
ADNC Score	A11.872.580.Mesenchymal.Stem.Cells	Other	2.82652e-09	5.73505e-08	0.480346
ADNC Score	A11.872.700.500.Induced.Pluripotent.Stem.Cells	Other	1.72444e-08	6.29004e-08	0.391983
ADNC Score	A11.872.Stem.Cells	Other	1.03241e-07	6.35715e-08	0.0521864
ADNC Score	A14.549.167.646.Periodontium	Other	-9.84619e-08	6.37113e-08	0.93888
ADNC Score	A14.549.167.Dentition	Other	-1.10278e-08	6.39501e-08	0.568455
ADNC Score	A14.549.885.Tongue	Other	-1.30027e-07	5.86743e-08	0.986657
ADNC Score	A14.549.Mouth	Other	-6.61233e-08	5.8663e-08	0.870165
ADNC Score	A14.724.557.Nasopharynx	Other	-1.30441e-08	5.66238e-08	0.591096
ADNC Score	A14.724.Pharynx	Other	-5.3163e-08	5.8896e-08	0.816646
ADNC Score	A17.815.Skin	Other	-6.16091e-08	5.62459e-08	0.863319
ADNC Score	Adrenal_Gland	Other	3.82811e-08	5.75111e-08	0.252824
ADNC Score	Bladder	Other	5.49438e-08	5.11511e-08	0.141378
ADNC Score	Breast_Mammary_Tissue	Other	-1.02239e-08	4.81795e-08	0.584026
ADNC Score	Cervix_Ectocervix	Other	-5.80455e-08	4.9759e-08	0.8783
ADNC Score	Cervix_Endocervix	Other	4.05366e-08	4.99439e-08	0.208498
ADNC Score	Fallopian_Tube	Other	-1.14646e-08	5.5716e-08	0.581514
ADNC Score	Kidney_Cortex	Other	4.48539e-08	5.21891e-08	0.195046
ADNC Score	Lung	Other	1.7063e-08	5.62271e-08	0.380768
ADNC Score	Minor_Salivary_Gland	Other	-9.88247e-08	4.86435e-08	0.978904
ADNC Score	Nerve_Tibial	Other	-1.88755e-08	4.80405e-08	0.652807
ADNC Score	Ovary	Other	2.41519e-08	4.67293e-08	0.302631
ADNC Score	Pituitary	Other	1.79987e-08	5.33828e-08	0.367997
ADNC Score	Prostate	Other	-1.11614e-07	5.31391e-08	0.982154
ADNC Score	Skin_Not_Sun_Exposed_(Suprapubic)	Other	-6.50579e-08	5.87675e-08	0.865861
ADNC Score	Skin_Sun_Exposed_(Lower_leg)	Other	-6.03629e-08	5.96695e-08	0.844141
ADNC Score	Testis	Other	5.25017e-08	4.89788e-08	0.141876
ADNC Score	Thyroid	Other	-6.65287e-08	5.16823e-08	0.900999
ADNC Score	Uterus	Other	-5.73625e-08	4.51343e-08	0.898123
ADNC Score	Vagina	Other	-6.47783e-08	4.98554e-08	0.903084
ADNC Score	A03.734.414.Islets.of.Langerhans	Pancreas	9.87352e-08	6.04499e-08	0.0511989
ADNC Score	A03.734.Pancreas	Pancreas	-2.53502e-08	5.42748e-08	0.679776
ADNC Score	Pancreas	Pancreas	-9.59227e-08	5.47537e-08	0.960104
AP (any/none)	A10.165.114.830.500.750.Subcutaneous.Fat..Abdominal	Adipose	1.03366e-08	1.87164e-08	0.290381
AP (any/none)	A10.165.114.830.750.Subcutaneous.Fat	Adipose	5.65702e-09	1.83419e-08	0.378881
AP (any/none)	A11.329.114.Adipocytes	Adipose	4.57904e-09	1.83112e-08	0.401268
AP (any/none)	Adipose_Subcutaneous	Adipose	-4.31363e-09	1.67856e-08	0.601404
AP (any/none)	Adipose_Visceral_(Omentum)	Adipose	9.92135e-10	1.86921e-08	0.478835
AP (any/none)	A02.835.583.443.800.800.Synovial.Fluid	Blood/Immune	1.35762e-08	2.5024e-08	0.293728
AP (any/none)	A10.549.400.Lymph.Nodes	Blood/Immune	-1.35731e-08	2.19979e-08	0.731389
AP (any/none)	A10.549.Lymphoid.Tissue	Blood/Immune	-1.29768e-08	2.15026e-08	0.726912
AP (any/none)	A11.118.637.555.567.562.440.Precursor.Cells..B.Lymphoid	Blood/Immune	3.05301e-09	2.1602e-08	0.443805
AP (any/none)	A11.118.637.555.567.562.B.Lymphocytes	Blood/Immune	-1.62634e-08	2.15986e-08	0.77427
AP (any/none)	A11.118.637.555.567.569.200.700.T.Lymphocytes..Regulatory	Blood/Immune	7.03556e-09	2.22535e-08	0.375942
AP (any/none)	A11.118.637.555.567.569.T.Lymphocytes	Blood/Immune	-1.27664e-08	2.31204e-08	0.709584
AP (any/none)	A11.118.637.Leukocytes	Blood/Immune	-3.62702e-08	2.17223e-08	0.952513
AP (any/none)	A11.329.372.600.Macrophages..Alveolar	Blood/Immune	4.9276e-09	1.80057e-08	0.392169
AP (any/none)	A11.443.Erythroid.Cells	Blood/Immune	2.82895e-08	1.89242e-08	0.0674726
AP (any/none)	A11.627.340.360.Granulocyte.Precursor.Cells	Blood/Immune	4.39363e-09	2.43496e-08	0.428404
AP (any/none)	A11.627.624.249.Monocyte.Macrophage.Precursor.Cells	Blood/Immune	2.80448e-08	2.34226e-08	0.115587
AP (any/none)	A11.627.635.Myeloid.Progenitor.Cells	Blood/Immune	4.72276e-08	2.73213e-08	0.0419405
AP (any/none)	A11.872.378.590.635.Granulocyte.Macrophage.Progenitor.Cells	Blood/Immune	2.40306e-08	2.51919e-08	0.170067
AP (any/none)	A11.872.378.590.817.Megakaryocyte.Erythroid.Progenitor.Cells	Blood/Immune	5.3197e-08	2.31611e-08	0.0108145
AP (any/none)	A11.872.378.Hematopoietic.Stem.Cells	Blood/Immune	2.52172e-08	2.70017e-08	0.175175
AP (any/none)	A15.145.229.188.Blood.Platelets	Blood/Immune	-1.27013e-08	2.06198e-08	0.731045
AP (any/none)	A15.145.229.637.555.567.562.725.Plasma.Cells	Blood/Immune	-2.57107e-08	2.09874e-08	0.889723
AP (any/none)	A15.145.229.637.555.567.569.200.CD4.Positive.T.Lymphocytes	Blood/Immune	-3.50846e-09	2.41005e-08	0.557872
AP (any/none)	A15.145.229.637.555.Leukocytes..Mononuclear	Blood/Immune	-9.37135e-09	2.40359e-08	0.651691
AP (any/none)	A15.145.229.Blood.Cells	Blood/Immune	-9.84431e-09	2.43066e-08	0.657263
AP (any/none)	A15.145.300.Fetal.Blood	Blood/Immune	1.46684e-08	2.48405e-08	0.277427
AP (any/none)	A15.145.846.Serum	Blood/Immune	1.18602e-08	2.14077e-08	0.289783
AP (any/none)	A15.145.Blood	Blood/Immune	-1.02308e-08	2.59477e-08	0.653314
AP (any/none)	A15.378.316.580.Monocytes	Blood/Immune	-1.01331e-08	2.34824e-08	0.666954
AP (any/none)	A15.378.316.Bone.Marrow.Cells	Blood/Immune	1.43885e-08	2.26321e-08	0.262467
AP (any/none)	A15.382.490.315.583.Neutrophils	Blood/Immune	5.8251e-08	2.18994e-08	0.0039078
AP (any/none)	A15.382.490.555.567.537.Killer.Cells..Natural	Blood/Immune	-1.3294e-09	2.17681e-08	0.524349
AP (any/none)	A15.382.490.555.567.622.Lymphocytes..Null	Blood/Immune	7.68496e-09	2.17734e-08	0.362062
AP (any/none)	A15.382.490.555.567.Lymphocytes	Blood/Immune	4.00464e-09	2.33213e-08	0.43183
AP (any/none)	A15.382.520.604.700.Spleen	Blood/Immune	-4.10533e-09	2.12899e-08	0.576454
AP (any/none)	A15.382.520.604.800.Palatine.Tonsil	Blood/Immune	8.21375e-10	2.16892e-08	0.484896
AP (any/none)	A15.382.680.Phagocytes	Blood/Immune	3.41188e-09	2.24692e-08	0.439654
AP (any/none)	A15.382.812.260.Dendritic.Cells	Blood/Immune	1.49135e-08	2.4159e-08	0.268516
AP (any/none)	A15.382.812.522.Macrophages	Blood/Immune	2.09447e-08	2.28795e-08	0.179981
AP (any/none)	A15.382.812.Mononuclear.Phagocyte.System	Blood/Immune	6.57062e-09	2.4083e-08	0.392491
AP (any/none)	A15.382.Immune.System	Blood/Immune	-5.3201e-09	2.38702e-08	0.588184
AP (any/none)	Cells_EBV-transformed_lymphocytes	Blood/Immune	-7.99268e-09	2.1587e-08	0.644403
AP (any/none)	Spleen	Blood/Immune	-8.36479e-09	2.6089e-08	0.625753
AP (any/none)	Whole_Blood	Blood/Immune	1.80969e-08	2.02072e-08	0.185243
AP (any/none)	A07.231.114.Arteries	Cardiovascular	-2.44587e-08	2.01762e-08	0.887293
AP (any/none)	A07.231.908.670.874.Umbilical.Veins	Cardiovascular	1.26793e-08	2.19041e-08	0.281343
AP (any/none)	A07.231.908.Veins	Cardiovascular	2.23237e-08	2.29796e-08	0.16566
AP (any/none)	A07.231.Blood.Vessels	Cardiovascular	3.78106e-08	2.41905e-08	0.0590219
AP (any/none)	A07.541.358.100.Atrial.Appendage	Cardiovascular	-2.89621e-10	1.84898e-08	0.506249
AP (any/none)	A07.541.358.Heart.Atria	Cardiovascular	2.36148e-09	1.84846e-08	0.449172
AP (any/none)	A07.541.510.110.Aortic.Valve	Cardiovascular	2.46241e-08	1.78815e-08	0.0842445
AP (any/none)	A07.541.560.Heart.Ventricles	Cardiovascular	-1.83331e-08	1.88585e-08	0.83451
AP (any/none)	A07.541.Heart	Cardiovascular	-6.133e-09	1.84951e-08	0.629905
AP (any/none)	Artery_Aorta	Cardiovascular	5.19475e-09	1.76408e-08	0.384198
AP (any/none)	Artery_Coronary	Cardiovascular	-1.53718e-09	1.81348e-08	0.533775
AP (any/none)	Artery_Tibial	Cardiovascular	-2.90235e-09	1.71665e-08	0.567129
AP (any/none)	Heart_Atrial_Appendage	Cardiovascular	1.27285e-08	1.83295e-08	0.243707
AP (any/none)	Heart_Left_Ventricle	Cardiovascular	2.61075e-09	2.04319e-08	0.449162
AP (any/none)	A08.186.211.132.810.428.200.Cerebellum	CNS	-1.47388e-08	1.67271e-08	0.810878
AP (any/none)	A08.186.211.132.Brain.Stem	CNS	-1.31138e-08	1.59714e-08	0.794199
AP (any/none)	A08.186.211.464.405.Hippocampus	CNS	1.12798e-09	1.57018e-08	0.471366
AP (any/none)	A08.186.211.464.710.225.Entorhinal.Cortex	CNS	1.66568e-08	1.70199e-08	0.163873
AP (any/none)	A08.186.211.464.Limbic.System	CNS	6.80744e-09	1.59595e-08	0.334856
AP (any/none)	A08.186.211.653.Mesencephalon	CNS	3.93879e-08	1.6944e-08	0.010047
AP (any/none)	A08.186.211.730.317.357.352.435.Hypothalamo.Hypophyseal.System	CNS	4.60301e-09	2.17612e-08	0.416239
AP (any/none)	A08.186.211.730.317.357.Hypothalamus	CNS	2.65422e-09	2.31012e-08	0.454264
AP (any/none)	A08.186.211.730.317.Diencephalon	CNS	1.09181e-08	1.99843e-08	0.292418
AP (any/none)	A08.186.211.730.885.287.249.487.Corpus.Striatum	CNS	1.17889e-08	1.79176e-08	0.255285
AP (any/none)	A08.186.211.730.885.287.249.Basal.Ganglia	CNS	4.38018e-08	1.86472e-08	0.00941261
AP (any/none)	A08.186.211.730.885.287.500.270.Frontal.Lobe	CNS	-1.49855e-08	1.64575e-08	0.818736
AP (any/none)	A08.186.211.730.885.287.500.571.735.Visual.Cortex	CNS	-3.24786e-09	1.65112e-08	0.577971
AP (any/none)	A08.186.211.730.885.287.500.670.Parietal.Lobe	CNS	1.45904e-08	1.76507e-08	0.204228
AP (any/none)	A08.186.211.730.885.287.500.Cerebral.Cortex	CNS	-4.44678e-10	1.5245e-08	0.511635
AP (any/none)	A08.186.211.865.428.Metencephalon	CNS	-1.64115e-08	1.65608e-08	0.839153
AP (any/none)	A08.186.211.Brain	CNS	5.5875e-09	1.6642e-08	0.368531
AP (any/none)	A09.371.729.Retina	CNS	-2.21296e-08	1.70926e-08	0.902286
AP (any/none)	A11.872.653.Neural.Stem.Cells	CNS	3.55163e-08	2.13043e-08	0.0477476
AP (any/none)	Brain_Amygdala	CNS	2.83988e-08	1.73002e-08	0.0503431
AP (any/none)	Brain_Anterior_cingulate_cortex_(BA24)	CNS	3.58659e-08	1.72957e-08	0.019054
AP (any/none)	Brain_Caudate_(basal_ganglia)	CNS	3.52471e-08	1.68694e-08	0.0183352
AP (any/none)	Brain_Cerebellar_Hemisphere	CNS	6.35394e-09	1.69403e-08	0.353801
AP (any/none)	Brain_Cerebellum	CNS	7.81964e-09	1.69884e-08	0.322653
AP (any/none)	Brain_Cortex	CNS	4.04596e-08	1.78372e-08	0.0116562
AP (any/none)	Brain_Frontal_Cortex_(BA9)	CNS	4.19072e-08	1.71786e-08	0.00735372
AP (any/none)	Brain_Hippocampus	CNS	1.64838e-08	1.61187e-08	0.153236
AP (any/none)	Brain_Hypothalamus	CNS	4.0531e-08	1.72282e-08	0.00932152
AP (any/none)	Brain_Nucleus_accumbens_(basal_ganglia)	CNS	3.35958e-08	1.72939e-08	0.0260302
AP (any/none)	Brain_Putamen_(basal_ganglia)	CNS	3.34581e-08	1.6682e-08	0.0224473
AP (any/none)	Brain_Spinal_cord_(cervical_c-1)	CNS	1.63143e-08	1.60598e-08	0.154851
AP (any/none)	Brain_Substantia_nigra	CNS	3.26317e-08	1.67287e-08	0.0255498
AP (any/none)	A03.556.124.369.Intestinal.Mucosa	Digestive	1.95718e-09	2.38987e-08	0.467365
AP (any/none)	A03.556.124.526.767.Rectum	Digestive	2.24325e-08	2.36505e-08	0.171437
AP (any/none)	A03.556.124.684.Intestine..Small	Digestive	9.45333e-09	2.34581e-08	0.343479
AP (any/none)	A03.556.124.Intestines	Digestive	3.04674e-09	2.22786e-08	0.445612
AP (any/none)	A03.556.249.124.Ileum	Digestive	7.80472e-09	2.56984e-08	0.380676
AP (any/none)	A03.556.249.249.209.Cecum	Digestive	2.15338e-08	1.98288e-08	0.138742
AP (any/none)	A03.556.249.249.356.668.Colon..Sigmoid	Digestive	5.66435e-09	2.16926e-08	0.397
AP (any/none)	A03.556.249.249.356.Colon	Digestive	1.81216e-09	2.30302e-08	0.468641
AP (any/none)	A03.556.500.760.464.Parotid.Gland	Digestive	-5.09354e-09	2.53488e-08	0.579627
AP (any/none)	A03.556.500.760.Salivary.Glands	Digestive	-1.12976e-08	2.42045e-08	0.679663
AP (any/none)	A03.556.875.500.Esophagus	Digestive	2.36744e-08	2.20654e-08	0.141654
AP (any/none)	A03.556.875.875.Stomach	Digestive	4.5865e-08	2.48164e-08	0.0322886
AP (any/none)	A03.556.875.Upper.Gastrointestinal.Tract	Digestive	3.67432e-08	2.42373e-08	0.0647628
AP (any/none)	A03.556.Gastrointestinal.Tract	Digestive	1.57308e-08	2.13174e-08	0.230278
AP (any/none)	Colon_Sigmoid	Digestive	-3.15833e-08	1.84288e-08	0.956718
AP (any/none)	Colon_Transverse	Digestive	-3.12052e-08	1.94712e-08	0.945492
AP (any/none)	Esophagus_Gastroesophageal_Junction	Digestive	-1.48271e-08	1.94918e-08	0.776578
AP (any/none)	Esophagus_Mucosa	Digestive	-2.64299e-08	2.12714e-08	0.892976
AP (any/none)	Esophagus_Muscularis	Digestive	-2.68054e-09	1.84631e-08	0.557717
AP (any/none)	Small_Intestine_Terminal_Ileum	Digestive	-2.83071e-08	2.04131e-08	0.917235
AP (any/none)	Stomach	Digestive	3.22514e-09	2.0654e-08	0.437957
AP (any/none)	A03.620.Liver	Liver	-4.72613e-08	2.04969e-08	0.989438
AP (any/none)	A11.436.348.Hepatocytes	Liver	-1.26036e-08	2.1499e-08	0.721143
AP (any/none)	Liver	Liver	-1.04394e-08	2.05291e-08	0.694454
AP (any/none)	A02.165.Cartilage	Musculoskeletal/Connective	-1.33934e-09	1.75876e-08	0.530351
AP (any/none)	A02.633.567.850.Quadriceps.Muscle	Musculoskeletal/Connective	4.29323e-09	2.21862e-08	0.42328
AP (any/none)	A02.835.232.834.151.Cervical.Vertebrae	Musculoskeletal/Connective	-3.01351e-09	2.12298e-08	0.556439
AP (any/none)	A02.835.583.443.800.Synovial.Membrane	Musculoskeletal/Connective	1.87507e-08	1.89373e-08	0.161053
AP (any/none)	A05.360.319.679.690.Myometrium	Musculoskeletal/Connective	2.99887e-09	1.72616e-08	0.431039
AP (any/none)	A10.165.450.300.425.Keloid	Musculoskeletal/Connective	3.0142e-08	1.99762e-08	0.0656627
AP (any/none)	A10.165.450.300.Cicatrix	Musculoskeletal/Connective	2.09348e-08	2.03849e-08	0.152216
AP (any/none)	A10.690.467.Muscle..Smooth	Musculoskeletal/Connective	1.24885e-08	2.04341e-08	0.270548
AP (any/none)	A10.690.Muscles	Musculoskeletal/Connective	-1.44311e-08	2.06987e-08	0.75716
AP (any/none)	A11.329.171.Chondrocytes	Musculoskeletal/Connective	3.36082e-08	1.9242e-08	0.0403527
AP (any/none)	A11.329.228.Fibroblasts	Musculoskeletal/Connective	2.30526e-08	1.58845e-08	0.0733539
AP (any/none)	A11.329.629.Osteoblasts	Musculoskeletal/Connective	1.91899e-08	1.87597e-08	0.15317
AP (any/none)	A11.329.830.Stromal.Cells	Musculoskeletal/Connective	1.13703e-08	1.79968e-08	0.26376
AP (any/none)	A11.329.Connective.Tissue.Cells	Musculoskeletal/Connective	6.85133e-09	2.06687e-08	0.37014
AP (any/none)	A11.620.520.Myocytes..Smooth.Muscle	Musculoskeletal/Connective	6.53845e-09	1.94744e-08	0.368531
AP (any/none)	Cells_Transformed_fibroblasts	Musculoskeletal/Connective	7.17059e-09	1.7666e-08	0.342409
AP (any/none)	Muscle_Skeletal	Musculoskeletal/Connective	-3.67334e-08	2.04276e-08	0.963929
AP (any/none)	A04.411.Lung	Other	-2.44615e-08	2.05199e-08	0.883387
AP (any/none)	A04.531.520.Nasal.Mucosa	Other	-2.83365e-08	1.99668e-08	0.922077
AP (any/none)	A05.360.319.114.373.Fallopian.Tubes	Other	1.67775e-08	2.01147e-08	0.202115
AP (any/none)	A05.360.319.114.630.Ovary	Other	9.69606e-09	1.92766e-08	0.307483
AP (any/none)	A05.360.319.679.256.Cervix.Uteri	Other	1.23508e-08	2.22242e-08	0.289196
AP (any/none)	A05.360.319.679.490.Endometrium	Other	4.92968e-09	1.80855e-08	0.39259
AP (any/none)	A05.360.319.679.Uterus	Other	3.46395e-09	1.91503e-08	0.42823
AP (any/none)	A05.360.319.887.Vulva	Other	1.04454e-08	2.08454e-08	0.308155
AP (any/none)	A05.360.319.Genitalia..Female	Other	2.22325e-08	1.81129e-08	0.109829
AP (any/none)	A05.360.444.492.362.Foreskin	Other	1.56836e-08	1.72906e-08	0.182187
AP (any/none)	A05.360.444.Genitalia..Male	Other	-1.14246e-08	1.77988e-08	0.739523
AP (any/none)	A05.360.490.Germ.Cells	Other	-2.35619e-08	1.73814e-08	0.912384
AP (any/none)	A05.360.Genitalia	Other	-8.73235e-09	1.83386e-08	0.683025
AP (any/none)	A05.810.453.324.Kidney.Cortex	Other	3.07651e-08	1.95487e-08	0.0577703
AP (any/none)	A05.810.453.Kidney	Other	-1.88917e-08	1.91791e-08	0.837692
AP (any/none)	A05.810.890.Urinary.Bladder	Other	1.55978e-08	2.32433e-08	0.25109
AP (any/none)	A06.407.071.140.Adrenal.Cortex	Other	-5.09533e-10	2.01588e-08	0.510083
AP (any/none)	A06.407.071.Adrenal.Glands	Other	1.20377e-08	1.98355e-08	0.271966
AP (any/none)	A06.407.312.782.Testis	Other	8.62806e-10	1.68936e-08	0.479634
AP (any/none)	A06.407.312.Gonads	Other	-4.14897e-09	1.86721e-08	0.587922
AP (any/none)	A06.407.900.Thyroid.Gland	Other	-1.85871e-09	1.97521e-08	0.537486
AP (any/none)	A06.407.Endocrine.Glands	Other	5.62049e-09	1.87282e-08	0.382047
AP (any/none)	A09.371.Eye	Other	-5.62902e-10	2.14448e-08	0.510471
AP (any/none)	A10.272.497.Epidermis	Other	6.23956e-09	2.3813e-08	0.396652
AP (any/none)	A10.272.Epithelium	Other	-3.9972e-08	2.00948e-08	0.976659
AP (any/none)	A10.336.707.Prostate	Other	-7.66312e-09	1.82502e-08	0.662718
AP (any/none)	A10.615.284.473.Chorion	Other	-2.30823e-08	1.82089e-08	0.897536
AP (any/none)	A10.615.550.599.Mouth.Mucosa	Other	-3.16563e-08	2.13461e-08	0.930963
AP (any/none)	A10.615.550.Mucous.Membrane	Other	-1.09463e-08	2.183e-08	0.691967
AP (any/none)	A10.615.789.Serous.Membrane	Other	1.75539e-08	2.32457e-08	0.22508
AP (any/none)	A10.615.Membranes	Other	-1.39989e-08	1.99753e-08	0.75829
AP (any/none)	A11.382.Endocrine.Cells	Other	-3.83139e-09	1.87363e-08	0.581015
AP (any/none)	A11.436.275.Endothelial.Cells	Other	4.07192e-08	2.3932e-08	0.0444285
AP (any/none)	A11.436.294.064.Glucagon.Secreting.Cells	Other	1.2527e-08	2.09697e-08	0.275125
AP (any/none)	A11.436.329.Granulosa.Cells	Other	-2.9765e-08	1.91468e-08	0.939975
AP (any/none)	A11.436.397.Keratinocytes	Other	-4.85092e-09	2.17037e-08	0.588429
AP (any/none)	A11.436.Epithelial.Cells	Other	-3.17034e-08	1.94193e-08	0.948721
AP (any/none)	A11.497.497.600.Oocytes	Other	-1.72683e-08	1.71095e-08	0.843581
AP (any/none)	A11.872.040.Adult.Stem.Cells	Other	1.20754e-08	2.25127e-08	0.295847
AP (any/none)	A11.872.190.260.Embryoid.Bodies	Other	7.82768e-09	2.14852e-08	0.357806
AP (any/none)	A11.872.190.Embryonic.Stem.Cells	Other	2.74253e-08	2.09327e-08	0.0950698
AP (any/none)	A11.872.580.Mesenchymal.Stem.Cells	Other	-1.59263e-08	1.87404e-08	0.802293
AP (any/none)	A11.872.700.500.Induced.Pluripotent.Stem.Cells	Other	1.29302e-08	2.18835e-08	0.277305
AP (any/none)	A11.872.Stem.Cells	Other	2.54738e-08	2.25166e-08	0.128957
AP (any/none)	A14.549.167.646.Periodontium	Other	-8.75716e-09	2.27863e-08	0.649629
AP (any/none)	A14.549.167.Dentition	Other	8.11902e-10	2.20033e-08	0.485283
AP (any/none)	A14.549.885.Tongue	Other	1.90204e-08	2.26447e-08	0.200468
AP (any/none)	A14.549.Mouth	Other	-2.57134e-08	2.107e-08	0.888839
AP (any/none)	A14.724.557.Nasopharynx	Other	-3.50997e-09	2.07638e-08	0.567118
AP (any/none)	A14.724.Pharynx	Other	-1.01354e-08	2.10212e-08	0.68515
AP (any/none)	A17.815.Skin	Other	1.47053e-08	2.04152e-08	0.235667
AP (any/none)	Adrenal_Gland	Other	-1.38672e-08	2.00575e-08	0.755334
AP (any/none)	Bladder	Other	-6.25271e-09	1.73209e-08	0.640947
AP (any/none)	Breast_Mammary_Tissue	Other	-9.75625e-09	1.66629e-08	0.720897
AP (any/none)	Cervix_Ectocervix	Other	-5.56952e-09	1.79552e-08	0.621792
AP (any/none)	Cervix_Endocervix	Other	-1.24266e-08	1.83356e-08	0.751028
AP (any/none)	Fallopian_Tube	Other	-1.61522e-08	1.92042e-08	0.799848
AP (any/none)	Kidney_Cortex	Other	1.32376e-09	1.88343e-08	0.471984
AP (any/none)	Lung	Other	-2.26058e-08	1.88055e-08	0.885335
AP (any/none)	Minor_Salivary_Gland	Other	-5.37206e-09	1.80686e-08	0.616887
AP (any/none)	Nerve_Tibial	Other	-1.10286e-08	1.50238e-08	0.768549
AP (any/none)	Ovary	Other	-9.34298e-09	1.76086e-08	0.702149
AP (any/none)	Pituitary	Other	1.45301e-09	1.75399e-08	0.466989
AP (any/none)	Prostate	Other	-1.17527e-08	1.84912e-08	0.737476
AP (any/none)	Skin_Not_Sun_Exposed_(Suprapubic)	Other	3.22901e-09	2.14675e-08	0.440219
AP (any/none)	Skin_Sun_Exposed_(Lower_leg)	Other	-7.38324e-09	1.95982e-08	0.646813
AP (any/none)	Testis	Other	2.5253e-08	2.11834e-08	0.116609
AP (any/none)	Thyroid	Other	-2.0081e-08	1.69227e-08	0.882314
AP (any/none)	Uterus	Other	3.23573e-09	1.86068e-08	0.430972
AP (any/none)	Vagina	Other	7.14652e-10	1.81091e-08	0.48426
AP (any/none)	A03.734.414.Islets.of.Langerhans	Pancreas	1.07171e-08	2.09234e-08	0.304254
AP (any/none)	A03.734.Pancreas	Pancreas	-5.14335e-08	1.88267e-08	0.996852
AP (any/none)	Pancreas	Pancreas	-3.24441e-08	2.01493e-08	0.946322
Arteriolosclerosis	A10.165.114.830.500.750.Subcutaneous.Fat..Abdominal	Adipose	4.52976e-08	2.54163e-08	0.0373561
Arteriolosclerosis	A10.165.114.830.750.Subcutaneous.Fat	Adipose	4.41568e-08	2.4352e-08	0.0348949
Arteriolosclerosis	A11.329.114.Adipocytes	Adipose	4.3926e-08	2.52387e-08	0.0408928
Arteriolosclerosis	Adipose_Subcutaneous	Adipose	4.75317e-08	2.29164e-08	0.0190334
Arteriolosclerosis	Adipose_Visceral_(Omentum)	Adipose	2.25156e-08	2.21596e-08	0.154799
Arteriolosclerosis	A02.835.583.443.800.800.Synovial.Fluid	Blood/Immune	-1.95964e-08	2.83949e-08	0.754946
Arteriolosclerosis	A10.549.400.Lymph.Nodes	Blood/Immune	-5.7098e-09	2.42175e-08	0.593195
Arteriolosclerosis	A10.549.Lymphoid.Tissue	Blood/Immune	4.18325e-09	2.4726e-08	0.432826
Arteriolosclerosis	A11.118.637.555.567.562.440.Precursor.Cells..B.Lymphoid	Blood/Immune	-2.58617e-09	2.90197e-08	0.535506
Arteriolosclerosis	A11.118.637.555.567.562.B.Lymphocytes	Blood/Immune	-5.92948e-10	2.84971e-08	0.5083
Arteriolosclerosis	A11.118.637.555.567.569.200.700.T.Lymphocytes..Regulatory	Blood/Immune	3.28185e-08	2.68329e-08	0.110651
Arteriolosclerosis	A11.118.637.555.567.569.T.Lymphocytes	Blood/Immune	5.10867e-10	2.87556e-08	0.492913
Arteriolosclerosis	A11.118.637.Leukocytes	Blood/Immune	4.77448e-09	2.83121e-08	0.433041
Arteriolosclerosis	A11.329.372.600.Macrophages..Alveolar	Blood/Immune	2.93593e-08	2.47498e-08	0.117763
Arteriolosclerosis	A11.443.Erythroid.Cells	Blood/Immune	-1.93147e-09	2.62753e-08	0.529299
Arteriolosclerosis	A11.627.340.360.Granulocyte.Precursor.Cells	Blood/Immune	-6.07515e-08	2.8425e-08	0.983711
Arteriolosclerosis	A11.627.624.249.Monocyte.Macrophage.Precursor.Cells	Blood/Immune	2.37103e-09	2.79116e-08	0.466151
Arteriolosclerosis	A11.627.635.Myeloid.Progenitor.Cells	Blood/Immune	-1.18806e-09	2.68359e-08	0.517656
Arteriolosclerosis	A11.872.378.590.635.Granulocyte.Macrophage.Progenitor.Cells	Blood/Immune	-1.24736e-08	2.91643e-08	0.665566
Arteriolosclerosis	A11.872.378.590.817.Megakaryocyte.Erythroid.Progenitor.Cells	Blood/Immune	-1.52785e-08	2.65268e-08	0.717681
Arteriolosclerosis	A11.872.378.Hematopoietic.Stem.Cells	Blood/Immune	-2.26719e-08	2.70319e-08	0.799183
Arteriolosclerosis	A15.145.229.188.Blood.Platelets	Blood/Immune	-1.14831e-08	2.69122e-08	0.665196
Arteriolosclerosis	A15.145.229.637.555.567.562.725.Plasma.Cells	Blood/Immune	3.46696e-08	3.27212e-08	0.144676
Arteriolosclerosis	A15.145.229.637.555.567.569.200.CD4.Positive.T.Lymphocytes	Blood/Immune	2.13697e-08	2.78849e-08	0.221733
Arteriolosclerosis	A15.145.229.637.555.Leukocytes..Mononuclear	Blood/Immune	-3.77216e-09	2.76748e-08	0.554209
Arteriolosclerosis	A15.145.229.Blood.Cells	Blood/Immune	-2.66063e-08	2.9652e-08	0.815217
Arteriolosclerosis	A15.145.300.Fetal.Blood	Blood/Immune	-1.69968e-08	3.17144e-08	0.703997
Arteriolosclerosis	A15.145.846.Serum	Blood/Immune	1.37444e-08	2.74977e-08	0.308594
Arteriolosclerosis	A15.145.Blood	Blood/Immune	-1.31433e-08	3.11586e-08	0.663421
Arteriolosclerosis	A15.378.316.580.Monocytes	Blood/Immune	-9.12268e-09	2.55037e-08	0.639716
Arteriolosclerosis	A15.378.316.Bone.Marrow.Cells	Blood/Immune	-2.64661e-08	3.01586e-08	0.80991
Arteriolosclerosis	A15.382.490.315.583.Neutrophils	Blood/Immune	-1.6133e-08	2.93226e-08	0.708906
Arteriolosclerosis	A15.382.490.555.567.537.Killer.Cells..Natural	Blood/Immune	-7.78611e-09	2.8306e-08	0.608368
Arteriolosclerosis	A15.382.490.555.567.622.Lymphocytes..Null	Blood/Immune	4.84219e-08	3.14415e-08	0.0617725
Arteriolosclerosis	A15.382.490.555.567.Lymphocytes	Blood/Immune	7.70582e-09	3.04071e-08	0.399971
Arteriolosclerosis	A15.382.520.604.700.Spleen	Blood/Immune	-3.603e-09	2.63461e-08	0.554388
Arteriolosclerosis	A15.382.520.604.800.Palatine.Tonsil	Blood/Immune	-1.12405e-10	2.48217e-08	0.501807
Arteriolosclerosis	A15.382.680.Phagocytes	Blood/Immune	-1.84378e-08	2.8609e-08	0.740367
Arteriolosclerosis	A15.382.812.260.Dendritic.Cells	Blood/Immune	-1.62326e-08	2.49489e-08	0.742358
Arteriolosclerosis	A15.382.812.522.Macrophages	Blood/Immune	-8.85722e-09	2.4093e-08	0.643424
Arteriolosclerosis	A15.382.812.Mononuclear.Phagocyte.System	Blood/Immune	2.64259e-09	2.37834e-08	0.455764
Arteriolosclerosis	A15.382.Immune.System	Blood/Immune	-4.68517e-08	2.82848e-08	0.951182
Arteriolosclerosis	Cells_EBV-transformed_lymphocytes	Blood/Immune	2.76944e-11	2.48023e-08	0.499555
Arteriolosclerosis	Spleen	Blood/Immune	-3.02462e-08	2.67877e-08	0.870574
Arteriolosclerosis	Whole_Blood	Blood/Immune	7.79496e-09	2.74819e-08	0.388343
Arteriolosclerosis	A07.231.114.Arteries	Cardiovascular	4.53669e-08	2.61389e-08	0.0413166
Arteriolosclerosis	A07.231.908.670.874.Umbilical.Veins	Cardiovascular	1.23401e-08	2.74836e-08	0.326717
Arteriolosclerosis	A07.231.908.Veins	Cardiovascular	1.28077e-09	2.84227e-08	0.482029
Arteriolosclerosis	A07.231.Blood.Vessels	Cardiovascular	3.98079e-08	2.92641e-08	0.0868677
Arteriolosclerosis	A07.541.358.100.Atrial.Appendage	Cardiovascular	1.75866e-08	2.6221e-08	0.251204
Arteriolosclerosis	A07.541.358.Heart.Atria	Cardiovascular	1.07458e-08	2.56923e-08	0.337882
Arteriolosclerosis	A07.541.510.110.Aortic.Valve	Cardiovascular	1.89719e-08	2.56657e-08	0.229895
Arteriolosclerosis	A07.541.560.Heart.Ventricles	Cardiovascular	-1.31804e-08	2.55431e-08	0.697075
Arteriolosclerosis	A07.541.Heart	Cardiovascular	-5.5601e-09	2.57941e-08	0.585334
Arteriolosclerosis	Artery_Aorta	Cardiovascular	-2.96109e-09	2.18678e-08	0.553855
Arteriolosclerosis	Artery_Coronary	Cardiovascular	-3.12495e-09	2.30594e-08	0.553899
Arteriolosclerosis	Artery_Tibial	Cardiovascular	-1.03939e-08	1.95955e-08	0.702091
Arteriolosclerosis	Heart_Atrial_Appendage	Cardiovascular	-1.85772e-08	2.36746e-08	0.783682
Arteriolosclerosis	Heart_Left_Ventricle	Cardiovascular	-5.16175e-08	2.47532e-08	0.981478
Arteriolosclerosis	A08.186.211.132.810.428.200.Cerebellum	CNS	1.59587e-08	2.29062e-08	0.242995
Arteriolosclerosis	A08.186.211.132.Brain.Stem	CNS	-7.14314e-09	2.26281e-08	0.623876
Arteriolosclerosis	A08.186.211.464.405.Hippocampus	CNS	-2.18517e-08	2.1978e-08	0.83995
Arteriolosclerosis	A08.186.211.464.710.225.Entorhinal.Cortex	CNS	-5.81426e-09	2.09974e-08	0.609073
Arteriolosclerosis	A08.186.211.464.Limbic.System	CNS	-2.04097e-08	2.10951e-08	0.833355
Arteriolosclerosis	A08.186.211.653.Mesencephalon	CNS	-5.86312e-08	2.47942e-08	0.990978
Arteriolosclerosis	A08.186.211.730.317.357.352.435.Hypothalamo.Hypophyseal.System	CNS	-3.36084e-08	2.56808e-08	0.904681
Arteriolosclerosis	A08.186.211.730.317.357.Hypothalamus	CNS	-3.88265e-08	2.77983e-08	0.918751
Arteriolosclerosis	A08.186.211.730.317.Diencephalon	CNS	-1.86961e-08	2.64246e-08	0.760381
Arteriolosclerosis	A08.186.211.730.885.287.249.487.Corpus.Striatum	CNS	3.99361e-09	2.29038e-08	0.43079
Arteriolosclerosis	A08.186.211.730.885.287.249.Basal.Ganglia	CNS	-1.58271e-10	2.39084e-08	0.502641
Arteriolosclerosis	A08.186.211.730.885.287.500.270.Frontal.Lobe	CNS	-2.58677e-08	2.40998e-08	0.858444
Arteriolosclerosis	A08.186.211.730.885.287.500.571.735.Visual.Cortex	CNS	-6.80155e-09	2.16407e-08	0.623351
Arteriolosclerosis	A08.186.211.730.885.287.500.670.Parietal.Lobe	CNS	-9.5533e-09	2.32091e-08	0.659691
Arteriolosclerosis	A08.186.211.730.885.287.500.Cerebral.Cortex	CNS	-2.37454e-08	2.1741e-08	0.862626
Arteriolosclerosis	A08.186.211.865.428.Metencephalon	CNS	8.23633e-09	2.27127e-08	0.358441
Arteriolosclerosis	A08.186.211.Brain	CNS	-2.68158e-08	2.14458e-08	0.894422
Arteriolosclerosis	A09.371.729.Retina	CNS	-4.64384e-08	2.01009e-08	0.989563
Arteriolosclerosis	A11.872.653.Neural.Stem.Cells	CNS	-3.37206e-08	2.53851e-08	0.907971
Arteriolosclerosis	Brain_Amygdala	CNS	-4.18444e-08	2.08992e-08	0.977368
Arteriolosclerosis	Brain_Anterior_cingulate_cortex_(BA24)	CNS	-2.84336e-08	2.02804e-08	0.919546
Arteriolosclerosis	Brain_Caudate_(basal_ganglia)	CNS	-2.06591e-08	2.13146e-08	0.833789
Arteriolosclerosis	Brain_Cerebellar_Hemisphere	CNS	-3.3618e-08	2.15842e-08	0.940327
Arteriolosclerosis	Brain_Cerebellum	CNS	-2.52173e-08	2.17879e-08	0.876446
Arteriolosclerosis	Brain_Cortex	CNS	-3.66504e-08	2.06256e-08	0.962211
Arteriolosclerosis	Brain_Frontal_Cortex_(BA9)	CNS	-3.13485e-08	2.04253e-08	0.937582
Arteriolosclerosis	Brain_Hippocampus	CNS	-4.07976e-08	2.12201e-08	0.972735
Arteriolosclerosis	Brain_Hypothalamus	CNS	-3.25241e-08	2.18231e-08	0.931934
Arteriolosclerosis	Brain_Nucleus_accumbens_(basal_ganglia)	CNS	-3.37948e-08	2.14056e-08	0.942807
Arteriolosclerosis	Brain_Putamen_(basal_ganglia)	CNS	-2.90876e-08	2.23438e-08	0.903511
Arteriolosclerosis	Brain_Spinal_cord_(cervical_c-1)	CNS	-1.86606e-08	2.15854e-08	0.806344
Arteriolosclerosis	Brain_Substantia_nigra	CNS	-3.39557e-08	2.22304e-08	0.936675
Arteriolosclerosis	A03.556.124.369.Intestinal.Mucosa	Digestive	1.1399e-08	2.74183e-08	0.338798
Arteriolosclerosis	A03.556.124.526.767.Rectum	Digestive	3.73895e-09	2.72031e-08	0.445339
Arteriolosclerosis	A03.556.124.684.Intestine..Small	Digestive	-2.67984e-09	2.99128e-08	0.535693
Arteriolosclerosis	A03.556.124.Intestines	Digestive	2.49715e-08	3.19234e-08	0.21704
Arteriolosclerosis	A03.556.249.124.Ileum	Digestive	1.00662e-08	2.88633e-08	0.363637
Arteriolosclerosis	A03.556.249.249.209.Cecum	Digestive	-1.45481e-08	2.77005e-08	0.700275
Arteriolosclerosis	A03.556.249.249.356.668.Colon..Sigmoid	Digestive	2.0743e-08	3.05053e-08	0.248259
Arteriolosclerosis	A03.556.249.249.356.Colon	Digestive	1.88319e-08	3.04107e-08	0.267875
Arteriolosclerosis	A03.556.500.760.464.Parotid.Gland	Digestive	-2.46206e-08	2.68122e-08	0.820759
Arteriolosclerosis	A03.556.500.760.Salivary.Glands	Digestive	-4.43458e-08	2.69412e-08	0.950121
Arteriolosclerosis	A03.556.875.500.Esophagus	Digestive	-2.44426e-08	2.70219e-08	0.817147
Arteriolosclerosis	A03.556.875.875.Stomach	Digestive	-4.09043e-08	2.75988e-08	0.930844
Arteriolosclerosis	A03.556.875.Upper.Gastrointestinal.Tract	Digestive	-1.44667e-08	2.78345e-08	0.698378
Arteriolosclerosis	A03.556.Gastrointestinal.Tract	Digestive	2.88648e-08	3.08831e-08	0.174985
Arteriolosclerosis	Colon_Sigmoid	Digestive	-3.77728e-11	2.28834e-08	0.500659
Arteriolosclerosis	Colon_Transverse	Digestive	-9.54757e-09	2.60815e-08	0.642842
Arteriolosclerosis	Esophagus_Gastroesophageal_Junction	Digestive	-2.91162e-08	2.05585e-08	0.921651
Arteriolosclerosis	Esophagus_Mucosa	Digestive	1.99603e-08	2.61663e-08	0.222784
Arteriolosclerosis	Esophagus_Muscularis	Digestive	-3.01341e-08	2.22113e-08	0.912561
Arteriolosclerosis	Small_Intestine_Terminal_Ileum	Digestive	-1.94131e-08	2.64036e-08	0.768904
Arteriolosclerosis	Stomach	Digestive	-5.46487e-08	2.50401e-08	0.985462
Arteriolosclerosis	A03.620.Liver	Liver	1.3743e-08	2.79086e-08	0.311208
Arteriolosclerosis	A11.436.348.Hepatocytes	Liver	-1.32088e-08	3.07583e-08	0.666198
Arteriolosclerosis	Liver	Liver	-3.57361e-08	2.40886e-08	0.931033
Arteriolosclerosis	A02.165.Cartilage	Musculoskeletal/Connective	1.12191e-09	2.40062e-08	0.481363
Arteriolosclerosis	A02.633.567.850.Quadriceps.Muscle	Musculoskeletal/Connective	-6.81895e-08	2.55084e-08	0.996244
Arteriolosclerosis	A02.835.232.834.151.Cervical.Vertebrae	Musculoskeletal/Connective	1.01557e-08	2.56404e-08	0.346023
Arteriolosclerosis	A02.835.583.443.800.Synovial.Membrane	Musculoskeletal/Connective	2.39019e-08	2.3085e-08	0.150243
Arteriolosclerosis	A05.360.319.679.690.Myometrium	Musculoskeletal/Connective	1.40485e-08	2.41144e-08	0.280088
Arteriolosclerosis	A10.165.450.300.425.Keloid	Musculoskeletal/Connective	1.83369e-08	2.37534e-08	0.220066
Arteriolosclerosis	A10.165.450.300.Cicatrix	Musculoskeletal/Connective	-2.78592e-09	2.50724e-08	0.544237
Arteriolosclerosis	A10.690.467.Muscle..Smooth	Musculoskeletal/Connective	3.94081e-08	3.02823e-08	0.0965679
Arteriolosclerosis	A10.690.Muscles	Musculoskeletal/Connective	-3.99092e-08	2.67668e-08	0.932019
Arteriolosclerosis	A11.329.171.Chondrocytes	Musculoskeletal/Connective	3.38184e-08	2.60416e-08	0.0970356
Arteriolosclerosis	A11.329.228.Fibroblasts	Musculoskeletal/Connective	-9.84191e-09	2.51904e-08	0.651991
Arteriolosclerosis	A11.329.629.Osteoblasts	Musculoskeletal/Connective	2.47562e-08	2.33761e-08	0.144791
Arteriolosclerosis	A11.329.830.Stromal.Cells	Musculoskeletal/Connective	1.8072e-08	2.66453e-08	0.248809
Arteriolosclerosis	A11.329.Connective.Tissue.Cells	Musculoskeletal/Connective	3.93621e-08	2.45824e-08	0.0546624
Arteriolosclerosis	A11.620.520.Myocytes..Smooth.Muscle	Musculoskeletal/Connective	4.15338e-08	3.08827e-08	0.0893309
Arteriolosclerosis	Cells_Transformed_fibroblasts	Musculoskeletal/Connective	3.29038e-08	2.37129e-08	0.0826312
Arteriolosclerosis	Muscle_Skeletal	Musculoskeletal/Connective	-4.71274e-08	2.44188e-08	0.973194
Arteriolosclerosis	A04.411.Lung	Other	3.93587e-08	2.81426e-08	0.080975
Arteriolosclerosis	A04.531.520.Nasal.Mucosa	Other	2.95361e-08	2.53101e-08	0.121611
Arteriolosclerosis	A05.360.319.114.373.Fallopian.Tubes	Other	-2.45417e-08	2.46835e-08	0.839951
Arteriolosclerosis	A05.360.319.114.630.Ovary	Other	-3.20388e-08	2.48529e-08	0.901324
Arteriolosclerosis	A05.360.319.679.256.Cervix.Uteri	Other	-1.76386e-09	2.46338e-08	0.528541
Arteriolosclerosis	A05.360.319.679.490.Endometrium	Other	5.07064e-09	2.66282e-08	0.424489
Arteriolosclerosis	A05.360.319.679.Uterus	Other	-5.70804e-09	2.51303e-08	0.589842
Arteriolosclerosis	A05.360.319.887.Vulva	Other	1.64469e-08	2.6926e-08	0.270659
Arteriolosclerosis	A05.360.319.Genitalia..Female	Other	1.44762e-08	2.58693e-08	0.28788
Arteriolosclerosis	A05.360.444.492.362.Foreskin	Other	1.43766e-08	2.42246e-08	0.276433
Arteriolosclerosis	A05.360.444.Genitalia..Male	Other	2.65056e-10	2.3409e-08	0.495483
Arteriolosclerosis	A05.360.490.Germ.Cells	Other	9.18549e-09	2.36971e-08	0.349148
Arteriolosclerosis	A05.360.Genitalia	Other	-8.2249e-09	2.55813e-08	0.626092
Arteriolosclerosis	A05.810.453.324.Kidney.Cortex	Other	1.32714e-08	2.3171e-08	0.283404
Arteriolosclerosis	A05.810.453.Kidney	Other	3.12422e-08	2.47758e-08	0.103655
Arteriolosclerosis	A05.810.890.Urinary.Bladder	Other	-2.1088e-08	2.71722e-08	0.781151
Arteriolosclerosis	A06.407.071.140.Adrenal.Cortex	Other	6.74238e-08	2.71852e-08	0.00656614
Arteriolosclerosis	A06.407.071.Adrenal.Glands	Other	4.8806e-08	2.87036e-08	0.0445331
Arteriolosclerosis	A06.407.312.782.Testis	Other	1.41883e-08	2.32954e-08	0.271243
Arteriolosclerosis	A06.407.312.Gonads	Other	-3.17317e-08	2.41031e-08	0.905997
Arteriolosclerosis	A06.407.900.Thyroid.Gland	Other	2.17634e-08	2.38116e-08	0.180363
Arteriolosclerosis	A06.407.Endocrine.Glands	Other	-3.90975e-09	2.55741e-08	0.560753
Arteriolosclerosis	A09.371.Eye	Other	-1.29557e-08	2.72876e-08	0.68253
Arteriolosclerosis	A10.272.497.Epidermis	Other	-9.72496e-10	2.53221e-08	0.515318
Arteriolosclerosis	A10.272.Epithelium	Other	3.15302e-08	2.53389e-08	0.106688
Arteriolosclerosis	A10.336.707.Prostate	Other	-5.86612e-09	2.45348e-08	0.594484
Arteriolosclerosis	A10.615.284.473.Chorion	Other	1.77447e-08	2.52515e-08	0.241115
Arteriolosclerosis	A10.615.550.599.Mouth.Mucosa	Other	-1.70873e-08	2.44552e-08	0.757636
Arteriolosclerosis	A10.615.550.Mucous.Membrane	Other	3.77622e-08	2.86591e-08	0.0938133
Arteriolosclerosis	A10.615.789.Serous.Membrane	Other	9.82886e-09	2.6289e-08	0.354248
Arteriolosclerosis	A10.615.Membranes	Other	2.4513e-08	2.86405e-08	0.19603
Arteriolosclerosis	A11.382.Endocrine.Cells	Other	-2.66367e-08	2.28237e-08	0.878407
Arteriolosclerosis	A11.436.275.Endothelial.Cells	Other	9.84791e-09	2.75395e-08	0.360324
Arteriolosclerosis	A11.436.294.064.Glucagon.Secreting.Cells	Other	4.4024e-09	2.66198e-08	0.434322
Arteriolosclerosis	A11.436.329.Granulosa.Cells	Other	3.12947e-09	2.35303e-08	0.447098
Arteriolosclerosis	A11.436.397.Keratinocytes	Other	1.16136e-08	2.65382e-08	0.330831
Arteriolosclerosis	A11.436.Epithelial.Cells	Other	2.74926e-08	2.94147e-08	0.174983
Arteriolosclerosis	A11.497.497.600.Oocytes	Other	4.97982e-09	2.37809e-08	0.417066
Arteriolosclerosis	A11.872.040.Adult.Stem.Cells	Other	5.98623e-09	2.78054e-08	0.414771
Arteriolosclerosis	A11.872.190.260.Embryoid.Bodies	Other	-9.0843e-10	2.90339e-08	0.51248
Arteriolosclerosis	A11.872.190.Embryonic.Stem.Cells	Other	8.90204e-09	2.69622e-08	0.370637
Arteriolosclerosis	A11.872.580.Mesenchymal.Stem.Cells	Other	1.72448e-08	2.5574e-08	0.250057
Arteriolosclerosis	A11.872.700.500.Induced.Pluripotent.Stem.Cells	Other	4.8474e-09	2.904e-08	0.433716
Arteriolosclerosis	A11.872.Stem.Cells	Other	-7.00034e-09	2.85472e-08	0.596857
Arteriolosclerosis	A14.549.167.646.Periodontium	Other	3.28829e-08	2.86236e-08	0.125319
Arteriolosclerosis	A14.549.167.Dentition	Other	2.90624e-09	2.52394e-08	0.454164
Arteriolosclerosis	A14.549.885.Tongue	Other	1.72206e-08	2.91095e-08	0.277066
Arteriolosclerosis	A14.549.Mouth	Other	-1.48425e-08	2.51504e-08	0.722455
Arteriolosclerosis	A14.724.557.Nasopharynx	Other	7.56654e-09	2.63514e-08	0.387003
Arteriolosclerosis	A14.724.Pharynx	Other	-1.2759e-09	2.37108e-08	0.521457
Arteriolosclerosis	A17.815.Skin	Other	-9.92166e-09	2.60464e-08	0.64837
Arteriolosclerosis	Adrenal_Gland	Other	5.2708e-08	2.63643e-08	0.0227922
Arteriolosclerosis	Bladder	Other	-3.06782e-08	2.31553e-08	0.907396
Arteriolosclerosis	Breast_Mammary_Tissue	Other	9.11833e-09	2.22738e-08	0.341132
Arteriolosclerosis	Cervix_Ectocervix	Other	2.0412e-08	2.2484e-08	0.18198
Arteriolosclerosis	Cervix_Endocervix	Other	-1.52887e-08	2.22866e-08	0.753644
Arteriolosclerosis	Fallopian_Tube	Other	-1.39913e-08	2.37886e-08	0.721785
Arteriolosclerosis	Kidney_Cortex	Other	5.67455e-09	2.41079e-08	0.406956
Arteriolosclerosis	Lung	Other	2.91331e-08	2.47815e-08	0.119878
Arteriolosclerosis	Minor_Salivary_Gland	Other	-3.48394e-09	2.30703e-08	0.560018
Arteriolosclerosis	Nerve_Tibial	Other	-2.39505e-08	2.2378e-08	0.85775
Arteriolosclerosis	Ovary	Other	-2.54947e-08	2.34018e-08	0.862018
Arteriolosclerosis	Pituitary	Other	2.66201e-08	2.30386e-08	0.123952
Arteriolosclerosis	Prostate	Other	-1.12209e-08	2.70431e-08	0.660902
Arteriolosclerosis	Skin_Not_Sun_Exposed_(Suprapubic)	Other	-9.49114e-09	2.62073e-08	0.641382
Arteriolosclerosis	Skin_Sun_Exposed_(Lower_leg)	Other	-1.89545e-08	2.66016e-08	0.761932
Arteriolosclerosis	Testis	Other	2.85926e-08	2.57003e-08	0.132954
Arteriolosclerosis	Thyroid	Other	1.86139e-08	2.31307e-08	0.210489
Arteriolosclerosis	Uterus	Other	-8.15629e-09	2.25252e-08	0.64136
Arteriolosclerosis	Vagina	Other	-1.61859e-08	2.40359e-08	0.749655
Arteriolosclerosis	A03.734.414.Islets.of.Langerhans	Pancreas	9.69404e-09	2.61968e-08	0.355674
Arteriolosclerosis	A03.734.Pancreas	Pancreas	-7.15981e-09	2.591e-08	0.608854
Arteriolosclerosis	Pancreas	Pancreas	-1.03208e-08	2.40194e-08	0.666288
Arteriolosclerosis (any/none)	A10.165.114.830.500.750.Subcutaneous.Fat..Abdominal	Adipose	3.51715e-09	2.91721e-08	0.452018
Arteriolosclerosis (any/none)	A10.165.114.830.750.Subcutaneous.Fat	Adipose	1.10136e-08	2.74504e-08	0.34413
Arteriolosclerosis (any/none)	A11.329.114.Adipocytes	Adipose	-1.37803e-08	2.61354e-08	0.700996
Arteriolosclerosis (any/none)	Adipose_Subcutaneous	Adipose	1.14679e-08	2.33494e-08	0.311663
Arteriolosclerosis (any/none)	Adipose_Visceral_(Omentum)	Adipose	-9.82166e-09	2.28533e-08	0.666318
Arteriolosclerosis (any/none)	A02.835.583.443.800.800.Synovial.Fluid	Blood/Immune	-2.32483e-08	2.99039e-08	0.781549
Arteriolosclerosis (any/none)	A10.549.400.Lymph.Nodes	Blood/Immune	4.57742e-08	3.03573e-08	0.0657966
Arteriolosclerosis (any/none)	A10.549.Lymphoid.Tissue	Blood/Immune	3.38363e-08	3.02976e-08	0.13204
Arteriolosclerosis (any/none)	A11.118.637.555.567.562.440.Precursor.Cells..B.Lymphoid	Blood/Immune	2.71137e-09	2.86168e-08	0.462258
Arteriolosclerosis (any/none)	A11.118.637.555.567.562.B.Lymphocytes	Blood/Immune	-1.86903e-09	3.06784e-08	0.52429
Arteriolosclerosis (any/none)	A11.118.637.555.567.569.200.700.T.Lymphocytes..Regulatory	Blood/Immune	3.33217e-08	2.85999e-08	0.121989
Arteriolosclerosis (any/none)	A11.118.637.555.567.569.T.Lymphocytes	Blood/Immune	2.7534e-10	2.96271e-08	0.496292
Arteriolosclerosis (any/none)	A11.118.637.Leukocytes	Blood/Immune	1.58597e-08	3.40539e-08	0.320706
Arteriolosclerosis (any/none)	A11.329.372.600.Macrophages..Alveolar	Blood/Immune	1.33215e-08	2.60387e-08	0.304464
Arteriolosclerosis (any/none)	A11.443.Erythroid.Cells	Blood/Immune	5.00098e-09	2.7058e-08	0.426684
Arteriolosclerosis (any/none)	A11.627.340.360.Granulocyte.Precursor.Cells	Blood/Immune	-5.11957e-08	3.04835e-08	0.953469
Arteriolosclerosis (any/none)	A11.627.624.249.Monocyte.Macrophage.Precursor.Cells	Blood/Immune	2.47993e-08	2.95362e-08	0.20056
Arteriolosclerosis (any/none)	A11.627.635.Myeloid.Progenitor.Cells	Blood/Immune	6.18705e-09	3.25249e-08	0.424566
Arteriolosclerosis (any/none)	A11.872.378.590.635.Granulocyte.Macrophage.Progenitor.Cells	Blood/Immune	7.67422e-09	3.12299e-08	0.402944
Arteriolosclerosis (any/none)	A11.872.378.590.817.Megakaryocyte.Erythroid.Progenitor.Cells	Blood/Immune	1.54731e-08	2.95027e-08	0.299978
Arteriolosclerosis (any/none)	A11.872.378.Hematopoietic.Stem.Cells	Blood/Immune	2.38424e-08	3.36514e-08	0.239313
Arteriolosclerosis (any/none)	A15.145.229.188.Blood.Platelets	Blood/Immune	-4.20141e-08	2.80275e-08	0.933067
Arteriolosclerosis (any/none)	A15.145.229.637.555.567.562.725.Plasma.Cells	Blood/Immune	4.16747e-08	3.27851e-08	0.101839
Arteriolosclerosis (any/none)	A15.145.229.637.555.567.569.200.CD4.Positive.T.Lymphocytes	Blood/Immune	1.88602e-08	3.0406e-08	0.267538
Arteriolosclerosis (any/none)	A15.145.229.637.555.Leukocytes..Mononuclear	Blood/Immune	1.06323e-08	3.11914e-08	0.3666
Arteriolosclerosis (any/none)	A15.145.229.Blood.Cells	Blood/Immune	-1.23969e-08	3.13063e-08	0.653942
Arteriolosclerosis (any/none)	A15.145.300.Fetal.Blood	Blood/Immune	-1.44433e-08	3.39608e-08	0.664689
Arteriolosclerosis (any/none)	A15.145.846.Serum	Blood/Immune	-1.70293e-08	2.77271e-08	0.73045
Arteriolosclerosis (any/none)	A15.145.Blood	Blood/Immune	-1.84428e-08	3.23974e-08	0.715413
Arteriolosclerosis (any/none)	A15.378.316.580.Monocytes	Blood/Immune	2.14342e-08	2.84987e-08	0.225992
Arteriolosclerosis (any/none)	A15.378.316.Bone.Marrow.Cells	Blood/Immune	2.22602e-08	3.21694e-08	0.244479
Arteriolosclerosis (any/none)	A15.382.490.315.583.Neutrophils	Blood/Immune	-6.35114e-09	3.16304e-08	0.579569
Arteriolosclerosis (any/none)	A15.382.490.555.567.537.Killer.Cells..Natural	Blood/Immune	-3.45714e-08	2.80399e-08	0.8912
Arteriolosclerosis (any/none)	A15.382.490.555.567.622.Lymphocytes..Null	Blood/Immune	-2.67425e-09	3.1989e-08	0.533312
Arteriolosclerosis (any/none)	A15.382.490.555.567.Lymphocytes	Blood/Immune	2.29848e-08	3.27211e-08	0.241201
Arteriolosclerosis (any/none)	A15.382.520.604.700.Spleen	Blood/Immune	3.3444e-10	3.18118e-08	0.495806
Arteriolosclerosis (any/none)	A15.382.520.604.800.Palatine.Tonsil	Blood/Immune	9.49864e-09	3.0087e-08	0.376113
Arteriolosclerosis (any/none)	A15.382.680.Phagocytes	Blood/Immune	3.43959e-08	3.28906e-08	0.147834
Arteriolosclerosis (any/none)	A15.382.812.260.Dendritic.Cells	Blood/Immune	-2.60218e-08	2.70969e-08	0.831554
Arteriolosclerosis (any/none)	A15.382.812.522.Macrophages	Blood/Immune	8.10653e-09	2.97922e-08	0.392772
Arteriolosclerosis (any/none)	A15.382.812.Mononuclear.Phagocyte.System	Blood/Immune	1.64564e-08	2.89374e-08	0.284783
Arteriolosclerosis (any/none)	A15.382.Immune.System	Blood/Immune	-1.31473e-08	2.98793e-08	0.670036
Arteriolosclerosis (any/none)	Cells_EBV-transformed_lymphocytes	Blood/Immune	-2.92986e-09	2.4819e-08	0.546986
Arteriolosclerosis (any/none)	Spleen	Blood/Immune	-2.41401e-08	3.05841e-08	0.785032
Arteriolosclerosis (any/none)	Whole_Blood	Blood/Immune	-2.56042e-08	2.91072e-08	0.810475
Arteriolosclerosis (any/none)	A07.231.114.Arteries	Cardiovascular	9.76982e-09	2.76387e-08	0.361863
Arteriolosclerosis (any/none)	A07.231.908.670.874.Umbilical.Veins	Cardiovascular	-2.04375e-08	2.71355e-08	0.774324
Arteriolosclerosis (any/none)	A07.231.908.Veins	Cardiovascular	-4.4361e-08	2.61377e-08	0.955171
Arteriolosclerosis (any/none)	A07.231.Blood.Vessels	Cardiovascular	-2.17092e-08	2.67274e-08	0.791674
Arteriolosclerosis (any/none)	A07.541.358.100.Atrial.Appendage	Cardiovascular	-2.931e-08	2.44676e-08	0.884524
Arteriolosclerosis (any/none)	A07.541.358.Heart.Atria	Cardiovascular	-2.26897e-08	2.47196e-08	0.82066
Arteriolosclerosis (any/none)	A07.541.510.110.Aortic.Valve	Cardiovascular	1.19469e-08	2.69295e-08	0.328653
Arteriolosclerosis (any/none)	A07.541.560.Heart.Ventricles	Cardiovascular	-3.96759e-08	2.71682e-08	0.927907
Arteriolosclerosis (any/none)	A07.541.Heart	Cardiovascular	-4.08464e-08	2.63618e-08	0.939364
Arteriolosclerosis (any/none)	Artery_Aorta	Cardiovascular	-1.54932e-09	2.44937e-08	0.525218
Arteriolosclerosis (any/none)	Artery_Coronary	Cardiovascular	-2.27415e-08	2.34795e-08	0.833619
Arteriolosclerosis (any/none)	Artery_Tibial	Cardiovascular	-8.85854e-09	2.1621e-08	0.658994
Arteriolosclerosis (any/none)	Heart_Atrial_Appendage	Cardiovascular	-2.35298e-08	2.24886e-08	0.852288
Arteriolosclerosis (any/none)	Heart_Left_Ventricle	Cardiovascular	-6.1048e-08	2.34218e-08	0.995426
Arteriolosclerosis (any/none)	A08.186.211.132.810.428.200.Cerebellum	CNS	2.24394e-08	2.25887e-08	0.16026
Arteriolosclerosis (any/none)	A08.186.211.132.Brain.Stem	CNS	1.46168e-08	2.45928e-08	0.276138
Arteriolosclerosis (any/none)	A08.186.211.464.405.Hippocampus	CNS	-2.08975e-08	2.38824e-08	0.809217
Arteriolosclerosis (any/none)	A08.186.211.464.710.225.Entorhinal.Cortex	CNS	3.96274e-09	2.4451e-08	0.435626
Arteriolosclerosis (any/none)	A08.186.211.464.Limbic.System	CNS	-4.57786e-09	2.4281e-08	0.574772
Arteriolosclerosis (any/none)	A08.186.211.653.Mesencephalon	CNS	-4.26335e-08	2.43943e-08	0.959741
Arteriolosclerosis (any/none)	A08.186.211.730.317.357.352.435.Hypothalamo.Hypophyseal.System	CNS	5.34705e-09	3.26474e-08	0.434952
Arteriolosclerosis (any/none)	A08.186.211.730.317.357.Hypothalamus	CNS	4.42354e-09	3.40955e-08	0.448386
Arteriolosclerosis (any/none)	A08.186.211.730.317.Diencephalon	CNS	-3.59929e-09	2.93457e-08	0.548808
Arteriolosclerosis (any/none)	A08.186.211.730.885.287.249.487.Corpus.Striatum	CNS	-4.00784e-08	2.29145e-08	0.959858
Arteriolosclerosis (any/none)	A08.186.211.730.885.287.249.Basal.Ganglia	CNS	-2.41667e-08	2.37069e-08	0.845993
Arteriolosclerosis (any/none)	A08.186.211.730.885.287.500.270.Frontal.Lobe	CNS	-1.85941e-08	2.49086e-08	0.772315
Arteriolosclerosis (any/none)	A08.186.211.730.885.287.500.571.735.Visual.Cortex	CNS	1.47133e-08	2.34408e-08	0.265106
Arteriolosclerosis (any/none)	A08.186.211.730.885.287.500.670.Parietal.Lobe	CNS	1.33969e-08	2.64118e-08	0.305996
Arteriolosclerosis (any/none)	A08.186.211.730.885.287.500.Cerebral.Cortex	CNS	-1.86277e-08	2.53641e-08	0.768651
Arteriolosclerosis (any/none)	A08.186.211.865.428.Metencephalon	CNS	1.69013e-08	2.28985e-08	0.230228
Arteriolosclerosis (any/none)	A08.186.211.Brain	CNS	-1.30555e-08	2.38689e-08	0.7078
Arteriolosclerosis (any/none)	A09.371.729.Retina	CNS	-5.38689e-08	2.21575e-08	0.992475
Arteriolosclerosis (any/none)	A11.872.653.Neural.Stem.Cells	CNS	-2.1022e-09	2.55807e-08	0.532748
Arteriolosclerosis (any/none)	Brain_Amygdala	CNS	-1.08614e-08	2.37432e-08	0.676327
Arteriolosclerosis (any/none)	Brain_Anterior_cingulate_cortex_(BA24)	CNS	-4.26504e-09	2.25497e-08	0.575008
Arteriolosclerosis (any/none)	Brain_Caudate_(basal_ganglia)	CNS	-2.57784e-08	2.26121e-08	0.872863
Arteriolosclerosis (any/none)	Brain_Cerebellar_Hemisphere	CNS	5.08211e-09	2.18075e-08	0.407864
Arteriolosclerosis (any/none)	Brain_Cerebellum	CNS	5.56697e-09	2.1972e-08	0.399993
Arteriolosclerosis (any/none)	Brain_Cortex	CNS	-9.46235e-09	2.3149e-08	0.658642
Arteriolosclerosis (any/none)	Brain_Frontal_Cortex_(BA9)	CNS	-6.62436e-09	2.20259e-08	0.618199
Arteriolosclerosis (any/none)	Brain_Hippocampus	CNS	-1.37095e-08	2.33802e-08	0.721187
Arteriolosclerosis (any/none)	Brain_Hypothalamus	CNS	-1.10116e-08	2.40647e-08	0.676374
Arteriolosclerosis (any/none)	Brain_Nucleus_accumbens_(basal_ganglia)	CNS	-1.71291e-08	2.24415e-08	0.777351
Arteriolosclerosis (any/none)	Brain_Putamen_(basal_ganglia)	CNS	-1.64995e-08	2.39833e-08	0.75426
Arteriolosclerosis (any/none)	Brain_Spinal_cord_(cervical_c-1)	CNS	8.49212e-09	2.33377e-08	0.357974
Arteriolosclerosis (any/none)	Brain_Substantia_nigra	CNS	-8.92558e-09	2.41664e-08	0.644062
Arteriolosclerosis (any/none)	A03.556.124.369.Intestinal.Mucosa	Digestive	8.19259e-09	2.9029e-08	0.388887
Arteriolosclerosis (any/none)	A03.556.124.526.767.Rectum	Digestive	5.27778e-08	3.2227e-08	0.0507436
Arteriolosclerosis (any/none)	A03.556.124.684.Intestine..Small	Digestive	5.32459e-08	3.33787e-08	0.0553334
Arteriolosclerosis (any/none)	A03.556.124.Intestines	Digestive	6.33146e-08	3.28257e-08	0.026877
Arteriolosclerosis (any/none)	A03.556.249.124.Ileum	Digestive	7.04069e-08	3.32022e-08	0.0169799
Arteriolosclerosis (any/none)	A03.556.249.249.209.Cecum	Digestive	4.14378e-08	3.07533e-08	0.0889214
Arteriolosclerosis (any/none)	A03.556.249.249.356.668.Colon..Sigmoid	Digestive	1.0343e-07	3.49958e-08	0.00156078
Arteriolosclerosis (any/none)	A03.556.249.249.356.Colon	Digestive	7.35768e-08	3.18914e-08	0.0105246
Arteriolosclerosis (any/none)	A03.556.500.760.464.Parotid.Gland	Digestive	-7.33833e-09	3.11049e-08	0.593253
Arteriolosclerosis (any/none)	A03.556.500.760.Salivary.Glands	Digestive	-5.68718e-09	3.02318e-08	0.574608
Arteriolosclerosis (any/none)	A03.556.875.500.Esophagus	Digestive	1.05384e-08	2.59119e-08	0.342115
Arteriolosclerosis (any/none)	A03.556.875.875.Stomach	Digestive	-3.69141e-08	3.07717e-08	0.884855
Arteriolosclerosis (any/none)	A03.556.875.Upper.Gastrointestinal.Tract	Digestive	-1.10764e-09	2.89603e-08	0.515255
Arteriolosclerosis (any/none)	A03.556.Gastrointestinal.Tract	Digestive	5.78039e-08	3.04676e-08	0.0288992
Arteriolosclerosis (any/none)	Colon_Sigmoid	Digestive	1.04999e-08	2.42256e-08	0.332355
Arteriolosclerosis (any/none)	Colon_Transverse	Digestive	4.3336e-08	2.91485e-08	0.0685432
Arteriolosclerosis (any/none)	Esophagus_Gastroesophageal_Junction	Digestive	-7.33622e-09	2.3021e-08	0.625014
Arteriolosclerosis (any/none)	Esophagus_Mucosa	Digestive	4.44132e-08	2.57126e-08	0.0420574
Arteriolosclerosis (any/none)	Esophagus_Muscularis	Digestive	-2.15563e-08	2.19586e-08	0.836871
Arteriolosclerosis (any/none)	Small_Intestine_Terminal_Ileum	Digestive	3.98022e-08	2.9371e-08	0.0876845
Arteriolosclerosis (any/none)	Stomach	Digestive	-2.67369e-08	2.56118e-08	0.851741
Arteriolosclerosis (any/none)	A03.620.Liver	Liver	3.97641e-08	2.92226e-08	0.0867993
Arteriolosclerosis (any/none)	A11.436.348.Hepatocytes	Liver	2.70503e-08	3.19278e-08	0.198432
Arteriolosclerosis (any/none)	Liver	Liver	-3.5486e-08	2.57858e-08	0.915618
Arteriolosclerosis (any/none)	A02.165.Cartilage	Musculoskeletal/Connective	1.00722e-08	2.8664e-08	0.362649
Arteriolosclerosis (any/none)	A02.633.567.850.Quadriceps.Muscle	Musculoskeletal/Connective	-4.94248e-08	2.77481e-08	0.96256
Arteriolosclerosis (any/none)	A02.835.232.834.151.Cervical.Vertebrae	Musculoskeletal/Connective	-9.368e-09	2.90786e-08	0.626335
Arteriolosclerosis (any/none)	A02.835.583.443.800.Synovial.Membrane	Musculoskeletal/Connective	1.55486e-08	2.63375e-08	0.277476
Arteriolosclerosis (any/none)	A05.360.319.679.690.Myometrium	Musculoskeletal/Connective	-4.36582e-09	2.57822e-08	0.567233
Arteriolosclerosis (any/none)	A10.165.450.300.425.Keloid	Musculoskeletal/Connective	1.94036e-08	2.48133e-08	0.217112
Arteriolosclerosis (any/none)	A10.165.450.300.Cicatrix	Musculoskeletal/Connective	-1.29553e-09	2.62848e-08	0.519655
Arteriolosclerosis (any/none)	A10.690.467.Muscle..Smooth	Musculoskeletal/Connective	-4.03816e-11	2.77685e-08	0.50058
Arteriolosclerosis (any/none)	A10.690.Muscles	Musculoskeletal/Connective	-2.50766e-08	2.85404e-08	0.810201
Arteriolosclerosis (any/none)	A11.329.171.Chondrocytes	Musculoskeletal/Connective	2.12011e-08	2.69669e-08	0.215878
Arteriolosclerosis (any/none)	A11.329.228.Fibroblasts	Musculoskeletal/Connective	3.0636e-08	2.59047e-08	0.118475
Arteriolosclerosis (any/none)	A11.329.629.Osteoblasts	Musculoskeletal/Connective	-8.53062e-09	2.69069e-08	0.624394
Arteriolosclerosis (any/none)	A11.329.830.Stromal.Cells	Musculoskeletal/Connective	2.21806e-08	2.73398e-08	0.208598
Arteriolosclerosis (any/none)	A11.329.Connective.Tissue.Cells	Musculoskeletal/Connective	3.13499e-08	2.63264e-08	0.116863
Arteriolosclerosis (any/none)	A11.620.520.Myocytes..Smooth.Muscle	Musculoskeletal/Connective	7.15909e-09	2.71851e-08	0.396142
Arteriolosclerosis (any/none)	Cells_Transformed_fibroblasts	Musculoskeletal/Connective	3.39416e-08	2.52877e-08	0.0897627
Arteriolosclerosis (any/none)	Muscle_Skeletal	Musculoskeletal/Connective	-2.86712e-08	2.48958e-08	0.875267
Arteriolosclerosis (any/none)	A04.411.Lung	Other	3.89542e-08	3.132e-08	0.106796
Arteriolosclerosis (any/none)	A04.531.520.Nasal.Mucosa	Other	2.04591e-08	2.86893e-08	0.237884
Arteriolosclerosis (any/none)	A05.360.319.114.373.Fallopian.Tubes	Other	2.24853e-08	2.84049e-08	0.214297
Arteriolosclerosis (any/none)	A05.360.319.114.630.Ovary	Other	-1.63369e-08	2.78515e-08	0.721254
Arteriolosclerosis (any/none)	A05.360.319.679.256.Cervix.Uteri	Other	1.13409e-08	2.57312e-08	0.329699
Arteriolosclerosis (any/none)	A05.360.319.679.490.Endometrium	Other	7.01346e-09	2.88248e-08	0.403881
Arteriolosclerosis (any/none)	A05.360.319.679.Uterus	Other	1.94957e-08	2.80124e-08	0.243224
Arteriolosclerosis (any/none)	A05.360.319.887.Vulva	Other	2.78444e-08	2.94736e-08	0.1724
Arteriolosclerosis (any/none)	A05.360.319.Genitalia..Female	Other	2.39472e-08	2.72304e-08	0.189584
Arteriolosclerosis (any/none)	A05.360.444.492.362.Foreskin	Other	1.68679e-08	2.4533e-08	0.245865
Arteriolosclerosis (any/none)	A05.360.444.Genitalia..Male	Other	-1.969e-08	2.58137e-08	0.7772
Arteriolosclerosis (any/none)	A05.360.490.Germ.Cells	Other	2.41744e-08	2.45668e-08	0.162551
Arteriolosclerosis (any/none)	A05.360.Genitalia	Other	-1.42997e-08	2.61006e-08	0.708109
Arteriolosclerosis (any/none)	A05.810.453.324.Kidney.Cortex	Other	4.71348e-10	2.74283e-08	0.493145
Arteriolosclerosis (any/none)	A05.810.453.Kidney	Other	1.49949e-08	2.49207e-08	0.273686
Arteriolosclerosis (any/none)	A05.810.890.Urinary.Bladder	Other	-6.62596e-09	3.05256e-08	0.58592
Arteriolosclerosis (any/none)	A06.407.071.140.Adrenal.Cortex	Other	3.96609e-08	3.16252e-08	0.104904
Arteriolosclerosis (any/none)	A06.407.071.Adrenal.Glands	Other	3.38129e-08	3.20352e-08	0.145601
Arteriolosclerosis (any/none)	A06.407.312.782.Testis	Other	3.97328e-09	2.51874e-08	0.437327
Arteriolosclerosis (any/none)	A06.407.312.Gonads	Other	-6.31238e-09	2.72223e-08	0.591686
Arteriolosclerosis (any/none)	A06.407.900.Thyroid.Gland	Other	1.00398e-08	2.34799e-08	0.334474
Arteriolosclerosis (any/none)	A06.407.Endocrine.Glands	Other	3.45142e-08	2.85335e-08	0.113216
Arteriolosclerosis (any/none)	A09.371.Eye	Other	2.37891e-08	2.83504e-08	0.200703
Arteriolosclerosis (any/none)	A10.272.497.Epidermis	Other	1.80858e-08	2.71843e-08	0.252927
Arteriolosclerosis (any/none)	A10.272.Epithelium	Other	1.02963e-09	2.91809e-08	0.485926
Arteriolosclerosis (any/none)	A10.336.707.Prostate	Other	-1.78226e-08	2.60027e-08	0.753459
Arteriolosclerosis (any/none)	A10.615.284.473.Chorion	Other	5.40455e-09	2.73672e-08	0.421725
Arteriolosclerosis (any/none)	A10.615.550.599.Mouth.Mucosa	Other	-2.08938e-08	2.63762e-08	0.785862
Arteriolosclerosis (any/none)	A10.615.550.Mucous.Membrane	Other	5.54916e-08	2.97151e-08	0.0309192
Arteriolosclerosis (any/none)	A10.615.789.Serous.Membrane	Other	-3.90548e-10	2.83889e-08	0.505488
Arteriolosclerosis (any/none)	A10.615.Membranes	Other	4.89284e-08	2.99294e-08	0.0510459
Arteriolosclerosis (any/none)	A11.382.Endocrine.Cells	Other	8.07052e-09	2.46188e-08	0.371524
Arteriolosclerosis (any/none)	A11.436.275.Endothelial.Cells	Other	-2.157e-08	2.71384e-08	0.786638
Arteriolosclerosis (any/none)	A11.436.294.064.Glucagon.Secreting.Cells	Other	3.78135e-08	2.79015e-08	0.0876687
Arteriolosclerosis (any/none)	A11.436.329.Granulosa.Cells	Other	2.05479e-08	2.70877e-08	0.224055
Arteriolosclerosis (any/none)	A11.436.397.Keratinocytes	Other	2.05189e-08	2.99293e-08	0.246489
Arteriolosclerosis (any/none)	A11.436.Epithelial.Cells	Other	1.53468e-08	2.81785e-08	0.293005
Arteriolosclerosis (any/none)	A11.497.497.600.Oocytes	Other	1.24151e-08	2.36156e-08	0.299543
Arteriolosclerosis (any/none)	A11.872.040.Adult.Stem.Cells	Other	-2.86105e-08	2.90704e-08	0.837487
Arteriolosclerosis (any/none)	A11.872.190.260.Embryoid.Bodies	Other	-2.14365e-08	2.51038e-08	0.803424
Arteriolosclerosis (any/none)	A11.872.190.Embryonic.Stem.Cells	Other	-2.21945e-09	2.66838e-08	0.533144
Arteriolosclerosis (any/none)	A11.872.580.Mesenchymal.Stem.Cells	Other	-1.31583e-08	2.53328e-08	0.698266
Arteriolosclerosis (any/none)	A11.872.700.500.Induced.Pluripotent.Stem.Cells	Other	-2.78953e-08	2.79018e-08	0.841288
Arteriolosclerosis (any/none)	A11.872.Stem.Cells	Other	1.24834e-08	3.29148e-08	0.352245
Arteriolosclerosis (any/none)	A14.549.167.646.Periodontium	Other	-2.67767e-10	2.91429e-08	0.503665
Arteriolosclerosis (any/none)	A14.549.167.Dentition	Other	-1.73817e-08	2.7067e-08	0.739619
Arteriolosclerosis (any/none)	A14.549.885.Tongue	Other	1.4191e-08	2.75741e-08	0.303399
Arteriolosclerosis (any/none)	A14.549.Mouth	Other	-2.36347e-08	2.55469e-08	0.822556
Arteriolosclerosis (any/none)	A14.724.557.Nasopharynx	Other	1.39618e-08	2.47107e-08	0.286033
Arteriolosclerosis (any/none)	A14.724.Pharynx	Other	8.09898e-09	2.65034e-08	0.379961
Arteriolosclerosis (any/none)	A17.815.Skin	Other	1.67976e-09	2.6908e-08	0.475112
Arteriolosclerosis (any/none)	Adrenal_Gland	Other	5.5823e-08	2.78435e-08	0.0224878
Arteriolosclerosis (any/none)	Bladder	Other	-1.95998e-08	2.37352e-08	0.795533
Arteriolosclerosis (any/none)	Breast_Mammary_Tissue	Other	-8.20362e-09	2.58231e-08	0.624638
Arteriolosclerosis (any/none)	Cervix_Ectocervix	Other	-7.91403e-09	2.44176e-08	0.627073
Arteriolosclerosis (any/none)	Cervix_Endocervix	Other	-1.19986e-08	2.26035e-08	0.702231
Arteriolosclerosis (any/none)	Fallopian_Tube	Other	-2.24011e-08	2.35156e-08	0.829605
Arteriolosclerosis (any/none)	Kidney_Cortex	Other	1.06101e-08	2.70954e-08	0.347683
Arteriolosclerosis (any/none)	Lung	Other	-1.16692e-08	2.64534e-08	0.670438
Arteriolosclerosis (any/none)	Minor_Salivary_Gland	Other	-2.1359e-08	2.417e-08	0.81157
Arteriolosclerosis (any/none)	Nerve_Tibial	Other	-4.10585e-09	2.4566e-08	0.566368
Arteriolosclerosis (any/none)	Ovary	Other	-1.50392e-08	2.38443e-08	0.73589
Arteriolosclerosis (any/none)	Pituitary	Other	5.11019e-08	2.37608e-08	0.0157506
Arteriolosclerosis (any/none)	Prostate	Other	-1.6873e-08	2.9317e-08	0.717536
Arteriolosclerosis (any/none)	Skin_Not_Sun_Exposed_(Suprapubic)	Other	5.13268e-11	2.53752e-08	0.499193
Arteriolosclerosis (any/none)	Skin_Sun_Exposed_(Lower_leg)	Other	-8.90788e-09	2.41305e-08	0.643994
Arteriolosclerosis (any/none)	Testis	Other	4.07926e-08	2.4067e-08	0.0450418
Arteriolosclerosis (any/none)	Thyroid	Other	4.35571e-08	2.4691e-08	0.0388588
Arteriolosclerosis (any/none)	Uterus	Other	-2.64918e-08	2.54691e-08	0.850867
Arteriolosclerosis (any/none)	Vagina	Other	-1.23255e-08	2.19473e-08	0.712805
Arteriolosclerosis (any/none)	A03.734.414.Islets.of.Langerhans	Pancreas	1.86488e-08	2.83436e-08	0.255284
Arteriolosclerosis (any/none)	A03.734.Pancreas	Pancreas	3.85837e-08	2.857e-08	0.0884284
Arteriolosclerosis (any/none)	Pancreas	Pancreas	-1.62129e-09	2.36663e-08	0.527309
Atherosclerosis	A10.165.114.830.500.750.Subcutaneous.Fat..Abdominal	Adipose	-2.24675e-08	1.89297e-08	0.882365
Atherosclerosis	A10.165.114.830.750.Subcutaneous.Fat	Adipose	-6.73963e-09	1.93673e-08	0.636076
Atherosclerosis	A11.329.114.Adipocytes	Adipose	-1.99463e-08	1.98119e-08	0.842981
Atherosclerosis	Adipose_Subcutaneous	Adipose	-1.44672e-08	1.82878e-08	0.785553
Atherosclerosis	Adipose_Visceral_(Omentum)	Adipose	-3.36029e-08	1.84276e-08	0.965887
Atherosclerosis	A02.835.583.443.800.800.Synovial.Fluid	Blood/Immune	8.85893e-09	2.55139e-08	0.364213
Atherosclerosis	A10.549.400.Lymph.Nodes	Blood/Immune	2.13927e-08	2.2191e-08	0.167516
Atherosclerosis	A10.549.Lymphoid.Tissue	Blood/Immune	2.64457e-08	2.2627e-08	0.121249
Atherosclerosis	A11.118.637.555.567.562.440.Precursor.Cells..B.Lymphoid	Blood/Immune	3.48206e-09	2.38807e-08	0.442035
Atherosclerosis	A11.118.637.555.567.562.B.Lymphocytes	Blood/Immune	2.4838e-08	2.40013e-08	0.150368
Atherosclerosis	A11.118.637.555.567.569.200.700.T.Lymphocytes..Regulatory	Blood/Immune	2.72276e-08	2.47561e-08	0.135702
Atherosclerosis	A11.118.637.555.567.569.T.Lymphocytes	Blood/Immune	1.54941e-08	2.40672e-08	0.259857
Atherosclerosis	A11.118.637.Leukocytes	Blood/Immune	-4.49659e-09	2.77117e-08	0.564451
Atherosclerosis	A11.329.372.600.Macrophages..Alveolar	Blood/Immune	8.19878e-09	1.98897e-08	0.340092
Atherosclerosis	A11.443.Erythroid.Cells	Blood/Immune	-1.93253e-08	2.25573e-08	0.8042
Atherosclerosis	A11.627.340.360.Granulocyte.Precursor.Cells	Blood/Immune	5.7869e-08	2.20837e-08	0.0043909
Atherosclerosis	A11.627.624.249.Monocyte.Macrophage.Precursor.Cells	Blood/Immune	1.26393e-08	2.7038e-08	0.320084
Atherosclerosis	A11.627.635.Myeloid.Progenitor.Cells	Blood/Immune	2.19144e-08	2.35818e-08	0.176369
Atherosclerosis	A11.872.378.590.635.Granulocyte.Macrophage.Progenitor.Cells	Blood/Immune	2.03048e-08	2.82828e-08	0.236403
Atherosclerosis	A11.872.378.590.817.Megakaryocyte.Erythroid.Progenitor.Cells	Blood/Immune	1.53352e-08	2.38907e-08	0.260472
Atherosclerosis	A11.872.378.Hematopoietic.Stem.Cells	Blood/Immune	7.71839e-09	2.33566e-08	0.370527
Atherosclerosis	A15.145.229.188.Blood.Platelets	Blood/Immune	1.66238e-08	2.39077e-08	0.243423
Atherosclerosis	A15.145.229.637.555.567.562.725.Plasma.Cells	Blood/Immune	1.98779e-08	2.26351e-08	0.18992
Atherosclerosis	A15.145.229.637.555.567.569.200.CD4.Positive.T.Lymphocytes	Blood/Immune	5.23807e-10	2.60405e-08	0.491976
Atherosclerosis	A15.145.229.637.555.Leukocytes..Mononuclear	Blood/Immune	-2.31104e-08	2.45616e-08	0.826626
Atherosclerosis	A15.145.229.Blood.Cells	Blood/Immune	-4.97037e-09	2.45168e-08	0.580328
Atherosclerosis	A15.145.300.Fetal.Blood	Blood/Immune	-9.55476e-09	2.90584e-08	0.628851
Atherosclerosis	A15.145.846.Serum	Blood/Immune	4.04233e-08	2.42715e-08	0.04791
Atherosclerosis	A15.145.Blood	Blood/Immune	-6.41478e-09	2.48285e-08	0.601937
Atherosclerosis	A15.378.316.580.Monocytes	Blood/Immune	1.7118e-08	2.78101e-08	0.269102
Atherosclerosis	A15.378.316.Bone.Marrow.Cells	Blood/Immune	1.95131e-08	2.39799e-08	0.2079
Atherosclerosis	A15.382.490.315.583.Neutrophils	Blood/Immune	3.54911e-08	2.36942e-08	0.0670819
Atherosclerosis	A15.382.490.555.567.537.Killer.Cells..Natural	Blood/Immune	3.00748e-08	2.40083e-08	0.105161
Atherosclerosis	A15.382.490.555.567.622.Lymphocytes..Null	Blood/Immune	2.749e-08	2.32173e-08	0.1182
Atherosclerosis	A15.382.490.555.567.Lymphocytes	Blood/Immune	-9.29772e-09	2.59809e-08	0.639779
Atherosclerosis	A15.382.520.604.700.Spleen	Blood/Immune	1.0872e-08	2.38142e-08	0.324003
Atherosclerosis	A15.382.520.604.800.Palatine.Tonsil	Blood/Immune	3.2581e-08	2.21954e-08	0.0710638
Atherosclerosis	A15.382.680.Phagocytes	Blood/Immune	1.62785e-08	2.41884e-08	0.250477
Atherosclerosis	A15.382.812.260.Dendritic.Cells	Blood/Immune	1.10226e-08	2.5756e-08	0.334339
Atherosclerosis	A15.382.812.522.Macrophages	Blood/Immune	3.83236e-08	2.28636e-08	0.0468511
Atherosclerosis	A15.382.812.Mononuclear.Phagocyte.System	Blood/Immune	3.31309e-08	2.56226e-08	0.0980002
Atherosclerosis	A15.382.Immune.System	Blood/Immune	1.72703e-08	2.56405e-08	0.250296
Atherosclerosis	Cells_EBV-transformed_lymphocytes	Blood/Immune	-3.74583e-08	2.14374e-08	0.95971
Atherosclerosis	Spleen	Blood/Immune	1.37467e-08	2.46737e-08	0.288716
Atherosclerosis	Whole_Blood	Blood/Immune	3.88464e-08	2.39811e-08	0.0526292
Atherosclerosis	A07.231.114.Arteries	Cardiovascular	-2.35017e-08	2.31614e-08	0.844874
Atherosclerosis	A07.231.908.670.874.Umbilical.Veins	Cardiovascular	9.61168e-09	2.32986e-08	0.33997
Atherosclerosis	A07.231.908.Veins	Cardiovascular	-7.21845e-10	2.30175e-08	0.512509
Atherosclerosis	A07.231.Blood.Vessels	Cardiovascular	-5.73345e-09	2.36077e-08	0.595944
Atherosclerosis	A07.541.358.100.Atrial.Appendage	Cardiovascular	-2.66091e-09	2.15478e-08	0.54914
Atherosclerosis	A07.541.358.Heart.Atria	Cardiovascular	-6.54823e-09	2.17402e-08	0.618371
Atherosclerosis	A07.541.510.110.Aortic.Valve	Cardiovascular	-2.82473e-08	1.88185e-08	0.933327
Atherosclerosis	A07.541.560.Heart.Ventricles	Cardiovascular	-1.07966e-08	2.07686e-08	0.698417
Atherosclerosis	A07.541.Heart	Cardiovascular	-9.89204e-09	2.00567e-08	0.689066
Atherosclerosis	Artery_Aorta	Cardiovascular	3.16405e-09	1.80892e-08	0.430574
Atherosclerosis	Artery_Coronary	Cardiovascular	1.04567e-08	1.84033e-08	0.284951
Atherosclerosis	Artery_Tibial	Cardiovascular	1.15256e-08	1.90527e-08	0.272612
Atherosclerosis	Heart_Atrial_Appendage	Cardiovascular	1.77085e-08	1.83386e-08	0.167113
Atherosclerosis	Heart_Left_Ventricle	Cardiovascular	4.16864e-09	1.83593e-08	0.410189
Atherosclerosis	A08.186.211.132.810.428.200.Cerebellum	CNS	-3.65031e-08	1.90906e-08	0.972068
Atherosclerosis	A08.186.211.132.Brain.Stem	CNS	-3.93871e-08	1.82339e-08	0.984618
Atherosclerosis	A08.186.211.464.405.Hippocampus	CNS	-3.55124e-08	2.03681e-08	0.959379
Atherosclerosis	A08.186.211.464.710.225.Entorhinal.Cortex	CNS	-3.70706e-08	1.97301e-08	0.96987
Atherosclerosis	A08.186.211.464.Limbic.System	CNS	-4.10326e-08	2.00657e-08	0.979568
Atherosclerosis	A08.186.211.653.Mesencephalon	CNS	-2.01299e-08	2.21042e-08	0.818769
Atherosclerosis	A08.186.211.730.317.357.352.435.Hypothalamo.Hypophyseal.System	CNS	-2.47454e-08	2.17509e-08	0.872371
Atherosclerosis	A08.186.211.730.317.357.Hypothalamus	CNS	-1.58959e-08	2.23305e-08	0.761719
Atherosclerosis	A08.186.211.730.317.Diencephalon	CNS	7.46039e-10	2.22021e-08	0.486597
Atherosclerosis	A08.186.211.730.885.287.249.487.Corpus.Striatum	CNS	6.67649e-09	2.14954e-08	0.378052
Atherosclerosis	A08.186.211.730.885.287.249.Basal.Ganglia	CNS	-3.06042e-09	2.21122e-08	0.555039
Atherosclerosis	A08.186.211.730.885.287.500.270.Frontal.Lobe	CNS	-9.4523e-09	2.21076e-08	0.665514
Atherosclerosis	A08.186.211.730.885.287.500.571.735.Visual.Cortex	CNS	-1.28112e-08	2.01368e-08	0.73768
Atherosclerosis	A08.186.211.730.885.287.500.670.Parietal.Lobe	CNS	-1.70687e-08	2.05059e-08	0.797403
Atherosclerosis	A08.186.211.730.885.287.500.Cerebral.Cortex	CNS	-3.12476e-08	2.05222e-08	0.936074
Atherosclerosis	A08.186.211.865.428.Metencephalon	CNS	-2.73285e-08	1.89655e-08	0.925202
Atherosclerosis	A08.186.211.Brain	CNS	-2.40717e-08	2.11615e-08	0.87234
Atherosclerosis	A09.371.729.Retina	CNS	1.17293e-08	2.06044e-08	0.284589
Atherosclerosis	A11.872.653.Neural.Stem.Cells	CNS	-2.15116e-08	2.0871e-08	0.848657
Atherosclerosis	Brain_Amygdala	CNS	-1.95675e-08	1.69156e-08	0.876318
Atherosclerosis	Brain_Anterior_cingulate_cortex_(BA24)	CNS	-2.26019e-08	1.77691e-08	0.89831
Atherosclerosis	Brain_Caudate_(basal_ganglia)	CNS	-1.59413e-08	1.79071e-08	0.813327
Atherosclerosis	Brain_Cerebellar_Hemisphere	CNS	-8.33056e-09	1.86538e-08	0.672413
Atherosclerosis	Brain_Cerebellum	CNS	-6.83277e-09	1.82532e-08	0.645921
Atherosclerosis	Brain_Cortex	CNS	-1.62201e-08	1.74646e-08	0.823488
Atherosclerosis	Brain_Frontal_Cortex_(BA9)	CNS	-1.96482e-08	1.70161e-08	0.87589
Atherosclerosis	Brain_Hippocampus	CNS	-2.155e-08	1.6798e-08	0.900235
Atherosclerosis	Brain_Hypothalamus	CNS	-2.40876e-08	1.68345e-08	0.923763
Atherosclerosis	Brain_Nucleus_accumbens_(basal_ganglia)	CNS	-8.27124e-09	1.75178e-08	0.681594
Atherosclerosis	Brain_Putamen_(basal_ganglia)	CNS	-2.03307e-08	1.71146e-08	0.882567
Atherosclerosis	Brain_Spinal_cord_(cervical_c-1)	CNS	-1.20465e-08	1.80063e-08	0.748257
Atherosclerosis	Brain_Substantia_nigra	CNS	-2.62362e-08	1.72256e-08	0.936133
Atherosclerosis	A03.556.124.369.Intestinal.Mucosa	Digestive	4.04163e-10	2.41692e-08	0.493329
Atherosclerosis	A03.556.124.526.767.Rectum	Digestive	-1.09027e-08	2.2835e-08	0.683481
Atherosclerosis	A03.556.124.684.Intestine..Small	Digestive	7.29089e-09	2.42189e-08	0.381692
Atherosclerosis	A03.556.124.Intestines	Digestive	-3.0388e-09	2.29138e-08	0.552753
Atherosclerosis	A03.556.249.124.Ileum	Digestive	2.49839e-08	2.45726e-08	0.154639
Atherosclerosis	A03.556.249.249.209.Cecum	Digestive	-9.21743e-09	2.27532e-08	0.6573
Atherosclerosis	A03.556.249.249.356.668.Colon..Sigmoid	Digestive	7.73503e-09	2.30452e-08	0.368569
Atherosclerosis	A03.556.249.249.356.Colon	Digestive	-2.40276e-08	2.32438e-08	0.849367
Atherosclerosis	A03.556.500.760.464.Parotid.Gland	Digestive	-3.10805e-09	2.65204e-08	0.546647
Atherosclerosis	A03.556.500.760.Salivary.Glands	Digestive	1.26874e-08	2.73525e-08	0.321378
Atherosclerosis	A03.556.875.500.Esophagus	Digestive	1.394e-08	2.25141e-08	0.267903
Atherosclerosis	A03.556.875.875.Stomach	Digestive	-4.32161e-10	2.66167e-08	0.506477
Atherosclerosis	A03.556.875.Upper.Gastrointestinal.Tract	Digestive	1.36233e-08	2.49963e-08	0.292873
Atherosclerosis	A03.556.Gastrointestinal.Tract	Digestive	-1.23213e-08	2.19763e-08	0.712487
Atherosclerosis	Colon_Sigmoid	Digestive	2.31854e-08	2.12944e-08	0.13812
Atherosclerosis	Colon_Transverse	Digestive	-1.10586e-08	2.42841e-08	0.675584
Atherosclerosis	Esophagus_Gastroesophageal_Junction	Digestive	-1.17547e-09	2.11153e-08	0.522197
Atherosclerosis	Esophagus_Mucosa	Digestive	-1.01961e-08	2.24836e-08	0.674902
Atherosclerosis	Esophagus_Muscularis	Digestive	1.04466e-08	2.15031e-08	0.313549
Atherosclerosis	Small_Intestine_Terminal_Ileum	Digestive	1.33371e-08	2.0657e-08	0.259255
Atherosclerosis	Stomach	Digestive	1.78751e-08	2.09905e-08	0.197223
Atherosclerosis	A03.620.Liver	Liver	1.26139e-08	2.39694e-08	0.299357
Atherosclerosis	A11.436.348.Hepatocytes	Liver	2.88077e-08	2.64163e-08	0.13774
Atherosclerosis	Liver	Liver	2.74156e-08	2.23867e-08	0.110356
Atherosclerosis	A02.165.Cartilage	Musculoskeletal/Connective	2.10718e-08	1.84549e-08	0.126768
Atherosclerosis	A02.633.567.850.Quadriceps.Muscle	Musculoskeletal/Connective	1.43682e-08	2.43347e-08	0.277448
Atherosclerosis	A02.835.232.834.151.Cervical.Vertebrae	Musculoskeletal/Connective	-1.61631e-08	2.14758e-08	0.774161
Atherosclerosis	A02.835.583.443.800.Synovial.Membrane	Musculoskeletal/Connective	1.19855e-10	2.10601e-08	0.49773
Atherosclerosis	A05.360.319.679.690.Myometrium	Musculoskeletal/Connective	6.41418e-09	2.17803e-08	0.38419
Atherosclerosis	A10.165.450.300.425.Keloid	Musculoskeletal/Connective	-1.52545e-08	2.14604e-08	0.761402
Atherosclerosis	A10.165.450.300.Cicatrix	Musculoskeletal/Connective	-1.53144e-08	2.07529e-08	0.769725
Atherosclerosis	A10.690.467.Muscle..Smooth	Musculoskeletal/Connective	1.2889e-09	2.22648e-08	0.476918
Atherosclerosis	A10.690.Muscles	Musculoskeletal/Connective	3.2661e-09	2.57947e-08	0.449621
Atherosclerosis	A11.329.171.Chondrocytes	Musculoskeletal/Connective	-2.31055e-08	2.00581e-08	0.875325
Atherosclerosis	A11.329.228.Fibroblasts	Musculoskeletal/Connective	5.67519e-09	2.18811e-08	0.397677
Atherosclerosis	A11.329.629.Osteoblasts	Musculoskeletal/Connective	-1.27543e-08	2.10928e-08	0.727302
Atherosclerosis	A11.329.830.Stromal.Cells	Musculoskeletal/Connective	1.79638e-08	2.30775e-08	0.218164
Atherosclerosis	A11.329.Connective.Tissue.Cells	Musculoskeletal/Connective	5.44657e-09	2.26032e-08	0.404791
Atherosclerosis	A11.620.520.Myocytes..Smooth.Muscle	Musculoskeletal/Connective	-2.25754e-09	2.35591e-08	0.53817
Atherosclerosis	Cells_Transformed_fibroblasts	Musculoskeletal/Connective	-6.75547e-09	2.15494e-08	0.623045
Atherosclerosis	Muscle_Skeletal	Musculoskeletal/Connective	1.93079e-08	2.16832e-08	0.186612
Atherosclerosis	A04.411.Lung	Other	-2.72694e-08	2.47102e-08	0.86511
Atherosclerosis	A04.531.520.Nasal.Mucosa	Other	1.96783e-08	2.34649e-08	0.200839
Atherosclerosis	A05.360.319.114.373.Fallopian.Tubes	Other	4.25021e-09	2.36899e-08	0.428808
Atherosclerosis	A05.360.319.114.630.Ovary	Other	-2.20147e-08	2.36236e-08	0.824304
Atherosclerosis	A05.360.319.679.256.Cervix.Uteri	Other	2.1644e-08	2.39629e-08	0.183202
Atherosclerosis	A05.360.319.679.490.Endometrium	Other	3.06131e-08	2.13397e-08	0.0757054
Atherosclerosis	A05.360.319.679.Uterus	Other	4.81778e-09	1.96205e-08	0.403016
Atherosclerosis	A05.360.319.887.Vulva	Other	1.9431e-08	2.3829e-08	0.207412
Atherosclerosis	A05.360.319.Genitalia..Female	Other	-3.07109e-09	2.03865e-08	0.559871
Atherosclerosis	A05.360.444.492.362.Foreskin	Other	2.22767e-08	2.17039e-08	0.152354
Atherosclerosis	A05.360.444.Genitalia..Male	Other	-1.60807e-08	1.82111e-08	0.811387
Atherosclerosis	A05.360.490.Germ.Cells	Other	6.03067e-08	2.22043e-08	0.00330388
Atherosclerosis	A05.360.Genitalia	Other	-2.92134e-09	2.0191e-08	0.55752
Atherosclerosis	A05.810.453.324.Kidney.Cortex	Other	1.85053e-08	2.16837e-08	0.196714
Atherosclerosis	A05.810.453.Kidney	Other	-1.23109e-09	1.99415e-08	0.524613
Atherosclerosis	A05.810.890.Urinary.Bladder	Other	2.31999e-08	2.6888e-08	0.194114
Atherosclerosis	A06.407.071.140.Adrenal.Cortex	Other	-5.92961e-09	2.06635e-08	0.612929
Atherosclerosis	A06.407.071.Adrenal.Glands	Other	-1.36511e-08	1.99229e-08	0.753389
Atherosclerosis	A06.407.312.782.Testis	Other	3.53312e-08	1.89772e-08	0.0313176
Atherosclerosis	A06.407.312.Gonads	Other	-1.6284e-08	2.30187e-08	0.760349
Atherosclerosis	A06.407.900.Thyroid.Gland	Other	-7.72384e-09	1.90353e-08	0.657542
Atherosclerosis	A06.407.Endocrine.Glands	Other	-1.238e-08	2.27046e-08	0.707214
Atherosclerosis	A09.371.Eye	Other	-2.16399e-08	2.39396e-08	0.816985
Atherosclerosis	A10.272.497.Epidermis	Other	1.97074e-08	2.28872e-08	0.1946
Atherosclerosis	A10.272.Epithelium	Other	1.85275e-08	2.30528e-08	0.210786
Atherosclerosis	A10.336.707.Prostate	Other	-1.71716e-08	1.77286e-08	0.833623
Atherosclerosis	A10.615.284.473.Chorion	Other	3.7634e-08	2.10794e-08	0.0371028
Atherosclerosis	A10.615.550.599.Mouth.Mucosa	Other	-6.61333e-09	2.20932e-08	0.617659
Atherosclerosis	A10.615.550.Mucous.Membrane	Other	-4.68484e-08	2.24851e-08	0.981398
Atherosclerosis	A10.615.789.Serous.Membrane	Other	-3.84903e-09	2.36373e-08	0.564677
Atherosclerosis	A10.615.Membranes	Other	-3.84975e-08	2.2408e-08	0.957104
Atherosclerosis	A11.382.Endocrine.Cells	Other	-4.49445e-09	2.27773e-08	0.578212
Atherosclerosis	A11.436.275.Endothelial.Cells	Other	1.54092e-08	2.20575e-08	0.242403
Atherosclerosis	A11.436.294.064.Glucagon.Secreting.Cells	Other	5.38407e-09	2.18815e-08	0.40282
Atherosclerosis	A11.436.329.Granulosa.Cells	Other	2.3729e-09	2.08996e-08	0.454802
Atherosclerosis	A11.436.397.Keratinocytes	Other	4.65576e-08	2.5319e-08	0.0329695
Atherosclerosis	A11.436.Epithelial.Cells	Other	9.7038e-09	2.38092e-08	0.341796
Atherosclerosis	A11.497.497.600.Oocytes	Other	5.47287e-08	2.11392e-08	0.00481317
Atherosclerosis	A11.872.040.Adult.Stem.Cells	Other	4.2023e-09	2.19248e-08	0.424001
Atherosclerosis	A11.872.190.260.Embryoid.Bodies	Other	-4.31968e-08	2.156e-08	0.977442
Atherosclerosis	A11.872.190.Embryonic.Stem.Cells	Other	8.402e-09	2.31034e-08	0.358052
Atherosclerosis	A11.872.580.Mesenchymal.Stem.Cells	Other	-7.64273e-09	2.11826e-08	0.640876
Atherosclerosis	A11.872.700.500.Induced.Pluripotent.Stem.Cells	Other	4.27367e-09	2.29927e-08	0.426273
Atherosclerosis	A11.872.Stem.Cells	Other	-5.1892e-09	2.53906e-08	0.58097
Atherosclerosis	A14.549.167.646.Periodontium	Other	3.29994e-08	2.57258e-08	0.0997925
Atherosclerosis	A14.549.167.Dentition	Other	-1.08325e-08	2.46882e-08	0.669587
Atherosclerosis	A14.549.885.Tongue	Other	5.82388e-08	2.45737e-08	0.00889496
Atherosclerosis	A14.549.Mouth	Other	3.1664e-09	2.3215e-08	0.445755
Atherosclerosis	A14.724.557.Nasopharynx	Other	-9.82754e-09	2.03336e-08	0.685564
Atherosclerosis	A14.724.Pharynx	Other	-2.5523e-09	2.05919e-08	0.549321
Atherosclerosis	A17.815.Skin	Other	-2.1452e-08	2.09804e-08	0.846722
Atherosclerosis	Adrenal_Gland	Other	-3.95735e-08	1.89826e-08	0.981453
Atherosclerosis	Bladder	Other	7.81988e-09	2.21515e-08	0.362037
Atherosclerosis	Breast_Mammary_Tissue	Other	-3.938e-08	1.9837e-08	0.976438
Atherosclerosis	Cervix_Ectocervix	Other	3.21792e-08	2.03263e-08	0.0566952
Atherosclerosis	Cervix_Endocervix	Other	4.38645e-08	1.9979e-08	0.0140629
Atherosclerosis	Fallopian_Tube	Other	8.37493e-09	2.0573e-08	0.341973
Atherosclerosis	Kidney_Cortex	Other	-2.0774e-08	1.9873e-08	0.852067
Atherosclerosis	Lung	Other	2.76498e-09	2.23139e-08	0.450692
Atherosclerosis	Minor_Salivary_Gland	Other	-6.9559e-09	2.03362e-08	0.633842
Atherosclerosis	Nerve_Tibial	Other	6.82282e-09	1.84032e-08	0.355415
Atherosclerosis	Ovary	Other	3.07333e-08	1.97699e-08	0.0600264
Atherosclerosis	Pituitary	Other	-1.97466e-08	1.96636e-08	0.842363
Atherosclerosis	Prostate	Other	1.59487e-08	2.26494e-08	0.240668
Atherosclerosis	Skin_Not_Sun_Exposed_(Suprapubic)	Other	4.64714e-09	2.08315e-08	0.411736
Atherosclerosis	Skin_Sun_Exposed_(Lower_leg)	Other	3.83364e-09	2.2456e-08	0.432223
Atherosclerosis	Testis	Other	1.07805e-08	2.25059e-08	0.315966
Atherosclerosis	Thyroid	Other	2.5897e-08	1.89692e-08	0.0860934
Atherosclerosis	Uterus	Other	3.96484e-08	2.18639e-08	0.0348836
Atherosclerosis	Vagina	Other	1.27687e-08	2.01996e-08	0.263653
Atherosclerosis	A03.734.414.Islets.of.Langerhans	Pancreas	1.35929e-09	2.1338e-08	0.474603
Atherosclerosis	A03.734.Pancreas	Pancreas	-1.83091e-08	1.89873e-08	0.832547
Atherosclerosis	Pancreas	Pancreas	1.55432e-08	1.98717e-08	0.217055
Atherosclerosis (any/none)	A10.165.114.830.500.750.Subcutaneous.Fat..Abdominal	Adipose	-8.09533e-09	2.06753e-08	0.652303
Atherosclerosis (any/none)	A10.165.114.830.750.Subcutaneous.Fat	Adipose	4.1399e-09	2.04087e-08	0.419626
Atherosclerosis (any/none)	A11.329.114.Adipocytes	Adipose	-9.96896e-09	1.96192e-08	0.694316
Atherosclerosis (any/none)	Adipose_Subcutaneous	Adipose	-2.95328e-08	1.90652e-08	0.939315
Atherosclerosis (any/none)	Adipose_Visceral_(Omentum)	Adipose	-1.19174e-08	2.14094e-08	0.711115
Atherosclerosis (any/none)	A02.835.583.443.800.800.Synovial.Fluid	Blood/Immune	-1.1635e-08	2.46985e-08	0.681208
Atherosclerosis (any/none)	A10.549.400.Lymph.Nodes	Blood/Immune	-8.95785e-09	2.38333e-08	0.646488
Atherosclerosis (any/none)	A10.549.Lymphoid.Tissue	Blood/Immune	-1.59572e-08	2.39283e-08	0.747574
Atherosclerosis (any/none)	A11.118.637.555.567.562.440.Precursor.Cells..B.Lymphoid	Blood/Immune	7.47628e-09	2.45363e-08	0.380296
Atherosclerosis (any/none)	A11.118.637.555.567.562.B.Lymphocytes	Blood/Immune	2.93041e-08	2.68157e-08	0.137241
Atherosclerosis (any/none)	A11.118.637.555.567.569.200.700.T.Lymphocytes..Regulatory	Blood/Immune	1.0302e-08	2.37714e-08	0.33237
Atherosclerosis (any/none)	A11.118.637.555.567.569.T.Lymphocytes	Blood/Immune	1.70578e-08	2.41244e-08	0.239759
Atherosclerosis (any/none)	A11.118.637.Leukocytes	Blood/Immune	-1.25849e-08	2.59342e-08	0.686256
Atherosclerosis (any/none)	A11.329.372.600.Macrophages..Alveolar	Blood/Immune	1.96044e-09	2.09472e-08	0.462718
Atherosclerosis (any/none)	A11.443.Erythroid.Cells	Blood/Immune	-1.34613e-08	2.05062e-08	0.744232
Atherosclerosis (any/none)	A11.627.340.360.Granulocyte.Precursor.Cells	Blood/Immune	6.70298e-08	2.09346e-08	0.000682686
Atherosclerosis (any/none)	A11.627.624.249.Monocyte.Macrophage.Precursor.Cells	Blood/Immune	1.77438e-08	2.43354e-08	0.232959
Atherosclerosis (any/none)	A11.627.635.Myeloid.Progenitor.Cells	Blood/Immune	5.69898e-08	2.47308e-08	0.0106001
Atherosclerosis (any/none)	A11.872.378.590.635.Granulocyte.Macrophage.Progenitor.Cells	Blood/Immune	3.4713e-08	2.42562e-08	0.0762009
Atherosclerosis (any/none)	A11.872.378.590.817.Megakaryocyte.Erythroid.Progenitor.Cells	Blood/Immune	4.3769e-08	2.27511e-08	0.0271888
Atherosclerosis (any/none)	A11.872.378.Hematopoietic.Stem.Cells	Blood/Immune	4.96235e-08	2.32587e-08	0.0164401
Atherosclerosis (any/none)	A15.145.229.188.Blood.Platelets	Blood/Immune	-1.91999e-08	2.16576e-08	0.812331
Atherosclerosis (any/none)	A15.145.229.637.555.567.562.725.Plasma.Cells	Blood/Immune	1.19022e-08	2.47399e-08	0.315226
Atherosclerosis (any/none)	A15.145.229.637.555.567.569.200.CD4.Positive.T.Lymphocytes	Blood/Immune	-7.11099e-09	2.50081e-08	0.611928
Atherosclerosis (any/none)	A15.145.229.637.555.Leukocytes..Mononuclear	Blood/Immune	-2.99212e-08	2.58769e-08	0.876219
Atherosclerosis (any/none)	A15.145.229.Blood.Cells	Blood/Immune	-3.99852e-09	2.55068e-08	0.562284
Atherosclerosis (any/none)	A15.145.300.Fetal.Blood	Blood/Immune	1.46044e-08	2.74482e-08	0.297338
Atherosclerosis (any/none)	A15.145.846.Serum	Blood/Immune	3.61998e-08	2.45628e-08	0.070272
Atherosclerosis (any/none)	A15.145.Blood	Blood/Immune	-1.22419e-08	2.40329e-08	0.694757
Atherosclerosis (any/none)	A15.378.316.580.Monocytes	Blood/Immune	2.04723e-08	2.70641e-08	0.224694
Atherosclerosis (any/none)	A15.378.316.Bone.Marrow.Cells	Blood/Immune	1.13903e-08	2.46783e-08	0.322202
Atherosclerosis (any/none)	A15.382.490.315.583.Neutrophils	Blood/Immune	6.83589e-09	2.29362e-08	0.382837
Atherosclerosis (any/none)	A15.382.490.555.567.537.Killer.Cells..Natural	Blood/Immune	2.86278e-08	2.34645e-08	0.111223
Atherosclerosis (any/none)	A15.382.490.555.567.622.Lymphocytes..Null	Blood/Immune	2.77048e-08	2.39367e-08	0.12355
Atherosclerosis (any/none)	A15.382.490.555.567.Lymphocytes	Blood/Immune	1.34455e-08	2.53036e-08	0.297583
Atherosclerosis (any/none)	A15.382.520.604.700.Spleen	Blood/Immune	-2.27742e-08	2.66426e-08	0.80367
Atherosclerosis (any/none)	A15.382.520.604.800.Palatine.Tonsil	Blood/Immune	7.3497e-09	2.3642e-08	0.377948
Atherosclerosis (any/none)	A15.382.680.Phagocytes	Blood/Immune	-8.47243e-09	2.35247e-08	0.640633
Atherosclerosis (any/none)	A15.382.812.260.Dendritic.Cells	Blood/Immune	6.91847e-09	2.60229e-08	0.395173
Atherosclerosis (any/none)	A15.382.812.522.Macrophages	Blood/Immune	1.01947e-08	2.26805e-08	0.326539
Atherosclerosis (any/none)	A15.382.812.Mononuclear.Phagocyte.System	Blood/Immune	1.35745e-08	2.59906e-08	0.300736
Atherosclerosis (any/none)	A15.382.Immune.System	Blood/Immune	-1.31741e-08	2.55956e-08	0.696619
Atherosclerosis (any/none)	Cells_EBV-transformed_lymphocytes	Blood/Immune	7.23674e-09	2.17898e-08	0.369901
Atherosclerosis (any/none)	Spleen	Blood/Immune	1.36774e-08	2.55193e-08	0.295992
Atherosclerosis (any/none)	Whole_Blood	Blood/Immune	1.93749e-08	2.53683e-08	0.222509
Atherosclerosis (any/none)	A07.231.114.Arteries	Cardiovascular	-3.2171e-08	2.15386e-08	0.932366
Atherosclerosis (any/none)	A07.231.908.670.874.Umbilical.Veins	Cardiovascular	3.61461e-08	2.51038e-08	0.0749524
Atherosclerosis (any/none)	A07.231.908.Veins	Cardiovascular	2.34345e-08	2.44793e-08	0.169203
Atherosclerosis (any/none)	A07.231.Blood.Vessels	Cardiovascular	6.64124e-09	2.46719e-08	0.393894
Atherosclerosis (any/none)	A07.541.358.100.Atrial.Appendage	Cardiovascular	-1.12983e-08	2.09928e-08	0.70478
Atherosclerosis (any/none)	A07.541.358.Heart.Atria	Cardiovascular	-1.79598e-08	2.07236e-08	0.806929
Atherosclerosis (any/none)	A07.541.510.110.Aortic.Valve	Cardiovascular	-9.8883e-09	1.89635e-08	0.698969
Atherosclerosis (any/none)	A07.541.560.Heart.Ventricles	Cardiovascular	-4.79284e-09	2.29665e-08	0.582654
Atherosclerosis (any/none)	A07.541.Heart	Cardiovascular	-3.16472e-09	2.24073e-08	0.556158
Atherosclerosis (any/none)	Artery_Aorta	Cardiovascular	4.93758e-09	1.82633e-08	0.393443
Atherosclerosis (any/none)	Artery_Coronary	Cardiovascular	3.30932e-09	1.77767e-08	0.426159
Atherosclerosis (any/none)	Artery_Tibial	Cardiovascular	7.69747e-09	1.80229e-08	0.334655
Atherosclerosis (any/none)	Heart_Atrial_Appendage	Cardiovascular	-9.01584e-09	2.047e-08	0.670191
Atherosclerosis (any/none)	Heart_Left_Ventricle	Cardiovascular	1.861e-08	1.95391e-08	0.170435
Atherosclerosis (any/none)	A08.186.211.132.810.428.200.Cerebellum	CNS	-3.50001e-09	1.96586e-08	0.570654
Atherosclerosis (any/none)	A08.186.211.132.Brain.Stem	CNS	-1.78855e-08	2.02702e-08	0.811207
Atherosclerosis (any/none)	A08.186.211.464.405.Hippocampus	CNS	-1.42182e-08	2.05233e-08	0.755778
Atherosclerosis (any/none)	A08.186.211.464.710.225.Entorhinal.Cortex	CNS	-1.88337e-08	2.1265e-08	0.812101
Atherosclerosis (any/none)	A08.186.211.464.Limbic.System	CNS	-2.2593e-08	2.17344e-08	0.850715
Atherosclerosis (any/none)	A08.186.211.653.Mesencephalon	CNS	-9.6486e-10	2.23847e-08	0.51719
Atherosclerosis (any/none)	A08.186.211.730.317.357.352.435.Hypothalamo.Hypophyseal.System	CNS	-2.59696e-08	2.43506e-08	0.856899
Atherosclerosis (any/none)	A08.186.211.730.317.357.Hypothalamus	CNS	-2.87865e-08	2.57808e-08	0.867914
Atherosclerosis (any/none)	A08.186.211.730.317.Diencephalon	CNS	1.7177e-08	2.56081e-08	0.251185
Atherosclerosis (any/none)	A08.186.211.730.885.287.249.487.Corpus.Striatum	CNS	2.26022e-08	1.96381e-08	0.124879
Atherosclerosis (any/none)	A08.186.211.730.885.287.249.Basal.Ganglia	CNS	7.6745e-09	2.16774e-08	0.361657
Atherosclerosis (any/none)	A08.186.211.730.885.287.500.270.Frontal.Lobe	CNS	2.71643e-09	2.20912e-08	0.451068
Atherosclerosis (any/none)	A08.186.211.730.885.287.500.571.735.Visual.Cortex	CNS	1.44196e-08	2.22478e-08	0.258449
Atherosclerosis (any/none)	A08.186.211.730.885.287.500.670.Parietal.Lobe	CNS	1.55069e-08	2.29126e-08	0.249271
Atherosclerosis (any/none)	A08.186.211.730.885.287.500.Cerebral.Cortex	CNS	-1.11146e-08	2.18449e-08	0.694552
Atherosclerosis (any/none)	A08.186.211.865.428.Metencephalon	CNS	-5.46584e-09	1.95342e-08	0.610188
Atherosclerosis (any/none)	A08.186.211.Brain	CNS	-2.4059e-08	2.20836e-08	0.862023
Atherosclerosis (any/none)	A09.371.729.Retina	CNS	2.40737e-08	2.13521e-08	0.129773
Atherosclerosis (any/none)	A11.872.653.Neural.Stem.Cells	CNS	-5.79363e-08	2.11199e-08	0.996958
Atherosclerosis (any/none)	Brain_Amygdala	CNS	1.40948e-08	1.85135e-08	0.223231
Atherosclerosis (any/none)	Brain_Anterior_cingulate_cortex_(BA24)	CNS	8.36824e-09	1.80614e-08	0.321567
Atherosclerosis (any/none)	Brain_Caudate_(basal_ganglia)	CNS	6.19095e-10	1.97249e-08	0.487481
Atherosclerosis (any/none)	Brain_Cerebellar_Hemisphere	CNS	2.01607e-08	1.8364e-08	0.136137
Atherosclerosis (any/none)	Brain_Cerebellum	CNS	1.4909e-08	1.83701e-08	0.208513
Atherosclerosis (any/none)	Brain_Cortex	CNS	1.40547e-08	1.83658e-08	0.222057
Atherosclerosis (any/none)	Brain_Frontal_Cortex_(BA9)	CNS	1.71904e-08	1.73776e-08	0.161275
Atherosclerosis (any/none)	Brain_Hippocampus	CNS	4.95619e-09	1.81075e-08	0.392154
Atherosclerosis (any/none)	Brain_Hypothalamus	CNS	6.34309e-09	1.89833e-08	0.369137
Atherosclerosis (any/none)	Brain_Nucleus_accumbens_(basal_ganglia)	CNS	4.1586e-09	1.83905e-08	0.410551
Atherosclerosis (any/none)	Brain_Putamen_(basal_ganglia)	CNS	2.02698e-09	1.96428e-08	0.458905
Atherosclerosis (any/none)	Brain_Spinal_cord_(cervical_c-1)	CNS	2.97294e-08	1.91271e-08	0.0600557
Atherosclerosis (any/none)	Brain_Substantia_nigra	CNS	2.0224e-08	1.87652e-08	0.140576
Atherosclerosis (any/none)	A03.556.124.369.Intestinal.Mucosa	Digestive	-1.62756e-09	2.30637e-08	0.528129
Atherosclerosis (any/none)	A03.556.124.526.767.Rectum	Digestive	1.26878e-08	2.48889e-08	0.305103
Atherosclerosis (any/none)	A03.556.124.684.Intestine..Small	Digestive	1.96378e-08	2.37273e-08	0.203935
Atherosclerosis (any/none)	A03.556.124.Intestines	Digestive	2.44818e-08	2.43399e-08	0.157248
Atherosclerosis (any/none)	A03.556.249.124.Ileum	Digestive	2.21549e-08	2.30867e-08	0.168618
Atherosclerosis (any/none)	A03.556.249.249.209.Cecum	Digestive	2.13681e-08	2.44837e-08	0.191401
Atherosclerosis (any/none)	A03.556.249.249.356.668.Colon..Sigmoid	Digestive	2.39165e-08	2.35503e-08	0.154922
Atherosclerosis (any/none)	A03.556.249.249.356.Colon	Digestive	2.30356e-08	2.36711e-08	0.165239
Atherosclerosis (any/none)	A03.556.500.760.464.Parotid.Gland	Digestive	-1.25963e-08	2.32817e-08	0.705759
Atherosclerosis (any/none)	A03.556.500.760.Salivary.Glands	Digestive	-1.38989e-08	2.3695e-08	0.721256
Atherosclerosis (any/none)	A03.556.875.500.Esophagus	Digestive	-5.82032e-09	2.2839e-08	0.600577
Atherosclerosis (any/none)	A03.556.875.875.Stomach	Digestive	-9.09203e-09	2.73429e-08	0.630251
Atherosclerosis (any/none)	A03.556.875.Upper.Gastrointestinal.Tract	Digestive	-3.97776e-09	2.65263e-08	0.5596
Atherosclerosis (any/none)	A03.556.Gastrointestinal.Tract	Digestive	8.35678e-09	2.48638e-08	0.368397
Atherosclerosis (any/none)	Colon_Sigmoid	Digestive	-1.29711e-09	1.89932e-08	0.527224
Atherosclerosis (any/none)	Colon_Transverse	Digestive	-3.47134e-08	2.2667e-08	0.937171
Atherosclerosis (any/none)	Esophagus_Gastroesophageal_Junction	Digestive	3.3464e-09	2.03038e-08	0.434544
Atherosclerosis (any/none)	Esophagus_Mucosa	Digestive	-4.148e-08	1.93236e-08	0.984087
Atherosclerosis (any/none)	Esophagus_Muscularis	Digestive	2.26381e-08	2.23284e-08	0.155323
Atherosclerosis (any/none)	Small_Intestine_Terminal_Ileum	Digestive	-1.72088e-08	2.1478e-08	0.7885
Atherosclerosis (any/none)	Stomach	Digestive	1.62399e-10	1.93487e-08	0.496652
Atherosclerosis (any/none)	A03.620.Liver	Liver	7.71882e-10	2.52192e-08	0.487792
Atherosclerosis (any/none)	A11.436.348.Hepatocytes	Liver	2.94534e-08	2.67808e-08	0.135711
Atherosclerosis (any/none)	Liver	Liver	3.63878e-09	2.29415e-08	0.436988
Atherosclerosis (any/none)	A02.165.Cartilage	Musculoskeletal/Connective	3.95035e-08	2.19644e-08	0.036047
Atherosclerosis (any/none)	A02.633.567.850.Quadriceps.Muscle	Musculoskeletal/Connective	1.89501e-09	2.51265e-08	0.469941
Atherosclerosis (any/none)	A02.835.232.834.151.Cervical.Vertebrae	Musculoskeletal/Connective	-5.17381e-08	2.22997e-08	0.989833
Atherosclerosis (any/none)	A02.835.583.443.800.Synovial.Membrane	Musculoskeletal/Connective	-1.80657e-09	2.29773e-08	0.531334
Atherosclerosis (any/none)	A05.360.319.679.690.Myometrium	Musculoskeletal/Connective	5.25281e-09	2.19676e-08	0.405508
Atherosclerosis (any/none)	A10.165.450.300.425.Keloid	Musculoskeletal/Connective	-3.05093e-08	2.09664e-08	0.927186
Atherosclerosis (any/none)	A10.165.450.300.Cicatrix	Musculoskeletal/Connective	-2.86847e-08	2.0776e-08	0.916309
Atherosclerosis (any/none)	A10.690.467.Muscle..Smooth	Musculoskeletal/Connective	1.84339e-08	2.18877e-08	0.199838
Atherosclerosis (any/none)	A10.690.Muscles	Musculoskeletal/Connective	-8.24443e-09	2.49577e-08	0.629427
Atherosclerosis (any/none)	A11.329.171.Chondrocytes	Musculoskeletal/Connective	-4.77692e-09	2.11448e-08	0.589366
Atherosclerosis (any/none)	A11.329.228.Fibroblasts	Musculoskeletal/Connective	1.40683e-08	2.25638e-08	0.266482
Atherosclerosis (any/none)	A11.329.629.Osteoblasts	Musculoskeletal/Connective	-1.24349e-08	2.17404e-08	0.716329
Atherosclerosis (any/none)	A11.329.830.Stromal.Cells	Musculoskeletal/Connective	2.24842e-08	2.14145e-08	0.146869
Atherosclerosis (any/none)	A11.329.Connective.Tissue.Cells	Musculoskeletal/Connective	3.2021e-08	2.31052e-08	0.0828921
Atherosclerosis (any/none)	A11.620.520.Myocytes..Smooth.Muscle	Musculoskeletal/Connective	-1.41812e-08	2.14674e-08	0.745564
Atherosclerosis (any/none)	Cells_Transformed_fibroblasts	Musculoskeletal/Connective	-1.68606e-08	2.07243e-08	0.792054
Atherosclerosis (any/none)	Muscle_Skeletal	Musculoskeletal/Connective	2.87233e-08	2.16766e-08	0.0925722
Atherosclerosis (any/none)	A04.411.Lung	Other	3.4753e-09	2.22133e-08	0.437839
Atherosclerosis (any/none)	A04.531.520.Nasal.Mucosa	Other	-2.26226e-09	2.50057e-08	0.536043
Atherosclerosis (any/none)	A05.360.319.114.373.Fallopian.Tubes	Other	3.93807e-09	2.13975e-08	0.42699
Atherosclerosis (any/none)	A05.360.319.114.630.Ovary	Other	-7.23649e-09	2.11919e-08	0.633627
Atherosclerosis (any/none)	A05.360.319.679.256.Cervix.Uteri	Other	1.45796e-08	2.35168e-08	0.267641
Atherosclerosis (any/none)	A05.360.319.679.490.Endometrium	Other	7.50057e-09	2.279e-08	0.371034
Atherosclerosis (any/none)	A05.360.319.679.Uterus	Other	-1.93995e-08	2.03548e-08	0.829722
Atherosclerosis (any/none)	A05.360.319.887.Vulva	Other	4.12314e-09	2.52757e-08	0.435209
Atherosclerosis (any/none)	A05.360.319.Genitalia..Female	Other	-8.48342e-09	2.00216e-08	0.664113
Atherosclerosis (any/none)	A05.360.444.492.362.Foreskin	Other	-3.45122e-09	2.23547e-08	0.561347
Atherosclerosis (any/none)	A05.360.444.Genitalia..Male	Other	-1.10108e-08	1.90357e-08	0.718513
Atherosclerosis (any/none)	A05.360.490.Germ.Cells	Other	4.07219e-08	2.14516e-08	0.0288274
Atherosclerosis (any/none)	A05.360.Genitalia	Other	-2.08426e-08	2.17793e-08	0.830714
Atherosclerosis (any/none)	A05.810.453.324.Kidney.Cortex	Other	7.75156e-09	2.29392e-08	0.367713
Atherosclerosis (any/none)	A05.810.453.Kidney	Other	3.64729e-10	2.11399e-08	0.493117
Atherosclerosis (any/none)	A05.810.890.Urinary.Bladder	Other	-3.15894e-08	2.30234e-08	0.914977
Atherosclerosis (any/none)	A06.407.071.140.Adrenal.Cortex	Other	-1.6087e-08	2.16551e-08	0.771221
Atherosclerosis (any/none)	A06.407.071.Adrenal.Glands	Other	-2.6224e-08	2.10334e-08	0.893761
Atherosclerosis (any/none)	A06.407.312.782.Testis	Other	9.52097e-09	2.0823e-08	0.323752
Atherosclerosis (any/none)	A06.407.312.Gonads	Other	-3.27409e-09	2.00956e-08	0.564712
Atherosclerosis (any/none)	A06.407.900.Thyroid.Gland	Other	-8.35814e-09	1.99507e-08	0.66237
Atherosclerosis (any/none)	A06.407.Endocrine.Glands	Other	7.0763e-09	2.16279e-08	0.371765
Atherosclerosis (any/none)	A09.371.Eye	Other	-6.24785e-09	2.30866e-08	0.606661
Atherosclerosis (any/none)	A10.272.497.Epidermis	Other	1.47947e-08	2.50644e-08	0.277506
Atherosclerosis (any/none)	A10.272.Epithelium	Other	-1.08101e-08	2.36167e-08	0.676427
Atherosclerosis (any/none)	A10.336.707.Prostate	Other	-1.13793e-08	1.94045e-08	0.721206
Atherosclerosis (any/none)	A10.615.284.473.Chorion	Other	2.01113e-08	1.89742e-08	0.144589
Atherosclerosis (any/none)	A10.615.550.599.Mouth.Mucosa	Other	-7.74585e-09	2.32779e-08	0.630341
Atherosclerosis (any/none)	A10.615.550.Mucous.Membrane	Other	-2.74059e-08	2.27609e-08	0.88572
Atherosclerosis (any/none)	A10.615.789.Serous.Membrane	Other	-3.23664e-09	2.38984e-08	0.553865
Atherosclerosis (any/none)	A10.615.Membranes	Other	-2.5705e-08	2.28131e-08	0.870079
Atherosclerosis (any/none)	A11.382.Endocrine.Cells	Other	-2.25642e-08	2.32491e-08	0.834112
Atherosclerosis (any/none)	A11.436.275.Endothelial.Cells	Other	2.40557e-08	2.42144e-08	0.160247
Atherosclerosis (any/none)	A11.436.294.064.Glucagon.Secreting.Cells	Other	3.02384e-08	2.17372e-08	0.0820991
Atherosclerosis (any/none)	A11.436.329.Granulosa.Cells	Other	-6.21284e-09	2.17734e-08	0.612308
Atherosclerosis (any/none)	A11.436.397.Keratinocytes	Other	-1.45261e-08	2.50271e-08	0.719183
Atherosclerosis (any/none)	A11.436.Epithelial.Cells	Other	-7.6913e-09	2.45152e-08	0.623139
Atherosclerosis (any/none)	A11.497.497.600.Oocytes	Other	2.90197e-08	2.15017e-08	0.0885647
Atherosclerosis (any/none)	A11.872.040.Adult.Stem.Cells	Other	-1.74721e-08	2.31509e-08	0.774788
Atherosclerosis (any/none)	A11.872.190.260.Embryoid.Bodies	Other	-2.95999e-08	2.40501e-08	0.890794
Atherosclerosis (any/none)	A11.872.190.Embryonic.Stem.Cells	Other	-1.04891e-08	2.25201e-08	0.679309
Atherosclerosis (any/none)	A11.872.580.Mesenchymal.Stem.Cells	Other	-1.87758e-08	2.06742e-08	0.818107
Atherosclerosis (any/none)	A11.872.700.500.Induced.Pluripotent.Stem.Cells	Other	-2.86736e-08	2.44102e-08	0.879934
Atherosclerosis (any/none)	A11.872.Stem.Cells	Other	2.07556e-09	2.42728e-08	0.465928
Atherosclerosis (any/none)	A14.549.167.646.Periodontium	Other	3.00807e-09	2.81717e-08	0.457483
Atherosclerosis (any/none)	A14.549.167.Dentition	Other	-3.80468e-08	2.57222e-08	0.930449
Atherosclerosis (any/none)	A14.549.885.Tongue	Other	2.62054e-09	2.28685e-08	0.454384
Atherosclerosis (any/none)	A14.549.Mouth	Other	-1.73072e-08	2.41247e-08	0.763439
Atherosclerosis (any/none)	A14.724.557.Nasopharynx	Other	-3.12965e-08	2.16093e-08	0.926232
Atherosclerosis (any/none)	A14.724.Pharynx	Other	-3.85536e-08	2.161e-08	0.962793
Atherosclerosis (any/none)	A17.815.Skin	Other	-4.10111e-08	2.2504e-08	0.965802
Atherosclerosis (any/none)	Adrenal_Gland	Other	-1.62867e-08	2.03462e-08	0.788283
Atherosclerosis (any/none)	Bladder	Other	-2.29962e-08	2.10771e-08	0.862375
Atherosclerosis (any/none)	Breast_Mammary_Tissue	Other	-4.02848e-08	1.96585e-08	0.97978
Atherosclerosis (any/none)	Cervix_Ectocervix	Other	-4.4124e-10	2.14971e-08	0.508188
Atherosclerosis (any/none)	Cervix_Endocervix	Other	5.27099e-09	2.29886e-08	0.409323
Atherosclerosis (any/none)	Fallopian_Tube	Other	-1.5891e-08	2.18576e-08	0.766395
Atherosclerosis (any/none)	Kidney_Cortex	Other	-1.6276e-08	1.94563e-08	0.798575
Atherosclerosis (any/none)	Lung	Other	1.16529e-08	2.28225e-08	0.304819
Atherosclerosis (any/none)	Minor_Salivary_Gland	Other	1.16664e-08	1.96158e-08	0.276007
Atherosclerosis (any/none)	Nerve_Tibial	Other	1.59405e-08	1.82472e-08	0.191172
Atherosclerosis (any/none)	Ovary	Other	1.01651e-08	2.12435e-08	0.316147
Atherosclerosis (any/none)	Pituitary	Other	2.86717e-09	2.12964e-08	0.446452
Atherosclerosis (any/none)	Prostate	Other	7.04691e-10	2.21514e-08	0.487311
Atherosclerosis (any/none)	Skin_Not_Sun_Exposed_(Suprapubic)	Other	8.79085e-10	2.09401e-08	0.483257
Atherosclerosis (any/none)	Skin_Sun_Exposed_(Lower_leg)	Other	5.46691e-09	2.20125e-08	0.40193
Atherosclerosis (any/none)	Testis	Other	-5.93178e-10	2.03744e-08	0.511613
Atherosclerosis (any/none)	Thyroid	Other	8.17671e-09	2.14827e-08	0.351743
Atherosclerosis (any/none)	Uterus	Other	2.65585e-08	2.13754e-08	0.107031
Atherosclerosis (any/none)	Vagina	Other	-1.52263e-08	1.99512e-08	0.777321
Atherosclerosis (any/none)	A03.734.414.Islets.of.Langerhans	Pancreas	2.40381e-08	2.20838e-08	0.138188
Atherosclerosis (any/none)	A03.734.Pancreas	Pancreas	1.77353e-08	1.99321e-08	0.18679
Atherosclerosis (any/none)	Pancreas	Pancreas	2.90037e-08	1.78171e-08	0.0517779
B Score	A10.165.114.830.500.750.Subcutaneous.Fat..Abdominal	Adipose	-8.22692e-09	1.8195e-08	0.674421
B Score	A10.165.114.830.750.Subcutaneous.Fat	Adipose	-3.28815e-10	1.83133e-08	0.507163
B Score	A11.329.114.Adipocytes	Adipose	1.47568e-08	1.6542e-08	0.186174
B Score	Adipose_Subcutaneous	Adipose	-2.7766e-10	1.49841e-08	0.507392
B Score	Adipose_Visceral_(Omentum)	Adipose	-2.15171e-08	1.62012e-08	0.90793
B Score	A02.835.583.443.800.800.Synovial.Fluid	Blood/Immune	4.81814e-09	2.1299e-08	0.410517
B Score	A10.549.400.Lymph.Nodes	Blood/Immune	1.10229e-08	1.93172e-08	0.284127
B Score	A10.549.Lymphoid.Tissue	Blood/Immune	5.41283e-09	1.92016e-08	0.389012
B Score	A11.118.637.555.567.562.440.Precursor.Cells..B.Lymphoid	Blood/Immune	-3.03648e-09	1.97584e-08	0.561069
B Score	A11.118.637.555.567.562.B.Lymphocytes	Blood/Immune	-2.79042e-08	1.94089e-08	0.924741
B Score	A11.118.637.555.567.569.200.700.T.Lymphocytes..Regulatory	Blood/Immune	-8.13157e-09	1.8059e-08	0.673745
B Score	A11.118.637.555.567.569.T.Lymphocytes	Blood/Immune	1.41736e-08	1.8853e-08	0.226087
B Score	A11.118.637.Leukocytes	Blood/Immune	2.05539e-08	2.00838e-08	0.153058
B Score	A11.329.372.600.Macrophages..Alveolar	Blood/Immune	1.04507e-08	1.88591e-08	0.289739
B Score	A11.443.Erythroid.Cells	Blood/Immune	1.49819e-09	1.74484e-08	0.465787
B Score	A11.627.340.360.Granulocyte.Precursor.Cells	Blood/Immune	-1.32563e-10	2.04786e-08	0.502582
B Score	A11.627.624.249.Monocyte.Macrophage.Precursor.Cells	Blood/Immune	2.63936e-09	1.68005e-08	0.437583
B Score	A11.627.635.Myeloid.Progenitor.Cells	Blood/Immune	1.33126e-08	1.84276e-08	0.235017
B Score	A11.872.378.590.635.Granulocyte.Macrophage.Progenitor.Cells	Blood/Immune	9.45448e-10	1.91955e-08	0.480359
B Score	A11.872.378.590.817.Megakaryocyte.Erythroid.Progenitor.Cells	Blood/Immune	1.93563e-08	1.88389e-08	0.152102
B Score	A11.872.378.Hematopoietic.Stem.Cells	Blood/Immune	-1.62759e-08	1.75833e-08	0.822684
B Score	A15.145.229.188.Blood.Platelets	Blood/Immune	-1.14271e-08	1.68634e-08	0.750996
B Score	A15.145.229.637.555.567.562.725.Plasma.Cells	Blood/Immune	-2.94336e-08	1.8505e-08	0.944148
B Score	A15.145.229.637.555.567.569.200.CD4.Positive.T.Lymphocytes	Blood/Immune	-1.57956e-08	1.76591e-08	0.814467
B Score	A15.145.229.637.555.Leukocytes..Mononuclear	Blood/Immune	4.58544e-09	1.89366e-08	0.404333
B Score	A15.145.229.Blood.Cells	Blood/Immune	1.78278e-09	2.00616e-08	0.464594
B Score	A15.145.300.Fetal.Blood	Blood/Immune	7.82352e-09	2.06665e-08	0.352507
B Score	A15.145.846.Serum	Blood/Immune	-2.90006e-10	1.80373e-08	0.506414
B Score	A15.145.Blood	Blood/Immune	1.3875e-10	2.05564e-08	0.497307
B Score	A15.378.316.580.Monocytes	Blood/Immune	3.45524e-08	2.18402e-08	0.0568181
B Score	A15.378.316.Bone.Marrow.Cells	Blood/Immune	3.42224e-08	2.0831e-08	0.0502063
B Score	A15.382.490.315.583.Neutrophils	Blood/Immune	1.15688e-08	1.82838e-08	0.263453
B Score	A15.382.490.555.567.537.Killer.Cells..Natural	Blood/Immune	-1.17751e-08	2.05692e-08	0.716495
B Score	A15.382.490.555.567.622.Lymphocytes..Null	Blood/Immune	-2.86021e-08	1.84518e-08	0.939441
B Score	A15.382.490.555.567.Lymphocytes	Blood/Immune	-4.47779e-10	1.81249e-08	0.509855
B Score	A15.382.520.604.700.Spleen	Blood/Immune	1.48891e-08	1.76302e-08	0.199188
B Score	A15.382.520.604.800.Palatine.Tonsil	Blood/Immune	2.01084e-08	1.84468e-08	0.137839
B Score	A15.382.680.Phagocytes	Blood/Immune	2.6168e-08	2.07471e-08	0.103603
B Score	A15.382.812.260.Dendritic.Cells	Blood/Immune	4.71749e-08	1.98069e-08	0.00861555
B Score	A15.382.812.522.Macrophages	Blood/Immune	5.02816e-08	1.97193e-08	0.00538817
B Score	A15.382.812.Mononuclear.Phagocyte.System	Blood/Immune	2.95211e-08	1.99945e-08	0.0699108
B Score	A15.382.Immune.System	Blood/Immune	-1.75784e-09	1.86907e-08	0.537465
B Score	Cells_EBV-transformed_lymphocytes	Blood/Immune	3.13796e-08	1.68787e-08	0.0315049
B Score	Spleen	Blood/Immune	2.10939e-08	1.87624e-08	0.130451
B Score	Whole_Blood	Blood/Immune	-4.85933e-09	2.1248e-08	0.590447
B Score	A07.231.114.Arteries	Cardiovascular	-4.63938e-08	1.75686e-08	0.995863
B Score	A07.231.908.670.874.Umbilical.Veins	Cardiovascular	-3.64012e-09	1.94165e-08	0.574356
B Score	A07.231.908.Veins	Cardiovascular	-1.00264e-09	1.96487e-08	0.520348
B Score	A07.231.Blood.Vessels	Cardiovascular	3.86623e-10	1.79401e-08	0.491403
B Score	A07.541.358.100.Atrial.Appendage	Cardiovascular	-8.70647e-09	1.62304e-08	0.704169
B Score	A07.541.358.Heart.Atria	Cardiovascular	-9.31557e-09	1.58843e-08	0.721218
B Score	A07.541.510.110.Aortic.Valve	Cardiovascular	-2.36709e-08	1.51121e-08	0.941367
B Score	A07.541.560.Heart.Ventricles	Cardiovascular	5.95096e-09	1.62203e-08	0.356853
B Score	A07.541.Heart	Cardiovascular	-1.74286e-09	1.56963e-08	0.544206
B Score	Artery_Aorta	Cardiovascular	6.27566e-09	1.63109e-08	0.35021
B Score	Artery_Coronary	Cardiovascular	-1.33605e-08	1.65112e-08	0.790793
B Score	Artery_Tibial	Cardiovascular	1.22792e-09	1.39935e-08	0.465038
B Score	Heart_Atrial_Appendage	Cardiovascular	1.11246e-08	1.56067e-08	0.237982
B Score	Heart_Left_Ventricle	Cardiovascular	6.94557e-09	1.55829e-08	0.327901
B Score	A08.186.211.132.810.428.200.Cerebellum	CNS	2.19187e-08	1.45329e-08	0.0657506
B Score	A08.186.211.132.Brain.Stem	CNS	2.24599e-08	1.40155e-08	0.0545222
B Score	A08.186.211.464.405.Hippocampus	CNS	-2.16529e-08	1.50277e-08	0.925189
B Score	A08.186.211.464.710.225.Entorhinal.Cortex	CNS	-1.44679e-08	1.51549e-08	0.830127
B Score	A08.186.211.464.Limbic.System	CNS	-1.1303e-08	1.52244e-08	0.771087
B Score	A08.186.211.653.Mesencephalon	CNS	-1.57427e-08	1.54589e-08	0.845745
B Score	A08.186.211.730.317.357.352.435.Hypothalamo.Hypophyseal.System	CNS	-2.66802e-08	1.86696e-08	0.923508
B Score	A08.186.211.730.317.357.Hypothalamus	CNS	-2.93821e-08	1.99029e-08	0.930064
B Score	A08.186.211.730.317.Diencephalon	CNS	-9.64311e-09	2.0737e-08	0.679041
B Score	A08.186.211.730.885.287.249.487.Corpus.Striatum	CNS	-1.59601e-08	1.4748e-08	0.860416
B Score	A08.186.211.730.885.287.249.Basal.Ganglia	CNS	1.0264e-08	1.66512e-08	0.268811
B Score	A08.186.211.730.885.287.500.270.Frontal.Lobe	CNS	-2.38929e-08	1.55359e-08	0.937966
B Score	A08.186.211.730.885.287.500.571.735.Visual.Cortex	CNS	-1.68794e-08	1.41799e-08	0.88305
B Score	A08.186.211.730.885.287.500.670.Parietal.Lobe	CNS	-1.11436e-08	1.46624e-08	0.776376
B Score	A08.186.211.730.885.287.500.Cerebral.Cortex	CNS	-9.34916e-09	1.52476e-08	0.730113
B Score	A08.186.211.865.428.Metencephalon	CNS	1.69157e-08	1.38334e-08	0.110699
B Score	A08.186.211.Brain	CNS	-1.13473e-08	1.42256e-08	0.787468
B Score	A09.371.729.Retina	CNS	9.09023e-09	1.48027e-08	0.269578
B Score	A11.872.653.Neural.Stem.Cells	CNS	-1.00092e-08	1.58278e-08	0.736431
B Score	Brain_Amygdala	CNS	-1.32718e-08	1.39404e-08	0.829462
B Score	Brain_Anterior_cingulate_cortex_(BA24)	CNS	-3.35669e-09	1.41076e-08	0.594034
B Score	Brain_Caudate_(basal_ganglia)	CNS	-9.9756e-09	1.41332e-08	0.759852
B Score	Brain_Cerebellar_Hemisphere	CNS	4.85943e-09	1.5461e-08	0.376646
B Score	Brain_Cerebellum	CNS	-5.2671e-09	1.48214e-08	0.638844
B Score	Brain_Cortex	CNS	-1.22891e-09	1.37388e-08	0.535637
B Score	Brain_Frontal_Cortex_(BA9)	CNS	-1.68686e-08	1.37997e-08	0.889219
B Score	Brain_Hippocampus	CNS	-1.76793e-08	1.30216e-08	0.912719
B Score	Brain_Hypothalamus	CNS	-1.48373e-08	1.3511e-08	0.863934
B Score	Brain_Nucleus_accumbens_(basal_ganglia)	CNS	-9.32708e-09	1.40476e-08	0.746643
B Score	Brain_Putamen_(basal_ganglia)	CNS	-7.82235e-09	1.38444e-08	0.71397
B Score	Brain_Spinal_cord_(cervical_c-1)	CNS	-9.23884e-09	1.29843e-08	0.761625
B Score	Brain_Substantia_nigra	CNS	-7.63875e-09	1.26263e-08	0.727406
B Score	A03.556.124.369.Intestinal.Mucosa	Digestive	-1.3396e-08	1.87984e-08	0.761958
B Score	A03.556.124.526.767.Rectum	Digestive	-2.99053e-08	1.90908e-08	0.941382
B Score	A03.556.124.684.Intestine..Small	Digestive	-2.98042e-08	1.92868e-08	0.938865
B Score	A03.556.124.Intestines	Digestive	-1.55021e-08	1.93005e-08	0.78907
B Score	A03.556.249.124.Ileum	Digestive	-5.86138e-08	2.00659e-08	0.998256
B Score	A03.556.249.249.209.Cecum	Digestive	-1.46598e-08	1.75951e-08	0.797627
B Score	A03.556.249.249.356.668.Colon..Sigmoid	Digestive	-3.25055e-08	2.04689e-08	0.943861
B Score	A03.556.249.249.356.Colon	Digestive	-2.75479e-08	1.98028e-08	0.917904
B Score	A03.556.500.760.464.Parotid.Gland	Digestive	-1.99642e-09	1.89183e-08	0.542022
B Score	A03.556.500.760.Salivary.Glands	Digestive	-1.11292e-09	1.84811e-08	0.52401
B Score	A03.556.875.500.Esophagus	Digestive	-1.6061e-08	1.639e-08	0.836439
B Score	A03.556.875.875.Stomach	Digestive	-2.73177e-08	1.93135e-08	0.921384
B Score	A03.556.875.Upper.Gastrointestinal.Tract	Digestive	-2.07352e-08	1.88516e-08	0.864315
B Score	A03.556.Gastrointestinal.Tract	Digestive	-2.80459e-08	1.87967e-08	0.932159
B Score	Colon_Sigmoid	Digestive	-6.10787e-09	1.55658e-08	0.652615
B Score	Colon_Transverse	Digestive	-1.72723e-08	1.76817e-08	0.835678
B Score	Esophagus_Gastroesophageal_Junction	Digestive	-3.72477e-08	1.55448e-08	0.991716
B Score	Esophagus_Mucosa	Digestive	-1.20892e-08	1.69591e-08	0.762029
B Score	Esophagus_Muscularis	Digestive	-3.75866e-08	1.55696e-08	0.992113
B Score	Small_Intestine_Terminal_Ileum	Digestive	-1.45511e-08	1.7619e-08	0.795563
B Score	Stomach	Digestive	5.38646e-09	1.88311e-08	0.387424
B Score	A03.620.Liver	Liver	-1.08794e-08	1.73077e-08	0.73519
B Score	A11.436.348.Hepatocytes	Liver	7.18111e-09	1.97647e-08	0.358179
B Score	Liver	Liver	-2.07764e-08	1.6695e-08	0.893335
B Score	A02.165.Cartilage	Musculoskeletal/Connective	-2.9536e-09	1.48887e-08	0.578625
B Score	A02.633.567.850.Quadriceps.Muscle	Musculoskeletal/Connective	1.19024e-08	1.89716e-08	0.265204
B Score	A02.835.232.834.151.Cervical.Vertebrae	Musculoskeletal/Connective	2.90539e-08	1.56733e-08	0.0318894
B Score	A02.835.583.443.800.Synovial.Membrane	Musculoskeletal/Connective	7.15617e-09	1.61318e-08	0.328664
B Score	A05.360.319.679.690.Myometrium	Musculoskeletal/Connective	-2.41214e-08	1.40033e-08	0.957515
B Score	A10.165.450.300.425.Keloid	Musculoskeletal/Connective	8.55992e-09	1.53859e-08	0.288987
B Score	A10.165.450.300.Cicatrix	Musculoskeletal/Connective	4.53475e-09	1.51195e-08	0.382116
B Score	A10.690.467.Muscle..Smooth	Musculoskeletal/Connective	2.30299e-08	1.79294e-08	0.0994879
B Score	A10.690.Muscles	Musculoskeletal/Connective	1.42916e-08	1.91402e-08	0.227629
B Score	A11.329.171.Chondrocytes	Musculoskeletal/Connective	2.18421e-08	1.58946e-08	0.0846928
B Score	A11.329.228.Fibroblasts	Musculoskeletal/Connective	7.1118e-09	1.61945e-08	0.330277
B Score	A11.329.629.Osteoblasts	Musculoskeletal/Connective	7.33217e-09	1.64999e-08	0.328385
B Score	A11.329.830.Stromal.Cells	Musculoskeletal/Connective	2.62197e-08	1.64521e-08	0.0555019
B Score	A11.329.Connective.Tissue.Cells	Musculoskeletal/Connective	2.13185e-08	1.84094e-08	0.123428
B Score	A11.620.520.Myocytes..Smooth.Muscle	Musculoskeletal/Connective	2.29388e-08	1.78625e-08	0.0995382
B Score	Cells_Transformed_fibroblasts	Musculoskeletal/Connective	1.36701e-08	1.50314e-08	0.18156
B Score	Muscle_Skeletal	Musculoskeletal/Connective	-2.26257e-08	1.57901e-08	0.924058
B Score	A04.411.Lung	Other	-3.33456e-08	1.75065e-08	0.971594
B Score	A04.531.520.Nasal.Mucosa	Other	-4.23198e-08	1.5604e-08	0.996657
B Score	A05.360.319.114.373.Fallopian.Tubes	Other	1.98301e-08	1.78702e-08	0.133569
B Score	A05.360.319.114.630.Ovary	Other	6.56025e-09	1.68641e-08	0.348635
B Score	A05.360.319.679.256.Cervix.Uteri	Other	-4.62058e-08	1.85774e-08	0.993563
B Score	A05.360.319.679.490.Endometrium	Other	-7.25385e-09	1.65867e-08	0.669064
B Score	A05.360.319.679.Uterus	Other	-1.71135e-08	1.5463e-08	0.865798
B Score	A05.360.319.887.Vulva	Other	-5.04557e-09	1.66013e-08	0.619408
B Score	A05.360.319.Genitalia..Female	Other	-1.35746e-08	1.61141e-08	0.800219
B Score	A05.360.444.492.362.Foreskin	Other	2.57438e-08	1.50379e-08	0.0434554
B Score	A05.360.444.Genitalia..Male	Other	-9.1604e-09	1.59426e-08	0.717215
B Score	A05.360.490.Germ.Cells	Other	-8.77412e-10	1.48488e-08	0.52356
B Score	A05.360.Genitalia	Other	-1.09688e-08	1.63601e-08	0.748718
B Score	A05.810.453.324.Kidney.Cortex	Other	1.99861e-08	1.55405e-08	0.0992097
B Score	A05.810.453.Kidney	Other	3.79168e-09	1.66609e-08	0.409987
B Score	A05.810.890.Urinary.Bladder	Other	-2.98425e-08	2.09731e-08	0.922616
B Score	A06.407.071.140.Adrenal.Cortex	Other	-1.63551e-08	1.83705e-08	0.813346
B Score	A06.407.071.Adrenal.Glands	Other	-2.57937e-08	1.73337e-08	0.931634
B Score	A06.407.312.782.Testis	Other	2.96535e-10	1.36949e-08	0.491362
B Score	A06.407.312.Gonads	Other	5.88088e-09	1.61374e-08	0.35777
B Score	A06.407.900.Thyroid.Gland	Other	9.94893e-10	1.56769e-08	0.474699
B Score	A06.407.Endocrine.Glands	Other	9.20028e-09	1.64837e-08	0.288373
B Score	A09.371.Eye	Other	6.02521e-09	1.75506e-08	0.365685
B Score	A10.272.497.Epidermis	Other	1.64818e-09	1.75252e-08	0.462536
B Score	A10.272.Epithelium	Other	-2.26585e-08	1.61275e-08	0.919983
B Score	A10.336.707.Prostate	Other	-9.61871e-09	1.603e-08	0.725761
B Score	A10.615.284.473.Chorion	Other	7.11211e-09	1.83927e-08	0.349496
B Score	A10.615.550.599.Mouth.Mucosa	Other	-1.97768e-08	1.79341e-08	0.864933
B Score	A10.615.550.Mucous.Membrane	Other	-2.87966e-08	1.73086e-08	0.951915
B Score	A10.615.789.Serous.Membrane	Other	-1.11123e-08	1.69525e-08	0.743926
B Score	A10.615.Membranes	Other	-2.503e-08	1.68193e-08	0.931648
B Score	A11.382.Endocrine.Cells	Other	1.34401e-08	1.67484e-08	0.211141
B Score	A11.436.275.Endothelial.Cells	Other	3.70953e-08	2.03608e-08	0.0342356
B Score	A11.436.294.064.Glucagon.Secreting.Cells	Other	1.17687e-08	1.83703e-08	0.26088
B Score	A11.436.329.Granulosa.Cells	Other	-5.54311e-09	1.61546e-08	0.634249
B Score	A11.436.397.Keratinocytes	Other	4.79808e-09	1.95048e-08	0.402843
B Score	A11.436.Epithelial.Cells	Other	-2.13116e-08	1.71177e-08	0.893435
B Score	A11.497.497.600.Oocytes	Other	-4.63266e-09	1.43817e-08	0.62632
B Score	A11.872.040.Adult.Stem.Cells	Other	-2.85134e-08	1.69381e-08	0.953851
B Score	A11.872.190.260.Embryoid.Bodies	Other	-4.1897e-09	1.70202e-08	0.597221
B Score	A11.872.190.Embryonic.Stem.Cells	Other	-8.68191e-09	1.66496e-08	0.698973
B Score	A11.872.580.Mesenchymal.Stem.Cells	Other	1.73131e-08	1.55989e-08	0.133523
B Score	A11.872.700.500.Induced.Pluripotent.Stem.Cells	Other	-3.12508e-08	1.78474e-08	0.960027
B Score	A11.872.Stem.Cells	Other	2.22516e-08	1.95995e-08	0.128122
B Score	A14.549.167.646.Periodontium	Other	-8.40818e-09	1.75464e-08	0.684101
B Score	A14.549.167.Dentition	Other	-6.14747e-09	1.66001e-08	0.644431
B Score	A14.549.885.Tongue	Other	-1.18344e-08	1.74632e-08	0.751012
B Score	A14.549.Mouth	Other	-7.66189e-09	1.67326e-08	0.676489
B Score	A14.724.557.Nasopharynx	Other	-1.75883e-09	1.76758e-08	0.539631
B Score	A14.724.Pharynx	Other	-5.14447e-10	1.85554e-08	0.511059
B Score	A17.815.Skin	Other	2.79749e-08	1.59673e-08	0.0398858
B Score	Adrenal_Gland	Other	1.33712e-09	1.49399e-08	0.464342
B Score	Bladder	Other	-1.91458e-08	1.45986e-08	0.905152
B Score	Breast_Mammary_Tissue	Other	1.0474e-08	1.67398e-08	0.265758
B Score	Cervix_Ectocervix	Other	1.32602e-08	1.69651e-08	0.21722
B Score	Cervix_Endocervix	Other	1.3681e-08	1.53789e-08	0.186842
B Score	Fallopian_Tube	Other	5.26368e-09	1.57516e-08	0.369127
B Score	Kidney_Cortex	Other	3.84653e-08	1.81607e-08	0.0170853
B Score	Lung	Other	2.22779e-08	1.71838e-08	0.0974103
B Score	Minor_Salivary_Gland	Other	4.23933e-11	1.61049e-08	0.49895
B Score	Nerve_Tibial	Other	2.08729e-08	1.63331e-08	0.100633
B Score	Ovary	Other	-4.17711e-09	1.39225e-08	0.617921
B Score	Pituitary	Other	-2.13608e-10	1.59885e-08	0.50533
B Score	Prostate	Other	-2.7025e-08	1.77558e-08	0.936001
B Score	Skin_Not_Sun_Exposed_(Suprapubic)	Other	-1.19715e-08	1.63034e-08	0.768615
B Score	Skin_Sun_Exposed_(Lower_leg)	Other	-1.33434e-08	1.71899e-08	0.781196
B Score	Testis	Other	6.02396e-09	1.56207e-08	0.349882
B Score	Thyroid	Other	1.75743e-09	1.40179e-08	0.450115
B Score	Uterus	Other	1.8794e-09	1.56754e-08	0.452283
B Score	Vagina	Other	-9.33418e-09	1.7006e-08	0.708454
B Score	A03.734.414.Islets.of.Langerhans	Pancreas	3.06769e-09	1.91924e-08	0.436504
B Score	A03.734.Pancreas	Pancreas	-3.33988e-08	1.59995e-08	0.981578
B Score	Pancreas	Pancreas	-2.23647e-08	1.65287e-08	0.911985
CAA	A10.165.114.830.500.750.Subcutaneous.Fat..Abdominal	Adipose	-2.85443e-08	1.99374e-08	0.923885
CAA	A10.165.114.830.750.Subcutaneous.Fat	Adipose	-2.05471e-08	1.98983e-08	0.849105
CAA	A11.329.114.Adipocytes	Adipose	1.82337e-08	2.30478e-08	0.214436
CAA	Adipose_Subcutaneous	Adipose	-1.99977e-08	2.13011e-08	0.826086
CAA	Adipose_Visceral_(Omentum)	Adipose	-4.18353e-08	2.20682e-08	0.971002
CAA	A02.835.583.443.800.800.Synovial.Fluid	Blood/Immune	-1.37744e-08	2.64679e-08	0.698615
CAA	A10.549.400.Lymph.Nodes	Blood/Immune	-8.58027e-09	2.22741e-08	0.64996
CAA	A10.549.Lymphoid.Tissue	Blood/Immune	-2.8646e-09	2.16944e-08	0.552525
CAA	A11.118.637.555.567.562.440.Precursor.Cells..B.Lymphoid	Blood/Immune	5.63801e-09	2.35233e-08	0.40529
CAA	A11.118.637.555.567.562.B.Lymphocytes	Blood/Immune	1.39798e-08	2.55028e-08	0.291789
CAA	A11.118.637.555.567.569.200.700.T.Lymphocytes..Regulatory	Blood/Immune	-1.52356e-08	2.39985e-08	0.737238
CAA	A11.118.637.555.567.569.T.Lymphocytes	Blood/Immune	-3.34076e-09	2.49974e-08	0.553158
CAA	A11.118.637.Leukocytes	Blood/Immune	-3.83954e-09	2.57624e-08	0.559238
CAA	A11.329.372.600.Macrophages..Alveolar	Blood/Immune	1.34916e-08	2.15191e-08	0.265343
CAA	A11.443.Erythroid.Cells	Blood/Immune	-1.62156e-08	2.05877e-08	0.784546
CAA	A11.627.340.360.Granulocyte.Precursor.Cells	Blood/Immune	-4.62588e-08	2.51353e-08	0.967145
CAA	A11.627.624.249.Monocyte.Macrophage.Precursor.Cells	Blood/Immune	-2.32238e-08	2.54256e-08	0.819484
CAA	A11.627.635.Myeloid.Progenitor.Cells	Blood/Immune	-8.19805e-09	2.58304e-08	0.624522
CAA	A11.872.378.590.635.Granulocyte.Macrophage.Progenitor.Cells	Blood/Immune	-1.7263e-08	2.5665e-08	0.749408
CAA	A11.872.378.590.817.Megakaryocyte.Erythroid.Progenitor.Cells	Blood/Immune	-1.03476e-10	2.30603e-08	0.50179
CAA	A11.872.378.Hematopoietic.Stem.Cells	Blood/Immune	-1.89795e-08	2.43436e-08	0.782201
CAA	A15.145.229.188.Blood.Platelets	Blood/Immune	1.43757e-08	2.07684e-08	0.244409
CAA	A15.145.229.637.555.567.562.725.Plasma.Cells	Blood/Immune	1.94886e-08	2.4758e-08	0.215593
CAA	A15.145.229.637.555.567.569.200.CD4.Positive.T.Lymphocytes	Blood/Immune	-4.70056e-10	2.47169e-08	0.507586
CAA	A15.145.229.637.555.Leukocytes..Mononuclear	Blood/Immune	-9.61643e-10	2.48872e-08	0.515411
CAA	A15.145.229.Blood.Cells	Blood/Immune	-1.67525e-08	2.68458e-08	0.733696
CAA	A15.145.300.Fetal.Blood	Blood/Immune	-3.22163e-08	2.84975e-08	0.870867
CAA	A15.145.846.Serum	Blood/Immune	2.45572e-09	2.32905e-08	0.458014
CAA	A15.145.Blood	Blood/Immune	-2.36451e-08	2.69596e-08	0.809772
CAA	A15.378.316.580.Monocytes	Blood/Immune	-3.15362e-10	2.39939e-08	0.505243
CAA	A15.378.316.Bone.Marrow.Cells	Blood/Immune	-4.49851e-09	2.42176e-08	0.573681
CAA	A15.382.490.315.583.Neutrophils	Blood/Immune	-3.44857e-09	2.36888e-08	0.557873
CAA	A15.382.490.555.567.537.Killer.Cells..Natural	Blood/Immune	-2.67573e-08	2.23558e-08	0.884324
CAA	A15.382.490.555.567.622.Lymphocytes..Null	Blood/Immune	-5.80338e-09	2.45234e-08	0.593534
CAA	A15.382.490.555.567.Lymphocytes	Blood/Immune	1.91787e-08	2.39965e-08	0.212079
CAA	A15.382.520.604.700.Spleen	Blood/Immune	-1.70791e-08	2.34225e-08	0.767052
CAA	A15.382.520.604.800.Palatine.Tonsil	Blood/Immune	-3.08375e-09	2.16088e-08	0.55674
CAA	A15.382.680.Phagocytes	Blood/Immune	3.94747e-09	2.47898e-08	0.436741
CAA	A15.382.812.260.Dendritic.Cells	Blood/Immune	-1.95392e-08	2.17847e-08	0.815119
CAA	A15.382.812.522.Macrophages	Blood/Immune	-1.94864e-08	2.24564e-08	0.807232
CAA	A15.382.812.Mononuclear.Phagocyte.System	Blood/Immune	-1.41904e-08	2.36779e-08	0.725516
CAA	A15.382.Immune.System	Blood/Immune	5.86762e-09	2.52383e-08	0.408079
CAA	Cells_EBV-transformed_lymphocytes	Blood/Immune	-1.62959e-08	2.08093e-08	0.783218
CAA	Spleen	Blood/Immune	-9.13153e-09	2.6678e-08	0.633932
CAA	Whole_Blood	Blood/Immune	2.3027e-10	2.41464e-08	0.496196
CAA	A07.231.114.Arteries	Cardiovascular	-1.80819e-08	2.24664e-08	0.789545
CAA	A07.231.908.670.874.Umbilical.Veins	Cardiovascular	-3.8399e-08	2.42946e-08	0.94301
CAA	A07.231.908.Veins	Cardiovascular	-3.40349e-08	2.45459e-08	0.917215
CAA	A07.231.Blood.Vessels	Cardiovascular	-2.36451e-08	2.45033e-08	0.832722
CAA	A07.541.358.100.Atrial.Appendage	Cardiovascular	8.18719e-09	2.02827e-08	0.343234
CAA	A07.541.358.Heart.Atria	Cardiovascular	2.03743e-08	2.05691e-08	0.160958
CAA	A07.541.510.110.Aortic.Valve	Cardiovascular	-2.71142e-08	2.07132e-08	0.904737
CAA	A07.541.560.Heart.Ventricles	Cardiovascular	-5.10159e-09	2.19647e-08	0.591833
CAA	A07.541.Heart	Cardiovascular	1.19625e-10	2.08108e-08	0.497707
CAA	Artery_Aorta	Cardiovascular	-3.81618e-09	1.88262e-08	0.580317
CAA	Artery_Coronary	Cardiovascular	2.20392e-08	1.92761e-08	0.126449
CAA	Artery_Tibial	Cardiovascular	3.97692e-08	1.82652e-08	0.0147282
CAA	Heart_Atrial_Appendage	Cardiovascular	-9.70904e-10	1.9138e-08	0.52023
CAA	Heart_Left_Ventricle	Cardiovascular	-1.06087e-08	1.98149e-08	0.703809
CAA	A08.186.211.132.810.428.200.Cerebellum	CNS	-1.28396e-08	1.72606e-08	0.771522
CAA	A08.186.211.132.Brain.Stem	CNS	1.20138e-08	1.73997e-08	0.244953
CAA	A08.186.211.464.405.Hippocampus	CNS	1.0129e-08	1.90592e-08	0.297554
CAA	A08.186.211.464.710.225.Entorhinal.Cortex	CNS	3.3936e-08	1.89927e-08	0.0369852
CAA	A08.186.211.464.Limbic.System	CNS	3.44621e-08	1.93309e-08	0.0373133
CAA	A08.186.211.653.Mesencephalon	CNS	7.06985e-09	2.17836e-08	0.372761
CAA	A08.186.211.730.317.357.352.435.Hypothalamo.Hypophyseal.System	CNS	-7.35197e-08	2.44589e-08	0.998676
CAA	A08.186.211.730.317.357.Hypothalamus	CNS	-6.64217e-08	2.44621e-08	0.996689
CAA	A08.186.211.730.317.Diencephalon	CNS	1.04742e-08	2.42639e-08	0.332988
CAA	A08.186.211.730.885.287.249.487.Corpus.Striatum	CNS	-3.40333e-08	2.0701e-08	0.949916
CAA	A08.186.211.730.885.287.249.Basal.Ganglia	CNS	-4.36139e-09	2.10664e-08	0.582007
CAA	A08.186.211.730.885.287.500.270.Frontal.Lobe	CNS	5.47977e-09	2.18933e-08	0.40118
CAA	A08.186.211.730.885.287.500.571.735.Visual.Cortex	CNS	1.04566e-08	1.83651e-08	0.28455
CAA	A08.186.211.730.885.287.500.670.Parietal.Lobe	CNS	1.8142e-08	2.08041e-08	0.191593
CAA	A08.186.211.730.885.287.500.Cerebral.Cortex	CNS	2.92557e-08	1.87948e-08	0.0597839
CAA	A08.186.211.865.428.Metencephalon	CNS	-1.36634e-08	1.70868e-08	0.788041
CAA	A08.186.211.Brain	CNS	1.43511e-08	2.01751e-08	0.238441
CAA	A09.371.729.Retina	CNS	-1.92822e-08	1.91787e-08	0.842647
CAA	A11.872.653.Neural.Stem.Cells	CNS	1.93221e-08	2.41239e-08	0.21158
CAA	Brain_Amygdala	CNS	6.17221e-09	2.01149e-08	0.37948
CAA	Brain_Anterior_cingulate_cortex_(BA24)	CNS	1.08216e-08	1.90584e-08	0.285081
CAA	Brain_Caudate_(basal_ganglia)	CNS	1.50575e-08	1.94752e-08	0.219714
CAA	Brain_Cerebellar_Hemisphere	CNS	9.87616e-09	1.83919e-08	0.295639
CAA	Brain_Cerebellum	CNS	5.60726e-09	1.87978e-08	0.38274
CAA	Brain_Cortex	CNS	2.30539e-08	2.01063e-08	0.125773
CAA	Brain_Frontal_Cortex_(BA9)	CNS	9.51928e-09	1.85819e-08	0.304225
CAA	Brain_Hippocampus	CNS	9.06863e-09	1.95998e-08	0.321793
CAA	Brain_Hypothalamus	CNS	1.32654e-08	2.00634e-08	0.254251
CAA	Brain_Nucleus_accumbens_(basal_ganglia)	CNS	1.4943e-08	1.90222e-08	0.216064
CAA	Brain_Putamen_(basal_ganglia)	CNS	1.12117e-08	1.84032e-08	0.271188
CAA	Brain_Spinal_cord_(cervical_c-1)	CNS	-1.37191e-09	2.03902e-08	0.526822
CAA	Brain_Substantia_nigra	CNS	8.26838e-09	1.90774e-08	0.332358
CAA	A03.556.124.369.Intestinal.Mucosa	Digestive	3.68372e-08	2.2304e-08	0.0493087
CAA	A03.556.124.526.767.Rectum	Digestive	2.70241e-08	2.59627e-08	0.148964
CAA	A03.556.124.684.Intestine..Small	Digestive	3.32755e-08	2.73727e-08	0.11206
CAA	A03.556.124.Intestines	Digestive	3.80455e-08	2.53879e-08	0.0669925
CAA	A03.556.249.124.Ileum	Digestive	6.30857e-09	2.77454e-08	0.410067
CAA	A03.556.249.249.209.Cecum	Digestive	3.15112e-08	2.33371e-08	0.0884658
CAA	A03.556.249.249.356.668.Colon..Sigmoid	Digestive	3.23418e-08	2.48128e-08	0.096214
CAA	A03.556.249.249.356.Colon	Digestive	3.81041e-08	2.55798e-08	0.0681622
CAA	A03.556.500.760.464.Parotid.Gland	Digestive	-4.41642e-08	2.31819e-08	0.971618
CAA	A03.556.500.760.Salivary.Glands	Digestive	-4.93675e-08	2.20881e-08	0.987292
CAA	A03.556.875.500.Esophagus	Digestive	-1.01899e-09	2.14888e-08	0.518911
CAA	A03.556.875.875.Stomach	Digestive	5.36693e-09	2.39989e-08	0.411522
CAA	A03.556.875.Upper.Gastrointestinal.Tract	Digestive	-5.44849e-09	2.38615e-08	0.590308
CAA	A03.556.Gastrointestinal.Tract	Digestive	2.48715e-08	2.58713e-08	0.168186
CAA	Colon_Sigmoid	Digestive	-9.5979e-09	1.96237e-08	0.687614
CAA	Colon_Transverse	Digestive	2.21673e-08	2.52675e-08	0.190161
CAA	Esophagus_Gastroesophageal_Junction	Digestive	4.61992e-09	1.99159e-08	0.40828
CAA	Esophagus_Mucosa	Digestive	-2.71084e-08	2.03128e-08	0.908988
CAA	Esophagus_Muscularis	Digestive	5.8632e-09	2.03862e-08	0.386824
CAA	Small_Intestine_Terminal_Ileum	Digestive	1.20431e-08	2.61905e-08	0.322819
CAA	Stomach	Digestive	-3.33943e-08	1.99217e-08	0.953158
CAA	A03.620.Liver	Liver	-5.11522e-09	2.25691e-08	0.589651
CAA	A11.436.348.Hepatocytes	Liver	4.65797e-08	2.65065e-08	0.0394342
CAA	Liver	Liver	-1.52154e-09	2.29062e-08	0.52648
CAA	A02.165.Cartilage	Musculoskeletal/Connective	-1.28829e-08	2.0687e-08	0.733277
CAA	A02.633.567.850.Quadriceps.Muscle	Musculoskeletal/Connective	-1.57127e-08	2.32945e-08	0.750011
CAA	A02.835.232.834.151.Cervical.Vertebrae	Musculoskeletal/Connective	2.9235e-08	2.32255e-08	0.104061
CAA	A02.835.583.443.800.Synovial.Membrane	Musculoskeletal/Connective	-9.43472e-09	2.0183e-08	0.679914
CAA	A05.360.319.679.690.Myometrium	Musculoskeletal/Connective	-1.74084e-08	2.07217e-08	0.799574
CAA	A10.165.450.300.425.Keloid	Musculoskeletal/Connective	-1.94912e-08	1.87166e-08	0.851152
CAA	A10.165.450.300.Cicatrix	Musculoskeletal/Connective	-9.82925e-09	1.85371e-08	0.70203
CAA	A10.690.467.Muscle..Smooth	Musculoskeletal/Connective	1.93688e-08	2.19659e-08	0.188952
CAA	A10.690.Muscles	Musculoskeletal/Connective	-1.10803e-08	2.32876e-08	0.682893
CAA	A11.329.171.Chondrocytes	Musculoskeletal/Connective	-4.1236e-09	2.43411e-08	0.567263
CAA	A11.329.228.Fibroblasts	Musculoskeletal/Connective	-1.19318e-08	1.96272e-08	0.72838
CAA	A11.329.629.Osteoblasts	Musculoskeletal/Connective	2.16132e-08	2.33119e-08	0.17693
CAA	A11.329.830.Stromal.Cells	Musculoskeletal/Connective	6.02456e-09	2.17128e-08	0.390711
CAA	A11.329.Connective.Tissue.Cells	Musculoskeletal/Connective	-1.62992e-08	2.10976e-08	0.780109
CAA	A11.620.520.Myocytes..Smooth.Muscle	Musculoskeletal/Connective	-1.69129e-08	2.17952e-08	0.781123
CAA	Cells_Transformed_fibroblasts	Musculoskeletal/Connective	-1.40657e-08	2.00652e-08	0.758349
CAA	Muscle_Skeletal	Musculoskeletal/Connective	-1.89046e-08	1.985e-08	0.829545
CAA	A04.411.Lung	Other	-3.04731e-09	2.17768e-08	0.555644
CAA	A04.531.520.Nasal.Mucosa	Other	-1.10185e-08	2.16426e-08	0.694662
CAA	A05.360.319.114.373.Fallopian.Tubes	Other	-4.18274e-09	2.45849e-08	0.567548
CAA	A05.360.319.114.630.Ovary	Other	-1.77464e-08	2.31338e-08	0.778495
CAA	A05.360.319.679.256.Cervix.Uteri	Other	-2.14304e-08	2.18472e-08	0.836685
CAA	A05.360.319.679.490.Endometrium	Other	-1.94918e-08	2.24134e-08	0.807754
CAA	A05.360.319.679.Uterus	Other	-3.46584e-09	2.3225e-08	0.559313
CAA	A05.360.319.887.Vulva	Other	-2.99007e-09	2.09921e-08	0.556633
CAA	A05.360.319.Genitalia..Female	Other	-1.52948e-08	2.38923e-08	0.738964
CAA	A05.360.444.492.362.Foreskin	Other	-2.14989e-08	2.13894e-08	0.842581
CAA	A05.360.444.Genitalia..Male	Other	-4.22077e-08	1.91846e-08	0.9861
CAA	A05.360.490.Germ.Cells	Other	6.84079e-09	1.90623e-08	0.359848
CAA	A05.360.Genitalia	Other	-2.81848e-08	2.16278e-08	0.903742
CAA	A05.810.453.324.Kidney.Cortex	Other	5.11959e-08	2.18165e-08	0.00947115
CAA	A05.810.453.Kidney	Other	1.46584e-08	2.0942e-08	0.241979
CAA	A05.810.890.Urinary.Bladder	Other	2.33988e-08	2.4609e-08	0.170848
CAA	A06.407.071.140.Adrenal.Cortex	Other	-4.37342e-09	2.11477e-08	0.581918
CAA	A06.407.071.Adrenal.Glands	Other	-1.39148e-08	2.18958e-08	0.73745
CAA	A06.407.312.782.Testis	Other	-4.19513e-08	1.92512e-08	0.98534
CAA	A06.407.312.Gonads	Other	-1.3263e-08	2.32626e-08	0.715709
CAA	A06.407.900.Thyroid.Gland	Other	-2.21904e-08	1.97132e-08	0.869846
CAA	A06.407.Endocrine.Glands	Other	-9.00237e-09	2.3e-08	0.652252
CAA	A09.371.Eye	Other	9.8919e-09	2.28563e-08	0.332585
CAA	A10.272.497.Epidermis	Other	-1.47581e-09	2.42285e-08	0.524285
CAA	A10.272.Epithelium	Other	-6.35687e-09	2.23381e-08	0.612015
CAA	A10.336.707.Prostate	Other	-1.80682e-08	1.90717e-08	0.828279
CAA	A10.615.284.473.Chorion	Other	-7.74595e-09	2.13497e-08	0.641628
CAA	A10.615.550.599.Mouth.Mucosa	Other	-3.30533e-09	2.1789e-08	0.560287
CAA	A10.615.550.Mucous.Membrane	Other	1.61805e-08	2.36569e-08	0.246999
CAA	A10.615.789.Serous.Membrane	Other	-9.96374e-10	2.36284e-08	0.516818
CAA	A10.615.Membranes	Other	-4.62324e-10	2.27128e-08	0.50812
CAA	A11.382.Endocrine.Cells	Other	2.99855e-08	1.92922e-08	0.0600585
CAA	A11.436.275.Endothelial.Cells	Other	-2.86111e-08	2.43231e-08	0.88026
CAA	A11.436.294.064.Glucagon.Secreting.Cells	Other	-2.27218e-08	2.26223e-08	0.842408
CAA	A11.436.329.Granulosa.Cells	Other	1.69827e-08	1.85721e-08	0.180247
CAA	A11.436.397.Keratinocytes	Other	-2.91379e-08	2.18889e-08	0.908434
CAA	A11.436.Epithelial.Cells	Other	-2.16773e-08	2.36457e-08	0.820364
CAA	A11.497.497.600.Oocytes	Other	-6.75816e-10	1.96724e-08	0.513702
CAA	A11.872.040.Adult.Stem.Cells	Other	-9.83837e-09	2.29597e-08	0.665859
CAA	A11.872.190.260.Embryoid.Bodies	Other	-2.09995e-08	2.12648e-08	0.838308
CAA	A11.872.190.Embryonic.Stem.Cells	Other	2.55765e-09	2.22344e-08	0.45421
CAA	A11.872.580.Mesenchymal.Stem.Cells	Other	-2.42679e-09	2.22221e-08	0.54348
CAA	A11.872.700.500.Induced.Pluripotent.Stem.Cells	Other	-1.51581e-08	2.3078e-08	0.744352
CAA	A11.872.Stem.Cells	Other	2.46076e-08	2.42303e-08	0.154916
CAA	A14.549.167.646.Periodontium	Other	-8.37855e-09	2.3977e-08	0.636621
CAA	A14.549.167.Dentition	Other	-1.91803e-08	2.4578e-08	0.782418
CAA	A14.549.885.Tongue	Other	-3.55162e-08	2.25663e-08	0.94224
CAA	A14.549.Mouth	Other	-6.85777e-09	2.19304e-08	0.622748
CAA	A14.724.557.Nasopharynx	Other	1.89937e-08	2.2965e-08	0.204098
CAA	A14.724.Pharynx	Other	-6.11125e-09	2.13952e-08	0.612422
CAA	A17.815.Skin	Other	-1.21451e-08	2.16639e-08	0.71247
CAA	Adrenal_Gland	Other	-4.41059e-09	2.14703e-08	0.581381
CAA	Bladder	Other	-8.35974e-09	2.0482e-08	0.658418
CAA	Breast_Mammary_Tissue	Other	-3.36315e-08	1.96776e-08	0.956287
CAA	Cervix_Ectocervix	Other	-2.71718e-08	1.98249e-08	0.914748
CAA	Cervix_Endocervix	Other	8.19142e-09	2.1288e-08	0.350196
CAA	Fallopian_Tube	Other	-2.72079e-08	1.95132e-08	0.918391
CAA	Kidney_Cortex	Other	-1.23805e-08	2.07455e-08	0.724672
CAA	Lung	Other	1.60627e-09	2.10554e-08	0.469595
CAA	Minor_Salivary_Gland	Other	-2.561e-08	2.09584e-08	0.889135
CAA	Nerve_Tibial	Other	-1.21238e-08	2.17364e-08	0.711498
CAA	Ovary	Other	2.11018e-09	2.03787e-08	0.458764
CAA	Pituitary	Other	-3.49199e-08	2.0744e-08	0.953849
CAA	Prostate	Other	-3.03263e-08	2.51144e-08	0.886385
CAA	Skin_Not_Sun_Exposed_(Suprapubic)	Other	-3.56171e-08	2.1452e-08	0.951575
CAA	Skin_Sun_Exposed_(Lower_leg)	Other	-9.10626e-09	2.19898e-08	0.660604
CAA	Testis	Other	-3.94199e-09	1.85064e-08	0.584339
CAA	Thyroid	Other	-1.71126e-08	1.9889e-08	0.805217
CAA	Uterus	Other	-2.41135e-08	2.0519e-08	0.880038
CAA	Vagina	Other	-1.57425e-08	1.94053e-08	0.791389
CAA	A03.734.414.Islets.of.Langerhans	Pancreas	1.76258e-09	2.34487e-08	0.470041
CAA	A03.734.Pancreas	Pancreas	1.64531e-08	2.2605e-08	0.233353
CAA	Pancreas	Pancreas	-1.84083e-08	2.08438e-08	0.811424
CAA (any/none)	A10.165.114.830.500.750.Subcutaneous.Fat..Abdominal	Adipose	-2.19597e-08	2.09873e-08	0.852296
CAA (any/none)	A10.165.114.830.750.Subcutaneous.Fat	Adipose	-1.09091e-08	2.02291e-08	0.705153
CAA (any/none)	A11.329.114.Adipocytes	Adipose	1.852e-08	2.36487e-08	0.216775
CAA (any/none)	Adipose_Subcutaneous	Adipose	-1.77611e-08	1.98267e-08	0.814824
CAA (any/none)	Adipose_Visceral_(Omentum)	Adipose	-3.49374e-08	2.17872e-08	0.945596
CAA (any/none)	A02.835.583.443.800.800.Synovial.Fluid	Blood/Immune	1.87501e-09	2.45517e-08	0.469562
CAA (any/none)	A10.549.400.Lymph.Nodes	Blood/Immune	1.55616e-08	2.23564e-08	0.243193
CAA (any/none)	A10.549.Lymphoid.Tissue	Blood/Immune	-1.46193e-09	2.22257e-08	0.526222
CAA (any/none)	A11.118.637.555.567.562.440.Precursor.Cells..B.Lymphoid	Blood/Immune	-6.20483e-09	2.31753e-08	0.605548
CAA (any/none)	A11.118.637.555.567.562.B.Lymphocytes	Blood/Immune	-4.13199e-09	2.22659e-08	0.573611
CAA (any/none)	A11.118.637.555.567.569.200.700.T.Lymphocytes..Regulatory	Blood/Immune	-1.05353e-08	2.49143e-08	0.663802
CAA (any/none)	A11.118.637.555.567.569.T.Lymphocytes	Blood/Immune	2.93696e-09	2.43708e-08	0.452039
CAA (any/none)	A11.118.637.Leukocytes	Blood/Immune	-1.41648e-08	2.76305e-08	0.695903
CAA (any/none)	A11.329.372.600.Macrophages..Alveolar	Blood/Immune	1.54838e-08	2.08297e-08	0.228635
CAA (any/none)	A11.443.Erythroid.Cells	Blood/Immune	-8.8155e-09	2.20905e-08	0.655076
CAA (any/none)	A11.627.340.360.Granulocyte.Precursor.Cells	Blood/Immune	-2.13759e-08	2.52321e-08	0.80155
CAA (any/none)	A11.627.624.249.Monocyte.Macrophage.Precursor.Cells	Blood/Immune	9.45301e-10	2.55259e-08	0.485229
CAA (any/none)	A11.627.635.Myeloid.Progenitor.Cells	Blood/Immune	2.02873e-08	2.48031e-08	0.206698
CAA (any/none)	A11.872.378.590.635.Granulocyte.Macrophage.Progenitor.Cells	Blood/Immune	-7.23839e-10	2.60002e-08	0.511105
CAA (any/none)	A11.872.378.590.817.Megakaryocyte.Erythroid.Progenitor.Cells	Blood/Immune	7.65199e-09	2.37046e-08	0.373421
CAA (any/none)	A11.872.378.Hematopoietic.Stem.Cells	Blood/Immune	-7.56193e-09	2.47441e-08	0.620047
CAA (any/none)	A15.145.229.188.Blood.Platelets	Blood/Immune	-1.17505e-10	2.24817e-08	0.502085
CAA (any/none)	A15.145.229.637.555.567.562.725.Plasma.Cells	Blood/Immune	7.00467e-09	2.25284e-08	0.377929
CAA (any/none)	A15.145.229.637.555.567.569.200.CD4.Positive.T.Lymphocytes	Blood/Immune	-1.57944e-08	2.53059e-08	0.733733
CAA (any/none)	A15.145.229.637.555.Leukocytes..Mononuclear	Blood/Immune	9.14342e-09	2.56038e-08	0.360504
CAA (any/none)	A15.145.229.Blood.Cells	Blood/Immune	-8.24346e-09	2.64432e-08	0.622382
CAA (any/none)	A15.145.300.Fetal.Blood	Blood/Immune	-1.37732e-09	2.86286e-08	0.519186
CAA (any/none)	A15.145.846.Serum	Blood/Immune	-6.63389e-09	2.35812e-08	0.610768
CAA (any/none)	A15.145.Blood	Blood/Immune	-1.19452e-08	2.54176e-08	0.680808
CAA (any/none)	A15.378.316.580.Monocytes	Blood/Immune	4.83401e-09	2.40426e-08	0.420326
CAA (any/none)	A15.378.316.Bone.Marrow.Cells	Blood/Immune	-7.39966e-09	2.46226e-08	0.618111
CAA (any/none)	A15.382.490.315.583.Neutrophils	Blood/Immune	1.03109e-08	2.50177e-08	0.340117
CAA (any/none)	A15.382.490.555.567.537.Killer.Cells..Natural	Blood/Immune	-3.19359e-08	2.3103e-08	0.916565
CAA (any/none)	A15.382.490.555.567.622.Lymphocytes..Null	Blood/Immune	-3.08508e-08	2.41682e-08	0.899111
CAA (any/none)	A15.382.490.555.567.Lymphocytes	Blood/Immune	-4.31128e-09	2.51821e-08	0.567968
CAA (any/none)	A15.382.520.604.700.Spleen	Blood/Immune	-1.00791e-08	2.37833e-08	0.66414
CAA (any/none)	A15.382.520.604.800.Palatine.Tonsil	Blood/Immune	2.33764e-09	2.1927e-08	0.457549
CAA (any/none)	A15.382.680.Phagocytes	Blood/Immune	2.49885e-08	2.45972e-08	0.154837
CAA (any/none)	A15.382.812.260.Dendritic.Cells	Blood/Immune	-2.39971e-09	2.30442e-08	0.541469
CAA (any/none)	A15.382.812.522.Macrophages	Blood/Immune	-6.90959e-09	2.54979e-08	0.606799
CAA (any/none)	A15.382.812.Mononuclear.Phagocyte.System	Blood/Immune	6.64897e-09	2.54744e-08	0.397044
CAA (any/none)	A15.382.Immune.System	Blood/Immune	2.6672e-08	2.36262e-08	0.129466
CAA (any/none)	Cells_EBV-transformed_lymphocytes	Blood/Immune	-9.40388e-09	2.33598e-08	0.656366
CAA (any/none)	Spleen	Blood/Immune	2.30272e-08	2.6703e-08	0.194249
CAA (any/none)	Whole_Blood	Blood/Immune	5.29491e-09	2.62922e-08	0.420198
CAA (any/none)	A07.231.114.Arteries	Cardiovascular	-1.71033e-08	2.23502e-08	0.777936
CAA (any/none)	A07.231.908.670.874.Umbilical.Veins	Cardiovascular	-1.52164e-08	2.39367e-08	0.737513
CAA (any/none)	A07.231.908.Veins	Cardiovascular	-1.5852e-08	2.43746e-08	0.742267
CAA (any/none)	A07.231.Blood.Vessels	Cardiovascular	-1.4556e-08	2.37668e-08	0.72988
CAA (any/none)	A07.541.358.100.Atrial.Appendage	Cardiovascular	-2.2409e-08	1.94535e-08	0.875325
CAA (any/none)	A07.541.358.Heart.Atria	Cardiovascular	-1.14202e-08	1.98974e-08	0.717
CAA (any/none)	A07.541.510.110.Aortic.Valve	Cardiovascular	-1.97917e-08	1.97301e-08	0.842099
CAA (any/none)	A07.541.560.Heart.Ventricles	Cardiovascular	-1.53463e-08	2.15176e-08	0.762137
CAA (any/none)	A07.541.Heart	Cardiovascular	-1.03791e-08	2.02625e-08	0.695755
CAA (any/none)	Artery_Aorta	Cardiovascular	1.0073e-08	1.94622e-08	0.302381
CAA (any/none)	Artery_Coronary	Cardiovascular	2.65792e-08	1.95568e-08	0.0870604
CAA (any/none)	Artery_Tibial	Cardiovascular	3.61972e-08	1.96878e-08	0.0329899
CAA (any/none)	Heart_Atrial_Appendage	Cardiovascular	-6.3305e-09	1.86027e-08	0.633184
CAA (any/none)	Heart_Left_Ventricle	Cardiovascular	-3.4743e-08	1.84555e-08	0.970118
CAA (any/none)	A08.186.211.132.810.428.200.Cerebellum	CNS	-2.26572e-08	1.81593e-08	0.893928
CAA (any/none)	A08.186.211.132.Brain.Stem	CNS	-1.75031e-08	1.88764e-08	0.823101
CAA (any/none)	A08.186.211.464.405.Hippocampus	CNS	-9.71712e-10	2.11885e-08	0.518289
CAA (any/none)	A08.186.211.464.710.225.Entorhinal.Cortex	CNS	7.09435e-09	1.99799e-08	0.361267
CAA (any/none)	A08.186.211.464.Limbic.System	CNS	4.93637e-09	2.13443e-08	0.408551
CAA (any/none)	A08.186.211.653.Mesencephalon	CNS	2.53865e-08	2.21464e-08	0.125835
CAA (any/none)	A08.186.211.730.317.357.352.435.Hypothalamo.Hypophyseal.System	CNS	-4.9398e-08	2.1093e-08	0.990407
CAA (any/none)	A08.186.211.730.317.357.Hypothalamus	CNS	-3.76931e-08	2.27037e-08	0.951565
CAA (any/none)	A08.186.211.730.317.Diencephalon	CNS	1.92849e-08	2.35494e-08	0.206418
CAA (any/none)	A08.186.211.730.885.287.249.487.Corpus.Striatum	CNS	-2.3919e-08	1.95679e-08	0.889215
CAA (any/none)	A08.186.211.730.885.287.249.Basal.Ganglia	CNS	-5.29925e-09	2.08814e-08	0.600167
CAA (any/none)	A08.186.211.730.885.287.500.270.Frontal.Lobe	CNS	1.21847e-08	2.17818e-08	0.287945
CAA (any/none)	A08.186.211.730.885.287.500.571.735.Visual.Cortex	CNS	-9.83747e-09	1.93745e-08	0.694187
CAA (any/none)	A08.186.211.730.885.287.500.670.Parietal.Lobe	CNS	-7.74285e-09	2.27688e-08	0.633096
CAA (any/none)	A08.186.211.730.885.287.500.Cerebral.Cortex	CNS	1.58668e-10	2.06574e-08	0.496936
CAA (any/none)	A08.186.211.865.428.Metencephalon	CNS	-2.25516e-08	1.78961e-08	0.89619
CAA (any/none)	A08.186.211.Brain	CNS	-3.93085e-10	2.14341e-08	0.507316
CAA (any/none)	A09.371.729.Retina	CNS	-1.84632e-08	2.02542e-08	0.819004
CAA (any/none)	A11.872.653.Neural.Stem.Cells	CNS	-9.95527e-09	2.49866e-08	0.654841
CAA (any/none)	Brain_Amygdala	CNS	-3.59671e-09	1.93021e-08	0.57391
CAA (any/none)	Brain_Anterior_cingulate_cortex_(BA24)	CNS	1.183e-09	1.88469e-08	0.474975
CAA (any/none)	Brain_Caudate_(basal_ganglia)	CNS	-9.90565e-10	1.86074e-08	0.521228
CAA (any/none)	Brain_Cerebellar_Hemisphere	CNS	-1.43433e-08	1.79723e-08	0.787587
CAA (any/none)	Brain_Cerebellum	CNS	-1.52454e-08	1.79496e-08	0.802156
CAA (any/none)	Brain_Cortex	CNS	5.42525e-09	1.97054e-08	0.391536
CAA (any/none)	Brain_Frontal_Cortex_(BA9)	CNS	6.03656e-09	1.84498e-08	0.371762
CAA (any/none)	Brain_Hippocampus	CNS	-6.07595e-09	1.81984e-08	0.630762
CAA (any/none)	Brain_Hypothalamus	CNS	-8.61125e-09	1.9623e-08	0.669609
CAA (any/none)	Brain_Nucleus_accumbens_(basal_ganglia)	CNS	-6.16913e-10	1.89189e-08	0.513007
CAA (any/none)	Brain_Putamen_(basal_ganglia)	CNS	-5.09071e-09	1.80918e-08	0.610791
CAA (any/none)	Brain_Spinal_cord_(cervical_c-1)	CNS	-9.35777e-09	1.8618e-08	0.692384
CAA (any/none)	Brain_Substantia_nigra	CNS	1.33759e-08	1.79741e-08	0.228385
CAA (any/none)	A03.556.124.369.Intestinal.Mucosa	Digestive	6.18366e-08	2.46411e-08	0.00604529
CAA (any/none)	A03.556.124.526.767.Rectum	Digestive	4.5213e-08	2.59538e-08	0.0407492
CAA (any/none)	A03.556.124.684.Intestine..Small	Digestive	4.40147e-08	2.72167e-08	0.0529184
CAA (any/none)	A03.556.124.Intestines	Digestive	4.15212e-08	2.62389e-08	0.0567757
CAA (any/none)	A03.556.249.124.Ileum	Digestive	1.83571e-08	2.68334e-08	0.246952
CAA (any/none)	A03.556.249.249.209.Cecum	Digestive	4.96923e-08	2.2947e-08	0.0151739
CAA (any/none)	A03.556.249.249.356.668.Colon..Sigmoid	Digestive	4.03184e-08	2.44265e-08	0.0494101
CAA (any/none)	A03.556.249.249.356.Colon	Digestive	4.31719e-08	2.52852e-08	0.0438741
CAA (any/none)	A03.556.500.760.464.Parotid.Gland	Digestive	-2.99147e-08	2.52095e-08	0.882316
CAA (any/none)	A03.556.500.760.Salivary.Glands	Digestive	-2.59437e-08	2.33234e-08	0.867006
CAA (any/none)	A03.556.875.500.Esophagus	Digestive	-2.44967e-09	2.32464e-08	0.541962
CAA (any/none)	A03.556.875.875.Stomach	Digestive	1.88812e-08	2.4297e-08	0.21855
CAA (any/none)	A03.556.875.Upper.Gastrointestinal.Tract	Digestive	2.16944e-09	2.4007e-08	0.463998
CAA (any/none)	A03.556.Gastrointestinal.Tract	Digestive	2.1441e-08	2.62551e-08	0.207067
CAA (any/none)	Colon_Sigmoid	Digestive	-1.50218e-08	1.88736e-08	0.786959
CAA (any/none)	Colon_Transverse	Digestive	4.10327e-08	2.28087e-08	0.0360095
CAA (any/none)	Esophagus_Gastroesophageal_Junction	Digestive	8.02089e-09	2.06019e-08	0.348516
CAA (any/none)	Esophagus_Mucosa	Digestive	-1.89462e-08	2.18726e-08	0.806812
CAA (any/none)	Esophagus_Muscularis	Digestive	4.72712e-09	2.13972e-08	0.412576
CAA (any/none)	Small_Intestine_Terminal_Ileum	Digestive	3.19182e-08	2.51722e-08	0.1024
CAA (any/none)	Stomach	Digestive	2.97615e-09	2.23539e-08	0.447042
CAA (any/none)	A03.620.Liver	Liver	1.4912e-08	2.51947e-08	0.276969
CAA (any/none)	A11.436.348.Hepatocytes	Liver	3.21351e-08	2.6164e-08	0.109682
CAA (any/none)	Liver	Liver	1.47787e-08	2.46039e-08	0.274032
CAA (any/none)	A02.165.Cartilage	Musculoskeletal/Connective	-4.40218e-09	2.04524e-08	0.58521
CAA (any/none)	A02.633.567.850.Quadriceps.Muscle	Musculoskeletal/Connective	-8.08514e-09	2.30931e-08	0.636872
CAA (any/none)	A02.835.232.834.151.Cervical.Vertebrae	Musculoskeletal/Connective	1.52308e-08	2.39737e-08	0.262613
CAA (any/none)	A02.835.583.443.800.Synovial.Membrane	Musculoskeletal/Connective	-1.73267e-08	2.18222e-08	0.786401
CAA (any/none)	A05.360.319.679.690.Myometrium	Musculoskeletal/Connective	-4.03916e-08	1.91181e-08	0.982689
CAA (any/none)	A10.165.450.300.425.Keloid	Musculoskeletal/Connective	1.95118e-09	2.12915e-08	0.463491
CAA (any/none)	A10.165.450.300.Cicatrix	Musculoskeletal/Connective	1.94054e-08	2.07648e-08	0.175015
CAA (any/none)	A10.690.467.Muscle..Smooth	Musculoskeletal/Connective	2.28618e-08	2.0835e-08	0.13626
CAA (any/none)	A10.690.Muscles	Musculoskeletal/Connective	-1.09394e-08	2.37917e-08	0.67717
CAA (any/none)	A11.329.171.Chondrocytes	Musculoskeletal/Connective	4.57871e-09	2.40777e-08	0.42459
CAA (any/none)	A11.329.228.Fibroblasts	Musculoskeletal/Connective	-1.25804e-09	2.03763e-08	0.524615
CAA (any/none)	A11.329.629.Osteoblasts	Musculoskeletal/Connective	8.97854e-09	2.32777e-08	0.349854
CAA (any/none)	A11.329.830.Stromal.Cells	Musculoskeletal/Connective	2.03016e-08	2.17312e-08	0.175097
CAA (any/none)	A11.329.Connective.Tissue.Cells	Musculoskeletal/Connective	-5.33586e-09	2.31153e-08	0.591279
CAA (any/none)	A11.620.520.Myocytes..Smooth.Muscle	Musculoskeletal/Connective	-2.31801e-08	2.10706e-08	0.86436
CAA (any/none)	Cells_Transformed_fibroblasts	Musculoskeletal/Connective	8.22327e-09	2.00534e-08	0.340878
CAA (any/none)	Muscle_Skeletal	Musculoskeletal/Connective	5.8427e-09	2.01095e-08	0.3857
CAA (any/none)	A04.411.Lung	Other	-1.14012e-08	2.13722e-08	0.703142
CAA (any/none)	A04.531.520.Nasal.Mucosa	Other	-2.4799e-08	2.3571e-08	0.853623
CAA (any/none)	A05.360.319.114.373.Fallopian.Tubes	Other	1.12308e-08	2.4818e-08	0.325445
CAA (any/none)	A05.360.319.114.630.Ovary	Other	1.55106e-09	2.30711e-08	0.473199
CAA (any/none)	A05.360.319.679.256.Cervix.Uteri	Other	3.7961e-09	2.16142e-08	0.430292
CAA (any/none)	A05.360.319.679.490.Endometrium	Other	-1.84354e-09	2.1621e-08	0.533975
CAA (any/none)	A05.360.319.679.Uterus	Other	2.75328e-08	2.28247e-08	0.113856
CAA (any/none)	A05.360.319.887.Vulva	Other	1.34317e-08	2.41635e-08	0.289151
CAA (any/none)	A05.360.319.Genitalia..Female	Other	1.43527e-08	2.37183e-08	0.272546
CAA (any/none)	A05.360.444.492.362.Foreskin	Other	6.70872e-09	2.20013e-08	0.380212
CAA (any/none)	A05.360.444.Genitalia..Male	Other	-2.3686e-08	1.92218e-08	0.891072
CAA (any/none)	A05.360.490.Germ.Cells	Other	9.46334e-09	2.03738e-08	0.32115
CAA (any/none)	A05.360.Genitalia	Other	5.98623e-09	2.12998e-08	0.389337
CAA (any/none)	A05.810.453.324.Kidney.Cortex	Other	6.53011e-08	2.30349e-08	0.00229219
CAA (any/none)	A05.810.453.Kidney	Other	1.01609e-08	2.04663e-08	0.309781
CAA (any/none)	A05.810.890.Urinary.Bladder	Other	3.02199e-09	2.28679e-08	0.447433
CAA (any/none)	A06.407.071.140.Adrenal.Cortex	Other	-3.13883e-08	2.12794e-08	0.929902
CAA (any/none)	A06.407.071.Adrenal.Glands	Other	-1.85045e-08	2.2399e-08	0.795635
CAA (any/none)	A06.407.312.782.Testis	Other	-4.08219e-08	2.03443e-08	0.977602
CAA (any/none)	A06.407.312.Gonads	Other	4.2877e-09	2.35549e-08	0.42778
[truncated: 1,488 more rows]
