# Supplementary material for: Genome wide association study meta-analysis of neuropathologic lesions of Alzheimer’s disease and related dementias in a multi-site autopsy cohort
Source: PLoS Genet. 2026 Jun 29;22(6):e1012170. doi: 10.1371/journal.pgen.1012170 (PMC13340787; doi:10.1371/journal.pgen.1012170)
Supplement: S13 Table — See Supplemental Text for methodology. (XLSX) [file pgen.1012170.s033.xlsx]

## Sheet: Table S13
Table S13: Cell/Tissue-specific heritability enrichment p-values (ImmGen)
Tissue/Cell Type	Tissue category	ADNC Score	AP (any/none)	CERAD (C Score)	Thal Phase	B Score	AD Braak	Arteriolo- sclerosis (any/none)	Arteriolo- sclerosis	Athero- sclerosis (any/none)	Athero- sclerosis	CAA (any/none)	CAA	Infarcts/ lacunes	PD Braak (any/none)	PD Braak	TDP-43 (any/none)	WMR (any/none)
B.Fo.LN	B	0.816621	0.60111	0.0248847	0.781106	0.0939297	0.142707	0.15688	0.338878	0.49091	0.0393772	0.758158	0.723003	0.581808	0.398076	0.175303	0.524872	0.584097
B.Fo.MLN	B	0.507186	0.446798	0.0894875	0.410994	0.0144945	0.00412726	0.147106	0.503889	0.308772	0.0240964	0.873431	0.892236	0.873756	0.395456	0.230003	0.639953	0.412285
B.Fo.PC	B	0.656189	0.229626	0.0784795	0.48445	0.00966447	0.00955716	0.155098	0.166591	0.253666	0.0549892	0.552378	0.700217	0.915114	0.473626	0.410186	0.647859	0.707323
B.Fo.Sp	B	0.504798	0.455714	0.348179	0.291215	0.168576	0.105611	0.201856	0.445353	0.423431	0.0701848	0.944366	0.948046	0.812819	0.775118	0.667622	0.70661	0.641707
B.FrE.BM	B	0.890708	0.445332	0.0512214	0.858407	0.00536035	0.0111689	0.291131	0.825777	0.354341	0.046829	0.977659	0.990198	0.852581	0.694003	0.511417	0.895107	0.782278
B.FrE.FL	B	0.942646	0.458328	0.379087	0.687933	0.119454	0.284548	0.138531	0.773125	0.645768	0.263197	0.370717	0.4013	0.991658	0.87869	0.775296	0.990213	0.545239
B.FrF.BM	B	0.600168	0.449995	0.287208	0.461089	0.0119915	0.00867129	0.355138	0.273632	0.280137	0.152174	0.993363	0.995387	0.715558	0.553966	0.415897	0.848008	0.625449
B.GC.Sp	B	0.924093	0.447522	0.552306	0.674761	0.169627	0.193266	0.0402274	0.787051	0.162262	0.421436	0.403996	0.924137	0.329548	0.788395	0.69696	0.978248	0.431571
B.Mem.Sp.v2	B	0.860368	0.643558	0.137292	0.877967	0.101568	0.0194748	0.876095	0.436464	0.78493	0.657511	0.290923	0.704137	0.591992	0.255166	0.177463	0.806223	0.732574
B.MZ.Sp	B	0.833091	0.671598	0.145048	0.350401	0.0185688	0.00592585	0.0970208	0.500672	0.444321	0.171717	0.882002	0.879847	0.828962	0.802966	0.590447	0.647445	0.933755
B.T1.Sp	B	0.418433	0.575998	0.0749805	0.272907	0.00643667	0.00392176	0.0649413	0.621141	0.0196145	0.00603447	0.896044	0.941544	0.910311	0.546053	0.530026	0.92596	0.227349
B.T2.Sp	B	0.663027	0.538302	0.273098	0.31469	0.0561775	0.0244226	0.047825	0.391288	0.116568	0.0464684	0.878769	0.836671	0.847988	0.874591	0.76579	0.676368	0.556194
B.T3.Sp	B	0.874983	0.699781	0.592309	0.614658	0.0917403	0.0345046	0.0734781	0.478449	0.119089	0.0140747	0.946716	0.909933	0.926	0.762403	0.635894	0.652269	0.780845
B1a.PC	B	0.430782	0.539148	0.129026	0.40066	0.00930409	0.011755	0.46314	0.577352	0.260317	0.104109	0.697017	0.840886	0.719987	0.905605	0.773123	0.973811	0.959392
B1a.Sp	B	0.69208	0.904595	0.523764	0.365532	0.18593	0.11447	0.234235	0.508404	0.342539	0.204982	0.771691	0.752185	0.720665	0.91314	0.684527	0.78624	0.914222
B1a.Sp.v2	B	0.833819	0.935829	0.506499	0.772537	0.865873	0.958148	0.479899	0.150611	0.899407	0.973291	0.847382	0.987826	0.749022	0.733364	0.765055	0.464597	0.155942
B1b.PC	B	0.342489	0.906271	0.384843	0.296194	0.0601107	0.0409943	0.283103	0.568082	0.34141	0.0784496	0.904913	0.92551	0.463539	0.674197	0.472238	0.979213	0.942598
CD19Control	B	0.650821	0.760456	0.363508	0.333606	0.0716055	0.0248679	0.0715968	0.202211	0.238157	0.038221	0.910639	0.97404	0.830361	0.796256	0.761423	0.751758	0.75805
preB.FrC.BM	B	0.731953	0.530871	0.410083	0.344118	0.211339	0.103344	0.13789	0.432364	0.215661	0.304686	0.0322939	0.611387	0.750243	0.887666	0.952568	0.992443	0.125541
preB.FrD.BM	B	0.858338	0.755427	0.576825	0.563843	0.311728	0.311988	0.372788	0.679645	0.526232	0.0619643	0.361003	0.755903	0.401418	0.719249	0.713541	0.636482	0.300476
preB.FrD.FL	B	0.461203	0.432256	0.275096	0.29368	0.321239	0.0986408	0.0530364	0.420832	0.189775	0.174671	0.0699271	0.288063	0.733131	0.698605	0.663097	0.426858	0.056606
proB.CLP.BM	B	0.679899	0.354865	0.250765	0.304831	0.17231	0.110471	0.0324597	0.0102873	0.149305	0.475386	0.200861	0.450372	0.584061	0.673267	0.677502	0.836727	0.169789
proB.CLP.FL	B	0.331587	0.431549	0.515293	0.378355	0.86641	0.852489	0.00105204	0.0189682	0.0095805	0.282693	0.264491	0.232572	0.983766	0.361862	0.395866	0.537118	0.0420371
proB.FrA.BM	B	0.707843	0.0445189	0.00367268	0.514658	0.0366723	0.0129442	0.176514	0.0204138	0.242601	0.196744	0.220694	0.70363	0.606588	0.791216	0.76808	0.801244	0.16657
proB.FrA.FL	B	0.615509	0.688901	0.399765	0.415334	0.641199	0.681283	0.00124336	0.0147272	0.0890859	0.542314	0.3577	0.454707	0.884823	0.439732	0.447681	0.336274	0.0540854
proB.FrBC.BM	B	0.50875	0.377237	0.141198	0.056497	0.20399	0.0757812	0.0399665	0.321765	0.297015	0.11159	0.0216771	0.588508	0.73826	0.975108	0.960956	0.586307	0.521475
proB.FrBC.FL	B	0.306352	0.26011	0.378877	0.269593	0.684836	0.294974	0.0391483	0.123068	0.133922	0.443563	0.205881	0.547964	0.597824	0.592795	0.536051	0.930237	0.0156592
BA.Bl	Myeloid	0.559381	0.219691	0.537161	0.984651	0.531572	0.691277	0.36086	0.219708	0.689752	0.224653	0.858042	0.844987	0.813142	0.513335	0.636294	0.598406	0.196672
BA.Sp	Myeloid	0.62075	0.642766	0.755499	0.975045	0.616362	0.788319	0.420825	0.547452	0.391914	0.391196	0.484293	0.781417	0.358532	0.261476	0.297507	0.730307	0.248698
DC.103+11b-.Lu	Myeloid	0.710669	0.412324	0.129949	0.765821	0.182566	0.222496	0.118221	0.518323	0.568198	0.744304	0.81175	0.778477	0.352813	0.251136	0.407916	0.658128	0.573545
DC.103+11b-.Lv	Myeloid	0.217551	0.223598	0.212743	0.78374	0.301361	0.374205	0.229116	0.593165	0.634089	0.690811	0.813787	0.767276	0.709376	0.814941	0.829635	0.805211	0.601818
DC.103-11b+24+.Lu	Myeloid	0.309788	0.207735	0.172838	0.431827	0.289328	0.137072	0.309349	0.223853	0.521311	0.675531	0.726938	0.498942	0.14314	0.0825359	0.149727	0.882009	0.212061
DC.103-11b+F4_80lo.Kd	Myeloid	0.0446232	0.132562	0.034368	0.111223	0.129212	0.110471	0.158537	0.438048	0.834644	0.959558	0.589324	0.720123	0.293004	0.484282	0.381841	0.638999	0.459703
DC.11b-.AT.v2	Myeloid	0.756473	0.155517	0.387081	0.570344	0.0619018	0.0767737	0.798526	0.767375	0.589119	0.674107	0.347697	0.338412	0.657724	0.281213	0.221231	0.627907	0.509366
DC.11b+.AT.v2	Myeloid	0.737809	0.711585	0.158846	0.992662	0.185442	0.337936	0.2549	0.368935	0.701305	0.348402	0.880832	0.912414	0.053836	0.00733011	0.00369589	0.458034	0.462181
DC.4+.MLN	Myeloid	0.280633	0.0566015	0.0388995	0.514104	0.260047	0.426785	0.109784	0.239133	0.572825	0.700628	0.837557	0.823123	0.562913	0.120954	0.195378	0.976662	0.52117
DC.4+.SLN	Myeloid	0.0887286	0.402362	0.664428	0.367327	0.478113	0.377018	0.148499	0.140419	0.626821	0.854111	0.558169	0.0409236	0.126893	0.210537	0.125427	0.566978	0.259051
DC.4+.Sp.ST	Myeloid	0.210865	0.0786882	0.086132	0.323181	0.123149	0.225152	0.268949	0.420556	0.676054	0.669169	0.82689	0.833903	0.628081	0.41436	0.351198	0.947048	0.551789
DC.8-.Th	Myeloid	0.385176	0.53969	0.722653	0.23907	0.602778	0.683092	0.584207	0.956331	0.601059	0.818869	0.791867	0.757467	0.304038	0.119002	0.260877	0.411667	0.545142
DC.8+.MLN	Myeloid	0.711359	0.457533	0.608796	0.77313	0.756627	0.661688	0.215515	0.802932	0.45752	0.47451	0.769371	0.906768	0.603236	0.35822	0.328397	0.245185	0.783473
DC.8+.SLN	Myeloid	0.491709	0.203596	0.37776	0.775923	0.461013	0.640905	0.130093	0.469673	0.258748	0.391584	0.555415	0.792697	0.748646	0.0579932	0.0533128	0.612952	0.63219
DC.8+.Sp.ST	Myeloid	0.892735	0.549572	0.566923	0.890019	0.791808	0.913417	0.508626	0.944574	0.496671	0.652717	0.878886	0.797542	0.346447	0.263383	0.200249	0.221737	0.931141
DC.8+.Th	Myeloid	0.417113	0.721599	0.828856	0.473451	0.645648	0.716226	0.241667	0.949261	0.452295	0.797518	0.713194	0.730614	0.225572	0.11981	0.230779	0.378972	0.572217
DC.8-4-11b-.MLN	Myeloid	0.806823	0.369404	0.393988	0.410723	0.722309	0.571247	0.588505	0.89801	0.209491	0.450128	0.857917	0.893601	0.655987	0.0357538	0.0113815	0.97028	0.125913
DC.8-4-11b-.SLN	Myeloid	0.665309	0.230384	0.480924	0.424722	0.745537	0.723726	0.430496	0.616103	0.675831	0.714876	0.494514	0.641759	0.317621	0.0237068	0.0435157	0.859996	0.771617
DC.8-4-11b-.Sp	Myeloid	0.59522	0.494016	0.258522	0.892771	0.319884	0.539052	0.346703	0.513356	0.712536	0.719624	0.771552	0.730666	0.424183	0.409343	0.33085	0.911652	0.529043
DC.8-4-11b+.MLN	Myeloid	0.865313	0.329374	0.435424	0.451178	0.528212	0.761087	0.717484	0.491558	0.816742	0.566368	0.777712	0.854272	0.507716	0.116228	0.0343809	0.96528	0.508466
DC.8-4-11b+.SLN	Myeloid	0.54316	0.380646	0.519143	0.184667	0.811565	0.901114	0.388452	0.695041	0.746479	0.900887	0.797768	0.702736	0.58009	0.412788	0.272423	0.781087	0.0751923
DC.8-4-11b+.Sp	Myeloid	0.103458	0.0859828	0.0282442	0.194098	0.239631	0.180839	0.571295	0.303504	0.458941	0.515004	0.862543	0.429981	0.236566	0.0390727	0.0165462	0.592941	0.435058
DC.IIhilang+103+11blo.SLN	Myeloid	0.533425	0.0598074	0.663364	0.226394	0.617498	0.695737	0.208381	0.731022	0.710598	0.938648	0.789525	0.804731	0.905614	0.0948053	0.110304	0.967294	0.176961
DC.IIhilang+103-11b+.SLN	Myeloid	0.246256	0.0270018	0.263331	0.0916354	0.499463	0.852623	0.273986	0.579104	0.52719	0.379782	0.653209	0.829127	0.52176	0.073803	0.0780655	0.572162	0.483931
DC.IIhilang-103-11b+.SLN	Myeloid	0.528716	0.602556	0.562193	0.060445	0.59662	0.731948	0.0525466	0.363385	0.632309	0.851909	0.705984	0.895168	0.701092	0.754308	0.616576	0.735666	0.049419
DC.IIhilang-103-11blo.SLN	Myeloid	0.630514	0.350168	0.615408	0.131275	0.772732	0.827508	0.21172	0.665096	0.438934	0.538006	0.880299	0.765932	0.706282	0.307708	0.192879	0.997162	0.201451
DC.LC.Sk	Myeloid	0.264968	0.428068	0.257906	0.13737	0.594256	0.516893	0.0832341	0.0722914	0.620383	0.464602	0.751085	0.560403	0.0599955	0.0617743	0.112622	0.835252	0.836765
DC.pDC.8-.Sp	Myeloid	0.997964	0.567495	0.547925	0.726705	0.907742	0.826691	0.349862	0.313956	0.886595	0.38651	0.471077	0.425604	0.211207	0.0044373	0.00208165	0.115075	0.308451
DC.pDC.8+.MLN	Myeloid	0.996324	0.824266	0.176316	0.7166	0.821875	0.733368	0.430694	0.561474	0.90683	0.192777	0.384626	0.310401	0.0796953	0.0313121	0.0367624	0.0616348	0.256675
DC.pDC.8+.SLN	Myeloid	0.994495	0.783857	0.22098	0.58639	0.864434	0.894522	0.252925	0.397156	0.791086	0.263396	0.430933	0.61678	0.158669	0.00978559	0.0111066	0.0566592	0.107041
DC.pDC.8+.Sp	Myeloid	0.987995	0.738325	0.398629	0.476586	0.690914	0.649202	0.378658	0.34749	0.79855	0.348356	0.522781	0.622872	0.0800205	0.00196822	0.00108899	0.137225	0.225052
EO.AT.v2	Myeloid	0.483004	0.192134	0.552409	0.799407	0.365185	0.445311	0.755754	0.428163	0.661318	0.954569	0.753807	0.682871	0.727446	0.0102972	0.0185707	0.989067	0.783929
Eo.BL.v2	Myeloid	0.508566	0.539303	0.950866	0.945848	0.881969	0.936484	0.138469	0.0823064	0.632706	0.491255	0.929528	0.875334	0.089167	0.159032	0.389322	0.803504	0.743829
GN.Arth.BM	Myeloid	0.667545	0.538295	0.0917322	0.847489	0.697436	0.732074	0.596502	0.0929071	0.51	0.505035	0.948188	0.959865	0.36872	0.124114	0.226084	0.48599	0.0386354
GN.Arth.SynF	Myeloid	0.196467	0.356651	0.0157525	0.437763	0.535898	0.60196	0.339901	0.510784	0.711928	0.126943	0.68892	0.577476	0.590165	0.13143	0.116257	0.842394	0.234575
GN.Bl	Myeloid	0.268198	0.324834	0.0822976	0.892744	0.810973	0.680358	0.666241	0.635159	0.652318	0.322232	0.870403	0.848419	0.451416	0.0522505	0.0667083	0.453336	0.308036
GN.Bl.v2	Myeloid	0.536995	0.140533	0.050898	0.987505	0.213417	0.142511	0.188917	0.590009	0.85992	0.221103	0.950121	0.840329	0.418598	0.00581722	0.0098067	0.849712	0.219198
GN.BM	Myeloid	0.76607	0.251328	0.0313649	0.970948	0.361835	0.641727	0.842829	0.534306	0.641881	0.70215	0.932001	0.953114	0.217192	0.233312	0.368219	0.489505	0.213144
GN.Thio.PC	Myeloid	0.0584333	0.536472	0.114103	0.292133	0.552922	0.441992	0.607432	0.837464	0.157795	0.2574	0.752911	0.54284	0.588792	0.18299	0.15567	0.645594	0.308148
GN.UrAc.PC	Myeloid	0.283427	0.764802	0.140695	0.670367	0.602265	0.540719	0.213179	0.446129	0.359765	0.0868259	0.706719	0.823856	0.361744	0.000598947	0.000890173	0.676755	0.627297
MC.digest.PC	Myeloid	0.451973	0.451405	0.670396	0.711984	0.717224	0.667096	0.24713	0.163588	0.563865	0.647936	0.596213	0.30818	0.118423	0.461482	0.587329	0.875531	0.0536093
MC.Es	Myeloid	0.668922	0.178231	0.438482	0.627829	0.660692	0.791603	0.491474	0.0754556	0.676433	0.337672	0.224466	0.272979	0.227105	0.191513	0.27575	0.503039	0.0704816
MC.PC	Myeloid	0.582319	0.19239	0.620454	0.800618	0.910927	0.772715	0.105339	0.0969192	0.45806	0.653857	0.479583	0.815872	0.151893	0.328726	0.33853	0.905418	0.395885
MC.Sk	Myeloid	0.584727	0.0320309	0.212238	0.575731	0.925167	0.83827	0.733887	0.554075	0.606117	0.687451	0.475146	0.819667	0.448889	0.0893514	0.133454	0.31018	0.125719
MC.To	Myeloid	0.636303	0.0602787	0.323924	0.676561	0.234163	0.355889	0.459351	0.166128	0.653873	0.53067	0.441134	0.832516	0.174753	0.065975	0.131881	0.563794	0.0548212
MC.Tr	Myeloid	0.91505	0.102537	0.570069	0.961681	0.959069	0.949259	0.677217	0.440383	0.210351	0.142345	0.739634	0.935623	0.183513	0.248831	0.492712	0.986245	0.0336529
MF.103-11b+.Lu	Myeloid	0.456713	0.151963	0.117317	0.701815	0.706446	0.691973	0.0754327	0.164859	0.448979	0.686291	0.766359	0.373619	0.515186	0.0629571	0.0954153	0.736188	0.364926
MF.103-11b+.Salm3.SI	Myeloid	0.27077	0.26967	0.0272532	0.126652	0.596939	0.321964	0.0551486	0.0787769	0.521761	0.682949	0.369729	0.382136	0.0413067	0.0574639	0.0601383	0.98319	0.88018
MF.103-11b+.SI	Myeloid	0.115969	0.126693	0.00471766	0.0405418	0.430462	0.483896	0.181461	0.281567	0.55322	0.765956	0.45168	0.420064	0.0118301	0.0107485	0.00586434	0.975155	0.810348
MF.11c-11b+.Lu	Myeloid	0.125163	0.0485313	0.0175462	0.264093	0.109903	0.176659	0.306331	0.157828	0.878691	0.990794	0.449327	0.580762	0.0284972	0.0565031	0.0464471	0.963407	0.361228
MF.11cloSer.Salm3.SI	Myeloid	0.430687	0.083183	0.00633981	0.219182	0.313708	0.0504005	0.0503798	0.0828688	0.741091	0.796646	0.173694	0.176076	0.029976	0.0403303	0.0221579	0.982198	0.707138
MF.11cloSer.SI	Myeloid	0.196725	0.10067	0.0307815	0.186947	0.147719	0.0777172	0.0601095	0.0918244	0.462105	0.772811	0.611579	0.727287	0.054483	0.0692686	0.0395113	0.980467	0.343289
MF.169+11chi.SLN	Myeloid	0.0991564	0.0529143	0.104975	0.408894	0.720286	0.459182	0.802868	0.678326	0.347464	0.756821	0.302923	0.0948391	0.534116	0.0636492	0.0742191	0.917631	0.799501
MF.480hi.LV.Naive	Myeloid	0.441211	0.0439484	0.104977	0.755963	0.0271099	0.112823	0.141284	0.170588	0.695089	0.922422	0.571529	0.640613	0.291241	0.0277372	0.00711246	0.905518	0.626247
MF.480int.LV.Naive	Myeloid	0.68743	0.652175	0.524125	0.958617	0.191282	0.394743	0.358538	0.162198	0.894677	0.865012	0.77417	0.803443	0.146425	0.270854	0.193806	0.90575	0.895107
MF.Alv.Lu	Myeloid	0.0143061	0.166851	0.0311531	0.430114	0.0408386	0.083113	0.222495	0.0269449	0.228138	0.489465	0.611014	0.740872	0.00129699	0.0455399	0.0261593	0.987183	0.673429
MF.AT.v2	Myeloid	0.369009	0.0366294	0.046006	0.329998	0.0156888	0.0199651	0.160275	0.0764127	0.57142	0.655006	0.856409	0.484387	0.0239688	0.0215077	0.0192457	0.988336	0.317119
MF.BM	Myeloid	0.883204	0.991821	0.524017	0.972633	0.891075	0.698385	0.941642	0.81834	0.578686	0.723974	0.702756	0.815658	0.522205	0.228917	0.234289	0.954881	0.933842
MF.F480hi.ctrl.PC	Myeloid	0.235367	0.234744	0.760022	0.862121	0.0429914	0.0406213	0.398104	0.151815	0.926123	0.665161	0.903488	0.717934	0.0941585	0.0554056	0.0568597	0.795524	0.705467
MF.F480hi.Gata6ko.PC	Myeloid	0.148163	0.0376172	0.167669	0.459553	0.070593	0.0732125	0.577365	0.200709	0.804934	0.855501	0.156286	0.291099	0.255823	0.0672053	0.0630629	0.809605	0.51861
MF.II+480lo.PC	Myeloid	0.600685	0.417448	0.115708	0.77457	0.571124	0.256908	0.200921	0.0918701	0.64517	0.705351	0.823837	0.655907	0.397396	0.182684	0.145348	0.824333	0.322459
MF.II-480hi.PC	Myeloid	0.409896	0.43422	0.44302	0.775307	0.272827	0.1615	0.315208	0.110758	0.673874	0.418911	0.640158	0.466202	0.719674	0.158651	0.163117	0.88051	0.519712
MF.Lu	Myeloid	0.00924324	0.0604583	0.0625181	0.158591	0.0574023	0.209084	0.0590025	0.0060807	0.651582	0.443403	0.716936	0.583361	0.0566486	0.221406	0.118111	0.945497	0.831486
MF.Medl.SLN	Myeloid	0.063215	0.294595	0.0531572	0.703015	0.302968	0.455254	0.398834	0.260068	0.120897	0.0189761	0.761954	0.154228	0.156873	0.110977	0.0727534	0.973833	0.547442
MF.Microglia.CNS	Myeloid	0.370079	0.121939	0.301694	0.576507	0.547234	0.540715	0.376615	0.0994205	0.115773	0.100457	0.123176	0.146811	0.665814	0.111563	0.158206	0.732579	0.697855
MF.PPAR-.Lu	Myeloid	0.0516439	0.0352335	0.0599692	0.286861	0.12231	0.0341434	0.00577592	0.00334735	0.408741	0.338393	0.82103	0.900726	0.0392663	0.0276378	0.0321198	0.972338	0.66638
MF.RP.Sp	Myeloid	0.37744	0.247845	0.315015	0.451086	0.131531	0.194768	0.0186781	0.00484461	0.427287	0.470652	0.879196	0.632537	0.200007	0.161579	0.135776	0.854935	0.762893
MF.Sbcaps.SLN	Myeloid	0.675801	0.860199	0.0459581	0.820801	0.474805	0.472694	0.412485	0.293183	0.377332	0.183216	0.838779	0.300146	0.417513	0.323474	0.377088	0.67791	0.598117
MF.Thio5.II+480int.PC	Myeloid	0.301097	0.251706	0.0542507	0.357536	0.128534	0.036733	0.0506266	0.0198665	0.708661	0.490875	0.671184	0.528693	0.206726	0.0865295	0.0473674	0.900496	0.963563
MF.Thio5.II+480lo.PC	Myeloid	0.348125	0.33135	0.15458	0.673586	0.440534	0.146791	0.218625	0.158659	0.793749	0.8051	0.60284	0.487689	0.313337	0.0639068	0.038159	0.801263	0.609372
MF.Thio5.II-480hi.PC	Myeloid	0.156347	0.347433	0.114876	0.468342	0.125461	0.0533567	0.154244	0.0139921	0.557543	0.0968716	0.507972	0.211061	0.708941	0.155357	0.183788	0.507892	0.879453
MF.Thio5.II-480int.PC	Myeloid	0.256461	0.286387	0.023008	0.4094	0.0231515	0.0208208	0.0699129	0.0142235	0.415452	0.0835229	0.287281	0.252896	0.112835	0.0027611	0.00320844	0.660994	0.903743
Mo.6+2-.BL	Myeloid	0.471475	0.004819	0.15528	0.983258	0.168662	0.0527783	0.92222	0.485072	0.515163	0.569955	0.472415	0.261978	0.311133	0.0602697	0.0453474	0.966004	0.11194
Mo.6+2+.BL	Myeloid	0.212961	0.00848328	0.438289	0.724596	0.401894	0.13791	0.531688	0.247556	0.848625	0.777084	0.551918	0.252451	0.0516423	0.0808863	0.0520121	0.952064	0.120404
Mo.6+2+.MLN	Myeloid	0.366483	0.0186952	0.418205	0.761982	0.307114	0.116019	0.651071	0.0553039	0.403009	0.683514	0.143049	0.0117779	0.14139	0.0148586	0.0140846	0.45575	0.15645
Mo.6+2+.SLN	Myeloid	0.170295	0.0269706	0.0266457	0.682747	0.0826887	0.0843429	0.940824	0.63318	0.66115	0.814231	0.725539	0.575515	0.0779836	0.083752	0.0552268	0.880297	0.496652
Mo.6C+II-.Bl	Myeloid	0.0956141	0.011335	0.0303581	0.3574	0.308226	0.276076	0.547311	0.229638	0.428723	0.350612	0.88588	0.916272	0.27093	0.0313264	0.00528428	0.250636	0.222249
Mo.6C+II-.BM	Myeloid	0.506877	0.86395	0.510178	0.641328	0.0480356	0.00373852	0.620088	0.549898	0.606053	0.573759	0.735143	0.785004	0.0436936	0.365529	0.442462	0.623701	0.871494
Mo.6C+II-.LN	Myeloid	0.752708	0.22584	0.157691	0.648963	0.609012	0.506164	0.960688	0.720689	0.580212	0.684689	0.541392	0.323466	0.10218	0.0886109	0.0456012	0.685257	0.289549
Mo.6C+II+.Bl	Myeloid	0.165981	0.0220074	0.00147436	0.531476	0.259121	0.256103	0.14326	0.0716811	0.178969	0.155227	0.5324	0.315007	0.245737	0.0392457	0.0146056	0.650964	0.332988
Mo.6C-II-.Bl	Myeloid	0.859076	0.0284704	0.0424813	0.999559	0.525876	0.566186	0.208085	0.136038	0.13331	0.0879759	0.79361	0.536274	0.243027	0.10937	0.0584595	0.495342	0.656505
Mo.6C-II-.BM	Myeloid	0.533513	0.729679	0.53309	0.705157	0.228339	0.045375	0.357205	0.26749	0.186576	0.381415	0.524896	0.60074	0.26706	0.312898	0.291768	0.722474	0.773358
Mo.6C-II+.Bl	Myeloid	0.867083	0.153368	0.142023	0.975154	0.483925	0.361295	0.306261	0.430277	0.465411	0.270157	0.883366	0.28924	0.610624	0.101863	0.137596	0.999902	0.424956
Mo.6C-IIint.Bl	Myeloid	0.150909	0.0384704	0.0249653	0.776415	0.163905	0.175186	0.366491	0.202709	0.185071	0.172001	0.754237	0.548492	0.332888	0.0281323	0.01309	0.107122	0.607665
Mo.Lu	Myeloid	0.383464	0.0172951	0.132237	0.818942	0.166278	0.0923151	0.696002	0.198761	0.869508	0.84395	0.482872	0.300513	0.0377137	0.00771913	0.00924618	0.859251	0.147627
SC.CDP.BM	Myeloid	0.873096	0.793176	0.651438	0.919654	0.685008	0.324088	0.249929	0.369292	0.0855902	0.438148	0.491018	0.896137	0.802644	0.649605	0.729445	0.609514	0.382882
SC.CMP.BM.DR	Myeloid	0.522338	0.928008	0.238346	0.785184	0.668141	0.339716	0.227766	0.250902	0.329683	0.337142	0.676655	0.830154	0.517337	0.227248	0.406541	0.466358	0.0627941
SC.GMP.BM	Myeloid	0.685137	0.980295	0.763607	0.948232	0.326413	0.127705	0.576396	0.407198	0.589969	0.919269	0.398529	0.803477	0.889913	0.188451	0.182152	0.281523	0.899292
SC.MDP.BM	Myeloid	0.900935	0.739379	0.830895	0.789317	0.936808	0.853378	0.0405542	0.260258	0.0592038	0.268969	0.125772	0.695514	0.607391	0.716175	0.648031	0.538845	0.543006
SC.MEP.BM	Myeloid	0.247847	0.3455	0.622205	0.461546	0.938134	0.825754	0.107675	0.22717	0.141514	0.493204	0.196293	0.536118	0.808257	0.107507	0.159254	0.894002	0.1461
ILC3.NKp46-.4-.SI	NK	0.41504	0.491161	0.637662	0.655214	0.82975	0.959304	0.259587	0.387369	0.129139	0.443492	0.0795946	0.301075	0.797312	0.772439	0.61501	0.740089	0.100095
ILC3.NKp46-.4+.SI	NK	0.116801	0.245925	0.716916	0.842544	0.454153	0.663064	0.0198353	0.0748971	0.238874	0.201493	0.420304	0.298211	0.938286	0.810165	0.843819	0.655127	0.128843
ILC3.NKp46+.Rorgthi.SI	NK	0.655362	0.825368	0.70758	0.86739	0.581156	0.918645	0.317016	0.706058	0.254194	0.739291	0.207893	0.348586	0.886535	0.891022	0.881008	0.0525102	0.627258
NK.49CI-.Sp	NK	0.802323	0.682502	0.391104	0.925682	0.36251	0.494542	0.469879	0.0835467	0.210163	0.0649506	0.624477	0.283835	0.912316	0.968993	0.953935	0.541164	0.859025
NK.49CI+.Sp	NK	0.900384	0.677667	0.168901	0.993253	0.155924	0.27566	0.899079	0.704176	0.177221	0.14075	0.352363	0.207629	0.760896	0.434921	0.667078	0.762015	0.722982
NK.49H-.Sp	NK	0.99735	0.184348	0.0218815	0.983178	0.409639	0.267934	0.837213	0.566749	0.0217811	0.00753059	0.137568	0.390618	0.875425	0.971792	0.98642	0.886808	0.627066
NK.49H+.Sp	NK	0.99826	0.859598	0.197391	0.973926	0.39806	0.151767	0.711825	0.583119	0.455936	0.066778	0.346327	0.735061	0.797734	0.702401	0.855523	0.377555	0.632632
NK.b2m-.Sp	NK	0.95912	0.686885	0.27535	0.991515	0.322404	0.491716	0.508698	0.426212	0.0116887	0.00683455	0.725859	0.615597	0.925652	0.964014	0.993169	0.697191	0.895692
NK.CD127-.SI	NK	0.285214	0.630378	0.13655	0.890105	0.293443	0.737249	0.0715114	0.0111738	0.37792	0.941092	0.396896	0.232458	0.973941	0.223081	0.221674	0.0446277	0.241023
NK.CD127-.Sp	NK	0.998588	0.926957	0.812773	0.997224	0.868462	0.917773	0.353643	0.0600451	0.117958	0.473057	0.791261	0.961199	0.812288	0.485554	0.48673	0.384622	0.139435
NK.CD49b+.Lv	NK	0.942671	0.990423	0.792345	0.922162	0.934451	0.963564	0.473488	0.0514565	0.518896	0.657804	0.597502	0.664254	0.764305	0.277169	0.364556	0.168877	0.0355872
NK.DAP10-.Sp	NK	0.999102	0.888359	0.17752	0.998644	0.453136	0.484122	0.147576	0.040927	0.477469	0.522799	0.588095	0.231456	0.984121	0.850238	0.926463	0.486141	0.257222
NK.DAP12-.Sp	NK	0.984607	0.31763	0.116536	0.993948	0.289674	0.67027	0.709947	0.478102	0.406946	0.121303	0.467334	0.547423	0.795716	0.986733	0.995718	0.948831	0.953963
NK.H+.MCMV1.Sp	NK	0.637623	0.354945	0.134613	0.615927	0.40572	0.429793	0.752845	0.731901	0.227577	0.111664	0.304946	0.0494056	0.632781	0.986048	0.983996	0.925037	0.0925415
NK.H+.MCMV7.Sp	NK	0.878725	0.813309	0.166098	0.974459	0.16963	0.389134	0.842497	0.0386472	0.0816413	0.00239271	0.396214	0.320698	0.278188	0.869746	0.905558	0.913314	0.81822
NK.MCMV1.Sp	NK	0.933431	0.309952	0.086946	0.978183	0.463131	0.330325	0.22837	0.135865	0.199375	0.474233	0.633782	0.371517	0.390758	0.983969	0.994182	0.912488	0.11512
NK.MCMV7.Sp	NK	0.882513	0.736259	0.208875	0.883782	0.573033	0.691787	0.324111	0.253855	0.569777	0.131915	0.213405	0.493284	0.742511	0.831896	0.878734	0.685979	0.66257
NK.Sp	NK	0.904495	0.615871	0.379864	0.913483	0.430023	0.447733	0.713321	0.683796	0.4321	0.110189	0.6155	0.126094	0.74912	0.757031	0.700677	0.73858	0.522724
NKT.4-.Lv	NK	0.477183	0.275982	0.373647	0.471849	0.770454	0.815241	0.279569	0.605021	0.567603	0.632853	0.127556	0.0217302	0.83983	0.987533	0.982033	0.694999	0.526806
NKT.4-.Sp	NK	0.864556	0.188115	0.47076	0.382918	0.364451	0.4383	0.41698	0.307868	0.392694	0.67612	0.394067	0.279012	0.710284	0.928399	0.912304	0.121447	0.660284
NKT.4+.Lv	NK	0.451659	0.122452	0.366655	0.297555	0.111205	0.152314	0.15549	0.483103	0.188254	0.529283	0.197075	0.0427389	0.921901	0.999307	0.999096	0.176141	0.384012
NKT.4+.Sp	NK	0.749018	0.187888	0.439065	0.731473	0.986298	0.906167	0.937128	0.845004	0.391185	0.55351	0.655074	0.621861	0.994751	0.682561	0.636708	0.909403	0.806618
NKT.44+NK1.1-.Th	NK	0.415111	0.146043	0.27883	0.3653	0.616145	0.61657	0.163863	0.224434	0.42763	0.782039	0.308544	0.117462	0.771246	0.808963	0.825254	0.423579	0.0162404
NKT.44+NK1.1+.Th	NK	0.84589	0.0688164	0.444115	0.836572	0.603971	0.461789	0.255731	0.208567	0.796127	0.475555	0.333803	0.146559	0.964249	0.972522	0.920225	0.699112	0.806497
NKT.44-NK1.1-.Th	NK	0.364139	0.126299	0.687589	0.560134	0.26653	0.682471	0.452658	0.162575	0.587025	0.578512	0.14785	0.0493506	0.365125	0.881886	0.88494	0.23382	0.196167
BEC.MLN	Other	0.0249638	0.590708	0.629865	0.313286	0.904997	0.863327	0.914829	0.523496	0.604936	0.441438	0.910696	0.916004	0.593512	0.436793	0.444468	0.385547	0.957705
BEC.SLN	Other	0.022252	0.615274	0.53146	0.242031	0.879483	0.80963	0.898854	0.529877	0.519223	0.554575	0.707712	0.915557	0.716209	0.531672	0.641228	0.437379	0.982604
BEC.SLN.OT	Other	0.0216301	0.771326	0.461364	0.141781	0.919713	0.921921	0.712408	0.517068	0.642782	0.672891	0.78965	0.865588	0.326887	0.592239	0.671984	0.507821	0.945957
DN.SLN.CFA.d6.v2	Other	0.631196	0.88634	0.496956	0.0773248	0.884074	0.873849	0.884137	0.948328	0.816736	0.705067	0.35775	0.360826	0.316068	0.779168	0.724207	0.440613	0.9558
DN.SLN.v2	Other	0.583958	0.850232	0.524389	0.0683527	0.869511	0.747553	0.82717	0.941149	0.580781	0.477905	0.287706	0.344435	0.529138	0.565651	0.560301	0.463442	0.927841
Ep.5wk.MEC.Sca1+.Th	Other	0.353357	0.210583	0.334982	0.170404	0.955314	0.874645	0.501792	0.528782	0.291564	0.150142	0.417904	0.797909	0.681388	0.358708	0.236226	0.387276	0.988185
Ep.5wk.MEChi.Th	Other	0.687906	0.544453	0.897773	0.103438	0.966825	0.856083	0.481723	0.642369	0.919587	0.876816	0.0644686	0.544499	0.472178	0.586416	0.408237	0.391809	0.863992
Ep.5wk.MEClo.Th	Other	0.800152	0.751815	0.869543	0.339437	0.980038	0.939157	0.476865	0.779425	0.813174	0.790441	0.593941	0.840974	0.764984	0.308154	0.19355	0.735533	0.999056
Ep.8wk.CEC.Sca1+.Th	Other	0.220464	0.365042	0.270205	0.0939796	0.651938	0.419655	0.89846	0.870738	0.790677	0.300877	0.287418	0.622361	0.576334	0.680324	0.671559	0.0940572	0.773816
Ep.8wk.CEChi.Th	Other	0.134081	0.185921	0.517674	0.242171	0.635875	0.614749	0.970469	0.965026	0.895222	0.823522	0.418437	0.603035	0.24021	0.254682	0.179635	0.64574	0.99253
Ep.8wk.MEChi.Th	Other	0.650695	0.47229	0.915108	0.234581	0.966734	0.890605	0.499295	0.760658	0.862205	0.82634	0.0625197	0.547371	0.60116	0.180956	0.175279	0.310884	0.916913
Ep.8wk.MEClo.Th	Other	0.815602	0.697133	0.942692	0.47087	0.904247	0.704896	0.590804	0.743563	0.688573	0.78381	0.418328	0.714262	0.826533	0.259195	0.150288	0.421785	0.999575
Ep.MEChi.Th	Other	0.758718	0.49549	0.725919	0.139881	0.846132	0.786683	0.149744	0.614369	0.746896	0.808725	0.652959	0.957922	0.912632	0.270576	0.102693	0.423437	0.878304
Fi.MTS15+.Th	Other	0.10767	0.554961	0.0139293	0.114779	0.586286	0.72886	0.788116	0.334539	0.538693	0.567065	0.230061	0.521591	0.44221	0.667834	0.625358	0.168403	0.977007
Fi.Sk	Other	0.0319308	0.385363	0.114185	0.0262949	0.278309	0.37539	0.988371	0.681307	0.627835	0.147338	0.117982	0.639105	0.595875	0.665267	0.695038	0.0853253	0.896908
FRC.Cad11.WT.v2	Other	0.308745	0.660582	0.0715591	0.223258	0.962732	0.868906	0.989308	0.941091	0.350506	0.274629	0.278228	0.513753	0.539573	0.492112	0.325266	0.192758	0.980937
FRC.MLN	Other	0.154097	0.384721	0.111653	0.124002	0.856256	0.81854	0.960428	0.77787	0.638947	0.616727	0.283718	0.745514	0.913299	0.713246	0.771215	0.32034	0.987327
FRC.SLN	Other	0.116852	0.31306	0.0737423	0.0920435	0.898224	0.800039	0.974243	0.915523	0.736234	0.589016	0.270273	0.635948	0.895464	0.344024	0.471254	0.481361	0.903037
FRC.SLN.CFA.d6.v2	Other	0.128074	0.674762	0.264844	0.092218	0.856459	0.53196	0.988233	0.90519	0.777251	0.410085	0.151571	0.317586	0.450971	0.222442	0.189557	0.300279	0.985763
FRC.SLN.OT	Other	0.130584	0.409336	0.160814	0.207187	0.804662	0.770252	0.942715	0.882998	0.612082	0.62957	0.181631	0.693525	0.860137	0.379644	0.494039	0.295159	0.973489
FRC.SLN.v2	Other	0.18902	0.745844	0.268307	0.25433	0.937904	0.687726	0.981586	0.94407	0.461783	0.415737	0.111023	0.450001	0.54103	0.386698	0.383108	0.227905	0.98032
ILC1.CD127+.SI	Other	0.809896	0.0331547	0.32359	0.91298	0.30335	0.665278	0.0476791	0.146545	0.241556	0.366519	0.0501365	0.375271	0.987897	0.872602	0.838008	0.276435	0.195574
ILC1.CD127+.Sp	Other	0.661898	0.529889	0.143014	0.849821	0.801275	0.963358	0.486252	0.0726975	0.336764	0.671697	0.107845	0.171522	0.996879	0.426461	0.509385	0.0663996	0.426389
ILC1.CD49b-.Lv	Other	0.99482	0.812725	0.843412	0.886533	0.830753	0.975349	0.473715	0.0472888	0.281829	0.454181	0.838039	0.710642	0.795815	0.122548	0.114654	0.0752567	0.0501424
ILC2.SI	Other	0.512908	0.706366	0.926963	0.865899	0.938018	0.962816	0.234044	0.0290546	0.658236	0.88452	0.215437	0.0983777	0.817257	0.204694	0.205821	0.207739	0.0899457
LEC.MLN	Other	0.0358275	0.881297	0.656076	0.0391445	0.79922	0.947683	0.741828	0.250039	0.836845	0.483839	0.143574	0.489169	0.356009	0.740077	0.645045	0.642008	0.99201
LEC.SLN	Other	0.00617423	0.821913	0.776386	0.0073479	0.615404	0.829288	0.68628	0.386813	0.717393	0.392493	0.0927923	0.498539	0.490678	0.395223	0.441493	0.223524	0.994525
LEC.SLN.CFA.d6.v2	Other	0.017529	0.958406	0.6165	0.0105529	0.95338	0.952695	0.772667	0.675143	0.722574	0.608233	0.0857079	0.349168	0.304955	0.177679	0.113873	0.221159	0.99788
LEC.SLN.OT	Other	0.00103786	0.750752	0.520213	0.0145137	0.819971	0.967876	0.63884	0.294776	0.676169	0.462302	0.13674	0.444086	0.508946	0.697451	0.69969	0.514127	0.987993
LEC.SLN.v2	Other	0.00112883	0.928657	0.873452	0.00261455	0.764732	0.743839	0.511804	0.401997	0.305472	0.357993	0.0502464	0.137386	0.556319	0.35652	0.181411	0.762242	0.99815
MEChi.GFP-.Adult	Other	0.890656	0.919968	0.701121	0.190844	0.902605	0.795122	0.635331	0.867205	0.780451	0.679105	0.652451	0.974219	0.669192	0.303614	0.259874	0.403235	0.851961
MEChi.GFP+.Adult	Other	0.749977	0.468918	0.873923	0.287422	0.967944	0.952789	0.390374	0.741211	0.896457	0.773785	0.347246	0.677736	0.540075	0.312923	0.237734	0.657202	0.671514
MEChi.GFP+.Adult.KO	Other	0.34519	0.753297	0.680524	0.110854	0.951008	0.985815	0.473241	0.757557	0.887148	0.891353	0.646085	0.746318	0.769461	0.350465	0.244819	0.315238	0.890133
MLP.BM	Other	0.695982	0.96364	0.465809	0.658796	0.72897	0.640007	0.0703306	0.262414	0.24855	0.624152	0.079423	0.308785	0.581974	0.473422	0.563717	0.810949	0.65965
MLP.FL	Other	0.297445	0.813478	0.529344	0.513379	0.787921	0.536964	0.154097	0.274541	0.01066	0.537591	0.421701	0.116605	0.555545	0.158981	0.298538	0.910888	0.174489
SC.LT34F.BM	Other	0.891035	0.743936	0.800531	0.840593	0.967369	0.983249	0.554466	0.553371	0.423524	0.937098	0.728271	0.804014	0.216648	0.432221	0.657946	0.774047	0.706716
SC.LTSL.FL	Other	0.681351	0.279557	0.586721	0.486607	0.947983	0.911408	0.084504	0.143318	0.0492169	0.832029	0.961441	0.840725	0.00484478	0.845922	0.873056	0.947576	0.214665
SC.MPP34F.BM	Other	0.0641068	0.809426	0.24661	0.211843	0.456271	0.367668	0.0784704	0.390747	0.326213	0.716984	0.237072	0.299755	0.7599	0.603443	0.683044	0.277898	0.0810331
SC.ST34F.BM	Other	0.261786	0.872787	0.114089	0.325951	0.898952	0.443754	0.0873555	0.768914	0.409342	0.742403	0.500444	0.776832	0.698566	0.808322	0.928122	0.858587	0.314184
SC.STSL.BM	Other	0.837629	0.921409	0.695495	0.895824	0.727643	0.346805	0.140334	0.534498	0.865612	0.640298	0.826362	0.815964	0.347491	0.617557	0.691981	0.357084	0.554172
SC.STSL.FL	Other	0.76323	0.25092	0.580889	0.707319	0.905459	0.911517	0.0834929	0.172068	0.0717698	0.770183	0.95158	0.57903	0.284998	0.878972	0.901923	0.960841	0.0780618
St.31-38-44-.SLN	Other	0.634187	0.852332	0.544718	0.260519	0.946481	0.892527	0.956229	0.932404	0.913066	0.783084	0.358686	0.37533	0.412929	0.270795	0.502724	0.578714	0.952006
ABD.TR.14w.B6	T	0.701075	0.11277	0.31463	0.631525	0.84794	0.931385	0.233863	0.436905	0.374871	0.798878	0.282017	0.230384	0.627385	0.866413	0.935664	0.679085	0.961726
CD4.1h.LN	T	0.948408	0.82112	0.881771	0.684738	0.82932	0.887207	0.374097	0.252915	0.411475	0.72862	0.819093	0.463818	0.699199	0.156102	0.111223	0.462067	0.398575
CD4.24h.LN	T	0.510822	0.092604	0.361457	0.774328	0.2989	0.393804	0.935704	0.752394	0.703111	0.729723	0.342876	0.246846	0.959182	0.0527762	0.0303598	0.480771	0.410675
CD4.48h.LN	T	0.714219	0.305473	0.087861	0.865919	0.242353	0.242107	0.944996	0.994841	0.0655844	0.528044	0.476403	0.706641	0.291357	0.760427	0.69308	0.397876	0.407385
CD4.5h.LN	T	0.158597	0.629263	0.473303	0.08364	0.747801	0.567184	0.8361	0.879727	0.88504	0.570305	0.309753	0.154091	0.501898	0.225492	0.18186	0.220414	0.91885
CD4.96h.LN	T	0.360416	0.574743	0.909775	0.652163	0.494153	0.455298	0.733764	0.688515	0.350046	0.454385	0.454505	0.297335	0.341809	0.539851	0.746686	0.415767	0.675432
CD4.CTR.LN	T	0.303936	0.332528	0.170365	0.243795	0.694082	0.656198	0.956715	0.671317	0.0768017	0.296892	0.607021	0.509214	0.634241	0.10823	0.101483	0.226187	0.838926
CD4Control	T	0.401312	0.452172	0.833047	0.475182	0.239477	0.224474	0.61293	0.847038	0.734842	0.546313	0.428047	0.421117	0.750714	0.970068	0.984113	0.443089	0.541755
CD8.1h.LN	T	0.223699	0.484936	0.678477	0.45804	0.887832	0.816081	0.508029	0.237221	0.80095	0.611837	0.516273	0.532406	0.545498	0.623969	0.461955	0.419039	0.958059
CD8.24h.LN	T	0.237933	0.212265	0.128499	0.87168	0.225462	0.352395	0.888479	0.735734	0.612647	0.390043	0.5401	0.307063	0.935594	0.105539	0.0450725	0.463043	0.279584
CD8.48h.LN	T	0.796382	0.427252	0.0513261	0.862576	0.115958	0.133683	0.775496	0.955683	0.119551	0.127302	0.423716	0.216853	0.0938771	0.698447	0.656434	0.67072	0.736657
CD8.5h.LN	T	0.663139	0.561862	0.157459	0.560815	0.713015	0.622934	0.871361	0.868998	0.576614	0.349504	0.571846	0.519991	0.461111	0.152068	0.10587	0.455204	0.794942
CD8.96h.LN	T	0.790691	0.588051	0.934822	0.891121	0.791136	0.711224	0.92077	0.698048	0.385866	0.287902	0.436869	0.192141	0.695115	0.806256	0.788709	0.218077	0.727943
CD8.CTR.LN	T	0.525063	0.476852	0.181929	0.663135	0.677807	0.810656	0.885935	0.568551	0.387741	0.495726	0.57805	0.342421	0.821575	0.503718	0.465858	0.11194	0.990535
LN.TR.14w.B6	T	0.687529	0.752454	0.491427	0.211723	0.245649	0.379936	0.553954	0.731755	0.939724	0.941858	0.575422	0.355471	0.877142	0.859993	0.948051	0.15084	0.138951
preT.DN2.Th	T	0.688203	0.505322	0.604745	0.632214	0.476466	0.628137	0.315893	0.668922	0.319046	0.227433	0.0353805	0.211059	0.904262	0.707292	0.772839	0.764412	0.885173
preT.DN2-3.Th	T	0.964585	0.651126	0.499999	0.909685	0.767142	0.695839	0.981467	0.932143	0.172761	0.210946	0.277303	0.397678	0.729044	0.916931	0.948198	0.7984	0.806984
preT.DN2A.Th	T	0.523378	0.311862	0.554895	0.552734	0.544188	0.468358	0.0432761	0.358986	0.354646	0.148118	0.041092	0.181546	0.810492	0.587897	0.593802	0.586725	0.710783
preT.DN2B.Th	T	0.310168	0.507464	0.353815	0.370037	0.613968	0.436824	0.0464912	0.45102	0.520527	0.38556	0.216541	0.437143	0.552375	0.571069	0.5833	0.841412	0.818442
preT.DN3-4.Th	T	0.469352	0.327264	0.198646	0.770279	0.31944	0.508466	0.452478	0.705818	0.270996	0.10165	0.0334779	0.171629	0.160954	0.166136	0.22588	0.598244	0.303029
preT.DN3A.Th	T	0.958473	0.988083	0.694921	0.913837	0.73639	0.562852	0.474269	0.963788	0.419003	0.592147	0.693659	0.593604	0.848248	0.70537	0.809585	0.465244	0.376583
preT.DN3B.Th	T	0.4065	0.447324	0.343836	0.873027	0.547521	0.741224	0.627723	0.666108	0.133927	0.142706	0.118596	0.346777	0.569105	0.598434	0.595769	0.665066	0.57179
preT.ETP.Th	T	0.412655	0.860694	0.610757	0.65618	0.46709	0.415657	0.0835772	0.192253	0.288766	0.162034	0.0676206	0.317536	0.875175	0.832682	0.89619	0.466865	0.893277
preT.ETP-2A.Th	T	0.847154	0.315361	0.889773	0.948987	0.717174	0.589099	0.136165	0.129671	0.32859	0.444946	0.234665	0.460036	0.738383	0.964942	0.93839	0.0160013	0.971541
T.4.LN.BDC	T	0.621726	0.232779	0.780874	0.681828	0.626227	0.598565	0.6911	0.826455	0.716043	0.201765	0.229105	0.417067	0.715891	0.828111	0.874449	0.609603	0.644715
T.4.Pa.BDC	T	0.994361	0.275077	0.797706	0.81886	0.265039	0.347163	0.480975	0.656331	0.589805	0.345351	0.402224	0.283377	0.683903	0.839407	0.882137	0.326506	0.237803
T.4.PLN.BDC	T	0.973731	0.475368	0.826932	0.832857	0.631964	0.695502	0.778838	0.810187	0.799218	0.505001	0.856983	0.931799	0.720489	0.968897	0.958575	0.891156	0.734161
T.4+8int.Th	T	0.986395	0.646645	0.982866	0.75156	0.69518	0.868529	0.0929168	0.400921	0.194163	0.172971	0.781202	0.237206	0.293266	0.995351	0.998611	0.776928	0.398492
T.4Eff49d+11a+.Sp.d8.LCMV	T	0.915393	0.0502091	0.012941	0.879562	0.137742	0.169513	0.986313	0.94198	0.386359	0.546874	0.636632	0.251164	0.357805	0.908382	0.871835	0.173044	0.812421
T.4FP3-.Sp	T	0.746356	0.231446	0.960809	0.928135	0.902549	0.855685	0.535475	0.244874	0.660503	0.147842	0.645793	0.410147	0.324261	0.961955	0.978384	0.819234	0.651199
T.4FP3+25+.Sp	T	0.584856	0.335218	0.331365	0.697068	0.460865	0.502391	0.472495	0.423372	0.957121	0.980084	0.571215	0.551851	0.508531	0.884171	0.86892	0.81003	0.70755
T.4int8+.Th	T	0.865999	0.063428	0.258282	0.388878	0.233107	0.357856	0.664045	0.903878	0.290988	0.167925	0.353466	0.312476	0.693845	0.892422	0.963846	0.644057	0.398041
T.4Mem.LN	T	0.950335	0.34078	0.592413	0.883242	0.275807	0.342902	0.566169	0.520349	0.946394	0.980911	0.429274	0.858766	0.685637	0.693611	0.690549	0.783254	0.493917
T.4Mem.Sp	T	0.902895	0.0162477	0.208421	0.712697	0.206047	0.149105	0.470091	0.928744	0.679014	0.775977	0.531549	0.629901	0.532619	0.978166	0.956031	0.0679831	0.495605
T.4Mem44h62l.LN	T	0.931988	0.142445	0.368569	0.389419	0.302599	0.0855212	0.664435	0.777909	0.902798	0.831405	0.291723	0.442244	0.925301	0.70229	0.665907	0.908923	0.708539
T.4Mem44h62l.Sp	T	0.905647	0.100973	0.466411	0.507034	0.783143	0.738307	0.890934	0.830723	0.597485	0.892792	0.668143	0.445811	0.899536	0.958946	0.905745	0.915613	0.259691
T.4Mem49d+11a+.Sp.d30.LCMV	T	0.824573	0.420499	0.359621	0.908176	0.419096	0.180907	0.998093	0.969854	0.750454	0.61702	0.568438	0.77215	0.390275	0.958449	0.965825	0.208202	0.614667
T.4Nve.LN	T	0.829937	0.568616	0.884754	0.781316	0.878776	0.462606	0.503572	0.597849	0.930951	0.650665	0.553073	0.870695	0.618806	0.745589	0.68505	0.929129	0.881016
T.4Nve.MLN	T	0.785379	0.279076	0.80261	0.67207	0.585355	0.583589	0.74451	0.500802	0.623667	0.0930835	0.229228	0.209117	0.641508	0.584849	0.611851	0.87379	0.738653
T.4Nve.PP	T	0.367394	0.339246	0.753134	0.138391	0.277386	0.433526	0.137459	0.256442	0.850565	0.537128	0.8155	0.692408	0.898685	0.752758	0.879962	0.614477	0.194133
T.4Nve.Sp	T	0.819135	0.719597	0.974965	0.763885	0.919657	0.949361	0.168005	0.779216	0.798259	0.366451	0.601563	0.556534	0.90775	0.881319	0.911912	0.213868	0.17204
T.4Nve44-49d-11a-.Sp	T	0.845808	0.742108	0.87281	0.705006	0.572463	0.292914	0.98149	0.6859	0.423349	0.222233	0.343091	0.200747	0.308717	0.770723	0.853115	0.159392	0.69785
T.4SP24-.Th	T	0.97231	0.0655722	0.37663	0.72393	0.44272	0.429501	0.96122	0.91276	0.897517	0.683304	0.581593	0.836001	0.617246	0.822532	0.758859	0.811244	0.945067
T.4SP24int.Th	T	0.997392	0.0926466	0.371064	0.529923	0.264774	0.206407	0.784065	0.8834	0.614294	0.927144	0.524508	0.710367	0.659645	0.625492	0.651018	0.634138	0.841565
T.4SP69+.Th	T	0.991988	0.165347	0.490551	0.36722	0.652563	0.458012	0.418129	0.657458	0.615095	0.465223	0.597115	0.766637	0.667087	0.795705	0.791474	0.792493	0.45116
T.8Eff.Sp.OT1.12hr.LisOva	T	0.455659	0.836293	0.546762	0.199655	0.986845	0.996455	0.486494	0.800666	0.684747	0.331784	0.724763	0.227211	0.945136	0.103988	0.0669159	0.418642	0.203729
T.8Eff.Sp.OT1.24hr.LisOva	T	0.598119	0.838438	0.824317	0.438116	0.913038	0.938317	0.48579	0.761117	0.787296	0.430083	0.585771	0.210093	0.833823	0.108428	0.0397942	0.618979	0.168647
T.8Eff.Sp.OT1.48hr.LisOva	T	0.255833	0.363368	0.656864	0.764707	0.798587	0.926695	0.717862	0.567137	0.543984	0.266753	0.265225	0.270541	0.797699	0.125401	0.138123	0.598855	0.487323
T.8Eff.Sp.OT1.d10.LisOva	T	0.882265	0.377931	0.388946	0.771662	0.3964	0.455267	0.767803	0.255393	0.590997	0.150227	0.637675	0.489733	0.366088	0.882749	0.976552	0.232766	0.498305
T.8Eff.Sp.OT1.d15.LisOva	T	0.568948	0.352132	0.563184	0.745489	0.217278	0.163725	0.607761	0.361073	0.190462	0.0956907	0.355156	0.256921	0.785874	0.434298	0.661481	0.319248	0.961978
T.8Eff.Sp.OT1.d15.VSVOva	T	0.484041	0.514189	0.409651	0.579705	0.324671	0.296982	0.515634	0.876262	0.375295	0.123316	0.531528	0.144051	0.493818	0.732805	0.847564	0.668303	0.151037
T.8Eff.Sp.OT1.d5.VSVOva	T	0.605156	0.217589	0.263513	0.73429	0.112634	0.288567	0.959236	0.773913	0.0315613	0.0675602	0.302984	0.47678	0.408986	0.598772	0.721682	0.923334	0.0829741
T.8Eff.Sp.OT1.d6.LisOva	T	0.730556	0.207517	0.155619	0.956875	0.137798	0.120145	0.508958	0.0579779	0.285272	0.34194	0.209949	0.33333	0.677239	0.843144	0.929449	0.86943	0.166395
T.8Eff.Sp.OT1.d6.VSVOva	T	0.386081	0.219396	0.29765	0.583588	0.316522	0.282807	0.56083	0.189543	0.0711184	0.0865405	0.331643	0.127881	0.449772	0.626086	0.666937	0.295728	0.279275
T.8Eff.Sp.OT1.d8.LisOva	T	0.895267	0.651049	0.506591	0.763154	0.238034	0.281137	0.590893	0.0383375	0.418919	0.166406	0.726029	0.581785	0.383365	0.987723	0.993717	0.409017	0.708792
T.8Eff.Sp.OT1.d8.VSVOva	T	0.575022	0.704666	0.721888	0.69662	0.155422	0.207593	0.550438	0.300983	0.139978	0.0826744	0.425356	0.202881	0.480178	0.922489	0.961609	0.230045	0.884789
T.8Eff.Tbet-.Sp.OT1.d6LisOVA	T	0.189342	0.767507	0.209366	0.633588	0.639257	0.33672	0.988498	0.945563	0.0886044	0.712431	0.373697	0.371173	0.391641	0.537743	0.495403	0.261189	0.470181
T.8Eff.Tbet+.Sp.OT1.d6LisOVA	T	0.323823	0.569554	0.0458906	0.468321	0.61488	0.318116	0.976659	0.933609	0.315651	0.445131	0.117687	0.244467	0.529389	0.29503	0.331158	0.370809	0.553309
T.8EffKLRG1+CD127-.Sp.d8.LisOVA	T	0.486724	0.624982	0.676805	0.405565	0.536122	0.42813	0.454595	0.212823	0.198229	0.403759	0.793228	0.673895	0.668106	0.0128727	0.048204	0.252475	0.378117
T.8Mem.LN	T	0.147061	0.596131	0.524515	0.690999	0.861748	0.729632	0.62985	0.637652	0.344341	0.0698198	0.24536	0.0971003	0.999493	0.807409	0.906095	0.941059	0.52057
T.8Mem.Sp	T	0.572458	0.230611	0.845679	0.242741	0.345587	0.394959	0.560598	0.482535	0.596451	0.427662	0.203727	0.401023	0.92046	0.859489	0.923	0.90397	0.585522
T.8Mem.Sp.OT1.d100.LisOva	T	0.812809	0.47508	0.872923	0.830872	0.288053	0.205487	0.417309	0.715455	0.531639	0.1747	0.548289	0.616618	0.539953	0.54033	0.746898	0.242149	0.641249
T.8Mem.Sp.OT1.d106.VSVOva	T	0.53785	0.345876	0.818934	0.797833	0.817874	0.397812	0.327951	0.325162	0.377562	0.0611692	0.0821839	0.248053	0.810827	0.612634	0.701153	0.230644	0.439267
T.8Mem.Sp.OT1.d45.LisOva	T	0.732269	0.212319	0.625751	0.767124	0.731933	0.508564	0.5139	0.261153	0.56388	0.359251	0.549891	0.711491	0.919703	0.875627	0.974951	0.551726	0.270667
T.8Mem.Sp.OT1.d45.VSVOva	T	0.695043	0.321623	0.556829	0.566341	0.102882	0.129299	0.307662	0.362031	0.080302	0.0687611	0.345297	0.495637	0.93862	0.276288	0.497595	0.213916	0.871004
T.8MemKLRG1-CD127+.Sp.d8.LisOVA	T	0.500052	0.590521	0.630985	0.702661	0.794858	0.728949	0.16986	0.313486	0.220274	0.0481502	0.975353	0.134681	0.636568	0.518196	0.747256	0.502454	0.498229
T.8Nve.LN	T	0.875531	0.516643	0.863704	0.923492	0.74583	0.645978	0.654747	0.765453	0.873313	0.812987	0.439908	0.643224	0.818295	0.720318	0.73392	0.598818	0.973301
T.8Nve.MLN	T	0.642213	0.238118	0.445432	0.694154	0.3715	0.50641	0.315368	0.593105	0.647962	0.401822	0.323162	0.498888	0.787621	0.743389	0.854027	0.683793	0.974096
T.8Nve.PP	T	0.497037	0.499408	0.761424	0.645904	0.524643	0.532444	0.283925	0.799127	0.457976	0.162497	0.920927	0.946715	0.839223	0.239239	0.287241	0.537843	0.223942
T.8Nve.Sp	T	0.810526	0.11647	0.67096	0.776038	0.901273	0.793961	0.341128	0.174514	0.568746	0.696552	0.642952	0.361497	0.832768	0.51454	0.58612	0.979725	0.609063
T.8Nve.Sp.OT1	T	0.871992	0.701361	0.731436	0.791719	0.89288	0.806942	0.0165152	0.478993	0.713323	0.544731	0.628557	0.498697	0.849461	0.918688	0.96409	0.320059	0.319694
T.8SP24-.Th	T	0.89622	0.374351	0.738702	0.475934	0.556857	0.376338	0.604943	0.565964	0.827915	0.856122	0.685925	0.739267	0.507306	0.904712	0.894002	0.794965	0.946828
T.8SP24int.Th	T	0.903717	0.343022	0.606764	0.632977	0.613054	0.533529	0.416606	0.773371	0.425311	0.530504	0.615897	0.769105	0.564501	0.954305	0.98257	0.531222	0.55481
T.8SP69+.Th	T	0.992067	0.298978	0.765209	0.609832	0.425659	0.309929	0.809825	0.957895	0.401109	0.650391	0.369616	0.596665	0.899232	0.880732	0.88047	0.898431	0.819948
T.DN4.Th	T	0.708748	0.4391	0.335652	0.827091	0.672144	0.78912	0.30019	0.565551	0.226738	0.121041	0.175476	0.482453	0.196484	0.456942	0.582601	0.619883	0.373096
T.DP.69-.e17.Th.v2	T	0.282025	0.474783	0.0307913	0.522865	0.0794578	0.205717	0.982646	0.962786	0.202716	0.210892	0.794249	0.828363	0.143086	0.558608	0.66525	0.879412	0.233477
T.DP.Th	T	0.995782	0.57015	0.928355	0.818141	0.708754	0.818737	0.107796	0.0604778	0.0630082	0.139576	0.67021	0.53472	0.213103	0.328828	0.294074	0.474388	0.824127
T.DP.Th.v2	T	0.694353	0.165163	0.0166014	0.465367	0.313177	0.273743	0.842049	0.494102	0.139397	0.189909	0.256941	0.578989	0.0223705	0.52688	0.659792	0.39534	0.317068
T.DP69+.Th	T	0.993291	0.24943	0.808975	0.306629	0.762984	0.632065	0.456112	0.388542	0.354651	0.432201	0.378455	0.210413	0.201435	0.92205	0.904692	0.430251	0.912201
T.DP69+.Th.v2	T	0.96467	0.523843	0.630394	0.797571	0.478107	0.599537	0.987664	0.847069	0.770803	0.119169	0.674277	0.407505	0.152883	0.972991	0.95969	0.378905	0.949397
T.DPbl.Th	T	0.890102	0.547444	0.762201	0.378441	0.646485	0.852008	0.258374	0.640092	0.274232	0.551717	0.0722791	0.487109	0.0957314	0.624715	0.611986	0.421033	0.204248
T.DPsm.Th	T	0.961844	0.812329	0.971075	0.690003	0.5949	0.505648	0.372733	0.611174	0.472505	0.300261	0.895648	0.901156	0.227689	0.823032	0.815559	0.0700479	0.874312
T.ISP.Th	T	0.584776	0.583353	0.795032	0.369183	0.341903	0.599718	0.230844	0.417155	0.0308729	0.184578	0.309148	0.570907	0.358926	0.339148	0.410394	0.820042	0.0678841
Tgd.Sp	T	0.127713	0.0931812	0.214182	0.280637	0.677787	0.906956	0.171145	0.103258	0.575013	0.0559739	0.401334	0.176986	0.381273	0.495561	0.470376	0.782423	0.479132
Tgd.Th	T	0.863505	0.0961043	0.703995	0.359723	0.894518	0.84241	0.0884394	0.133687	0.272928	0.691708	0.270306	0.630417	0.365695	0.925961	0.898446	0.926514	0.423951
Tgd.vg1+vd6+24ahi.Th	T	0.883848	0.534286	0.679264	0.288688	0.989903	0.944845	0.0338888	0.289323	0.0952225	0.152149	0.652031	0.901483	0.194451	0.998884	0.99918	0.981991	0.671131
Tgd.vg1+vd6+24alo.Th	T	0.441783	0.631301	0.228846	0.415032	0.9292	0.712031	0.593951	0.94442	0.894424	0.821175	0.748056	0.511095	0.938019	0.943592	0.919348	0.212335	0.716391
Tgd.vg1+vd6-24ahi.Th	T	0.732168	0.196809	0.242031	0.0950623	0.967851	0.708852	0.126033	0.510669	0.24266	0.34404	0.78781	0.885236	0.390392	0.997366	0.990572	0.697806	0.826866
Tgd.vg1+vd6-24alo.Th	T	0.53528	0.693171	0.497368	0.452004	0.909285	0.743915	0.0497045	0.122684	0.286483	0.212776	0.650181	0.688871	0.452432	0.762731	0.760566	0.428916	0.99728
Tgd.vg2-.act.Sp	T	0.970549	0.180424	0.278045	0.812036	0.796058	0.433837	0.386578	0.0317668	0.595269	0.309646	0.417789	0.0758625	0.861087	0.97042	0.993244	0.784898	0.602216
Tgd.vg2-.Sp	T	0.960562	0.590843	0.960333	0.667341	0.576634	0.6773	0.586336	0.340773	0.261172	0.0842642	0.267835	0.075248	0.107799	0.886803	0.941285	0.915337	0.920312
Tgd.vg2-.Sp.TCRbko	T	0.660974	0.505701	0.760328	0.312644	0.69102	0.661909	0.814914	0.506742	0.424932	0.128849	0.228542	0.242924	0.579992	0.990323	0.995073	0.674809	0.438417
Tgd.vg2+.act.Sp	T	0.689507	0.574061	0.561553	0.497376	0.109878	0.105905	0.357515	0.103433	0.425354	0.202486	0.114803	0.0275806	0.410961	0.940416	0.948462	0.621491	0.840122
Tgd.vg2+.Sp	T	0.957388	0.258191	0.709049	0.69816	0.390018	0.283086	0.0708882	0.197066	0.858311	0.731858	0.837654	0.6194	0.707884	0.9985	0.999751	0.938874	0.393323
Tgd.vg2+.Sp.TCRbko	T	0.620602	0.740941	0.996317	0.47519	0.869815	0.856891	0.487405	0.162361	0.298957	0.140942	0.286973	0.0424934	0.441155	0.988367	0.995711	0.956719	0.35161
Tgd.vg2+24ahi.e17.Th	T	0.708549	0.0897496	0.759027	0.644615	0.896517	0.91924	0.0109191	0.190861	0.0687962	0.522032	0.512619	0.746825	0.14667	0.798154	0.789755	0.694327	0.588752
Tgd.vg2+24ahi.e17.Th.v2	T	0.237981	0.0887858	0.00649503	0.866476	0.36583	0.600603	0.52661	0.582913	0.134532	0.224469	0.51401	0.483951	0.504289	0.695597	0.670758	0.856768	0.470064
Tgd.vg2+24ahi.Th	T	0.907847	0.0681062	0.924914	0.385004	0.913129	0.95342	0.244788	0.14513	0.283791	0.289928	0.602523	0.522718	0.493877	0.998171	0.99918	0.90446	0.19699
Tgd.vg2+24alo.Th	T	0.225229	0.614822	0.886934	0.299695	0.873935	0.976459	0.0264329	0.127239	0.129244	0.143612	0.0442121	0.0492822	0.592133	0.728481	0.74955	0.347435	0.381773
Tgd.vg3+24ahi.e17.Th	T	0.850661	0.0207795	0.29092	0.593453	0.905773	0.892768	0.109832	0.486742	0.25653	0.594083	0.284189	0.687974	0.691413	0.802537	0.831503	0.997281	0.39056
Tgd.vg3+24alo.e17.Th	T	0.441937	0.538381	0.388233	0.788311	0.715871	0.748044	0.233653	0.393309	0.214091	0.632271	0.800316	0.763368	0.270929	0.936604	0.968923	0.930469	0.147444
Tgd.vg4+24ahi.e17.Th	T	0.381312	0.0422566	0.00850064	0.958165	0.377635	0.56087	0.723889	0.57445	0.0935043	0.29862	0.515841	0.522525	0.450979	0.57309	0.351721	0.740084	0.326435
Tgd.vg4+24alo.e17.Th	T	0.165558	0.162223	0.142798	0.867538	0.126118	0.250258	0.639283	0.468496	0.227652	0.322356	0.423369	0.232671	0.57059	0.28141	0.219192	0.584374	0.208574
Tgd.vg5-.act.IEL	T	0.815689	0.0248119	0.226701	0.798548	0.0277788	0.278155	0.0249779	0.19296	0.105749	0.0932847	0.497012	0.4677	0.13798	0.997982	0.998861	0.972079	0.468107
Tgd.vg5-.IEL	T	0.96884	0.42943	0.440272	0.978705	0.322816	0.744333	0.189778	0.0200017	0.363087	0.238091	0.621586	0.271186	0.398675	0.929885	0.96964	0.896205	0.795189
Tgd.vg5+.act.IEL	T	0.860163	0.123509	0.176964	0.716038	0.178727	0.470062	0.148439	0.345966	0.34749	0.138265	0.661434	0.708121	0.296608	0.99206	0.997126	0.661337	0.948276
Tgd.vg5+.IEL	T	0.976085	0.468027	0.405532	0.998562	0.203209	0.721569	0.713219	0.703609	0.217319	0.332323	0.722198	0.729017	0.337067	0.99536	0.997137	0.966905	0.944873
Tgd.vg5+24ahi.Th	T	0.908814	0.648247	0.534397	0.168977	0.945803	0.859772	0.0326979	0.243875	0.359773	0.798112	0.556074	0.78013	0.878289	0.818669	0.852118	0.909374	0.943234
