# Supplementary material for: Genome wide association study meta-analysis of neuropathologic lesions of Alzheimer’s disease and related dementias in a multi-site autopsy cohort
Source: PLoS Genet. 2026 Jun 29;22(6):e1012170. doi: 10.1371/journal.pgen.1012170 (PMC13340787; doi:10.1371/journal.pgen.1012170)
Supplement: S14 Table — This table contains the same pvalues as S12 Table, but with coefficients and in “long” format. See Supplemental Text for methodology. (XLSX) [file pgen.1012170.s034.xlsx]

## Sheet: Table S14
Table S14: Cell/Tissue-specific heritability enrichment coefficients and p-values (ImmGen)
This table contains the same pvalues as Table S12, but with coefficients and in "long" format
Phenotype	Tissue/Cell Type	Category	Coefficient	Coefficient_std_error	Coefficient_P_value
AD Braak	B.Fo.LN	B	2.20745e-08	2.06644e-08	0.142707
ADNC Score	B.Fo.LN	B	-4.84164e-08	5.36433e-08	0.816621
AP (any/none)	B.Fo.LN	B	-5.06821e-09	1.97806e-08	0.60111
Arteriolosclerosis	B.Fo.LN	B	1.09963e-08	2.64636e-08	0.338878
Arteriolosclerosis (any/none)	B.Fo.LN	B	2.78321e-08	2.76286e-08	0.15688
Atherosclerosis	B.Fo.LN	B	4.49292e-08	2.55576e-08	0.0393772
Atherosclerosis (any/none)	B.Fo.LN	B	5.82546e-10	2.5566e-08	0.49091
B Score	B.Fo.LN	B	2.59957e-08	1.97395e-08	0.0939297
CAA	B.Fo.LN	B	-1.35856e-08	2.29569e-08	0.723003
CAA (any/none)	B.Fo.LN	B	-1.65443e-08	2.36216e-08	0.758158
CERAD (C Score)	B.Fo.LN	B	3.81937e-08	1.94673e-08	0.0248847
Infarcts/lacunes	B.Fo.LN	B	-4.50463e-09	2.18118e-08	0.581808
PD Braak	B.Fo.LN	B	1.73212e-08	1.85567e-08	0.175303
PD Braak (any/none)	B.Fo.LN	B	4.46165e-09	1.72711e-08	0.398076
TDP-43 (any/none)	B.Fo.LN	B	-3.65496e-09	5.85876e-08	0.524872
Thal Phase	B.Fo.LN	B	-5.22023e-08	6.72768e-08	0.781106
WMR (any/none)	B.Fo.LN	B	-6.84469e-09	3.22276e-08	0.584097
#N/A	B.Fo.LN	B	6.48626e-08	4.27409e-08	0.0645609
AD Braak	B.Fo.MLN	B	5.07248e-08	1.92032e-08	0.00412726
ADNC Score	B.Fo.MLN	B	-1.03609e-09	5.75149e-08	0.507186
AP (any/none)	B.Fo.MLN	B	2.82861e-09	2.11478e-08	0.446798
Arteriolosclerosis	B.Fo.MLN	B	-2.5289e-10	2.59439e-08	0.503889
Arteriolosclerosis (any/none)	B.Fo.MLN	B	3.10414e-08	2.95935e-08	0.147106
Atherosclerosis	B.Fo.MLN	B	5.05227e-08	2.55725e-08	0.0240964
Atherosclerosis (any/none)	B.Fo.MLN	B	1.26397e-08	2.53132e-08	0.308772
B Score	B.Fo.MLN	B	4.1438e-08	1.89766e-08	0.0144945
CAA	B.Fo.MLN	B	-3.03099e-08	2.4473e-08	0.892236
CAA (any/none)	B.Fo.MLN	B	-2.83949e-08	2.48476e-08	0.873431
CERAD (C Score)	B.Fo.MLN	B	2.74416e-08	2.04191e-08	0.0894875
Infarcts/lacunes	B.Fo.MLN	B	-2.62279e-08	2.29198e-08	0.873756
PD Braak	B.Fo.MLN	B	1.46208e-08	1.9789e-08	0.230003
PD Braak (any/none)	B.Fo.MLN	B	4.98851e-09	1.88156e-08	0.395456
TDP-43 (any/none)	B.Fo.MLN	B	-2.09065e-08	5.83437e-08	0.639953
Thal Phase	B.Fo.MLN	B	1.62485e-08	7.22194e-08	0.410994
WMR (any/none)	B.Fo.MLN	B	7.71124e-09	3.47871e-08	0.412285
#N/A	B.Fo.MLN	B	5.19587e-08	4.00503e-08	0.0972578
AD Braak	B.Fo.PC	B	4.78947e-08	2.0439e-08	0.00955716
ADNC Score	B.Fo.PC	B	-2.34243e-08	5.82572e-08	0.656189
AP (any/none)	B.Fo.PC	B	1.54938e-08	2.09354e-08	0.229626
Arteriolosclerosis	B.Fo.PC	B	2.58279e-08	2.66894e-08	0.166591
Arteriolosclerosis (any/none)	B.Fo.PC	B	3.11842e-08	3.07291e-08	0.155098
Atherosclerosis	B.Fo.PC	B	3.87136e-08	2.42219e-08	0.0549892
Atherosclerosis (any/none)	B.Fo.PC	B	1.60174e-08	2.41591e-08	0.253666
B Score	B.Fo.PC	B	4.42123e-08	1.89012e-08	0.00966447
CAA	B.Fo.PC	B	-1.22098e-08	2.32557e-08	0.700217
CAA (any/none)	B.Fo.PC	B	-3.32303e-09	2.52372e-08	0.552378
CERAD (C Score)	B.Fo.PC	B	3.07469e-08	2.17235e-08	0.0784795
Infarcts/lacunes	B.Fo.PC	B	-2.82495e-08	2.0576e-08	0.915114
PD Braak	B.Fo.PC	B	4.66786e-09	2.05573e-08	0.410186
PD Braak (any/none)	B.Fo.PC	B	1.27984e-09	1.93451e-08	0.473626
TDP-43 (any/none)	B.Fo.PC	B	-2.04319e-08	5.38325e-08	0.647859
Thal Phase	B.Fo.PC	B	2.82256e-09	7.23959e-08	0.48445
WMR (any/none)	B.Fo.PC	B	-1.96024e-08	3.59295e-08	0.707323
#N/A	B.Fo.PC	B	6.90162e-08	3.93495e-08	0.0397213
AD Braak	B.Fo.Sp	B	2.30384e-08	1.84276e-08	0.105611
ADNC Score	B.Fo.Sp	B	-6.39134e-10	5.31443e-08	0.504798
AP (any/none)	B.Fo.Sp	B	2.2228e-09	1.99824e-08	0.455714
Arteriolosclerosis	B.Fo.Sp	B	3.51059e-09	2.55481e-08	0.445353
Arteriolosclerosis (any/none)	B.Fo.Sp	B	2.3659e-08	2.83337e-08	0.201856
Atherosclerosis	B.Fo.Sp	B	3.73059e-08	2.53022e-08	0.0701848
Atherosclerosis (any/none)	B.Fo.Sp	B	4.43153e-09	2.29465e-08	0.423431
B Score	B.Fo.Sp	B	1.73951e-08	1.81236e-08	0.168576
CAA	B.Fo.Sp	B	-3.88872e-08	2.3913e-08	0.948046
CAA (any/none)	B.Fo.Sp	B	-3.76362e-08	2.36331e-08	0.944366
CERAD (C Score)	B.Fo.Sp	B	7.52319e-09	1.92784e-08	0.348179
Infarcts/lacunes	B.Fo.Sp	B	-2.07604e-08	2.337e-08	0.812819
PD Braak	B.Fo.Sp	B	-8.74171e-09	2.01721e-08	0.667622
PD Braak (any/none)	B.Fo.Sp	B	-1.47171e-08	1.94719e-08	0.775118
TDP-43 (any/none)	B.Fo.Sp	B	-2.94281e-08	5.41448e-08	0.70661
Thal Phase	B.Fo.Sp	B	3.74177e-08	6.80522e-08	0.291215
WMR (any/none)	B.Fo.Sp	B	-1.20636e-08	3.32307e-08	0.641707
#N/A	B.Fo.Sp	B	1.43974e-08	3.74136e-08	0.350186
AD Braak	B.MZ.Sp	B	5.01052e-08	1.99104e-08	0.00592585
ADNC Score	B.MZ.Sp	B	-6.18162e-08	6.39619e-08	0.833091
AP (any/none)	B.MZ.Sp	B	-9.81256e-09	2.20839e-08	0.671598
Arteriolosclerosis	B.MZ.Sp	B	-4.44771e-11	2.64037e-08	0.500672
Arteriolosclerosis (any/none)	B.MZ.Sp	B	3.95144e-08	3.04258e-08	0.0970208
Atherosclerosis	B.MZ.Sp	B	2.62123e-08	2.76676e-08	0.171717
Atherosclerosis (any/none)	B.MZ.Sp	B	3.64458e-09	2.60285e-08	0.444321
B Score	B.MZ.Sp	B	4.0884e-08	1.96157e-08	0.0185688
CAA	B.MZ.Sp	B	-2.93847e-08	2.50248e-08	0.879847
CAA (any/none)	B.MZ.Sp	B	-2.83454e-08	2.39191e-08	0.882002
CERAD (C Score)	B.MZ.Sp	B	2.28036e-08	2.15553e-08	0.145048
Infarcts/lacunes	B.MZ.Sp	B	-2.18678e-08	2.3017e-08	0.828962
PD Braak	B.MZ.Sp	B	-5.06499e-09	2.21474e-08	0.590447
PD Braak (any/none)	B.MZ.Sp	B	-1.81924e-08	2.13459e-08	0.802966
TDP-43 (any/none)	B.MZ.Sp	B	-2.05261e-08	5.42402e-08	0.647445
Thal Phase	B.MZ.Sp	B	3.04904e-08	7.93529e-08	0.350401
WMR (any/none)	B.MZ.Sp	B	-5.26914e-08	3.5026e-08	0.933755
#N/A	B.MZ.Sp	B	1.25662e-08	4.3916e-08	0.387384
AD Braak	B.T1.Sp	B	5.07162e-08	1.90753e-08	0.00392176
ADNC Score	B.T1.Sp	B	1.1264e-08	5.4705e-08	0.418433
AP (any/none)	B.T1.Sp	B	-3.63178e-09	1.89485e-08	0.575998
Arteriolosclerosis	B.T1.Sp	B	-7.99417e-09	2.59149e-08	0.621141
Arteriolosclerosis (any/none)	B.T1.Sp	B	4.30367e-08	2.84152e-08	0.0649413
Atherosclerosis	B.T1.Sp	B	5.81666e-08	2.31728e-08	0.00603447
Atherosclerosis (any/none)	B.T1.Sp	B	4.66859e-08	2.26435e-08	0.0196145
B Score	B.T1.Sp	B	4.58577e-08	1.84371e-08	0.00643667
CAA	B.T1.Sp	B	-3.68752e-08	2.35193e-08	0.941544
CAA (any/none)	B.T1.Sp	B	-2.89946e-08	2.30239e-08	0.896044
CERAD (C Score)	B.T1.Sp	B	2.95011e-08	2.04916e-08	0.0749805
Infarcts/lacunes	B.T1.Sp	B	-3.04634e-08	2.26887e-08	0.910311
PD Braak	B.T1.Sp	B	-1.51923e-09	2.01665e-08	0.530026
PD Braak (any/none)	B.T1.Sp	B	-2.24774e-09	1.9428e-08	0.546053
TDP-43 (any/none)	B.T1.Sp	B	-7.38201e-08	5.1039e-08	0.92596
Thal Phase	B.T1.Sp	B	4.42989e-08	7.3337e-08	0.272907
WMR (any/none)	B.T1.Sp	B	2.51375e-08	3.36241e-08	0.227349
#N/A	B.T1.Sp	B	7.61421e-08	3.85527e-08	0.0241332
AD Braak	B.T2.Sp	B	3.7865e-08	1.92214e-08	0.0244226
ADNC Score	B.T2.Sp	B	-2.43924e-08	5.79752e-08	0.663027
AP (any/none)	B.T2.Sp	B	-1.93029e-09	2.00742e-08	0.538302
Arteriolosclerosis	B.T2.Sp	B	7.32619e-09	2.65477e-08	0.391288
Arteriolosclerosis (any/none)	B.T2.Sp	B	4.93075e-08	2.95907e-08	0.047825
Atherosclerosis	B.T2.Sp	B	4.09373e-08	2.43659e-08	0.0464684
Atherosclerosis (any/none)	B.T2.Sp	B	2.64146e-08	2.21539e-08	0.116568
B Score	B.T2.Sp	B	3.04192e-08	1.91594e-08	0.0561775
CAA	B.T2.Sp	B	-2.38386e-08	2.43036e-08	0.836671
CAA (any/none)	B.T2.Sp	B	-2.82433e-08	2.41632e-08	0.878769
CERAD (C Score)	B.T2.Sp	B	1.22351e-08	2.02745e-08	0.273098
Infarcts/lacunes	B.T2.Sp	B	-2.49567e-08	2.42806e-08	0.847988
PD Braak	B.T2.Sp	B	-1.44584e-08	1.99411e-08	0.76579
PD Braak (any/none)	B.T2.Sp	B	-2.10997e-08	1.83737e-08	0.874591
TDP-43 (any/none)	B.T2.Sp	B	-2.43254e-08	5.31627e-08	0.676368
Thal Phase	B.T2.Sp	B	3.71702e-08	7.7021e-08	0.31469
WMR (any/none)	B.T2.Sp	B	-4.85984e-09	3.43875e-08	0.556194
#N/A	B.T2.Sp	B	2.43524e-08	4.02047e-08	0.272353
AD Braak	B.T3.Sp	B	3.40437e-08	1.87222e-08	0.0345046
ADNC Score	B.T3.Sp	B	-6.10787e-08	5.30996e-08	0.874983
AP (any/none)	B.T3.Sp	B	-1.06126e-08	2.0262e-08	0.699781
Arteriolosclerosis	B.T3.Sp	B	1.41884e-09	2.62517e-08	0.478449
Arteriolosclerosis (any/none)	B.T3.Sp	B	4.19848e-08	2.89477e-08	0.0734781
Atherosclerosis	B.T3.Sp	B	5.79916e-08	2.64175e-08	0.0140747
Atherosclerosis (any/none)	B.T3.Sp	B	2.87756e-08	2.43953e-08	0.119089
B Score	B.T3.Sp	B	2.44064e-08	1.83491e-08	0.0917403
CAA	B.T3.Sp	B	-3.40134e-08	2.53767e-08	0.909933
CAA (any/none)	B.T3.Sp	B	-3.88851e-08	2.40952e-08	0.946716
CERAD (C Score)	B.T3.Sp	B	-4.56215e-09	1.95391e-08	0.592309
Infarcts/lacunes	B.T3.Sp	B	-3.32184e-08	2.29626e-08	0.926
PD Braak	B.T3.Sp	B	-6.68451e-09	1.92358e-08	0.635894
PD Braak (any/none)	B.T3.Sp	B	-1.30842e-08	1.83239e-08	0.762403
TDP-43 (any/none)	B.T3.Sp	B	-2.01453e-08	5.14628e-08	0.652269
Thal Phase	B.T3.Sp	B	-2.10991e-08	7.23857e-08	0.614658
WMR (any/none)	B.T3.Sp	B	-2.4254e-08	3.12934e-08	0.780845
#N/A	B.T3.Sp	B	3.79731e-08	3.97664e-08	0.169813
AD Braak	B1a.PC	B	4.26387e-08	1.88247e-08	0.011755
ADNC Score	B1a.PC	B	1.06402e-08	6.10154e-08	0.430782
AP (any/none)	B1a.PC	B	-2.14182e-09	2.17912e-08	0.539148
Arteriolosclerosis	B1a.PC	B	-5.00655e-09	2.56585e-08	0.577352
Arteriolosclerosis (any/none)	B1a.PC	B	2.70436e-09	2.92282e-08	0.46314
Atherosclerosis	B1a.PC	B	2.84593e-08	2.2614e-08	0.104109
Atherosclerosis (any/none)	B1a.PC	B	1.66655e-08	2.59439e-08	0.260317
B Score	B1a.PC	B	4.49456e-08	1.90991e-08	0.00930409
CAA	B1a.PC	B	-2.26818e-08	2.27248e-08	0.840886
CAA (any/none)	B1a.PC	B	-1.17601e-08	2.27978e-08	0.697017
CERAD (C Score)	B1a.PC	B	2.43143e-08	2.14979e-08	0.129026
Infarcts/lacunes	B1a.PC	B	-1.30958e-08	2.24705e-08	0.719987
PD Braak	B1a.PC	B	-1.45375e-08	1.94048e-08	0.773123
PD Braak (any/none)	B1a.PC	B	-2.60024e-08	1.97862e-08	0.905605
TDP-43 (any/none)	B1a.PC	B	-1.01177e-07	5.21526e-08	0.973811
Thal Phase	B1a.PC	B	1.99613e-08	7.93248e-08	0.40066
WMR (any/none)	B1a.PC	B	-5.9953e-08	3.43832e-08	0.959392
#N/A	B1a.PC	B	2.96762e-08	4.43104e-08	0.251514
AD Braak	B1a.Sp	B	2.31342e-08	1.92289e-08	0.11447
ADNC Score	B1a.Sp	B	-2.92069e-08	5.82096e-08	0.69208
AP (any/none)	B1a.Sp	B	-2.89258e-08	2.21114e-08	0.904595
Arteriolosclerosis	B1a.Sp	B	-5.71828e-10	2.71437e-08	0.508404
Arteriolosclerosis (any/none)	B1a.Sp	B	2.319e-08	3.19876e-08	0.234235
Atherosclerosis	B1a.Sp	B	1.94712e-08	2.36314e-08	0.204982
Atherosclerosis (any/none)	B1a.Sp	B	1.02321e-08	2.52306e-08	0.342539
B Score	B1a.Sp	B	1.80498e-08	2.02127e-08	0.18593
CAA	B1a.Sp	B	-1.67394e-08	2.45667e-08	0.752185
CAA (any/none)	B1a.Sp	B	-1.67984e-08	2.25656e-08	0.771691
CERAD (C Score)	B1a.Sp	B	-1.32055e-09	2.21563e-08	0.523764
Infarcts/lacunes	B1a.Sp	B	-1.30971e-08	2.23952e-08	0.720665
PD Braak	B1a.Sp	B	-1.02663e-08	2.13706e-08	0.684527
PD Braak (any/none)	B1a.Sp	B	-2.88103e-08	2.11786e-08	0.91314
TDP-43 (any/none)	B1a.Sp	B	-4.52169e-08	5.69883e-08	0.78624
Thal Phase	B1a.Sp	B	2.46614e-08	7.17503e-08	0.365532
WMR (any/none)	B1a.Sp	B	-4.92216e-08	3.60012e-08	0.914222
#N/A	B1a.Sp	B	4.24131e-09	4.82935e-08	0.465008
AD Braak	B1a.Sp.v2	B	-3.04179e-08	1.75868e-08	0.958148
ADNC Score	B1a.Sp.v2	B	-5.47576e-08	5.6488e-08	0.833819
AP (any/none)	B1a.Sp.v2	B	-2.92313e-08	1.92226e-08	0.935829
Arteriolosclerosis	B1a.Sp.v2	B	2.68166e-08	2.59394e-08	0.150611
Arteriolosclerosis (any/none)	B1a.Sp.v2	B	1.29023e-09	2.55962e-08	0.479899
Atherosclerosis	B1a.Sp.v2	B	-3.81579e-08	1.97553e-08	0.973291
Atherosclerosis (any/none)	B1a.Sp.v2	B	-2.70653e-08	2.11749e-08	0.899407
B Score	B1a.Sp.v2	B	-1.97009e-08	1.77951e-08	0.865873
CAA	B1a.Sp.v2	B	-4.85424e-08	2.15591e-08	0.987826
CAA (any/none)	B1a.Sp.v2	B	-2.10809e-08	2.05613e-08	0.847382
CERAD (C Score)	B1a.Sp.v2	B	-3.0412e-10	1.86664e-08	0.506499
Infarcts/lacunes	B1a.Sp.v2	B	-1.49818e-08	2.23137e-08	0.749022
PD Braak	B1a.Sp.v2	B	-1.67104e-08	2.31235e-08	0.765055
PD Braak (any/none)	B1a.Sp.v2	B	-1.40393e-08	2.25344e-08	0.733364
TDP-43 (any/none)	B1a.Sp.v2	B	4.78615e-09	5.38631e-08	0.464597
Thal Phase	B1a.Sp.v2	B	-5.05973e-08	6.77132e-08	0.772537
WMR (any/none)	B1a.Sp.v2	B	3.26993e-08	3.23347e-08	0.155942
#N/A	B1a.Sp.v2	B	-5.12117e-08	4.11604e-08	0.893287
AD Braak	B1b.PC	B	3.55759e-08	2.04546e-08	0.0409943
ADNC Score	B1b.PC	B	2.58704e-08	6.37705e-08	0.342489
AP (any/none)	B1b.PC	B	-2.8415e-08	2.15569e-08	0.906271
Arteriolosclerosis	B1b.PC	B	-4.55915e-09	2.65851e-08	0.568082
Arteriolosclerosis (any/none)	B1b.PC	B	1.69584e-08	2.95625e-08	0.283103
Atherosclerosis	B1b.PC	B	3.64227e-08	2.57299e-08	0.0784496
Atherosclerosis (any/none)	B1b.PC	B	1.05508e-08	2.58207e-08	0.34141
B Score	B1b.PC	B	3.10947e-08	2.00115e-08	0.0601107
CAA	B1b.PC	B	-3.46456e-08	2.40071e-08	0.92551
CAA (any/none)	B1b.PC	B	-2.81186e-08	2.14635e-08	0.904913
CERAD (C Score)	B1b.PC	B	6.09917e-09	2.08315e-08	0.384843
Infarcts/lacunes	B1b.PC	B	2.20563e-09	2.40993e-08	0.463539
PD Braak	B1b.PC	B	1.48513e-09	2.13244e-08	0.472238
PD Braak (any/none)	B1b.PC	B	-9.24916e-09	2.04839e-08	0.674197
TDP-43 (any/none)	B1b.PC	B	-1.12833e-07	5.53714e-08	0.979213
Thal Phase	B1b.PC	B	4.38105e-08	8.18308e-08	0.296194
WMR (any/none)	B1b.PC	B	-5.34074e-08	3.38673e-08	0.942598
#N/A	B1b.PC	B	1.70202e-09	4.34318e-08	0.48437
AD Braak	BA.Bl	B	-8.84159e-09	1.77018e-08	0.691277
ADNC Score	BA.Bl	B	-9.52329e-09	6.37441e-08	0.559381
AP (any/none)	BA.Bl	B	1.60485e-08	2.07549e-08	0.219691
Arteriolosclerosis	BA.Bl	B	1.92261e-08	2.48663e-08	0.219708
Arteriolosclerosis (any/none)	BA.Bl	B	9.66649e-09	2.71408e-08	0.36086
Atherosclerosis	BA.Bl	B	1.7207e-08	2.27433e-08	0.224653
Atherosclerosis (any/none)	BA.Bl	B	-1.09002e-08	2.20141e-08	0.689752
B Score	BA.Bl	B	-1.32352e-09	1.67065e-08	0.531572
CAA	BA.Bl	B	-2.42363e-08	2.38742e-08	0.844987
CAA (any/none)	BA.Bl	B	-2.2683e-08	2.11681e-08	0.858042
CERAD (C Score)	BA.Bl	B	-1.71501e-09	1.83851e-08	0.537161
Infarcts/lacunes	BA.Bl	B	-2.0818e-08	2.34033e-08	0.813142
PD Braak	BA.Bl	B	-7.21077e-09	2.06868e-08	0.636294
PD Braak (any/none)	BA.Bl	B	-6.28534e-10	1.87997e-08	0.513335
TDP-43 (any/none)	BA.Bl	B	-1.39799e-08	5.60939e-08	0.598406
Thal Phase	BA.Bl	B	-1.57511e-07	7.28888e-08	0.984651
WMR (any/none)	BA.Bl	B	2.70385e-08	3.16771e-08	0.196672
#N/A	BA.Bl	B	1.85667e-08	4.24157e-08	0.33079
AD Braak	BA.Sp	B	-1.45235e-08	1.81408e-08	0.788319
ADNC Score	BA.Sp	B	-1.70704e-08	5.55227e-08	0.62075
AP (any/none)	BA.Sp	B	-7.56887e-09	2.06878e-08	0.642766
Arteriolosclerosis	BA.Sp	B	-3.23088e-09	2.70986e-08	0.547452
Arteriolosclerosis (any/none)	BA.Sp	B	5.92616e-09	2.96628e-08	0.420825
Atherosclerosis	BA.Sp	B	6.34028e-09	2.2955e-08	0.391196
Atherosclerosis (any/none)	BA.Sp	B	6.23226e-09	2.27178e-08	0.391914
B Score	BA.Sp	B	-5.24108e-09	1.77099e-08	0.616362
CAA	BA.Sp	B	-1.81151e-08	2.33145e-08	0.781417
CAA (any/none)	BA.Sp	B	8.33382e-10	2.11618e-08	0.484293
CERAD (C Score)	BA.Sp	B	-1.33926e-08	1.93563e-08	0.755499
Infarcts/lacunes	BA.Sp	B	8.61048e-09	2.37605e-08	0.358532
PD Braak	BA.Sp	B	1.30761e-08	2.45983e-08	0.297507
PD Braak (any/none)	BA.Sp	B	1.48357e-08	2.32243e-08	0.261476
TDP-43 (any/none)	BA.Sp	B	-3.15905e-08	5.1472e-08	0.730307
Thal Phase	BA.Sp	B	-1.39449e-07	7.11207e-08	0.975045
WMR (any/none)	BA.Sp	B	2.12957e-08	3.13821e-08	0.248698
#N/A	BA.Sp	B	2.98294e-08	4.30774e-08	0.244324
AD Braak	BEC.MLN	B	-1.78727e-08	1.63163e-08	0.863327
ADNC Score	BEC.MLN	B	1.22856e-07	6.2663e-08	0.0249638
AP (any/none)	BEC.MLN	B	-5.08228e-09	2.21578e-08	0.590708
Arteriolosclerosis	BEC.MLN	B	-1.60411e-09	2.72211e-08	0.523496
Arteriolosclerosis (any/none)	BEC.MLN	B	-4.14009e-08	3.01952e-08	0.914829
Atherosclerosis	BEC.MLN	B	3.51595e-09	2.38653e-08	0.441438
Atherosclerosis (any/none)	BEC.MLN	B	-6.15133e-09	2.31127e-08	0.604936
B Score	BEC.MLN	B	-2.27081e-08	1.7327e-08	0.904997
CAA	BEC.MLN	B	-3.18738e-08	2.3119e-08	0.916004
CAA (any/none)	BEC.MLN	B	-3.09038e-08	2.29759e-08	0.910696
CERAD (C Score)	BEC.MLN	B	-5.8121e-09	1.75329e-08	0.629865
Infarcts/lacunes	BEC.MLN	B	-5.58954e-09	2.36256e-08	0.593512
PD Braak	BEC.MLN	B	2.76373e-09	1.97903e-08	0.444468
PD Braak (any/none)	BEC.MLN	B	3.14785e-09	1.97847e-08	0.436793
TDP-43 (any/none)	BEC.MLN	B	1.74809e-08	6.00836e-08	0.385547
Thal Phase	BEC.MLN	B	3.67014e-08	7.5431e-08	0.313286
WMR (any/none)	BEC.MLN	B	-5.79707e-08	3.3613e-08	0.957705
#N/A	BEC.MLN	B	-3.17488e-08	4.04798e-08	0.783572
AD Braak	BEC.SLN	B	-1.38439e-08	1.57939e-08	0.80963
ADNC Score	BEC.SLN	B	1.16019e-07	5.77408e-08	0.022252
AP (any/none)	BEC.SLN	B	-6.5054e-09	2.21958e-08	0.615274
Arteriolosclerosis	BEC.SLN	B	-1.97924e-09	2.64035e-08	0.529877
Arteriolosclerosis (any/none)	BEC.SLN	B	-3.62699e-08	2.84459e-08	0.898854
Atherosclerosis	BEC.SLN	B	-3.28029e-09	2.39038e-08	0.554575
Atherosclerosis (any/none)	BEC.SLN	B	-1.10085e-09	2.28377e-08	0.519223
B Score	BEC.SLN	B	-2.00794e-08	1.71267e-08	0.879483
CAA	BEC.SLN	B	-3.05014e-08	2.21701e-08	0.915557
CAA (any/none)	BEC.SLN	B	-1.23261e-08	2.25458e-08	0.707712
CERAD (C Score)	BEC.SLN	B	-1.37225e-09	1.73834e-08	0.53146
Infarcts/lacunes	BEC.SLN	B	-1.29187e-08	2.26003e-08	0.716209
PD Braak	BEC.SLN	B	-7.33775e-09	2.02845e-08	0.641228
PD Braak (any/none)	BEC.SLN	B	-1.57632e-09	1.98345e-08	0.531672
TDP-43 (any/none)	BEC.SLN	B	9.19044e-09	5.83084e-08	0.437379
Thal Phase	BEC.SLN	B	5.13876e-08	7.34333e-08	0.242031
WMR (any/none)	BEC.SLN	B	-7.08263e-08	3.35547e-08	0.982604
#N/A	BEC.SLN	B	-2.51129e-08	4.10278e-08	0.729762
AD Braak	BEC.SLN.OT	B	-2.35105e-08	1.65788e-08	0.921921
ADNC Score	BEC.SLN.OT	B	1.22848e-07	6.078e-08	0.0216301
AP (any/none)	BEC.SLN.OT	B	-1.62876e-08	2.19149e-08	0.771326
Arteriolosclerosis	BEC.SLN.OT	B	-1.12927e-09	2.63868e-08	0.517068
Arteriolosclerosis (any/none)	BEC.SLN.OT	B	-1.64079e-08	2.92772e-08	0.712408
Atherosclerosis	BEC.SLN.OT	B	-1.02249e-08	2.28279e-08	0.672891
Atherosclerosis (any/none)	BEC.SLN.OT	B	-8.31194e-09	2.27161e-08	0.642782
B Score	BEC.SLN.OT	B	-2.4648e-08	1.75663e-08	0.919713
CAA	BEC.SLN.OT	B	-2.4621e-08	2.22658e-08	0.865588
CAA (any/none)	BEC.SLN.OT	B	-1.80799e-08	2.24537e-08	0.78965
CERAD (C Score)	BEC.SLN.OT	B	1.67344e-09	1.72525e-08	0.461364
Infarcts/lacunes	BEC.SLN.OT	B	1.04566e-08	2.33133e-08	0.326887
PD Braak	BEC.SLN.OT	B	-8.8103e-09	1.97807e-08	0.671984
PD Braak (any/none)	BEC.SLN.OT	B	-4.62732e-09	1.98334e-08	0.592239
TDP-43 (any/none)	BEC.SLN.OT	B	-1.17357e-09	5.98575e-08	0.507821
Thal Phase	BEC.SLN.OT	B	7.97445e-08	7.4364e-08	0.141781
WMR (any/none)	BEC.SLN.OT	B	-5.45857e-08	3.39704e-08	0.945957
#N/A	BEC.SLN.OT	B	-2.00459e-08	4.0943e-08	0.687794
AD Braak	CD19Control	B	3.88669e-08	1.98075e-08	0.0248679
ADNC Score	CD19Control	B	-2.21069e-08	5.70447e-08	0.650821
AP (any/none)	CD19Control	B	-1.4051e-08	1.98524e-08	0.760456
Arteriolosclerosis	CD19Control	B	2.14621e-08	2.57416e-08	0.202211
Arteriolosclerosis (any/none)	CD19Control	B	4.40045e-08	3.00577e-08	0.0715968
Atherosclerosis	CD19Control	B	4.35579e-08	2.45852e-08	0.038221
Atherosclerosis (any/none)	CD19Control	B	1.61337e-08	2.2652e-08	0.238157
B Score	CD19Control	B	2.71535e-08	1.85483e-08	0.0716055
CAA	CD19Control	B	-4.50798e-08	2.31916e-08	0.97404
CAA (any/none)	CD19Control	B	-3.15563e-08	2.34671e-08	0.910639
CERAD (C Score)	CD19Control	B	7.36286e-09	2.10911e-08	0.363508
Infarcts/lacunes	CD19Control	B	-2.23098e-08	2.33465e-08	0.830361
PD Braak	CD19Control	B	-1.48006e-08	2.08198e-08	0.761423
PD Braak (any/none)	CD19Control	B	-1.61107e-08	1.94498e-08	0.796256
TDP-43 (any/none)	CD19Control	B	-3.61631e-08	5.31785e-08	0.751758
Thal Phase	CD19Control	B	3.01795e-08	7.01887e-08	0.333606
WMR (any/none)	CD19Control	B	-2.24814e-08	3.21141e-08	0.75805
#N/A	CD19Control	B	5.28873e-08	3.52062e-08	0.0665206
AD Braak	preB.FrC.BM	B	2.41014e-08	1.90869e-08	0.103344
ADNC Score	preB.FrC.BM	B	-3.69476e-08	5.97151e-08	0.731953
AP (any/none)	preB.FrC.BM	B	-1.74465e-09	2.25231e-08	0.530871
Arteriolosclerosis	preB.FrC.BM	B	4.79796e-09	2.81638e-08	0.432364
Arteriolosclerosis (any/none)	preB.FrC.BM	B	3.17186e-08	2.91037e-08	0.13789
Atherosclerosis	preB.FrC.BM	B	1.26603e-08	2.47769e-08	0.304686
Atherosclerosis (any/none)	preB.FrC.BM	B	1.81292e-08	2.30378e-08	0.215661
B Score	preB.FrC.BM	B	1.59742e-08	1.99233e-08	0.211339
CAA	preB.FrC.BM	B	-6.83236e-09	2.4148e-08	0.611387
CAA (any/none)	preB.FrC.BM	B	4.27557e-08	2.31349e-08	0.0322939
CERAD (C Score)	preB.FrC.BM	B	4.89872e-09	2.15488e-08	0.410083
Infarcts/lacunes	preB.FrC.BM	B	-1.68368e-08	2.4934e-08	0.750243
PD Braak	preB.FrC.BM	B	-3.49302e-08	2.09128e-08	0.952568
PD Braak (any/none)	preB.FrC.BM	B	-2.59095e-08	2.13386e-08	0.887666
TDP-43 (any/none)	preB.FrC.BM	B	-1.32127e-07	5.43814e-08	0.992443
Thal Phase	preB.FrC.BM	B	3.16245e-08	7.88147e-08	0.344118
WMR (any/none)	preB.FrC.BM	B	3.9249e-08	3.41972e-08	0.125541
#N/A	preB.FrC.BM	B	-9.89674e-08	4.3395e-08	0.988714
AD Braak	preB.FrD.BM	B	1.02479e-08	2.09047e-08	0.311988
ADNC Score	preB.FrD.BM	B	-6.43691e-08	5.99965e-08	0.858338
AP (any/none)	preB.FrD.BM	B	-1.48263e-08	2.14357e-08	0.755427
Arteriolosclerosis	preB.FrD.BM	B	-1.26998e-08	2.72116e-08	0.679645
Arteriolosclerosis (any/none)	preB.FrD.BM	B	8.72511e-09	2.68898e-08	0.372788
Atherosclerosis	preB.FrD.BM	B	3.44053e-08	2.2363e-08	0.0619643
Atherosclerosis (any/none)	preB.FrD.BM	B	-1.53648e-09	2.335e-08	0.526232
B Score	preB.FrD.BM	B	9.9307e-09	2.02271e-08	0.311728
CAA	preB.FrD.BM	B	-1.54946e-08	2.23529e-08	0.755903
CAA (any/none)	preB.FrD.BM	B	7.58497e-09	2.13193e-08	0.361003
CERAD (C Score)	preB.FrD.BM	B	-4.07956e-09	2.10529e-08	0.576825
Infarcts/lacunes	preB.FrD.BM	B	5.36976e-09	2.15067e-08	0.401418
PD Braak	preB.FrD.BM	B	-1.10706e-08	1.96372e-08	0.713541
PD Braak (any/none)	preB.FrD.BM	B	-1.12583e-08	1.93904e-08	0.719249
TDP-43 (any/none)	preB.FrD.BM	B	-2.00895e-08	5.75515e-08	0.636482
Thal Phase	preB.FrD.BM	B	-1.13752e-08	7.07768e-08	0.563843
WMR (any/none)	preB.FrD.BM	B	1.65745e-08	3.16892e-08	0.300476
#N/A	preB.FrD.BM	B	4.67017e-09	4.24813e-08	0.456231
AD Braak	preB.FrD.FL	B	2.36605e-08	1.83509e-08	0.0986408
ADNC Score	preB.FrD.FL	B	5.47499e-09	5.62091e-08	0.461203
AP (any/none)	preB.FrD.FL	B	3.58185e-09	2.09916e-08	0.432256
Arteriolosclerosis	preB.FrD.FL	B	5.37576e-09	2.69105e-08	0.420832
Arteriolosclerosis (any/none)	preB.FrD.FL	B	4.3712e-08	2.70478e-08	0.0530364
Atherosclerosis	preB.FrD.FL	B	2.29856e-08	2.45608e-08	0.174671
Atherosclerosis (any/none)	preB.FrD.FL	B	2.02656e-08	2.30625e-08	0.189775
B Score	preB.FrD.FL	B	8.31426e-09	1.79095e-08	0.321239
CAA	preB.FrD.FL	B	1.36493e-08	2.44151e-08	0.288063
CAA (any/none)	preB.FrD.FL	B	3.17324e-08	2.14941e-08	0.0699271
CERAD (C Score)	preB.FrD.FL	B	1.25255e-08	2.09642e-08	0.275096
Infarcts/lacunes	preB.FrD.FL	B	-1.44303e-08	2.31882e-08	0.733131
PD Braak	preB.FrD.FL	B	-9.45733e-09	2.24677e-08	0.663097
PD Braak (any/none)	preB.FrD.FL	B	-1.17895e-08	2.26549e-08	0.698605
TDP-43 (any/none)	preB.FrD.FL	B	1.07391e-08	5.82448e-08	0.426858
Thal Phase	preB.FrD.FL	B	3.61233e-08	6.65665e-08	0.29368
WMR (any/none)	preB.FrD.FL	B	5.29291e-08	3.34165e-08	0.056606
#N/A	preB.FrD.FL	B	1.09753e-08	4.15773e-08	0.395901
AD Braak	proB.CLP.BM	B	2.16157e-08	1.76595e-08	0.110471
ADNC Score	proB.CLP.BM	B	-2.62424e-08	5.61437e-08	0.679899
AP (any/none)	proB.CLP.BM	B	7.32971e-09	1.9692e-08	0.354865
Arteriolosclerosis	proB.CLP.BM	B	7.2264e-08	3.12061e-08	0.0102873
Arteriolosclerosis (any/none)	proB.CLP.BM	B	5.55041e-08	3.00703e-08	0.0324597
Atherosclerosis	proB.CLP.BM	B	1.40799e-09	2.2806e-08	0.475386
Atherosclerosis (any/none)	proB.CLP.BM	B	2.39029e-08	2.29964e-08	0.149305
B Score	proB.CLP.BM	B	1.76076e-08	1.86309e-08	0.17231
CAA	proB.CLP.BM	B	3.36448e-09	2.6976e-08	0.450372
CAA (any/none)	proB.CLP.BM	B	2.04364e-08	2.43711e-08	0.200861
CERAD (C Score)	proB.CLP.BM	B	1.42628e-08	2.12218e-08	0.250765
Infarcts/lacunes	proB.CLP.BM	B	-4.85761e-09	2.28816e-08	0.584061
PD Braak	proB.CLP.BM	B	-1.12631e-08	2.44465e-08	0.677502
PD Braak (any/none)	proB.CLP.BM	B	-1.03053e-08	2.2954e-08	0.673267
TDP-43 (any/none)	proB.CLP.BM	B	-5.35114e-08	5.45427e-08	0.836727
Thal Phase	proB.CLP.BM	B	3.81678e-08	7.47574e-08	0.304831
WMR (any/none)	proB.CLP.BM	B	3.19596e-08	3.34655e-08	0.169789
#N/A	proB.CLP.BM	B	-6.65671e-08	3.93652e-08	0.954583
AD Braak	proB.CLP.FL	B	-2.07125e-08	1.97795e-08	0.852489
ADNC Score	proB.CLP.FL	B	2.55131e-08	5.85786e-08	0.331587
AP (any/none)	proB.CLP.FL	B	3.75543e-09	2.17791e-08	0.431549
Arteriolosclerosis	proB.CLP.FL	B	6.31125e-08	3.04077e-08	0.0189682
Arteriolosclerosis (any/none)	proB.CLP.FL	B	1.03046e-07	3.35094e-08	0.00105204
Atherosclerosis	proB.CLP.FL	B	1.47246e-08	2.56143e-08	0.282693
Atherosclerosis (any/none)	proB.CLP.FL	B	6.25053e-08	2.66845e-08	0.0095805
B Score	proB.CLP.FL	B	-2.2722e-08	2.0478e-08	0.86641
CAA	proB.CLP.FL	B	1.80822e-08	2.47566e-08	0.232572
CAA (any/none)	proB.CLP.FL	B	1.57876e-08	2.50772e-08	0.264491
CERAD (C Score)	proB.CLP.FL	B	-8.53192e-10	2.22512e-08	0.515293
Infarcts/lacunes	proB.CLP.FL	B	-5.1712e-08	2.41802e-08	0.983766
PD Braak	proB.CLP.FL	B	7.00204e-09	2.65166e-08	0.395866
PD Braak (any/none)	proB.CLP.FL	B	9.40999e-09	2.66205e-08	0.361862
TDP-43 (any/none)	proB.CLP.FL	B	-5.79183e-09	6.21601e-08	0.537118
Thal Phase	proB.CLP.FL	B	2.34572e-08	7.57163e-08	0.378355
WMR (any/none)	proB.CLP.FL	B	6.61943e-08	3.83175e-08	0.0420371
#N/A	proB.CLP.FL	B	-1.14135e-07	4.33102e-08	0.995797
AD Braak	proB.FrA.BM	B	4.13954e-08	1.85806e-08	0.0129442
ADNC Score	proB.FrA.BM	B	-3.38945e-08	6.19538e-08	0.707843
AP (any/none)	proB.FrA.BM	B	3.59794e-08	2.11582e-08	0.0445189
Arteriolosclerosis	proB.FrA.BM	B	6.48533e-08	3.17088e-08	0.0204138
Arteriolosclerosis (any/none)	proB.FrA.BM	B	2.77996e-08	2.99329e-08	0.176514
Atherosclerosis	proB.FrA.BM	B	1.83736e-08	2.15322e-08	0.196744
Atherosclerosis (any/none)	proB.FrA.BM	B	1.47498e-08	2.11327e-08	0.242601
B Score	proB.FrA.BM	B	3.46914e-08	1.93733e-08	0.0366723
CAA	proB.FrA.BM	B	-1.27744e-08	2.38833e-08	0.70363
CAA (any/none)	proB.FrA.BM	B	1.72823e-08	2.24489e-08	0.220694
CERAD (C Score)	proB.FrA.BM	B	5.97375e-08	2.22837e-08	0.00367268
Infarcts/lacunes	proB.FrA.BM	B	-6.45047e-09	2.38521e-08	0.606588
PD Braak	proB.FrA.BM	B	-1.67357e-08	2.28462e-08	0.76808
PD Braak (any/none)	proB.FrA.BM	B	-1.71738e-08	2.11853e-08	0.791216
TDP-43 (any/none)	proB.FrA.BM	B	-4.63123e-08	5.47379e-08	0.801244
Thal Phase	proB.FrA.BM	B	-2.77019e-09	7.53765e-08	0.514658
WMR (any/none)	proB.FrA.BM	B	3.11137e-08	3.21487e-08	0.16657
#N/A	proB.FrA.BM	B	-2.49284e-08	4.12268e-08	0.727299
AD Braak	proB.FrA.FL	B	-9.36899e-09	1.98794e-08	0.681283
ADNC Score	proB.FrA.FL	B	-1.69132e-08	5.7585e-08	0.615509
AP (any/none)	proB.FrA.FL	B	-1.01187e-08	2.05357e-08	0.688901
Arteriolosclerosis	proB.FrA.FL	B	7.2023e-08	3.30783e-08	0.0147272
Arteriolosclerosis (any/none)	proB.FrA.FL	B	9.73236e-08	3.21736e-08	0.00124336
Atherosclerosis	proB.FrA.FL	B	-2.59539e-09	2.4424e-08	0.542314
Atherosclerosis (any/none)	proB.FrA.FL	B	3.46843e-08	2.57606e-08	0.0890859
B Score	proB.FrA.FL	B	-7.18201e-09	1.98582e-08	0.641199
CAA	proB.FrA.FL	B	2.78413e-09	2.44697e-08	0.454707
CAA (any/none)	proB.FrA.FL	B	8.62941e-09	2.36673e-08	0.3577
CERAD (C Score)	proB.FrA.FL	B	5.70977e-09	2.24833e-08	0.399765
Infarcts/lacunes	proB.FrA.FL	B	-2.97097e-08	2.47696e-08	0.884823
PD Braak	proB.FrA.FL	B	3.35296e-09	2.54933e-08	0.447681
PD Braak (any/none)	proB.FrA.FL	B	3.74918e-09	2.47228e-08	0.439732
TDP-43 (any/none)	proB.FrA.FL	B	2.61148e-08	6.1788e-08	0.336274
Thal Phase	proB.FrA.FL	B	1.73613e-08	8.11861e-08	0.415334
WMR (any/none)	proB.FrA.FL	B	6.16874e-08	3.83994e-08	0.0540854
#N/A	proB.FrA.FL	B	-6.01144e-08	3.965e-08	0.935256
AD Braak	proB.FrBC.BM	B	2.96332e-08	2.06642e-08	0.0757812
ADNC Score	proB.FrBC.BM	B	-1.30539e-09	5.95095e-08	0.50875
AP (any/none)	proB.FrBC.BM	B	7.03139e-09	2.24827e-08	0.377237
Arteriolosclerosis	proB.FrBC.BM	B	1.31623e-08	2.84425e-08	0.321765
Arteriolosclerosis (any/none)	proB.FrBC.BM	B	5.26967e-08	3.00939e-08	0.0399665
Atherosclerosis	proB.FrBC.BM	B	2.78507e-08	2.28638e-08	0.11159
Atherosclerosis (any/none)	proB.FrBC.BM	B	1.16823e-08	2.19178e-08	0.297015
B Score	proB.FrBC.BM	B	1.681e-08	2.03154e-08	0.20399
CAA	proB.FrBC.BM	B	-5.85195e-09	2.61589e-08	0.588508
CAA (any/none)	proB.FrBC.BM	B	4.69583e-08	2.32435e-08	0.0216771
CERAD (C Score)	proB.FrBC.BM	B	2.16381e-08	2.01293e-08	0.141198
Infarcts/lacunes	proB.FrBC.BM	B	-1.46091e-08	2.28986e-08	0.73826
PD Braak	proB.FrBC.BM	B	-3.96825e-08	2.25226e-08	0.960956
PD Braak (any/none)	proB.FrBC.BM	B	-4.4252e-08	2.25568e-08	0.975108
TDP-43 (any/none)	proB.FrBC.BM	B	-1.27565e-08	5.85009e-08	0.586307
Thal Phase	proB.FrBC.BM	B	1.18625e-07	7.4848e-08	0.056497
WMR (any/none)	proB.FrBC.BM	B	-1.83209e-09	3.40187e-08	0.521475
#N/A	proB.FrBC.BM	B	-3.45686e-08	4.21838e-08	0.793743
AD Braak	proB.FrBC.FL	B	1.16973e-08	2.17054e-08	0.294974
ADNC Score	proB.FrBC.FL	B	3.48556e-08	6.88552e-08	0.306352
AP (any/none)	proB.FrBC.FL	B	1.5343e-08	2.38613e-08	0.26011
Arteriolosclerosis	proB.FrBC.FL	B	3.70528e-08	3.19479e-08	0.123068
Arteriolosclerosis (any/none)	proB.FrBC.FL	B	5.71577e-08	3.24638e-08	0.0391483
Atherosclerosis	proB.FrBC.FL	B	3.69192e-09	2.60101e-08	0.443563
Atherosclerosis (any/none)	proB.FrBC.FL	B	2.82135e-08	2.54625e-08	0.133922
B Score	proB.FrBC.FL	B	-1.01282e-08	2.1045e-08	0.684836
CAA	proB.FrBC.FL	B	-3.33747e-09	2.76925e-08	0.547964
CAA (any/none)	proB.FrBC.FL	B	2.05589e-08	2.50476e-08	0.205881
CERAD (C Score)	proB.FrBC.FL	B	6.92245e-09	2.24441e-08	0.378877
Infarcts/lacunes	proB.FrBC.FL	B	-6.51221e-09	2.62887e-08	0.597824
PD Braak	proB.FrBC.FL	B	-2.77375e-09	3.06522e-08	0.536051
PD Braak (any/none)	proB.FrBC.FL	B	-6.9858e-09	2.97596e-08	0.592795
TDP-43 (any/none)	proB.FrBC.FL	B	-8.20067e-08	5.55016e-08	0.930237
Thal Phase	proB.FrBC.FL	B	5.35129e-08	8.71481e-08	0.269593
WMR (any/none)	proB.FrBC.FL	B	8.65054e-08	4.01789e-08	0.0156592
#N/A	proB.FrBC.FL	B	-8.56028e-08	4.54482e-08	0.970185
AD Braak	ILC1.CD127+.SI	Innate_lymphocyte	-8.0633e-09	1.88876e-08	0.665278
ADNC Score	ILC1.CD127+.SI	Innate_lymphocyte	-4.91874e-08	5.60531e-08	0.809896
AP (any/none)	ILC1.CD127+.SI	Innate_lymphocyte	3.95503e-08	2.15377e-08	0.0331547
Arteriolosclerosis	ILC1.CD127+.SI	Innate_lymphocyte	3.05915e-08	2.90968e-08	0.146545
Arteriolosclerosis (any/none)	ILC1.CD127+.SI	Innate_lymphocyte	4.86762e-08	2.91861e-08	0.0476791
Atherosclerosis	ILC1.CD127+.SI	Innate_lymphocyte	7.3363e-09	2.15086e-08	0.366519
Atherosclerosis (any/none)	ILC1.CD127+.SI	Innate_lymphocyte	1.65936e-08	2.3661e-08	0.241556
B Score	ILC1.CD127+.SI	Innate_lymphocyte	9.40959e-09	1.82785e-08	0.30335
CAA	ILC1.CD127+.SI	Innate_lymphocyte	6.82801e-09	2.14769e-08	0.375271
CAA (any/none)	ILC1.CD127+.SI	Innate_lymphocyte	3.59087e-08	2.18485e-08	0.0501365
CERAD (C Score)	ILC1.CD127+.SI	Innate_lymphocyte	8.73057e-09	1.90756e-08	0.32359
Infarcts/lacunes	ILC1.CD127+.SI	Innate_lymphocyte	-5.19678e-08	2.30575e-08	0.987897
PD Braak	ILC1.CD127+.SI	Innate_lymphocyte	-2.15459e-08	2.1845e-08	0.838008
PD Braak (any/none)	ILC1.CD127+.SI	Innate_lymphocyte	-2.51985e-08	2.21277e-08	0.872602
TDP-43 (any/none)	ILC1.CD127+.SI	Innate_lymphocyte	3.21476e-08	5.41694e-08	0.276435
Thal Phase	ILC1.CD127+.SI	Innate_lymphocyte	-9.87113e-08	7.26173e-08	0.91298
WMR (any/none)	ILC1.CD127+.SI	Innate_lymphocyte	3.01972e-08	3.52139e-08	0.195574
#N/A	ILC1.CD127+.SI	Innate_lymphocyte	-2.5854e-11	4.18537e-08	0.500246
AD Braak	ILC1.CD127+.Sp	Innate_lymphocyte	-3.49273e-08	1.95009e-08	0.963358
ADNC Score	ILC1.CD127+.Sp	Innate_lymphocyte	-2.17286e-08	5.20259e-08	0.661898
AP (any/none)	ILC1.CD127+.Sp	Innate_lymphocyte	-1.57542e-09	2.10079e-08	0.529889
Arteriolosclerosis	ILC1.CD127+.Sp	Innate_lymphocyte	4.16199e-08	2.85852e-08	0.0726975
Arteriolosclerosis (any/none)	ILC1.CD127+.Sp	Innate_lymphocyte	9.05548e-10	2.62731e-08	0.486252
Atherosclerosis	ILC1.CD127+.Sp	Innate_lymphocyte	-9.20475e-09	2.07032e-08	0.671697
Atherosclerosis (any/none)	ILC1.CD127+.Sp	Innate_lymphocyte	1.04085e-08	2.47051e-08	0.336764
B Score	ILC1.CD127+.Sp	Innate_lymphocyte	-1.59306e-08	1.88264e-08	0.801275
CAA	ILC1.CD127+.Sp	Innate_lymphocyte	1.92971e-08	2.03519e-08	0.171522
CAA (any/none)	ILC1.CD127+.Sp	Innate_lymphocyte	2.85927e-08	2.30946e-08	0.107845
CERAD (C Score)	ILC1.CD127+.Sp	Innate_lymphocyte	2.07799e-08	1.94773e-08	0.143014
Infarcts/lacunes	ILC1.CD127+.Sp	Innate_lymphocyte	-5.4116e-08	1.9788e-08	0.996879
PD Braak	ILC1.CD127+.Sp	Innate_lymphocyte	-5.35941e-10	2.27804e-08	0.509385
PD Braak (any/none)	ILC1.CD127+.Sp	Innate_lymphocyte	4.20878e-09	2.2702e-08	0.426461
TDP-43 (any/none)	ILC1.CD127+.Sp	Innate_lymphocyte	8.06825e-08	5.36755e-08	0.0663996
Thal Phase	ILC1.CD127+.Sp	Innate_lymphocyte	-7.01459e-08	6.77303e-08	0.849821
WMR (any/none)	ILC1.CD127+.Sp	Innate_lymphocyte	6.64211e-09	3.57921e-08	0.426389
#N/A	ILC1.CD127+.Sp	Innate_lymphocyte	-5.31161e-09	4.49307e-08	0.547053
AD Braak	ILC1.CD49b-.Lv	Innate_lymphocyte	-3.52089e-08	1.79093e-08	0.975349
ADNC Score	ILC1.CD49b-.Lv	Innate_lymphocyte	-1.29587e-07	5.05495e-08	0.99482
AP (any/none)	ILC1.CD49b-.Lv	Innate_lymphocyte	-1.72897e-08	1.94708e-08	0.812725
Arteriolosclerosis	ILC1.CD49b-.Lv	Innate_lymphocyte	4.57826e-08	2.73864e-08	0.0472888
Arteriolosclerosis (any/none)	ILC1.CD49b-.Lv	Innate_lymphocyte	1.76582e-09	2.67813e-08	0.473715
Atherosclerosis	ILC1.CD49b-.Lv	Innate_lymphocyte	2.16651e-09	1.88221e-08	0.454181
Atherosclerosis (any/none)	ILC1.CD49b-.Lv	Innate_lymphocyte	1.20751e-08	2.09123e-08	0.281829
B Score	ILC1.CD49b-.Lv	Innate_lymphocyte	-1.61819e-08	1.69064e-08	0.830753
CAA	ILC1.CD49b-.Lv	Innate_lymphocyte	-1.08739e-08	1.95834e-08	0.710642
CAA (any/none)	ILC1.CD49b-.Lv	Innate_lymphocyte	-2.18397e-08	2.21402e-08	0.838039
CERAD (C Score)	ILC1.CD49b-.Lv	Innate_lymphocyte	-1.78917e-08	1.77395e-08	0.843412
Infarcts/lacunes	ILC1.CD49b-.Lv	Innate_lymphocyte	-1.80515e-08	2.18339e-08	0.795815
PD Braak	ILC1.CD49b-.Lv	Innate_lymphocyte	2.57799e-08	2.14449e-08	0.114654
PD Braak (any/none)	ILC1.CD49b-.Lv	Innate_lymphocyte	2.43099e-08	2.09145e-08	0.122548
TDP-43 (any/none)	ILC1.CD49b-.Lv	Innate_lymphocyte	7.79876e-08	5.42439e-08	0.0752567
Thal Phase	ILC1.CD49b-.Lv	Innate_lymphocyte	-7.5967e-08	6.28714e-08	0.886533
WMR (any/none)	ILC1.CD49b-.Lv	Innate_lymphocyte	5.67998e-08	3.45608e-08	0.0501424
#N/A	ILC1.CD49b-.Lv	Innate_lymphocyte	-2.68058e-08	3.81965e-08	0.758594
AD Braak	ILC2.SI	Innate_lymphocyte	-3.10145e-08	1.73815e-08	0.962816
ADNC Score	ILC2.SI	Innate_lymphocyte	-1.75935e-09	5.43659e-08	0.512908
AP (any/none)	ILC2.SI	Innate_lymphocyte	-1.0804e-08	1.99043e-08	0.706366
Arteriolosclerosis	ILC2.SI	Innate_lymphocyte	4.86432e-08	2.56709e-08	0.0290546
Arteriolosclerosis (any/none)	ILC2.SI	Innate_lymphocyte	1.69721e-08	2.33906e-08	0.234044
Atherosclerosis	ILC2.SI	Innate_lymphocyte	-2.46545e-08	2.05816e-08	0.88452
Atherosclerosis (any/none)	ILC2.SI	Innate_lymphocyte	-9.2237e-09	2.26263e-08	0.658236
B Score	ILC2.SI	Innate_lymphocyte	-2.25838e-08	1.46806e-08	0.938018
CAA	ILC2.SI	Innate_lymphocyte	2.62292e-08	2.03193e-08	0.0983777
CAA (any/none)	ILC2.SI	Innate_lymphocyte	1.65627e-08	2.10268e-08	0.215437
CERAD (C Score)	ILC2.SI	Innate_lymphocyte	-2.44823e-08	1.68432e-08	0.926963
Infarcts/lacunes	ILC2.SI	Innate_lymphocyte	-1.94015e-08	2.14391e-08	0.817257
PD Braak	ILC2.SI	Innate_lymphocyte	1.75804e-08	2.14132e-08	0.205821
PD Braak (any/none)	ILC2.SI	Innate_lymphocyte	1.74587e-08	2.11629e-08	0.204694
TDP-43 (any/none)	ILC2.SI	Innate_lymphocyte	4.30813e-08	5.29066e-08	0.207739
Thal Phase	ILC2.SI	Innate_lymphocyte	-8.05134e-08	7.27173e-08	0.865899
WMR (any/none)	ILC2.SI	Innate_lymphocyte	4.38108e-08	3.2668e-08	0.0899457
#N/A	ILC2.SI	Innate_lymphocyte	-4.67949e-08	3.72277e-08	0.895622
AD Braak	ILC3.NKp46-.4-.SI	Innate_lymphocyte	-2.64535e-08	1.51799e-08	0.959304
ADNC Score	ILC3.NKp46-.4-.SI	Innate_lymphocyte	1.19095e-08	5.54962e-08	0.41504
AP (any/none)	ILC3.NKp46-.4-.SI	Innate_lymphocyte	4.18505e-10	1.88878e-08	0.491161
Arteriolosclerosis	ILC3.NKp46-.4-.SI	Innate_lymphocyte	8.19218e-09	2.86256e-08	0.387369
Arteriolosclerosis (any/none)	ILC3.NKp46-.4-.SI	Innate_lymphocyte	1.62227e-08	2.51664e-08	0.259587
Atherosclerosis	ILC3.NKp46-.4-.SI	Innate_lymphocyte	2.9695e-09	2.08941e-08	0.443492
Atherosclerosis (any/none)	ILC3.NKp46-.4-.SI	Innate_lymphocyte	2.44375e-08	2.16171e-08	0.129139
B Score	ILC3.NKp46-.4-.SI	Innate_lymphocyte	-1.43851e-08	1.50917e-08	0.82975
CAA	ILC3.NKp46-.4-.SI	Innate_lymphocyte	1.15016e-08	2.20628e-08	0.301075
CAA (any/none)	ILC3.NKp46-.4-.SI	Innate_lymphocyte	3.06285e-08	2.17563e-08	0.0795946
CERAD (C Score)	ILC3.NKp46-.4-.SI	Innate_lymphocyte	-5.99116e-09	1.70099e-08	0.637662
Infarcts/lacunes	ILC3.NKp46-.4-.SI	Innate_lymphocyte	-1.81181e-08	2.1775e-08	0.797312
PD Braak	ILC3.NKp46-.4-.SI	Innate_lymphocyte	-5.5735e-09	1.90611e-08	0.61501
PD Braak (any/none)	ILC3.NKp46-.4-.SI	Innate_lymphocyte	-1.45382e-08	1.94646e-08	0.772439
TDP-43 (any/none)	ILC3.NKp46-.4-.SI	Innate_lymphocyte	-3.28493e-08	5.10383e-08	0.740089
Thal Phase	ILC3.NKp46-.4-.SI	Innate_lymphocyte	-2.61297e-08	6.54166e-08	0.655214
WMR (any/none)	ILC3.NKp46-.4-.SI	Innate_lymphocyte	4.04052e-08	3.15417e-08	0.100095
#N/A	ILC3.NKp46-.4-.SI	Innate_lymphocyte	7.50677e-09	3.95715e-08	0.424772
AD Braak	ILC3.NKp46-.4+.SI	Innate_lymphocyte	-6.49068e-09	1.54231e-08	0.663064
ADNC Score	ILC3.NKp46-.4+.SI	Innate_lymphocyte	6.15835e-08	5.17017e-08	0.116801
AP (any/none)	ILC3.NKp46-.4+.SI	Innate_lymphocyte	1.24732e-08	1.81463e-08	0.245925
Arteriolosclerosis	ILC3.NKp46-.4+.SI	Innate_lymphocyte	3.64686e-08	2.53209e-08	0.0748971
Arteriolosclerosis (any/none)	ILC3.NKp46-.4+.SI	Innate_lymphocyte	5.04895e-08	2.45433e-08	0.0198353
Atherosclerosis	ILC3.NKp46-.4+.SI	Innate_lymphocyte	1.77173e-08	2.11854e-08	0.201493
Atherosclerosis (any/none)	ILC3.NKp46-.4+.SI	Innate_lymphocyte	1.47526e-08	2.07803e-08	0.238874
B Score	ILC3.NKp46-.4+.SI	Innate_lymphocyte	1.97165e-09	1.71185e-08	0.454153
CAA	ILC3.NKp46-.4+.SI	Innate_lymphocyte	1.23206e-08	2.3266e-08	0.298211
CAA (any/none)	ILC3.NKp46-.4+.SI	Innate_lymphocyte	4.36515e-09	2.17047e-08	0.420304
CERAD (C Score)	ILC3.NKp46-.4+.SI	Innate_lymphocyte	-9.32385e-09	1.62521e-08	0.716916
Infarcts/lacunes	ILC3.NKp46-.4+.SI	Innate_lymphocyte	-3.33745e-08	2.16641e-08	0.938286
PD Braak	ILC3.NKp46-.4+.SI	Innate_lymphocyte	-1.88713e-08	1.86793e-08	0.843819
PD Braak (any/none)	ILC3.NKp46-.4+.SI	Innate_lymphocyte	-1.64625e-08	1.87392e-08	0.810165
TDP-43 (any/none)	ILC3.NKp46-.4+.SI	Innate_lymphocyte	-1.86712e-08	4.67715e-08	0.655127
Thal Phase	ILC3.NKp46-.4+.SI	Innate_lymphocyte	-6.55793e-08	6.52551e-08	0.842544
WMR (any/none)	ILC3.NKp46-.4+.SI	Innate_lymphocyte	3.61489e-08	3.19371e-08	0.128843
#N/A	ILC3.NKp46-.4+.SI	Innate_lymphocyte	6.80204e-09	3.56796e-08	0.424403
AD Braak	ILC3.NKp46+.Rorgthi.SI	Innate_lymphocyte	-2.43937e-08	1.74738e-08	0.918645
ADNC Score	ILC3.NKp46+.Rorgthi.SI	Innate_lymphocyte	-2.13016e-08	5.32755e-08	0.655362
AP (any/none)	ILC3.NKp46+.Rorgthi.SI	Innate_lymphocyte	-1.70907e-08	1.82589e-08	0.825368
Arteriolosclerosis	ILC3.NKp46+.Rorgthi.SI	Innate_lymphocyte	-1.4721e-08	2.71651e-08	0.706058
Arteriolosclerosis (any/none)	ILC3.NKp46+.Rorgthi.SI	Innate_lymphocyte	1.32215e-08	2.77728e-08	0.317016
Atherosclerosis	ILC3.NKp46+.Rorgthi.SI	Innate_lymphocyte	-1.37058e-08	2.13765e-08	0.739291
Atherosclerosis (any/none)	ILC3.NKp46+.Rorgthi.SI	Innate_lymphocyte	1.40507e-08	2.12455e-08	0.254194
B Score	ILC3.NKp46+.Rorgthi.SI	Innate_lymphocyte	-3.42661e-09	1.67272e-08	0.581156
CAA	ILC3.NKp46+.Rorgthi.SI	Innate_lymphocyte	8.35296e-09	2.14651e-08	0.348586
CAA (any/none)	ILC3.NKp46+.Rorgthi.SI	Innate_lymphocyte	1.78555e-08	2.19422e-08	0.207893
CERAD (C Score)	ILC3.NKp46+.Rorgthi.SI	Innate_lymphocyte	-9.73728e-09	1.78231e-08	0.70758
Infarcts/lacunes	ILC3.NKp46+.Rorgthi.SI	Innate_lymphocyte	-2.68363e-08	2.22098e-08	0.886535
PD Braak	ILC3.NKp46+.Rorgthi.SI	Innate_lymphocyte	-2.56376e-08	2.1726e-08	0.881008
PD Braak (any/none)	ILC3.NKp46+.Rorgthi.SI	Innate_lymphocyte	-2.61533e-08	2.12287e-08	0.891022
TDP-43 (any/none)	ILC3.NKp46+.Rorgthi.SI	Innate_lymphocyte	8.88562e-08	5.48161e-08	0.0525102
Thal Phase	ILC3.NKp46+.Rorgthi.SI	Innate_lymphocyte	-7.89014e-08	7.08184e-08	0.86739
WMR (any/none)	ILC3.NKp46+.Rorgthi.SI	Innate_lymphocyte	-1.05035e-08	3.23584e-08	0.627258
#N/A	ILC3.NKp46+.Rorgthi.SI	Innate_lymphocyte	1.492e-08	4.09527e-08	0.357809
AD Braak	NK.49CI-.Sp	Innate_lymphocyte	2.74706e-10	2.00802e-08	0.494542
ADNC Score	NK.49CI-.Sp	Innate_lymphocyte	-3.87619e-08	4.56051e-08	0.802323
AP (any/none)	NK.49CI-.Sp	Innate_lymphocyte	-8.66498e-09	1.82534e-08	0.682502
Arteriolosclerosis	NK.49CI-.Sp	Innate_lymphocyte	3.51796e-08	2.54629e-08	0.0835467
Arteriolosclerosis (any/none)	NK.49CI-.Sp	Innate_lymphocyte	2.17474e-09	2.87762e-08	0.469879
Atherosclerosis	NK.49CI-.Sp	Innate_lymphocyte	3.45489e-08	2.28122e-08	0.0649506
Atherosclerosis (any/none)	NK.49CI-.Sp	Innate_lymphocyte	1.99848e-08	2.47995e-08	0.210163
B Score	NK.49CI-.Sp	Innate_lymphocyte	6.75903e-09	1.9215e-08	0.36251
CAA	NK.49CI-.Sp	Innate_lymphocyte	1.21795e-08	2.13119e-08	0.283835
CAA (any/none)	NK.49CI-.Sp	Innate_lymphocyte	-6.88795e-09	2.17108e-08	0.624477
CERAD (C Score)	NK.49CI-.Sp	Innate_lymphocyte	4.74221e-09	1.71545e-08	0.391104
Infarcts/lacunes	NK.49CI-.Sp	Innate_lymphocyte	-3.04077e-08	2.24385e-08	0.912316
PD Braak	NK.49CI-.Sp	Innate_lymphocyte	-2.95247e-08	1.75297e-08	0.953935
PD Braak (any/none)	NK.49CI-.Sp	Innate_lymphocyte	-2.94801e-08	1.57968e-08	0.968993
TDP-43 (any/none)	NK.49CI-.Sp	Innate_lymphocyte	-5.3e-09	5.12742e-08	0.541164
Thal Phase	NK.49CI-.Sp	Innate_lymphocyte	-9.75703e-08	6.75523e-08	0.925682
WMR (any/none)	NK.49CI-.Sp	Innate_lymphocyte	-3.02492e-08	2.8114e-08	0.859025
#N/A	NK.49CI-.Sp	Innate_lymphocyte	9.11106e-09	4.12122e-08	0.412516
AD Braak	NK.49CI+.Sp	Innate_lymphocyte	1.15602e-08	1.94034e-08	0.27566
ADNC Score	NK.49CI+.Sp	Innate_lymphocyte	-6.8711e-08	5.35239e-08	0.900384
AP (any/none)	NK.49CI+.Sp	Innate_lymphocyte	-9.53344e-09	2.06716e-08	0.677667
Arteriolosclerosis	NK.49CI+.Sp	Innate_lymphocyte	-1.37545e-08	2.564e-08	0.704176
Arteriolosclerosis (any/none)	NK.49CI+.Sp	Innate_lymphocyte	-3.81983e-08	2.99284e-08	0.899079
Atherosclerosis	NK.49CI+.Sp	Innate_lymphocyte	2.52931e-08	2.34857e-08	0.14075
Atherosclerosis (any/none)	NK.49CI+.Sp	Innate_lymphocyte	2.22551e-08	2.40335e-08	0.177221
B Score	NK.49CI+.Sp	Innate_lymphocyte	1.90869e-08	1.88726e-08	0.155924
CAA	NK.49CI+.Sp	Innate_lymphocyte	1.89011e-08	2.32007e-08	0.207629
CAA (any/none)	NK.49CI+.Sp	Innate_lymphocyte	8.96796e-09	2.36654e-08	0.352363
CERAD (C Score)	NK.49CI+.Sp	Innate_lymphocyte	1.67546e-08	1.74797e-08	0.168901
Infarcts/lacunes	NK.49CI+.Sp	Innate_lymphocyte	-1.69242e-08	2.38641e-08	0.760896
PD Braak	NK.49CI+.Sp	Innate_lymphocyte	-9.24913e-09	2.14171e-08	0.667078
PD Braak (any/none)	NK.49CI+.Sp	Innate_lymphocyte	3.34105e-09	2.03897e-08	0.434921
TDP-43 (any/none)	NK.49CI+.Sp	Innate_lymphocyte	-3.98716e-08	5.59366e-08	0.762015
Thal Phase	NK.49CI+.Sp	Innate_lymphocyte	-1.69764e-07	6.8718e-08	0.993253
WMR (any/none)	NK.49CI+.Sp	Innate_lymphocyte	-2.01738e-08	3.40933e-08	0.722982
#N/A	NK.49CI+.Sp	Innate_lymphocyte	3.25296e-08	4.71355e-08	0.245056
AD Braak	NK.49H-.Sp	Innate_lymphocyte	1.23698e-08	1.99812e-08	0.267934
ADNC Score	NK.49H-.Sp	Innate_lymphocyte	-1.41377e-07	5.07063e-08	0.99735
AP (any/none)	NK.49H-.Sp	Innate_lymphocyte	1.74737e-08	1.94386e-08	0.184348
Arteriolosclerosis	NK.49H-.Sp	Innate_lymphocyte	-4.4434e-09	2.64324e-08	0.566749
Arteriolosclerosis (any/none)	NK.49H-.Sp	Innate_lymphocyte	-2.71058e-08	2.75727e-08	0.837213
Atherosclerosis	NK.49H-.Sp	Innate_lymphocyte	6.10843e-08	2.51282e-08	0.00753059
Atherosclerosis (any/none)	NK.49H-.Sp	Innate_lymphocyte	5.1319e-08	2.54271e-08	0.0217811
B Score	NK.49H-.Sp	Innate_lymphocyte	4.32883e-09	1.89468e-08	0.409639
CAA	NK.49H-.Sp	Innate_lymphocyte	7.22583e-09	2.60194e-08	0.390618
CAA (any/none)	NK.49H-.Sp	Innate_lymphocyte	2.60455e-08	2.38662e-08	0.137568
CERAD (C Score)	NK.49H-.Sp	Innate_lymphocyte	3.64462e-08	1.80753e-08	0.0218815
Infarcts/lacunes	NK.49H-.Sp	Innate_lymphocyte	-2.76137e-08	2.39616e-08	0.875425
PD Braak	NK.49H-.Sp	Innate_lymphocyte	-4.42221e-08	2.00172e-08	0.98642
PD Braak (any/none)	NK.49H-.Sp	Innate_lymphocyte	-3.63598e-08	1.90584e-08	0.971792
TDP-43 (any/none)	NK.49H-.Sp	Innate_lymphocyte	-7.40794e-08	6.12364e-08	0.886808
Thal Phase	NK.49H-.Sp	Innate_lymphocyte	-1.40639e-07	6.62044e-08	0.983178
WMR (any/none)	NK.49H-.Sp	Innate_lymphocyte	-1.06259e-08	3.27865e-08	0.627066
#N/A	NK.49H-.Sp	Innate_lymphocyte	-1.8539e-08	4.49043e-08	0.660144
AD Braak	NK.49H+.Sp	Innate_lymphocyte	2.0644e-08	2.00644e-08	0.151767
ADNC Score	NK.49H+.Sp	Innate_lymphocyte	-1.562e-07	5.34586e-08	0.99826
AP (any/none)	NK.49H+.Sp	Innate_lymphocyte	-2.20823e-08	2.04747e-08	0.859598
Arteriolosclerosis	NK.49H+.Sp	Innate_lymphocyte	-5.70891e-09	2.72011e-08	0.583119
Arteriolosclerosis (any/none)	NK.49H+.Sp	Innate_lymphocyte	-1.67861e-08	3.00437e-08	0.711825
Atherosclerosis	NK.49H+.Sp	Innate_lymphocyte	3.85135e-08	2.56718e-08	0.066778
Atherosclerosis (any/none)	NK.49H+.Sp	Innate_lymphocyte	2.68396e-09	2.42504e-08	0.455936
B Score	NK.49H+.Sp	Innate_lymphocyte	5.28998e-09	2.04743e-08	0.39806
CAA	NK.49H+.Sp	Innate_lymphocyte	-1.57638e-08	2.50938e-08	0.735061
CAA (any/none)	NK.49H+.Sp	Innate_lymphocyte	9.7739e-09	2.4728e-08	0.346327
CERAD (C Score)	NK.49H+.Sp	Innate_lymphocyte	1.53111e-08	1.79924e-08	0.197391
Infarcts/lacunes	NK.49H+.Sp	Innate_lymphocyte	-2.03775e-08	2.44465e-08	0.797734
PD Braak	NK.49H+.Sp	Innate_lymphocyte	-2.13974e-08	2.01783e-08	0.855523
PD Braak (any/none)	NK.49H+.Sp	Innate_lymphocyte	-1.02784e-08	1.93451e-08	0.702401
TDP-43 (any/none)	NK.49H+.Sp	Innate_lymphocyte	2.1043e-08	6.74651e-08	0.377555
Thal Phase	NK.49H+.Sp	Innate_lymphocyte	-1.35967e-07	7.00174e-08	0.973926
WMR (any/none)	NK.49H+.Sp	Innate_lymphocyte	-1.17988e-08	3.48218e-08	0.632632
#N/A	NK.49H+.Sp	Innate_lymphocyte	-2.0408e-08	4.47381e-08	0.675865
AD Braak	NK.b2m-.Sp	Innate_lymphocyte	4.33304e-10	2.08664e-08	0.491716
ADNC Score	NK.b2m-.Sp	Innate_lymphocyte	-8.94348e-08	5.13825e-08	0.95912
AP (any/none)	NK.b2m-.Sp	Innate_lymphocyte	-9.67512e-09	1.98651e-08	0.686885
Arteriolosclerosis	NK.b2m-.Sp	Innate_lymphocyte	4.94713e-09	2.65937e-08	0.426212
Arteriolosclerosis (any/none)	NK.b2m-.Sp	Innate_lymphocyte	-6.51934e-10	2.99002e-08	0.508698
Atherosclerosis	NK.b2m-.Sp	Innate_lymphocyte	5.88478e-08	2.38652e-08	0.00683455
Atherosclerosis (any/none)	NK.b2m-.Sp	Innate_lymphocyte	5.54056e-08	2.44378e-08	0.0116887
B Score	NK.b2m-.Sp	Innate_lymphocyte	8.93111e-09	1.93739e-08	0.322404
CAA	NK.b2m-.Sp	Innate_lymphocyte	-7.20796e-09	2.45221e-08	0.615597
CAA (any/none)	NK.b2m-.Sp	Innate_lymphocyte	-1.43901e-08	2.39701e-08	0.725859
CERAD (C Score)	NK.b2m-.Sp	Innate_lymphocyte	1.09992e-08	1.8433e-08	0.27535
Infarcts/lacunes	NK.b2m-.Sp	Innate_lymphocyte	-3.61642e-08	2.50418e-08	0.925652
PD Braak	NK.b2m-.Sp	Innate_lymphocyte	-4.37943e-08	1.77591e-08	0.993169
PD Braak (any/none)	NK.b2m-.Sp	Innate_lymphocyte	-2.89814e-08	1.6107e-08	0.964014
TDP-43 (any/none)	NK.b2m-.Sp	Innate_lymphocyte	-2.99277e-08	5.79615e-08	0.697191
Thal Phase	NK.b2m-.Sp	Innate_lymphocyte	-1.61583e-07	6.76828e-08	0.991515
WMR (any/none)	NK.b2m-.Sp	Innate_lymphocyte	-3.92707e-08	3.12321e-08	0.895692
#N/A	NK.b2m-.Sp	Innate_lymphocyte	-1.76305e-08	4.60617e-08	0.649051
AD Braak	NK.CD127-.SI	Innate_lymphocyte	-1.27131e-08	2.00241e-08	0.737249
ADNC Score	NK.CD127-.SI	Innate_lymphocyte	3.34747e-08	5.89947e-08	0.285214
AP (any/none)	NK.CD127-.SI	Innate_lymphocyte	-6.86571e-09	2.06267e-08	0.630378
Arteriolosclerosis	NK.CD127-.SI	Innate_lymphocyte	5.9408e-08	2.60059e-08	0.0111738
Arteriolosclerosis (any/none)	NK.CD127-.SI	Innate_lymphocyte	4.38888e-08	2.99659e-08	0.0715114
Atherosclerosis	NK.CD127-.SI	Innate_lymphocyte	-3.20546e-08	2.04952e-08	0.941092
Atherosclerosis (any/none)	NK.CD127-.SI	Innate_lymphocyte	6.90986e-09	2.22219e-08	0.37792
B Score	NK.CD127-.SI	Innate_lymphocyte	1.03879e-08	1.91182e-08	0.293443
CAA	NK.CD127-.SI	Innate_lymphocyte	1.62042e-08	2.21739e-08	0.232458
CAA (any/none)	NK.CD127-.SI	Innate_lymphocyte	5.64825e-09	2.16085e-08	0.396896
CERAD (C Score)	NK.CD127-.SI	Innate_lymphocyte	2.04455e-08	1.86555e-08	0.13655
Infarcts/lacunes	NK.CD127-.SI	Innate_lymphocyte	-4.27383e-08	2.20055e-08	0.973941
PD Braak	NK.CD127-.SI	Innate_lymphocyte	1.77203e-08	2.31169e-08	0.221674
PD Braak (any/none)	NK.CD127-.SI	Innate_lymphocyte	1.69742e-08	2.22808e-08	0.223081
TDP-43 (any/none)	NK.CD127-.SI	Innate_lymphocyte	9.85119e-08	5.79707e-08	0.0446277
Thal Phase	NK.CD127-.SI	Innate_lymphocyte	-9.1463e-08	7.45365e-08	0.890105
WMR (any/none)	NK.CD127-.SI	Innate_lymphocyte	2.53052e-08	3.59952e-08	0.241023
#N/A	NK.CD127-.SI	Innate_lymphocyte	1.0194e-08	4.27439e-08	0.40575
AD Braak	NK.CD127-.Sp	Innate_lymphocyte	-2.37932e-08	1.71143e-08	0.917773
ADNC Score	NK.CD127-.Sp	Innate_lymphocyte	-1.48893e-07	4.98606e-08	0.998588
AP (any/none)	NK.CD127-.Sp	Innate_lymphocyte	-2.89387e-08	1.99097e-08	0.926957
Arteriolosclerosis	NK.CD127-.Sp	Innate_lymphocyte	4.10401e-08	2.64026e-08	0.0600451
Arteriolosclerosis (any/none)	NK.CD127-.Sp	Innate_lymphocyte	1.01614e-08	2.70607e-08	0.353643
Atherosclerosis	NK.CD127-.Sp	Innate_lymphocyte	1.40949e-09	2.08543e-08	0.473057
Atherosclerosis (any/none)	NK.CD127-.Sp	Innate_lymphocyte	2.5511e-08	2.15236e-08	0.117958
B Score	NK.CD127-.Sp	Innate_lymphocyte	-1.96797e-08	1.75845e-08	0.868462
CAA	NK.CD127-.Sp	Innate_lymphocyte	-3.31664e-08	1.87935e-08	0.961199
CAA (any/none)	NK.CD127-.Sp	Innate_lymphocyte	-1.68031e-08	2.0724e-08	0.791261
CERAD (C Score)	NK.CD127-.Sp	Innate_lymphocyte	-1.49268e-08	1.68065e-08	0.812773
Infarcts/lacunes	NK.CD127-.Sp	Innate_lymphocyte	-2.10423e-08	2.37402e-08	0.812288
PD Braak	NK.CD127-.Sp	Innate_lymphocyte	7.44475e-10	2.23769e-08	0.48673
PD Braak (any/none)	NK.CD127-.Sp	Innate_lymphocyte	8.01573e-10	2.21318e-08	0.485554
TDP-43 (any/none)	NK.CD127-.Sp	Innate_lymphocyte	1.54288e-08	5.25926e-08	0.384622
Thal Phase	NK.CD127-.Sp	Innate_lymphocyte	-1.66458e-07	6.0024e-08	0.997224
WMR (any/none)	NK.CD127-.Sp	Innate_lymphocyte	3.70381e-08	3.42039e-08	0.139435
#N/A	NK.CD127-.Sp	Innate_lymphocyte	-5.78971e-08	4.04418e-08	0.923873
AD Braak	NK.CD49b+.Lv	Innate_lymphocyte	-3.32915e-08	1.85609e-08	0.963564
ADNC Score	NK.CD49b+.Lv	Innate_lymphocyte	-8.6324e-08	5.47186e-08	0.942671
AP (any/none)	NK.CD49b+.Lv	Innate_lymphocyte	-4.58719e-08	1.95824e-08	0.990423
Arteriolosclerosis	NK.CD49b+.Lv	Innate_lymphocyte	4.53834e-08	2.78273e-08	0.0514565
Arteriolosclerosis (any/none)	NK.CD49b+.Lv	Innate_lymphocyte	1.97318e-09	2.96696e-08	0.473488
Atherosclerosis	NK.CD49b+.Lv	Innate_lymphocyte	-8.75486e-09	2.15384e-08	0.657804
Atherosclerosis (any/none)	NK.CD49b+.Lv	Innate_lymphocyte	-9.71452e-10	2.05025e-08	0.518896
B Score	NK.CD49b+.Lv	Innate_lymphocyte	-2.71987e-08	1.80149e-08	0.934451
CAA	NK.CD49b+.Lv	Innate_lymphocyte	-7.71345e-09	1.81877e-08	0.664254
CAA (any/none)	NK.CD49b+.Lv	Innate_lymphocyte	-5.14485e-09	2.08389e-08	0.597502
CERAD (C Score)	NK.CD49b+.Lv	Innate_lymphocyte	-1.56178e-08	1.91727e-08	0.792345
Infarcts/lacunes	NK.CD49b+.Lv	Innate_lymphocyte	-1.80566e-08	2.5071e-08	0.764305
PD Braak	NK.CD49b+.Lv	Innate_lymphocyte	7.98214e-09	2.30493e-08	0.364556
PD Braak (any/none)	NK.CD49b+.Lv	Innate_lymphocyte	1.29782e-08	2.19496e-08	0.277169
TDP-43 (any/none)	NK.CD49b+.Lv	Innate_lymphocyte	5.20799e-08	5.43285e-08	0.168877
Thal Phase	NK.CD49b+.Lv	Innate_lymphocyte	-9.57172e-08	6.74176e-08	0.922162
WMR (any/none)	NK.CD49b+.Lv	Innate_lymphocyte	6.53033e-08	3.61919e-08	0.0355872
#N/A	NK.CD49b+.Lv	Innate_lymphocyte	-6.55679e-08	4.0719e-08	0.946329
AD Braak	NK.DAP10-.Sp	Innate_lymphocyte	8.39423e-10	2.10847e-08	0.484122
ADNC Score	NK.DAP10-.Sp	Innate_lymphocyte	-1.62521e-07	5.20546e-08	0.999102
AP (any/none)	NK.DAP10-.Sp	Innate_lymphocyte	-2.32383e-08	1.90814e-08	0.888359
Arteriolosclerosis	NK.DAP10-.Sp	Innate_lymphocyte	5.15115e-08	2.96038e-08	0.040927
Arteriolosclerosis (any/none)	NK.DAP10-.Sp	Innate_lymphocyte	3.24414e-08	3.09884e-08	0.147576
Atherosclerosis	NK.DAP10-.Sp	Innate_lymphocyte	-1.45242e-09	2.54009e-08	0.522799
Atherosclerosis (any/none)	NK.DAP10-.Sp	Innate_lymphocyte	1.36919e-09	2.42309e-08	0.477469
B Score	NK.DAP10-.Sp	Innate_lymphocyte	2.18552e-09	1.8562e-08	0.453136
CAA	NK.DAP10-.Sp	Innate_lymphocyte	1.84329e-08	2.51108e-08	0.231456
CAA (any/none)	NK.DAP10-.Sp	Innate_lymphocyte	-5.14642e-09	2.31146e-08	0.588095
CERAD (C Score)	NK.DAP10-.Sp	Innate_lymphocyte	1.83266e-08	1.98156e-08	0.17752
Infarcts/lacunes	NK.DAP10-.Sp	Innate_lymphocyte	-5.05904e-08	2.35585e-08	0.984121
PD Braak	NK.DAP10-.Sp	Innate_lymphocyte	-2.9116e-08	2.00808e-08	0.926463
PD Braak (any/none)	NK.DAP10-.Sp	Innate_lymphocyte	-2.014e-08	1.94129e-08	0.850238
TDP-43 (any/none)	NK.DAP10-.Sp	Innate_lymphocyte	2.11623e-09	6.09042e-08	0.486141
Thal Phase	NK.DAP10-.Sp	Innate_lymphocyte	-2.05641e-07	6.85799e-08	0.998644
WMR (any/none)	NK.DAP10-.Sp	Innate_lymphocyte	2.26848e-08	3.47961e-08	0.257222
#N/A	NK.DAP10-.Sp	Innate_lymphocyte	1.46481e-08	4.63605e-08	0.376016
AD Braak	NK.DAP12-.Sp	Innate_lymphocyte	-8.76499e-09	1.98906e-08	0.67027
ADNC Score	NK.DAP12-.Sp	Innate_lymphocyte	-1.15726e-07	5.35811e-08	0.984607
AP (any/none)	NK.DAP12-.Sp	Innate_lymphocyte	9.32308e-09	1.9655e-08	0.31763
Arteriolosclerosis	NK.DAP12-.Sp	Innate_lymphocyte	1.41789e-09	2.58179e-08	0.478102
Arteriolosclerosis (any/none)	NK.DAP12-.Sp	Innate_lymphocyte	-1.424e-08	2.57398e-08	0.709947
Atherosclerosis	NK.DAP12-.Sp	Innate_lymphocyte	2.7987e-08	2.39513e-08	0.121303
Atherosclerosis (any/none)	NK.DAP12-.Sp	Innate_lymphocyte	5.55999e-09	2.36185e-08	0.406946
B Score	NK.DAP12-.Sp	Innate_lymphocyte	1.02166e-08	1.84303e-08	0.289674
CAA	NK.DAP12-.Sp	Innate_lymphocyte	-2.60664e-09	2.18766e-08	0.547423
CAA (any/none)	NK.DAP12-.Sp	Innate_lymphocyte	1.87196e-09	2.28359e-08	0.467334
CERAD (C Score)	NK.DAP12-.Sp	Innate_lymphocyte	2.08877e-08	1.75161e-08	0.116536
Infarcts/lacunes	NK.DAP12-.Sp	Innate_lymphocyte	-1.90484e-08	2.30494e-08	0.795716
PD Braak	NK.DAP12-.Sp	Innate_lymphocyte	-4.78358e-08	1.81955e-08	0.995718
PD Braak (any/none)	NK.DAP12-.Sp	Innate_lymphocyte	-4.06832e-08	1.83397e-08	0.986733
TDP-43 (any/none)	NK.DAP12-.Sp	Innate_lymphocyte	-9.21688e-08	5.64199e-08	0.948831
Thal Phase	NK.DAP12-.Sp	Innate_lymphocyte	-1.74093e-07	6.93846e-08	0.993948
WMR (any/none)	NK.DAP12-.Sp	Innate_lymphocyte	-5.57653e-08	3.31039e-08	0.953963
#N/A	NK.DAP12-.Sp	Innate_lymphocyte	-2.49596e-08	4.30914e-08	0.718782
AD Braak	NK.H+.MCMV1.Sp	Innate_lymphocyte	3.55297e-09	2.00846e-08	0.429793
ADNC Score	NK.H+.MCMV1.Sp	Innate_lymphocyte	-2.45182e-08	6.96317e-08	0.637623
AP (any/none)	NK.H+.MCMV1.Sp	Innate_lymphocyte	9.08533e-09	2.44226e-08	0.354945
Arteriolosclerosis	NK.H+.MCMV1.Sp	Innate_lymphocyte	-1.80821e-08	2.92321e-08	0.731901
Arteriolosclerosis (any/none)	NK.H+.MCMV1.Sp	Innate_lymphocyte	-2.1445e-08	3.13766e-08	0.752845
Atherosclerosis	NK.H+.MCMV1.Sp	Innate_lymphocyte	3.09971e-08	2.54549e-08	0.111664
Atherosclerosis (any/none)	NK.H+.MCMV1.Sp	Innate_lymphocyte	1.89574e-08	2.53832e-08	0.227577
B Score	NK.H+.MCMV1.Sp	Innate_lymphocyte	4.83038e-09	2.02473e-08	0.40572
CAA	NK.H+.MCMV1.Sp	Innate_lymphocyte	4.9754e-08	3.01422e-08	0.0494056
CAA (any/none)	NK.H+.MCMV1.Sp	Innate_lymphocyte	1.43686e-08	2.81611e-08	0.304946
CERAD (C Score)	NK.H+.MCMV1.Sp	Innate_lymphocyte	2.71105e-08	2.45378e-08	0.134613
Infarcts/lacunes	NK.H+.MCMV1.Sp	Innate_lymphocyte	-8.57734e-09	2.52848e-08	0.632781
PD Braak	NK.H+.MCMV1.Sp	Innate_lymphocyte	-4.53837e-08	2.11648e-08	0.983996
PD Braak (any/none)	NK.H+.MCMV1.Sp	Innate_lymphocyte	-4.4659e-08	2.03122e-08	0.986048
TDP-43 (any/none)	NK.H+.MCMV1.Sp	Innate_lymphocyte	-7.97004e-08	5.53556e-08	0.925037
Thal Phase	NK.H+.MCMV1.Sp	Innate_lymphocyte	-2.19982e-08	7.46207e-08	0.615927
WMR (any/none)	NK.H+.MCMV1.Sp	Innate_lymphocyte	4.77886e-08	3.60597e-08	0.0925415
#N/A	NK.H+.MCMV1.Sp	Innate_lymphocyte	-4.15669e-08	4.45623e-08	0.824534
AD Braak	NK.H+.MCMV7.Sp	Innate_lymphocyte	5.60506e-09	1.99059e-08	0.389134
ADNC Score	NK.H+.MCMV7.Sp	Innate_lymphocyte	-7.56496e-08	6.47333e-08	0.878725
AP (any/none)	NK.H+.MCMV7.Sp	Innate_lymphocyte	-1.76193e-08	1.97935e-08	0.813309
Arteriolosclerosis	NK.H+.MCMV7.Sp	Innate_lymphocyte	4.33246e-08	2.45242e-08	0.0386472
Arteriolosclerosis (any/none)	NK.H+.MCMV7.Sp	Innate_lymphocyte	-2.87144e-08	2.8578e-08	0.842497
Atherosclerosis	NK.H+.MCMV7.Sp	Innate_lymphocyte	6.63154e-08	2.35067e-08	0.00239271
Atherosclerosis (any/none)	NK.H+.MCMV7.Sp	Innate_lymphocyte	3.20068e-08	2.29585e-08	0.0816413
B Score	NK.H+.MCMV7.Sp	Innate_lymphocyte	1.81922e-08	1.90369e-08	0.16963
CAA	NK.H+.MCMV7.Sp	Innate_lymphocyte	1.1747e-08	2.52217e-08	0.320698
CAA (any/none)	NK.H+.MCMV7.Sp	Innate_lymphocyte	6.33416e-09	2.40696e-08	0.396214
CERAD (C Score)	NK.H+.MCMV7.Sp	Innate_lymphocyte	1.81476e-08	1.87147e-08	0.166098
Infarcts/lacunes	NK.H+.MCMV7.Sp	Innate_lymphocyte	1.35268e-08	2.29957e-08	0.278188
PD Braak	NK.H+.MCMV7.Sp	Innate_lymphocyte	-2.47385e-08	1.88285e-08	0.905558
PD Braak (any/none)	NK.H+.MCMV7.Sp	Innate_lymphocyte	-1.9742e-08	1.75454e-08	0.869746
TDP-43 (any/none)	NK.H+.MCMV7.Sp	Innate_lymphocyte	-7.15987e-08	5.259e-08	0.913314
Thal Phase	NK.H+.MCMV7.Sp	Innate_lymphocyte	-1.44634e-07	7.41412e-08	0.974459
WMR (any/none)	NK.H+.MCMV7.Sp	Innate_lymphocyte	-2.99907e-08	3.30075e-08	0.81822
#N/A	NK.H+.MCMV7.Sp	Innate_lymphocyte	-6.60022e-08	4.42053e-08	0.932293
AD Braak	NK.MCMV1.Sp	Innate_lymphocyte	8.24223e-09	1.87744e-08	0.330325
ADNC Score	NK.MCMV1.Sp	Innate_lymphocyte	-8.67679e-08	5.77743e-08	0.933431
AP (any/none)	NK.MCMV1.Sp	Innate_lymphocyte	1.08148e-08	2.18046e-08	0.309952
Arteriolosclerosis	NK.MCMV1.Sp	Innate_lymphocyte	3.14024e-08	2.85714e-08	0.135865
Arteriolosclerosis (any/none)	NK.MCMV1.Sp	Innate_lymphocyte	2.39255e-08	3.21482e-08	0.22837
Atherosclerosis	NK.MCMV1.Sp	Innate_lymphocyte	1.69943e-09	2.6293e-08	0.474233
Atherosclerosis (any/none)	NK.MCMV1.Sp	Innate_lymphocyte	2.31674e-08	2.74542e-08	0.199375
B Score	NK.MCMV1.Sp	Innate_lymphocyte	1.69187e-09	1.82806e-08	0.463131
CAA	NK.MCMV1.Sp	Innate_lymphocyte	8.33183e-09	2.54144e-08	0.371517
CAA (any/none)	NK.MCMV1.Sp	Innate_lymphocyte	-8.49627e-09	2.4851e-08	0.633782
CERAD (C Score)	NK.MCMV1.Sp	Innate_lymphocyte	2.9588e-08	2.1759e-08	0.086946
Infarcts/lacunes	NK.MCMV1.Sp	Innate_lymphocyte	6.62475e-09	2.38865e-08	0.390758
PD Braak	NK.MCMV1.Sp	Innate_lymphocyte	-4.84927e-08	1.92201e-08	0.994182
PD Braak (any/none)	NK.MCMV1.Sp	Innate_lymphocyte	-3.89106e-08	1.81518e-08	0.983969
TDP-43 (any/none)	NK.MCMV1.Sp	Innate_lymphocyte	-7.12253e-08	5.25168e-08	0.912488
Thal Phase	NK.MCMV1.Sp	Innate_lymphocyte	-1.58037e-07	7.83293e-08	0.978183
WMR (any/none)	NK.MCMV1.Sp	Innate_lymphocyte	4.04076e-08	3.36803e-08	0.11512
#N/A	NK.MCMV1.Sp	Innate_lymphocyte	-3.61923e-09	4.43438e-08	0.532525
AD Braak	NK.MCMV7.Sp	Innate_lymphocyte	-9.18839e-09	1.8343e-08	0.691787
ADNC Score	NK.MCMV7.Sp	Innate_lymphocyte	-6.74091e-08	5.67589e-08	0.882513
AP (any/none)	NK.MCMV7.Sp	Innate_lymphocyte	-1.28964e-08	2.04103e-08	0.736259
Arteriolosclerosis	NK.MCMV7.Sp	Innate_lymphocyte	1.74735e-08	2.63788e-08	0.253855
Arteriolosclerosis (any/none)	NK.MCMV7.Sp	Innate_lymphocyte	1.38532e-08	3.03644e-08	0.324111
Atherosclerosis	NK.MCMV7.Sp	Innate_lymphocyte	2.67003e-08	2.38954e-08	0.131915
Atherosclerosis (any/none)	NK.MCMV7.Sp	Innate_lymphocyte	-4.56941e-09	2.5991e-08	0.569777
B Score	NK.MCMV7.Sp	Innate_lymphocyte	-3.19141e-09	1.73351e-08	0.573033
CAA	NK.MCMV7.Sp	Innate_lymphocyte	3.99154e-10	2.37082e-08	0.493284
CAA (any/none)	NK.MCMV7.Sp	Innate_lymphocyte	1.79078e-08	2.25351e-08	0.213405
CERAD (C Score)	NK.MCMV7.Sp	Innate_lymphocyte	1.53806e-08	1.89807e-08	0.208875
Infarcts/lacunes	NK.MCMV7.Sp	Innate_lymphocyte	-1.56695e-08	2.4066e-08	0.742511
PD Braak	NK.MCMV7.Sp	Innate_lymphocyte	-2.22773e-08	1.90619e-08	0.878734
PD Braak (any/none)	NK.MCMV7.Sp	Innate_lymphocyte	-1.7058e-08	1.77376e-08	0.831896
TDP-43 (any/none)	NK.MCMV7.Sp	Innate_lymphocyte	-2.67041e-08	5.51184e-08	0.685979
Thal Phase	NK.MCMV7.Sp	Innate_lymphocyte	-8.67139e-08	7.26181e-08	0.883782
WMR (any/none)	NK.MCMV7.Sp	Innate_lymphocyte	-1.35881e-08	3.23924e-08	0.66257
#N/A	NK.MCMV7.Sp	Innate_lymphocyte	3.12835e-08	4.20272e-08	0.228328
AD Braak	NK.Sp	Innate_lymphocyte	2.54326e-09	1.93566e-08	0.447733
ADNC Score	NK.Sp	Innate_lymphocyte	-7.86062e-08	6.01149e-08	0.904495
AP (any/none)	NK.Sp	Innate_lymphocyte	-6.16306e-09	2.09162e-08	0.615871
Arteriolosclerosis	NK.Sp	Innate_lymphocyte	-1.29691e-08	2.71128e-08	0.683796
Arteriolosclerosis (any/none)	NK.Sp	Innate_lymphocyte	-1.60272e-08	2.84617e-08	0.713321
Atherosclerosis	NK.Sp	Innate_lymphocyte	2.90521e-08	2.37059e-08	0.110189
Atherosclerosis (any/none)	NK.Sp	Innate_lymphocyte	4.6516e-09	2.71976e-08	0.4321
B Score	NK.Sp	Innate_lymphocyte	3.22252e-09	1.8277e-08	0.430023
CAA	NK.Sp	Innate_lymphocyte	2.81397e-08	2.45751e-08	0.126094
CAA (any/none)	NK.Sp	Innate_lymphocyte	-6.95063e-09	2.36672e-08	0.6155
CERAD (C Score)	NK.Sp	Innate_lymphocyte	5.60991e-09	1.83428e-08	0.379864
Infarcts/lacunes	NK.Sp	Innate_lymphocyte	-1.6789e-08	2.49938e-08	0.74912
PD Braak	NK.Sp	Innate_lymphocyte	-1.0831e-08	2.05776e-08	0.700677
PD Braak (any/none)	NK.Sp	Innate_lymphocyte	-1.4301e-08	2.05244e-08	0.757031
TDP-43 (any/none)	NK.Sp	Innate_lymphocyte	-3.40992e-08	5.33656e-08	0.73858
Thal Phase	NK.Sp	Innate_lymphocyte	-1.04175e-07	7.6458e-08	0.913483
WMR (any/none)	NK.Sp	Innate_lymphocyte	-1.91878e-09	3.36685e-08	0.522724
#N/A	NK.Sp	Innate_lymphocyte	5.85949e-08	4.85421e-08	0.113698
AD Braak	B.FrE.BM	Myeloid	4.70314e-08	2.05865e-08	0.0111689
ADNC Score	B.FrE.BM	Myeloid	-6.65719e-08	5.41101e-08	0.890708
AP (any/none)	B.FrE.BM	Myeloid	3.07887e-09	2.23975e-08	0.445332
Arteriolosclerosis	B.FrE.BM	Myeloid	-2.50527e-08	2.67199e-08	0.825777
Arteriolosclerosis (any/none)	B.FrE.BM	Myeloid	1.7505e-08	3.18225e-08	0.291131
Atherosclerosis	B.FrE.BM	Myeloid	3.87677e-08	2.31254e-08	0.046829
Atherosclerosis (any/none)	B.FrE.BM	Myeloid	8.33216e-09	2.23007e-08	0.354341
B Score	B.FrE.BM	Myeloid	5.26739e-08	2.06429e-08	0.00536035
CAA	B.FrE.BM	Myeloid	-4.81055e-08	2.0612e-08	0.990198
CAA (any/none)	B.FrE.BM	Myeloid	-4.04358e-08	2.0141e-08	0.977659
CERAD (C Score)	B.FrE.BM	Myeloid	3.64206e-08	2.23012e-08	0.0512214
Infarcts/lacunes	B.FrE.BM	Myeloid	-2.39102e-08	2.28245e-08	0.852581
PD Braak	B.FrE.BM	Myeloid	-6.09712e-10	2.13014e-08	0.511417
PD Braak (any/none)	B.FrE.BM	Myeloid	-1.04422e-08	2.05866e-08	0.694003
TDP-43 (any/none)	B.FrE.BM	Myeloid	-7.03183e-08	5.60684e-08	0.895107
Thal Phase	B.FrE.BM	Myeloid	-8.37588e-08	7.80468e-08	0.858407
WMR (any/none)	B.FrE.BM	Myeloid	-2.64296e-08	3.38881e-08	0.782278
#N/A	B.FrE.BM	Myeloid	5.54543e-08	4.47721e-08	0.107748
AD Braak	B.FrE.FL	Myeloid	1.08534e-08	1.90616e-08	0.284548
ADNC Score	B.FrE.FL	Myeloid	-8.66554e-08	5.49364e-08	0.942646
AP (any/none)	B.FrE.FL	Myeloid	2.29422e-09	2.19236e-08	0.458328
Arteriolosclerosis	B.FrE.FL	Myeloid	-1.96933e-08	2.62865e-08	0.773125
Arteriolosclerosis (any/none)	B.FrE.FL	Myeloid	3.45106e-08	3.17501e-08	0.138531
Atherosclerosis	B.FrE.FL	Myeloid	1.59807e-08	2.52252e-08	0.263197
Atherosclerosis (any/none)	B.FrE.FL	Myeloid	-9.54404e-09	2.55243e-08	0.645768
B Score	B.FrE.FL	Myeloid	2.26609e-08	1.92413e-08	0.119454
CAA	B.FrE.FL	Myeloid	6.16559e-09	2.46639e-08	0.4013
CAA (any/none)	B.FrE.FL	Myeloid	7.37555e-09	2.23532e-08	0.370717
CERAD (C Score)	B.FrE.FL	Myeloid	6.70888e-09	2.17907e-08	0.379087
Infarcts/lacunes	B.FrE.FL	Myeloid	-5.20999e-08	2.17663e-08	0.991658
PD Braak	B.FrE.FL	Myeloid	-1.60489e-08	2.12175e-08	0.775296
PD Braak (any/none)	B.FrE.FL	Myeloid	-2.39652e-08	2.05099e-08	0.87869
TDP-43 (any/none)	B.FrE.FL	Myeloid	-1.2339e-07	5.28565e-08	0.990213
Thal Phase	B.FrE.FL	Myeloid	-3.57859e-08	7.30325e-08	0.687933
WMR (any/none)	B.FrE.FL	Myeloid	-4.07058e-09	3.58198e-08	0.545239
#N/A	B.FrE.FL	Myeloid	1.30443e-08	4.21169e-08	0.378388
AD Braak	DC.103+11b-.Lu	Myeloid	1.32017e-08	1.72845e-08	0.222496
ADNC Score	DC.103+11b-.Lu	Myeloid	-3.42172e-08	6.1615e-08	0.710669
AP (any/none)	DC.103+11b-.Lu	Myeloid	4.82189e-09	2.17623e-08	0.412324
Arteriolosclerosis	DC.103+11b-.Lu	Myeloid	-1.29744e-09	2.82384e-08	0.518323
Arteriolosclerosis (any/none)	DC.103+11b-.Lu	Myeloid	3.33296e-08	2.81517e-08	0.118221
Atherosclerosis	DC.103+11b-.Lu	Myeloid	-1.55243e-08	2.36409e-08	0.744304
Atherosclerosis (any/none)	DC.103+11b-.Lu	Myeloid	-3.64078e-09	2.11933e-08	0.568198
B Score	DC.103+11b-.Lu	Myeloid	1.67364e-08	1.84804e-08	0.182566
CAA	DC.103+11b-.Lu	Myeloid	-1.83311e-08	2.38979e-08	0.778477
CAA (any/none)	DC.103+11b-.Lu	Myeloid	-2.17289e-08	2.45701e-08	0.81175
CERAD (C Score)	DC.103+11b-.Lu	Myeloid	2.12555e-08	1.88663e-08	0.129949
Infarcts/lacunes	DC.103+11b-.Lu	Myeloid	9.40819e-09	2.49067e-08	0.352813
PD Braak	DC.103+11b-.Lu	Myeloid	4.71928e-09	2.02624e-08	0.407916
PD Braak (any/none)	DC.103+11b-.Lu	Myeloid	1.29128e-08	1.92464e-08	0.251136
TDP-43 (any/none)	DC.103+11b-.Lu	Myeloid	-2.0888e-08	5.12765e-08	0.658128
Thal Phase	DC.103+11b-.Lu	Myeloid	-5.51405e-08	7.60398e-08	0.765821
WMR (any/none)	DC.103+11b-.Lu	Myeloid	-6.17226e-09	3.32902e-08	0.573545
#N/A	DC.103+11b-.Lu	Myeloid	-3.15142e-08	4.23579e-08	0.771561
AD Braak	DC.103+11b-.Lv	Myeloid	5.30618e-09	1.65437e-08	0.374205
ADNC Score	DC.103+11b-.Lv	Myeloid	5.08865e-08	6.5198e-08	0.217551
AP (any/none)	DC.103+11b-.Lv	Myeloid	1.61193e-08	2.12069e-08	0.223598
Arteriolosclerosis	DC.103+11b-.Lv	Myeloid	-6.71344e-09	2.84836e-08	0.593165
Arteriolosclerosis (any/none)	DC.103+11b-.Lv	Myeloid	2.0385e-08	2.74819e-08	0.229116
Atherosclerosis	DC.103+11b-.Lv	Myeloid	-1.0977e-08	2.20354e-08	0.690811
Atherosclerosis (any/none)	DC.103+11b-.Lv	Myeloid	-7.87378e-09	2.29756e-08	0.634089
B Score	DC.103+11b-.Lv	Myeloid	8.99341e-09	1.72787e-08	0.301361
CAA	DC.103+11b-.Lv	Myeloid	-1.56586e-08	2.14529e-08	0.767276
CAA (any/none)	DC.103+11b-.Lv	Myeloid	-1.84052e-08	2.06351e-08	0.813787
CERAD (C Score)	DC.103+11b-.Lv	Myeloid	1.51296e-08	1.89846e-08	0.212743
Infarcts/lacunes	DC.103+11b-.Lv	Myeloid	-1.29984e-08	2.35665e-08	0.709376
PD Braak	DC.103+11b-.Lv	Myeloid	-1.82556e-08	1.91615e-08	0.829635
PD Braak (any/none)	DC.103+11b-.Lv	Myeloid	-1.63358e-08	1.82268e-08	0.814941
TDP-43 (any/none)	DC.103+11b-.Lv	Myeloid	-4.36434e-08	5.07256e-08	0.805211
Thal Phase	DC.103+11b-.Lv	Myeloid	-5.71761e-08	7.28463e-08	0.78374
WMR (any/none)	DC.103+11b-.Lv	Myeloid	-8.88002e-09	3.44111e-08	0.601818
#N/A	DC.103+11b-.Lv	Myeloid	-3.60393e-08	3.9368e-08	0.820022
AD Braak	DC.103-11b+24+.Lu	Myeloid	1.84613e-08	1.68817e-08	0.137072
ADNC Score	DC.103-11b+24+.Lu	Myeloid	2.88814e-08	5.81757e-08	0.309788
AP (any/none)	DC.103-11b+24+.Lu	Myeloid	1.7975e-08	2.20741e-08	0.207735
Arteriolosclerosis	DC.103-11b+24+.Lu	Myeloid	2.15365e-08	2.83656e-08	0.223853
Arteriolosclerosis (any/none)	DC.103-11b+24+.Lu	Myeloid	1.35173e-08	2.71598e-08	0.309349
Atherosclerosis	DC.103-11b+24+.Lu	Myeloid	-1.06591e-08	2.34144e-08	0.675531
Atherosclerosis (any/none)	DC.103-11b+24+.Lu	Myeloid	-1.18511e-09	2.21742e-08	0.521311
B Score	DC.103-11b+24+.Lu	Myeloid	9.90616e-09	1.78377e-08	0.289328
CAA	DC.103-11b+24+.Lu	Myeloid	5.56298e-11	2.09859e-08	0.498942
CAA (any/none)	DC.103-11b+24+.Lu	Myeloid	-1.24548e-08	2.06349e-08	0.726938
CERAD (C Score)	DC.103-11b+24+.Lu	Myeloid	1.79086e-08	1.89909e-08	0.172838
Infarcts/lacunes	DC.103-11b+24+.Lu	Myeloid	2.61085e-08	2.44847e-08	0.14314
PD Braak	DC.103-11b+24+.Lu	Myeloid	2.10208e-08	2.0259e-08	0.149727
PD Braak (any/none)	DC.103-11b+24+.Lu	Myeloid	2.72407e-08	1.96228e-08	0.0825359
TDP-43 (any/none)	DC.103-11b+24+.Lu	Myeloid	-5.66114e-08	4.77697e-08	0.882009
Thal Phase	DC.103-11b+24+.Lu	Myeloid	1.32124e-08	7.69399e-08	0.431827
WMR (any/none)	DC.103-11b+24+.Lu	Myeloid	2.93853e-08	3.67643e-08	0.212061
#N/A	DC.103-11b+24+.Lu	Myeloid	1.23579e-08	3.89347e-08	0.37547
AD Braak	DC.103-11b+F4_80lo.Kd	Myeloid	2.29583e-08	1.87563e-08	0.110471
ADNC Score	DC.103-11b+F4_80lo.Kd	Myeloid	1.12566e-07	6.62393e-08	0.0446232
AP (any/none)	DC.103-11b+F4_80lo.Kd	Myeloid	2.63477e-08	2.36437e-08	0.132562
Arteriolosclerosis	DC.103-11b+F4_80lo.Kd	Myeloid	4.56545e-09	2.92805e-08	0.438048
Arteriolosclerosis (any/none)	DC.103-11b+F4_80lo.Kd	Myeloid	2.80326e-08	2.8019e-08	0.158537
Atherosclerosis	DC.103-11b+F4_80lo.Kd	Myeloid	-4.22476e-08	2.42026e-08	0.959558
Atherosclerosis (any/none)	DC.103-11b+F4_80lo.Kd	Myeloid	-2.14737e-08	2.20768e-08	0.834644
B Score	DC.103-11b+F4_80lo.Kd	Myeloid	2.33561e-08	2.06669e-08	0.129212
CAA	DC.103-11b+F4_80lo.Kd	Myeloid	-1.32667e-08	2.27478e-08	0.720123
CAA (any/none)	DC.103-11b+F4_80lo.Kd	Myeloid	-5.06853e-09	2.24464e-08	0.589324
CERAD (C Score)	DC.103-11b+F4_80lo.Kd	Myeloid	3.82894e-08	2.10364e-08	0.034368
Infarcts/lacunes	DC.103-11b+F4_80lo.Kd	Myeloid	1.28166e-08	2.35327e-08	0.293004
PD Braak	DC.103-11b+F4_80lo.Kd	Myeloid	6.54366e-09	2.1765e-08	0.381841
PD Braak (any/none)	DC.103-11b+F4_80lo.Kd	Myeloid	8.29333e-10	2.10435e-08	0.484282
TDP-43 (any/none)	DC.103-11b+F4_80lo.Kd	Myeloid	-2.01988e-08	5.67726e-08	0.638999
Thal Phase	DC.103-11b+F4_80lo.Kd	Myeloid	9.88839e-08	8.10489e-08	0.111223
WMR (any/none)	DC.103-11b+F4_80lo.Kd	Myeloid	3.89044e-09	3.84495e-08	0.459703
#N/A	DC.103-11b+F4_80lo.Kd	Myeloid	-3.50193e-08	4.25845e-08	0.794561
AD Braak	DC.11b-.AT.v2	Myeloid	2.50306e-08	1.75393e-08	0.0767737
ADNC Score	DC.11b-.AT.v2	Myeloid	-3.78695e-08	5.44884e-08	0.756473
AP (any/none)	DC.11b-.AT.v2	Myeloid	1.97294e-08	1.94751e-08	0.155517
Arteriolosclerosis	DC.11b-.AT.v2	Myeloid	-2.07235e-08	2.83795e-08	0.767375
Arteriolosclerosis (any/none)	DC.11b-.AT.v2	Myeloid	-2.31013e-08	2.7621e-08	0.798526
Atherosclerosis	DC.11b-.AT.v2	Myeloid	-9.42039e-09	2.08748e-08	0.674107
Atherosclerosis (any/none)	DC.11b-.AT.v2	Myeloid	-4.81082e-09	2.1355e-08	0.589119
B Score	DC.11b-.AT.v2	Myeloid	2.82913e-08	1.83829e-08	0.0619018
CAA	DC.11b-.AT.v2	Myeloid	9.75002e-09	2.33926e-08	0.338412
CAA (any/none)	DC.11b-.AT.v2	Myeloid	8.52167e-09	2.17642e-08	0.347697
CERAD (C Score)	DC.11b-.AT.v2	Myeloid	4.96976e-09	1.73202e-08	0.387081
Infarcts/lacunes	DC.11b-.AT.v2	Myeloid	-8.92228e-09	2.1962e-08	0.657724
PD Braak	DC.11b-.AT.v2	Myeloid	1.56334e-08	2.03548e-08	0.221231
PD Braak (any/none)	DC.11b-.AT.v2	Myeloid	1.14006e-08	1.96819e-08	0.281213
TDP-43 (any/none)	DC.11b-.AT.v2	Myeloid	-1.65607e-08	5.07506e-08	0.627907
Thal Phase	DC.11b-.AT.v2	Myeloid	-1.25259e-08	7.06682e-08	0.570344
WMR (any/none)	DC.11b-.AT.v2	Myeloid	-7.69733e-10	3.27829e-08	0.509366
#N/A	DC.11b-.AT.v2	Myeloid	-1.58492e-08	3.90945e-08	0.657411
AD Braak	DC.11b+.AT.v2	Myeloid	7.31613e-09	1.74984e-08	0.337936
ADNC Score	DC.11b+.AT.v2	Myeloid	-3.2568e-08	5.11588e-08	0.737809
AP (any/none)	DC.11b+.AT.v2	Myeloid	-1.13521e-08	2.03435e-08	0.711585
Arteriolosclerosis	DC.11b+.AT.v2	Myeloid	9.57877e-09	2.86211e-08	0.368935
Arteriolosclerosis (any/none)	DC.11b+.AT.v2	Myeloid	1.7828e-08	2.7047e-08	0.2549
Atherosclerosis	DC.11b+.AT.v2	Myeloid	8.28437e-09	2.12617e-08	0.348402
Atherosclerosis (any/none)	DC.11b+.AT.v2	Myeloid	-1.1584e-08	2.19328e-08	0.701305
B Score	DC.11b+.AT.v2	Myeloid	1.60372e-08	1.79223e-08	0.185442
CAA	DC.11b+.AT.v2	Myeloid	-3.06625e-08	2.26163e-08	0.912414
CAA (any/none)	DC.11b+.AT.v2	Myeloid	-2.48055e-08	2.10366e-08	0.880832
CERAD (C Score)	DC.11b+.AT.v2	Myeloid	1.69701e-08	1.69835e-08	0.158846
Infarcts/lacunes	DC.11b+.AT.v2	Myeloid	3.69911e-08	2.29937e-08	0.053836
PD Braak	DC.11b+.AT.v2	Myeloid	5.46338e-08	2.0396e-08	0.00369589
PD Braak (any/none)	DC.11b+.AT.v2	Myeloid	4.8689e-08	1.9949e-08	0.00733011
TDP-43 (any/none)	DC.11b+.AT.v2	Myeloid	6.30066e-09	5.97849e-08	0.458034
Thal Phase	DC.11b+.AT.v2	Myeloid	-1.55154e-07	6.35807e-08	0.992662
WMR (any/none)	DC.11b+.AT.v2	Myeloid	3.20754e-09	3.37848e-08	0.462181
#N/A	DC.11b+.AT.v2	Myeloid	4.11825e-08	4.52555e-08	0.181411
AD Braak	DC.4+.MLN	Myeloid	3.18784e-09	1.72721e-08	0.426785
ADNC Score	DC.4+.MLN	Myeloid	3.78942e-08	6.52264e-08	0.280633
AP (any/none)	DC.4+.MLN	Myeloid	3.36461e-08	2.12418e-08	0.0566015
Arteriolosclerosis	DC.4+.MLN	Myeloid	1.92604e-08	2.71621e-08	0.239133
Arteriolosclerosis (any/none)	DC.4+.MLN	Myeloid	3.63258e-08	2.95891e-08	0.109784
Atherosclerosis	DC.4+.MLN	Myeloid	-1.18157e-08	2.24544e-08	0.700628
Atherosclerosis (any/none)	DC.4+.MLN	Myeloid	-4.57278e-09	2.49102e-08	0.572825
B Score	DC.4+.MLN	Myeloid	1.08372e-08	1.68489e-08	0.260047
CAA	DC.4+.MLN	Myeloid	-2.0592e-08	2.22057e-08	0.823123
CAA (any/none)	DC.4+.MLN	Myeloid	-2.06658e-08	2.09919e-08	0.837557
CERAD (C Score)	DC.4+.MLN	Myeloid	3.3225e-08	1.88393e-08	0.0388995
Infarcts/lacunes	DC.4+.MLN	Myeloid	-3.65994e-09	2.31116e-08	0.562913
PD Braak	DC.4+.MLN	Myeloid	1.79496e-08	2.09142e-08	0.195378
PD Braak (any/none)	DC.4+.MLN	Myeloid	2.35636e-08	2.01359e-08	0.120954
TDP-43 (any/none)	DC.4+.MLN	Myeloid	-1.11495e-07	5.60494e-08	0.976662
Thal Phase	DC.4+.MLN	Myeloid	-2.75324e-09	7.78635e-08	0.514104
WMR (any/none)	DC.4+.MLN	Myeloid	-1.9785e-09	3.72668e-08	0.52117
#N/A	DC.4+.MLN	Myeloid	-4.04826e-11	3.89662e-08	0.500414
AD Braak	DC.4+.SLN	Myeloid	5.70309e-09	1.8202e-08	0.377018
ADNC Score	DC.4+.SLN	Myeloid	8.72962e-08	6.47298e-08	0.0887286
AP (any/none)	DC.4+.SLN	Myeloid	5.12907e-09	2.07455e-08	0.402362
Arteriolosclerosis	DC.4+.SLN	Myeloid	2.80323e-08	2.59934e-08	0.140419
Arteriolosclerosis (any/none)	DC.4+.SLN	Myeloid	2.87641e-08	2.75811e-08	0.148499
Atherosclerosis	DC.4+.SLN	Myeloid	-2.44763e-08	2.32172e-08	0.854111
Atherosclerosis (any/none)	DC.4+.SLN	Myeloid	-7.88369e-09	2.43741e-08	0.626821
B Score	DC.4+.SLN	Myeloid	9.55764e-10	1.74123e-08	0.478113
CAA	DC.4+.SLN	Myeloid	3.88325e-08	2.23167e-08	0.0409236
CAA (any/none)	DC.4+.SLN	Myeloid	-2.97206e-09	2.0311e-08	0.558169
CERAD (C Score)	DC.4+.SLN	Myeloid	-7.73487e-09	1.82178e-08	0.664428
Infarcts/lacunes	DC.4+.SLN	Myeloid	2.78828e-08	2.44329e-08	0.126893
PD Braak	DC.4+.SLN	Myeloid	2.0864e-08	1.81698e-08	0.125427
PD Braak (any/none)	DC.4+.SLN	Myeloid	1.4705e-08	1.82771e-08	0.210537
TDP-43 (any/none)	DC.4+.SLN	Myeloid	-9.00235e-09	5.33675e-08	0.566978
Thal Phase	DC.4+.SLN	Myeloid	2.64152e-08	7.79344e-08	0.367327
WMR (any/none)	DC.4+.SLN	Myeloid	2.63232e-08	4.07309e-08	0.259051
#N/A	DC.4+.SLN	Myeloid	1.3905e-08	4.36053e-08	0.374908
AD Braak	DC.4+.Sp.ST	Myeloid	1.34306e-08	1.7791e-08	0.225152
ADNC Score	DC.4+.Sp.ST	Myeloid	5.19638e-08	6.4678e-08	0.210865
AP (any/none)	DC.4+.Sp.ST	Myeloid	3.28231e-08	2.32138e-08	0.0786882
Arteriolosclerosis	DC.4+.Sp.ST	Myeloid	5.64467e-09	2.81569e-08	0.420556
Arteriolosclerosis (any/none)	DC.4+.Sp.ST	Myeloid	1.64422e-08	2.66921e-08	0.268949
Atherosclerosis	DC.4+.Sp.ST	Myeloid	-9.60153e-09	2.19404e-08	0.669169
Atherosclerosis (any/none)	DC.4+.Sp.ST	Myeloid	-1.10283e-08	2.41483e-08	0.676054
B Score	DC.4+.Sp.ST	Myeloid	2.00188e-08	1.72666e-08	0.123149
CAA	DC.4+.Sp.ST	Myeloid	-2.3832e-08	2.45767e-08	0.833903
CAA (any/none)	DC.4+.Sp.ST	Myeloid	-2.0684e-08	2.19588e-08	0.82689
CERAD (C Score)	DC.4+.Sp.ST	Myeloid	2.8718e-08	2.10394e-08	0.086132
Infarcts/lacunes	DC.4+.Sp.ST	Myeloid	-7.73707e-09	2.36771e-08	0.628081
PD Braak	DC.4+.Sp.ST	Myeloid	7.2997e-09	1.91047e-08	0.351198
PD Braak (any/none)	DC.4+.Sp.ST	Myeloid	3.97802e-09	1.83876e-08	0.41436
TDP-43 (any/none)	DC.4+.Sp.ST	Myeloid	-8.85628e-08	5.47739e-08	0.947048
Thal Phase	DC.4+.Sp.ST	Myeloid	3.50038e-08	7.62909e-08	0.323181
WMR (any/none)	DC.4+.Sp.ST	Myeloid	-4.5358e-09	3.48418e-08	0.551789
#N/A	DC.4+.Sp.ST	Myeloid	2.02158e-08	4.24212e-08	0.316842
AD Braak	DC.8-.Th	Myeloid	-7.89365e-09	1.65707e-08	0.683092
ADNC Score	DC.8-.Th	Myeloid	1.96483e-08	6.73084e-08	0.385176
AP (any/none)	DC.8-.Th	Myeloid	-2.22512e-09	2.23285e-08	0.53969
Arteriolosclerosis	DC.8-.Th	Myeloid	-5.08475e-08	2.97422e-08	0.956331
Arteriolosclerosis (any/none)	DC.8-.Th	Myeloid	-6.50356e-09	3.05807e-08	0.584207
Atherosclerosis	DC.8-.Th	Myeloid	-2.44021e-08	2.67841e-08	0.818869
Atherosclerosis (any/none)	DC.8-.Th	Myeloid	-5.80544e-09	2.26697e-08	0.601059
B Score	DC.8-.Th	Myeloid	-4.50954e-09	1.73081e-08	0.602778
CAA	DC.8-.Th	Myeloid	-1.66245e-08	2.38113e-08	0.757467
CAA (any/none)	DC.8-.Th	Myeloid	-1.94545e-08	2.39317e-08	0.791867
CERAD (C Score)	DC.8-.Th	Myeloid	-1.10827e-08	1.87606e-08	0.722653
Infarcts/lacunes	DC.8-.Th	Myeloid	1.22257e-08	2.384e-08	0.304038
PD Braak	DC.8-.Th	Myeloid	1.30291e-08	2.03375e-08	0.260877
PD Braak (any/none)	DC.8-.Th	Myeloid	2.3253e-08	1.97061e-08	0.119002
TDP-43 (any/none)	DC.8-.Th	Myeloid	1.23263e-08	5.52107e-08	0.411667
Thal Phase	DC.8-.Th	Myeloid	6.02199e-08	8.49009e-08	0.23907
WMR (any/none)	DC.8-.Th	Myeloid	-4.54922e-09	4.01179e-08	0.545142
#N/A	DC.8-.Th	Myeloid	-3.3119e-08	4.30793e-08	0.778991
AD Braak	DC.8+.MLN	Myeloid	-6.76925e-09	1.62303e-08	0.661688
ADNC Score	DC.8+.MLN	Myeloid	-3.46489e-08	6.21662e-08	0.711359
AP (any/none)	DC.8+.MLN	Myeloid	2.28258e-09	2.14023e-08	0.457533
Arteriolosclerosis	DC.8+.MLN	Myeloid	-2.63056e-08	3.087e-08	0.802932
Arteriolosclerosis (any/none)	DC.8+.MLN	Myeloid	2.36234e-08	3.00005e-08	0.215515
Atherosclerosis	DC.8+.MLN	Myeloid	1.45114e-09	2.26965e-08	0.47451
Atherosclerosis (any/none)	DC.8+.MLN	Myeloid	2.63115e-09	2.46632e-08	0.45752
B Score	DC.8+.MLN	Myeloid	-1.12108e-08	1.61192e-08	0.756627
CAA	DC.8+.MLN	Myeloid	-3.05762e-08	2.31443e-08	0.906768
CAA (any/none)	DC.8+.MLN	Myeloid	-1.66822e-08	2.26421e-08	0.769371
CERAD (C Score)	DC.8+.MLN	Myeloid	-5.19055e-09	1.87939e-08	0.608796
Infarcts/lacunes	DC.8+.MLN	Myeloid	-6.55173e-09	2.50322e-08	0.603236
PD Braak	DC.8+.MLN	Myeloid	9.067e-09	2.04053e-08	0.328397
PD Braak (any/none)	DC.8+.MLN	Myeloid	6.83606e-09	1.88207e-08	0.35822
TDP-43 (any/none)	DC.8+.MLN	Myeloid	3.72662e-08	5.40309e-08	0.245185
Thal Phase	DC.8+.MLN	Myeloid	-5.31038e-08	7.08812e-08	0.77313
WMR (any/none)	DC.8+.MLN	Myeloid	-2.71082e-08	3.45779e-08	0.783473
#N/A	DC.8+.MLN	Myeloid	-7.33601e-08	4.29243e-08	0.95628
AD Braak	DC.8+.SLN	Myeloid	-5.6355e-09	1.5616e-08	0.640905
ADNC Score	DC.8+.SLN	Myeloid	1.30341e-09	6.27109e-08	0.491709
AP (any/none)	DC.8+.SLN	Myeloid	1.83026e-08	2.2082e-08	0.203596
Arteriolosclerosis	DC.8+.SLN	Myeloid	2.20398e-09	2.89645e-08	0.469673
Arteriolosclerosis (any/none)	DC.8+.SLN	Myeloid	3.19379e-08	2.83652e-08	0.130093
Atherosclerosis	DC.8+.SLN	Myeloid	6.46985e-09	2.35102e-08	0.391584
Atherosclerosis (any/none)	DC.8+.SLN	Myeloid	1.67671e-08	2.59068e-08	0.258748
B Score	DC.8+.SLN	Myeloid	1.48657e-09	1.51875e-08	0.461013
CAA	DC.8+.SLN	Myeloid	-1.86e-08	2.27993e-08	0.792697
CAA (any/none)	DC.8+.SLN	Myeloid	-2.94707e-09	2.11479e-08	0.555415
CERAD (C Score)	DC.8+.SLN	Myeloid	5.74171e-09	1.84402e-08	0.37776
Infarcts/lacunes	DC.8+.SLN	Myeloid	-1.67132e-08	2.49363e-08	0.748646
PD Braak	DC.8+.SLN	Myeloid	2.9972e-08	1.85752e-08	0.0533128
PD Braak (any/none)	DC.8+.SLN	Myeloid	2.79352e-08	1.77723e-08	0.0579932
TDP-43 (any/none)	DC.8+.SLN	Myeloid	-1.57048e-08	5.47164e-08	0.612952
Thal Phase	DC.8+.SLN	Myeloid	-6.12755e-08	8.07855e-08	0.775923
WMR (any/none)	DC.8+.SLN	Myeloid	-1.18858e-08	3.52005e-08	0.63219
#N/A	DC.8+.SLN	Myeloid	-2.32346e-08	4.66879e-08	0.690637
AD Braak	DC.8+.Sp.ST	Myeloid	-2.31529e-08	1.69979e-08	0.913417
ADNC Score	DC.8+.Sp.ST	Myeloid	-7.11045e-08	5.72866e-08	0.892735
AP (any/none)	DC.8+.Sp.ST	Myeloid	-2.6098e-09	2.09488e-08	0.549572
Arteriolosclerosis	DC.8+.Sp.ST	Myeloid	-4.21597e-08	2.64427e-08	0.944574
Arteriolosclerosis (any/none)	DC.8+.Sp.ST	Myeloid	-5.94081e-10	2.74723e-08	0.508626
Atherosclerosis	DC.8+.Sp.ST	Myeloid	-8.68742e-09	2.21242e-08	0.652717
Atherosclerosis (any/none)	DC.8+.Sp.ST	Myeloid	2.06153e-10	2.47082e-08	0.496671
B Score	DC.8+.Sp.ST	Myeloid	-1.39014e-08	1.7105e-08	0.791808
CAA	DC.8+.Sp.ST	Myeloid	-1.8775e-08	2.25425e-08	0.797542
CAA (any/none)	DC.8+.Sp.ST	Myeloid	-2.47845e-08	2.11936e-08	0.878886
CERAD (C Score)	DC.8+.Sp.ST	Myeloid	-3.04539e-09	1.80685e-08	0.566923
Infarcts/lacunes	DC.8+.Sp.ST	Myeloid	9.30338e-09	2.35571e-08	0.346447
PD Braak	DC.8+.Sp.ST	Myeloid	1.65598e-08	1.96969e-08	0.200249
PD Braak (any/none)	DC.8+.Sp.ST	Myeloid	1.1976e-08	1.89208e-08	0.263383
TDP-43 (any/none)	DC.8+.Sp.ST	Myeloid	4.2825e-08	5.58824e-08	0.221737
Thal Phase	DC.8+.Sp.ST	Myeloid	-8.89307e-08	7.25e-08	0.890019
WMR (any/none)	DC.8+.Sp.ST	Myeloid	-5.31828e-08	3.58292e-08	0.931141
#N/A	DC.8+.Sp.ST	Myeloid	-3.50352e-08	4.38109e-08	0.788055
AD Braak	DC.8+.Th	Myeloid	-9.82321e-09	1.71834e-08	0.716226
ADNC Score	DC.8+.Th	Myeloid	1.33724e-08	6.38958e-08	0.417113
AP (any/none)	DC.8+.Th	Myeloid	-1.3057e-08	2.2221e-08	0.721599
Arteriolosclerosis	DC.8+.Th	Myeloid	-4.90198e-08	2.99315e-08	0.949261
Arteriolosclerosis (any/none)	DC.8+.Th	Myeloid	2.1489e-08	3.06569e-08	0.241667
Atherosclerosis	DC.8+.Th	Myeloid	-2.04704e-08	2.45805e-08	0.797518
Atherosclerosis (any/none)	DC.8+.Th	Myeloid	2.79082e-09	2.32832e-08	0.452295
B Score	DC.8+.Th	Myeloid	-6.45514e-09	1.72784e-08	0.645648
CAA	DC.8+.Th	Myeloid	-1.48328e-08	2.41313e-08	0.730614
CAA (any/none)	DC.8+.Th	Myeloid	-1.30812e-08	2.32455e-08	0.713194
CERAD (C Score)	DC.8+.Th	Myeloid	-1.82412e-08	1.92083e-08	0.828856
Infarcts/lacunes	DC.8+.Th	Myeloid	1.76254e-08	2.33912e-08	0.225572
PD Braak	DC.8+.Th	Myeloid	1.46383e-08	1.98813e-08	0.230779
PD Braak (any/none)	DC.8+.Th	Myeloid	2.18831e-08	1.86091e-08	0.11981
TDP-43 (any/none)	DC.8+.Th	Myeloid	1.66801e-08	5.41243e-08	0.378972
Thal Phase	DC.8+.Th	Myeloid	5.20573e-09	7.81663e-08	0.473451
WMR (any/none)	DC.8+.Th	Myeloid	-7.08683e-09	3.89339e-08	0.572217
#N/A	DC.8+.Th	Myeloid	-6.66025e-08	4.2821e-08	0.940071
AD Braak	DC.8-4-11b-.MLN	Myeloid	-3.014e-09	1.67865e-08	0.571247
ADNC Score	DC.8-4-11b-.MLN	Myeloid	-5.116e-08	5.90593e-08	0.806823
AP (any/none)	DC.8-4-11b-.MLN	Myeloid	7.64141e-09	2.29174e-08	0.369404
Arteriolosclerosis	DC.8-4-11b-.MLN	Myeloid	-3.32053e-08	2.61399e-08	0.89801
Arteriolosclerosis (any/none)	DC.8-4-11b-.MLN	Myeloid	-5.98714e-09	2.6764e-08	0.588505
Atherosclerosis	DC.8-4-11b-.MLN	Myeloid	2.8478e-09	2.27211e-08	0.450128
Atherosclerosis (any/none)	DC.8-4-11b-.MLN	Myeloid	1.87807e-08	2.32381e-08	0.209491
B Score	DC.8-4-11b-.MLN	Myeloid	-1.00184e-08	1.69886e-08	0.722309
CAA	DC.8-4-11b-.MLN	Myeloid	-2.89504e-08	2.32364e-08	0.893601
CAA (any/none)	DC.8-4-11b-.MLN	Myeloid	-2.58002e-08	2.40896e-08	0.857917
CERAD (C Score)	DC.8-4-11b-.MLN	Myeloid	4.91797e-09	1.82865e-08	0.393988
Infarcts/lacunes	DC.8-4-11b-.MLN	Myeloid	-9.11001e-09	2.26879e-08	0.655987
PD Braak	DC.8-4-11b-.MLN	Myeloid	4.14133e-08	1.81846e-08	0.0113815
PD Braak (any/none)	DC.8-4-11b-.MLN	Myeloid	3.18901e-08	1.76947e-08	0.0357538
TDP-43 (any/none)	DC.8-4-11b-.MLN	Myeloid	-9.26514e-08	4.91539e-08	0.97028
Thal Phase	DC.8-4-11b-.MLN	Myeloid	1.70534e-08	7.55623e-08	0.410723
WMR (any/none)	DC.8-4-11b-.MLN	Myeloid	4.29852e-08	3.75113e-08	0.125913
#N/A	DC.8-4-11b-.MLN	Myeloid	2.52974e-08	4.31465e-08	0.278832
AD Braak	DC.8-4-11b-.SLN	Myeloid	-1.02152e-08	1.71988e-08	0.723726
ADNC Score	DC.8-4-11b-.SLN	Myeloid	-2.68356e-08	6.28474e-08	0.665309
AP (any/none)	DC.8-4-11b-.SLN	Myeloid	1.71984e-08	2.33173e-08	0.230384
Arteriolosclerosis	DC.8-4-11b-.SLN	Myeloid	-8.14245e-09	2.7577e-08	0.616103
Arteriolosclerosis (any/none)	DC.8-4-11b-.SLN	Myeloid	5.27857e-09	3.0144e-08	0.430496
Atherosclerosis	DC.8-4-11b-.SLN	Myeloid	-1.28072e-08	2.25603e-08	0.714876
Atherosclerosis (any/none)	DC.8-4-11b-.SLN	Myeloid	-1.15236e-08	2.52672e-08	0.675831
B Score	DC.8-4-11b-.SLN	Myeloid	-1.18725e-08	1.79748e-08	0.745537
CAA	DC.8-4-11b-.SLN	Myeloid	-8.4049e-09	2.31435e-08	0.641759
CAA (any/none)	DC.8-4-11b-.SLN	Myeloid	3.29144e-10	2.3936e-08	0.494514
CERAD (C Score)	DC.8-4-11b-.SLN	Myeloid	9.42402e-10	1.9701e-08	0.480924
Infarcts/lacunes	DC.8-4-11b-.SLN	Myeloid	1.06677e-08	2.24886e-08	0.317621
PD Braak	DC.8-4-11b-.SLN	Myeloid	2.89845e-08	1.69374e-08	0.0435157
PD Braak (any/none)	DC.8-4-11b-.SLN	Myeloid	3.29031e-08	1.6596e-08	0.0237068
TDP-43 (any/none)	DC.8-4-11b-.SLN	Myeloid	-5.37515e-08	4.97559e-08	0.859996
Thal Phase	DC.8-4-11b-.SLN	Myeloid	1.44062e-08	7.58909e-08	0.424722
WMR (any/none)	DC.8-4-11b-.SLN	Myeloid	-2.97706e-08	4.00044e-08	0.771617
#N/A	DC.8-4-11b-.SLN	Myeloid	-5.20999e-08	4.48244e-08	0.877445
AD Braak	DC.8-4-11b-.Sp	Myeloid	-1.70129e-09	1.7352e-08	0.539052
ADNC Score	DC.8-4-11b-.Sp	Myeloid	-1.33416e-08	5.53605e-08	0.59522
AP (any/none)	DC.8-4-11b-.Sp	Myeloid	3.11547e-10	2.07701e-08	0.494016
Arteriolosclerosis	DC.8-4-11b-.Sp	Myeloid	-1.01435e-09	3.02929e-08	0.513356
Arteriolosclerosis (any/none)	DC.8-4-11b-.Sp	Myeloid	1.10628e-08	2.80613e-08	0.346703
Atherosclerosis	DC.8-4-11b-.Sp	Myeloid	-1.36492e-08	2.34634e-08	0.719624
Atherosclerosis (any/none)	DC.8-4-11b-.Sp	Myeloid	-1.36233e-08	2.42923e-08	0.712536
B Score	DC.8-4-11b-.Sp	Myeloid	7.85479e-09	1.67829e-08	0.319884
CAA	DC.8-4-11b-.Sp	Myeloid	-1.40219e-08	2.28062e-08	0.730666
CAA (any/none)	DC.8-4-11b-.Sp	Myeloid	-1.56665e-08	2.1058e-08	0.771552
CERAD (C Score)	DC.8-4-11b-.Sp	Myeloid	1.28407e-08	1.98187e-08	0.258522
Infarcts/lacunes	DC.8-4-11b-.Sp	Myeloid	4.46932e-09	2.33747e-08	0.424183
PD Braak	DC.8-4-11b-.Sp	Myeloid	8.41902e-09	1.92405e-08	0.33085
PD Braak (any/none)	DC.8-4-11b-.Sp	Myeloid	4.15627e-09	1.8131e-08	0.409343
TDP-43 (any/none)	DC.8-4-11b-.Sp	Myeloid	-7.31161e-08	5.412e-08	0.911652
Thal Phase	DC.8-4-11b-.Sp	Myeloid	-8.1376e-08	6.55519e-08	0.892771
WMR (any/none)	DC.8-4-11b-.Sp	Myeloid	-2.69106e-09	3.69325e-08	0.529043
#N/A	DC.8-4-11b-.Sp	Myeloid	3.46319e-09	4.01883e-08	0.465664
AD Braak	DC.8-4-11b+.MLN	Myeloid	-1.24057e-08	1.74776e-08	0.761087
ADNC Score	DC.8-4-11b+.MLN	Myeloid	-6.83208e-08	6.18565e-08	0.865313
AP (any/none)	DC.8-4-11b+.MLN	Myeloid	9.63406e-09	2.18142e-08	0.329374
Arteriolosclerosis	DC.8-4-11b+.MLN	Myeloid	5.52523e-10	2.61093e-08	0.491558
Arteriolosclerosis (any/none)	DC.8-4-11b+.MLN	Myeloid	-1.65421e-08	2.87496e-08	0.717484
Atherosclerosis	DC.8-4-11b+.MLN	Myeloid	-3.71882e-09	2.22505e-08	0.566368
Atherosclerosis (any/none)	DC.8-4-11b+.MLN	Myeloid	-1.97052e-08	2.18214e-08	0.816742
B Score	DC.8-4-11b+.MLN	Myeloid	-1.20566e-09	1.70346e-08	0.528212
CAA	DC.8-4-11b+.MLN	Myeloid	-2.50647e-08	2.37595e-08	0.854272
CAA (any/none)	DC.8-4-11b+.MLN	Myeloid	-1.80087e-08	2.35565e-08	0.777712
CERAD (C Score)	DC.8-4-11b+.MLN	Myeloid	3.07223e-09	1.88965e-08	0.435424
Infarcts/lacunes	DC.8-4-11b+.MLN	Myeloid	-4.70088e-10	2.43037e-08	0.507716
PD Braak	DC.8-4-11b+.MLN	Myeloid	3.40487e-08	1.87083e-08	0.0343809
PD Braak (any/none)	DC.8-4-11b+.MLN	Myeloid	2.10016e-08	1.75884e-08	0.116228
TDP-43 (any/none)	DC.8-4-11b+.MLN	Myeloid	-8.60116e-08	4.73751e-08	0.96528
Thal Phase	DC.8-4-11b+.MLN	Myeloid	9.77053e-09	7.96388e-08	0.451178
WMR (any/none)	DC.8-4-11b+.MLN	Myeloid	-8.08064e-10	3.8077e-08	0.508466
#N/A	DC.8-4-11b+.MLN	Myeloid	2.39e-08	4.66624e-08	0.304259
AD Braak	DC.8-4-11b+.SLN	Myeloid	-2.18504e-08	1.69656e-08	0.901114
ADNC Score	DC.8-4-11b+.SLN	Myeloid	-6.95634e-09	6.41746e-08	0.54316
AP (any/none)	DC.8-4-11b+.SLN	Myeloid	6.73374e-09	2.21662e-08	0.380646
Arteriolosclerosis	DC.8-4-11b+.SLN	Myeloid	-1.34336e-08	2.63305e-08	0.695041
Arteriolosclerosis (any/none)	DC.8-4-11b+.SLN	Myeloid	8.32028e-09	2.93634e-08	0.388452
Atherosclerosis	DC.8-4-11b+.SLN	Myeloid	-2.87525e-08	2.23473e-08	0.900887
Atherosclerosis (any/none)	DC.8-4-11b+.SLN	Myeloid	-1.53866e-08	2.31918e-08	0.746479
B Score	DC.8-4-11b+.SLN	Myeloid	-1.55762e-08	1.76265e-08	0.811565
CAA	DC.8-4-11b+.SLN	Myeloid	-1.22404e-08	2.29959e-08	0.702736
CAA (any/none)	DC.8-4-11b+.SLN	Myeloid	-1.81942e-08	2.18241e-08	0.797768
CERAD (C Score)	DC.8-4-11b+.SLN	Myeloid	-9.43669e-10	1.96585e-08	0.519143
Infarcts/lacunes	DC.8-4-11b+.SLN	Myeloid	-4.97197e-09	2.45986e-08	0.58009
PD Braak	DC.8-4-11b+.SLN	Myeloid	1.09914e-08	1.81526e-08	0.272423
PD Braak (any/none)	DC.8-4-11b+.SLN	Myeloid	3.85007e-09	1.74703e-08	0.412788
TDP-43 (any/none)	DC.8-4-11b+.SLN	Myeloid	-4.311e-08	5.55635e-08	0.781087
Thal Phase	DC.8-4-11b+.SLN	Myeloid	7.36163e-08	8.20033e-08	0.184667
WMR (any/none)	DC.8-4-11b+.SLN	Myeloid	5.54144e-08	3.85311e-08	0.0751923
#N/A	DC.8-4-11b+.SLN	Myeloid	2.36659e-09	4.66631e-08	0.479776
AD Braak	DC.8-4-11b+.Sp	Myeloid	1.76192e-08	1.93156e-08	0.180839
ADNC Score	DC.8-4-11b+.Sp	Myeloid	7.50477e-08	5.9463e-08	0.103458
AP (any/none)	DC.8-4-11b+.Sp	Myeloid	3.11922e-08	2.28362e-08	0.0859828
Arteriolosclerosis	DC.8-4-11b+.Sp	Myeloid	1.45362e-08	2.82615e-08	0.303504
Arteriolosclerosis (any/none)	DC.8-4-11b+.Sp	Myeloid	-4.98024e-09	2.77184e-08	0.571295
Atherosclerosis	DC.8-4-11b+.Sp	Myeloid	-9.15819e-10	2.43447e-08	0.515004
Atherosclerosis (any/none)	DC.8-4-11b+.Sp	Myeloid	2.70645e-09	2.62505e-08	0.458941
B Score	DC.8-4-11b+.Sp	Myeloid	1.26991e-08	1.79495e-08	0.239631
CAA	DC.8-4-11b+.Sp	Myeloid	4.11179e-09	2.33064e-08	0.429981
CAA (any/none)	DC.8-4-11b+.Sp	Myeloid	-2.19882e-08	2.01391e-08	0.862543
CERAD (C Score)	DC.8-4-11b+.Sp	Myeloid	3.60749e-08	1.89146e-08	0.0282442
Infarcts/lacunes	DC.8-4-11b+.Sp	Myeloid	1.69632e-08	2.36456e-08	0.236566
PD Braak	DC.8-4-11b+.Sp	Myeloid	4.3461e-08	2.0395e-08	0.0165462
PD Braak (any/none)	DC.8-4-11b+.Sp	Myeloid	3.35374e-08	1.90386e-08	0.0390727
TDP-43 (any/none)	DC.8-4-11b+.Sp	Myeloid	-1.27164e-08	5.40855e-08	0.592941
Thal Phase	DC.8-4-11b+.Sp	Myeloid	7.05829e-08	8.1798e-08	0.194098
WMR (any/none)	DC.8-4-11b+.Sp	Myeloid	5.93381e-09	3.62901e-08	0.435058
#N/A	DC.8-4-11b+.Sp	Myeloid	-3.74362e-08	3.91863e-08	0.830297
AD Braak	DC.IIhilang+103+11blo.SLN	Myeloid	-9.01038e-09	1.75923e-08	0.695737
ADNC Score	DC.IIhilang+103+11blo.SLN	Myeloid	-5.21011e-09	6.21124e-08	0.533425
AP (any/none)	DC.IIhilang+103+11blo.SLN	Myeloid	3.33193e-08	2.1408e-08	0.0598074
Arteriolosclerosis	DC.IIhilang+103+11blo.SLN	Myeloid	-1.79281e-08	2.91085e-08	0.731022
Arteriolosclerosis (any/none)	DC.IIhilang+103+11blo.SLN	Myeloid	2.48233e-08	3.05686e-08	0.208381
Atherosclerosis	DC.IIhilang+103+11blo.SLN	Myeloid	-3.55539e-08	2.30342e-08	0.938648
Atherosclerosis (any/none)	DC.IIhilang+103+11blo.SLN	Myeloid	-1.37094e-08	2.46958e-08	0.710598
B Score	DC.IIhilang+103+11blo.SLN	Myeloid	-5.18226e-09	1.73369e-08	0.617498
CAA	DC.IIhilang+103+11blo.SLN	Myeloid	-1.91413e-08	2.22925e-08	0.804731
CAA (any/none)	DC.IIhilang+103+11blo.SLN	Myeloid	-1.87016e-08	2.32384e-08	0.789525
CERAD (C Score)	DC.IIhilang+103+11blo.SLN	Myeloid	-8.37031e-09	1.98508e-08	0.663364
Infarcts/lacunes	DC.IIhilang+103+11blo.SLN	Myeloid	-3.1361e-08	2.38628e-08	0.905614
PD Braak	DC.IIhilang+103+11blo.SLN	Myeloid	2.41887e-08	1.97473e-08	0.110304
PD Braak (any/none)	DC.IIhilang+103+11blo.SLN	Myeloid	2.50197e-08	1.90738e-08	0.0948053
TDP-43 (any/none)	DC.IIhilang+103+11blo.SLN	Myeloid	-9.63255e-08	5.22816e-08	0.967294
Thal Phase	DC.IIhilang+103+11blo.SLN	Myeloid	6.05104e-08	8.05971e-08	0.226394
WMR (any/none)	DC.IIhilang+103+11blo.SLN	Myeloid	3.59223e-08	3.87507e-08	0.176961
#N/A	DC.IIhilang+103+11blo.SLN	Myeloid	-1.45951e-08	4.52138e-08	0.626578
AD Braak	DC.IIhilang+103-11b+.SLN	Myeloid	-1.7276e-08	1.64887e-08	0.852623
ADNC Score	DC.IIhilang+103-11b+.SLN	Myeloid	4.04765e-08	5.89762e-08	0.246256
AP (any/none)	DC.IIhilang+103-11b+.SLN	Myeloid	4.01322e-08	2.08284e-08	0.0270018
Arteriolosclerosis	DC.IIhilang+103-11b+.SLN	Myeloid	-4.9356e-09	2.47273e-08	0.579104
Arteriolosclerosis (any/none)	DC.IIhilang+103-11b+.SLN	Myeloid	1.6846e-08	2.80393e-08	0.273986
Atherosclerosis	DC.IIhilang+103-11b+.SLN	Myeloid	6.71528e-09	2.19415e-08	0.379782
Atherosclerosis (any/none)	DC.IIhilang+103-11b+.SLN	Myeloid	-1.49511e-09	2.19201e-08	0.52719
B Score	DC.IIhilang+103-11b+.SLN	Myeloid	2.32488e-11	1.72647e-08	0.499463
CAA	DC.IIhilang+103-11b+.SLN	Myeloid	-2.03635e-08	2.1419e-08	0.829127
CAA (any/none)	DC.IIhilang+103-11b+.SLN	Myeloid	-9.46319e-09	2.40184e-08	0.653209
CERAD (C Score)	DC.IIhilang+103-11b+.SLN	Myeloid	1.26163e-08	1.99275e-08	0.263331
Infarcts/lacunes	DC.IIhilang+103-11b+.SLN	Myeloid	-1.26001e-09	2.30888e-08	0.52176
PD Braak	DC.IIhilang+103-11b+.SLN	Myeloid	2.92506e-08	2.06251e-08	0.0780655
PD Braak (any/none)	DC.IIhilang+103-11b+.SLN	Myeloid	2.93948e-08	2.02997e-08	0.073803
TDP-43 (any/none)	DC.IIhilang+103-11b+.SLN	Myeloid	-9.60017e-09	5.27828e-08	0.572162
Thal Phase	DC.IIhilang+103-11b+.SLN	Myeloid	1.06047e-07	7.96893e-08	0.0916354
WMR (any/none)	DC.IIhilang+103-11b+.SLN	Myeloid	1.44694e-09	3.59128e-08	0.483931
#N/A	DC.IIhilang+103-11b+.SLN	Myeloid	7.66184e-09	4.2263e-08	0.42807
AD Braak	DC.IIhilang-103-11b+.SLN	Myeloid	-1.0324e-08	1.66862e-08	0.731948
ADNC Score	DC.IIhilang-103-11b+.SLN	Myeloid	-4.10488e-09	5.69781e-08	0.528716
AP (any/none)	DC.IIhilang-103-11b+.SLN	Myeloid	-5.66273e-09	2.17823e-08	0.602556
Arteriolosclerosis	DC.IIhilang-103-11b+.SLN	Myeloid	9.31437e-09	2.66562e-08	0.363385
Arteriolosclerosis (any/none)	DC.IIhilang-103-11b+.SLN	Myeloid	5.20439e-08	3.2113e-08	0.0525466
Atherosclerosis	DC.IIhilang-103-11b+.SLN	Myeloid	-2.3568e-08	2.25605e-08	0.851909
Atherosclerosis (any/none)	DC.IIhilang-103-11b+.SLN	Myeloid	-7.97567e-09	2.35984e-08	0.632309
B Score	DC.IIhilang-103-11b+.SLN	Myeloid	-4.27069e-09	1.74594e-08	0.59662
CAA	DC.IIhilang-103-11b+.SLN	Myeloid	-2.53616e-08	2.02167e-08	0.895168
CAA (any/none)	DC.IIhilang-103-11b+.SLN	Myeloid	-1.15462e-08	2.13151e-08	0.705984
CERAD (C Score)	DC.IIhilang-103-11b+.SLN	Myeloid	-3.00254e-09	1.91818e-08	0.562193
Infarcts/lacunes	DC.IIhilang-103-11b+.SLN	Myeloid	-1.29957e-08	2.46342e-08	0.701092
PD Braak	DC.IIhilang-103-11b+.SLN	Myeloid	-5.18647e-09	1.74922e-08	0.616576
PD Braak (any/none)	DC.IIhilang-103-11b+.SLN	Myeloid	-1.12052e-08	1.62841e-08	0.754308
TDP-43 (any/none)	DC.IIhilang-103-11b+.SLN	Myeloid	-3.25007e-08	5.15851e-08	0.735666
Thal Phase	DC.IIhilang-103-11b+.SLN	Myeloid	1.28559e-07	8.28855e-08	0.060445
WMR (any/none)	DC.IIhilang-103-11b+.SLN	Myeloid	6.31217e-08	3.82437e-08	0.049419
#N/A	DC.IIhilang-103-11b+.SLN	Myeloid	-1.98021e-08	4.41868e-08	0.672976
AD Braak	DC.IIhilang-103-11blo.SLN	Myeloid	-1.61685e-08	1.71211e-08	0.827508
ADNC Score	DC.IIhilang-103-11blo.SLN	Myeloid	-2.06556e-08	6.19887e-08	0.630514
AP (any/none)	DC.IIhilang-103-11blo.SLN	Myeloid	8.35502e-09	2.17089e-08	0.350168
Arteriolosclerosis	DC.IIhilang-103-11blo.SLN	Myeloid	-1.12997e-08	2.64995e-08	0.665096
Arteriolosclerosis (any/none)	DC.IIhilang-103-11blo.SLN	Myeloid	2.27604e-08	2.84339e-08	0.21172
Atherosclerosis	DC.IIhilang-103-11blo.SLN	Myeloid	-2.08601e-09	2.18631e-08	0.538006
Atherosclerosis (any/none)	DC.IIhilang-103-11blo.SLN	Myeloid	3.75768e-09	2.44527e-08	0.438934
B Score	DC.IIhilang-103-11blo.SLN	Myeloid	-1.27088e-08	1.69933e-08	0.772732
CAA	DC.IIhilang-103-11blo.SLN	Myeloid	-1.69169e-08	2.33171e-08	0.765932
CAA (any/none)	DC.IIhilang-103-11blo.SLN	Myeloid	-2.76196e-08	2.34765e-08	0.880299
CERAD (C Score)	DC.IIhilang-103-11blo.SLN	Myeloid	-5.89822e-09	2.01001e-08	0.615408
Infarcts/lacunes	DC.IIhilang-103-11blo.SLN	Myeloid	-1.33277e-08	2.45647e-08	0.706282
PD Braak	DC.IIhilang-103-11blo.SLN	Myeloid	1.57776e-08	1.81909e-08	0.192879
PD Braak (any/none)	DC.IIhilang-103-11blo.SLN	Myeloid	8.73744e-09	1.73929e-08	0.307708
TDP-43 (any/none)	DC.IIhilang-103-11blo.SLN	Myeloid	-1.34677e-07	4.8692e-08	0.997162
Thal Phase	DC.IIhilang-103-11blo.SLN	Myeloid	9.93567e-08	8.86808e-08	0.131275
WMR (any/none)	DC.IIhilang-103-11blo.SLN	Myeloid	3.27511e-08	3.91549e-08	0.201451
#N/A	DC.IIhilang-103-11blo.SLN	Myeloid	1.69418e-08	4.39646e-08	0.349989
AD Braak	DC.LC.Sk	Myeloid	-8.27768e-10	1.9543e-08	0.516893
ADNC Score	DC.LC.Sk	Myeloid	3.67279e-08	5.84743e-08	0.264968
AP (any/none)	DC.LC.Sk	Myeloid	4.26375e-09	2.35182e-08	0.428068
Arteriolosclerosis	DC.LC.Sk	Myeloid	4.72435e-08	3.23822e-08	0.0722914
Arteriolosclerosis (any/none)	DC.LC.Sk	Myeloid	4.78478e-08	3.45811e-08	0.0832341
Atherosclerosis	DC.LC.Sk	Myeloid	2.1706e-09	2.44311e-08	0.464602
Atherosclerosis (any/none)	DC.LC.Sk	Myeloid	-7.65888e-09	2.49893e-08	0.620383
B Score	DC.LC.Sk	Myeloid	-4.81672e-09	2.01953e-08	0.594256
CAA	DC.LC.Sk	Myeloid	-3.774e-09	2.48304e-08	0.560403
CAA (any/none)	DC.LC.Sk	Myeloid	-1.62712e-08	2.40021e-08	0.751085
CERAD (C Score)	DC.LC.Sk	Myeloid	1.32527e-08	2.03946e-08	0.257906
Infarcts/lacunes	DC.LC.Sk	Myeloid	3.74648e-08	2.40961e-08	0.0599955
PD Braak	DC.LC.Sk	Myeloid	2.88244e-08	2.37688e-08	0.112622
PD Braak (any/none)	DC.LC.Sk	Myeloid	3.7518e-08	2.43616e-08	0.0617743
TDP-43 (any/none)	DC.LC.Sk	Myeloid	-5.69855e-08	5.84389e-08	0.835252
Thal Phase	DC.LC.Sk	Myeloid	8.59403e-08	7.86846e-08	0.13737
WMR (any/none)	DC.LC.Sk	Myeloid	-3.77119e-08	3.84325e-08	0.836765
#N/A	DC.LC.Sk	Myeloid	-4.64983e-09	4.37419e-08	0.542328
AD Braak	DC.pDC.8-.Sp	Myeloid	-1.75025e-08	1.85965e-08	0.826691
ADNC Score	DC.pDC.8-.Sp	Myeloid	-1.54561e-07	5.38058e-08	0.997964
AP (any/none)	DC.pDC.8-.Sp	Myeloid	-3.65558e-09	2.15033e-08	0.567495
Arteriolosclerosis	DC.pDC.8-.Sp	Myeloid	1.41345e-08	2.91631e-08	0.313956
Arteriolosclerosis (any/none)	DC.pDC.8-.Sp	Myeloid	1.14144e-08	2.95946e-08	0.349862
Atherosclerosis	DC.pDC.8-.Sp	Myeloid	6.51133e-09	2.25753e-08	0.38651
Atherosclerosis (any/none)	DC.pDC.8-.Sp	Myeloid	-2.72208e-08	2.25222e-08	0.886595
B Score	DC.pDC.8-.Sp	Myeloid	-2.37071e-08	1.78655e-08	0.907742
CAA	DC.pDC.8-.Sp	Myeloid	4.84379e-09	2.5823e-08	0.425604
CAA (any/none)	DC.pDC.8-.Sp	Myeloid	1.71964e-09	2.36985e-08	0.471077
CERAD (C Score)	DC.pDC.8-.Sp	Myeloid	-2.42829e-09	2.01651e-08	0.547925
Infarcts/lacunes	DC.pDC.8-.Sp	Myeloid	1.74021e-08	2.16919e-08	0.211207
PD Braak	DC.pDC.8-.Sp	Myeloid	5.72648e-08	1.99841e-08	0.00208165
PD Braak (any/none)	DC.pDC.8-.Sp	Myeloid	5.30647e-08	2.02781e-08	0.0044373
TDP-43 (any/none)	DC.pDC.8-.Sp	Myeloid	7.9723e-08	6.64374e-08	0.115075
Thal Phase	DC.pDC.8-.Sp	Myeloid	-4.33156e-08	7.18483e-08	0.726705
WMR (any/none)	DC.pDC.8-.Sp	Myeloid	1.84382e-08	3.68583e-08	0.308451
#N/A	DC.pDC.8-.Sp	Myeloid	3.18289e-08	4.55811e-08	0.242497
AD Braak	DC.pDC.8+.MLN	Myeloid	-1.22322e-08	1.96334e-08	0.733368
ADNC Score	DC.pDC.8+.MLN	Myeloid	-1.48019e-07	5.52215e-08	0.996324
AP (any/none)	DC.pDC.8+.MLN	Myeloid	-1.97502e-08	2.1197e-08	0.824266
Arteriolosclerosis	DC.pDC.8+.MLN	Myeloid	-4.51405e-09	2.91781e-08	0.561474
Arteriolosclerosis (any/none)	DC.pDC.8+.MLN	Myeloid	5.46537e-09	3.13011e-08	0.430694
Atherosclerosis	DC.pDC.8+.MLN	Myeloid	2.0189e-08	2.32671e-08	0.192777
Atherosclerosis (any/none)	DC.pDC.8+.MLN	Myeloid	-3.1325e-08	2.37045e-08	0.90683
B Score	DC.pDC.8+.MLN	Myeloid	-1.74299e-08	1.88935e-08	0.821875
CAA	DC.pDC.8+.MLN	Myeloid	1.2949e-08	2.61748e-08	0.310401
CAA (any/none)	DC.pDC.8+.MLN	Myeloid	6.90598e-09	2.35415e-08	0.384626
CERAD (C Score)	DC.pDC.8+.MLN	Myeloid	1.88343e-08	2.02629e-08	0.176316
Infarcts/lacunes	DC.pDC.8+.MLN	Myeloid	3.10487e-08	2.20653e-08	0.0796953
PD Braak	DC.pDC.8+.MLN	Myeloid	3.76958e-08	2.10643e-08	0.0367624
PD Braak (any/none)	DC.pDC.8+.MLN	Myeloid	3.76911e-08	2.02439e-08	0.0313121
TDP-43 (any/none)	DC.pDC.8+.MLN	Myeloid	8.98774e-08	5.83168e-08	0.0616348
Thal Phase	DC.pDC.8+.MLN	Myeloid	-4.16238e-08	7.26709e-08	0.7166
WMR (any/none)	DC.pDC.8+.MLN	Myeloid	2.47056e-08	3.77976e-08	0.256675
#N/A	DC.pDC.8+.MLN	Myeloid	1.91848e-09	4.70391e-08	0.483734
AD Braak	DC.pDC.8+.SLN	Myeloid	-2.52086e-08	2.01518e-08	0.894522
ADNC Score	DC.pDC.8+.SLN	Myeloid	-1.40078e-07	5.50977e-08	0.994495
AP (any/none)	DC.pDC.8+.SLN	Myeloid	-1.65841e-08	2.11186e-08	0.783857
Arteriolosclerosis	DC.pDC.8+.SLN	Myeloid	7.27512e-09	2.79044e-08	0.397156
Arteriolosclerosis (any/none)	DC.pDC.8+.SLN	Myeloid	2.08175e-08	3.12897e-08	0.252925
Atherosclerosis	DC.pDC.8+.SLN	Myeloid	1.56899e-08	2.479e-08	0.263396
Atherosclerosis (any/none)	DC.pDC.8+.SLN	Myeloid	-1.9536e-08	2.41127e-08	0.791086
B Score	DC.pDC.8+.SLN	Myeloid	-2.1097e-08	1.91711e-08	0.864434
CAA	DC.pDC.8+.SLN	Myeloid	-7.72527e-09	2.60079e-08	0.61678
CAA (any/none)	DC.pDC.8+.SLN	Myeloid	4.07807e-09	2.34372e-08	0.430933
CERAD (C Score)	DC.pDC.8+.SLN	Myeloid	1.50824e-08	1.96159e-08	0.22098
Infarcts/lacunes	DC.pDC.8+.SLN	Myeloid	2.10799e-08	2.10811e-08	0.158669
PD Braak	DC.pDC.8+.SLN	Myeloid	4.65621e-08	2.03621e-08	0.0111066
PD Braak (any/none)	DC.pDC.8+.SLN	Myeloid	4.71032e-08	2.01773e-08	0.00978559
TDP-43 (any/none)	DC.pDC.8+.SLN	Myeloid	9.15001e-08	5.77852e-08	0.0566592
Thal Phase	DC.pDC.8+.SLN	Myeloid	-1.53596e-08	7.03707e-08	0.58639
WMR (any/none)	DC.pDC.8+.SLN	Myeloid	4.58229e-08	3.6882e-08	0.107041
#N/A	DC.pDC.8+.SLN	Myeloid	-1.37283e-08	4.55755e-08	0.618377
AD Braak	DC.pDC.8+.Sp	Myeloid	-7.16828e-09	1.87079e-08	0.649202
ADNC Score	DC.pDC.8+.Sp	Myeloid	-1.22122e-07	5.41088e-08	0.987995
AP (any/none)	DC.pDC.8+.Sp	Myeloid	-1.38184e-08	2.16524e-08	0.738325
Arteriolosclerosis	DC.pDC.8+.Sp	Myeloid	1.12223e-08	2.86205e-08	0.34749
Arteriolosclerosis (any/none)	DC.pDC.8+.Sp	Myeloid	9.05394e-09	2.93001e-08	0.378658
Atherosclerosis	DC.pDC.8+.Sp	Myeloid	8.74741e-09	2.2443e-08	0.348356
Atherosclerosis (any/none)	DC.pDC.8+.Sp	Myeloid	-1.87009e-08	2.23574e-08	0.79855
B Score	DC.pDC.8+.Sp	Myeloid	-9.06202e-09	1.81807e-08	0.690914
CAA	DC.pDC.8+.Sp	Myeloid	-8.12805e-09	2.59655e-08	0.622872
CAA (any/none)	DC.pDC.8+.Sp	Myeloid	-1.32354e-09	2.3165e-08	0.522781
CERAD (C Score)	DC.pDC.8+.Sp	Myeloid	5.16889e-09	2.01204e-08	0.398629
Infarcts/lacunes	DC.pDC.8+.Sp	Myeloid	3.17905e-08	2.26278e-08	0.0800205
PD Braak	DC.pDC.8+.Sp	Myeloid	5.88002e-08	1.91855e-08	0.00108899
PD Braak (any/none)	DC.pDC.8+.Sp	Myeloid	5.56991e-08	1.93184e-08	0.00196822
TDP-43 (any/none)	DC.pDC.8+.Sp	Myeloid	7.05404e-08	6.45459e-08	0.137225
Thal Phase	DC.pDC.8+.Sp	Myeloid	4.19581e-09	7.14499e-08	0.476586
WMR (any/none)	DC.pDC.8+.Sp	Myeloid	2.713e-08	3.59223e-08	0.225052
#N/A	DC.pDC.8+.Sp	Myeloid	4.98206e-08	4.93215e-08	0.156219
AD Braak	DN.SLN.CFA.d6.v2	Myeloid	-1.82698e-08	1.59593e-08	0.873849
ADNC Score	DN.SLN.CFA.d6.v2	Myeloid	-1.73874e-08	5.18994e-08	0.631196
AP (any/none)	DN.SLN.CFA.d6.v2	Myeloid	-2.12309e-08	1.75856e-08	0.88634
Arteriolosclerosis	DN.SLN.CFA.d6.v2	Myeloid	-3.86702e-08	2.37407e-08	0.948328
Arteriolosclerosis (any/none)	DN.SLN.CFA.d6.v2	Myeloid	-3.1001e-08	2.59222e-08	0.884137
Atherosclerosis	DN.SLN.CFA.d6.v2	Myeloid	-1.14982e-08	2.13312e-08	0.705067
Atherosclerosis (any/none)	DN.SLN.CFA.d6.v2	Myeloid	-1.82699e-08	2.02326e-08	0.816736
B Score	DN.SLN.CFA.d6.v2	Myeloid	-1.93796e-08	1.62091e-08	0.884074
CAA	DN.SLN.CFA.d6.v2	Myeloid	7.32609e-09	2.05643e-08	0.360826
CAA (any/none)	DN.SLN.CFA.d6.v2	Myeloid	7.30782e-09	2.00501e-08	0.35775
CERAD (C Score)	DN.SLN.CFA.d6.v2	Myeloid	1.18631e-10	1.55468e-08	0.496956
Infarcts/lacunes	DN.SLN.CFA.d6.v2	Myeloid	1.06596e-08	2.22667e-08	0.316068
PD Braak	DN.SLN.CFA.d6.v2	Myeloid	-1.13058e-08	1.89891e-08	0.724207
PD Braak (any/none)	DN.SLN.CFA.d6.v2	Myeloid	-1.39726e-08	1.81608e-08	0.779168
TDP-43 (any/none)	DN.SLN.CFA.d6.v2	Myeloid	6.75233e-09	4.51918e-08	0.440613
Thal Phase	DN.SLN.CFA.d6.v2	Myeloid	8.99759e-08	6.32165e-08	0.0773248
WMR (any/none)	DN.SLN.CFA.d6.v2	Myeloid	-4.97763e-08	2.92132e-08	0.9558
#N/A	DN.SLN.CFA.d6.v2	Myeloid	-5.67601e-08	3.4282e-08	0.951107
AD Braak	DN.SLN.v2	Myeloid	-1.08932e-08	1.63363e-08	0.747553
ADNC Score	DN.SLN.v2	Myeloid	-1.09137e-08	5.14724e-08	0.583958
AP (any/none)	DN.SLN.v2	Myeloid	-1.79658e-08	1.73176e-08	0.850232
Arteriolosclerosis	DN.SLN.v2	Myeloid	-3.81805e-08	2.44044e-08	0.941149
Arteriolosclerosis (any/none)	DN.SLN.v2	Myeloid	-2.42913e-08	2.57585e-08	0.82717
Atherosclerosis	DN.SLN.v2	Myeloid	1.19334e-09	2.15358e-08	0.477905
Atherosclerosis (any/none)	DN.SLN.v2	Myeloid	-4.42762e-09	2.17155e-08	0.580781
B Score	DN.SLN.v2	Myeloid	-1.91122e-08	1.70025e-08	0.869511
CAA	DN.SLN.v2	Myeloid	8.7389e-09	2.1826e-08	0.344435
CAA (any/none)	DN.SLN.v2	Myeloid	1.16448e-08	2.07907e-08	0.287706
CERAD (C Score)	DN.SLN.v2	Myeloid	-9.49049e-10	1.55146e-08	0.524389
Infarcts/lacunes	DN.SLN.v2	Myeloid	-1.60403e-09	2.1942e-08	0.529138
PD Braak	DN.SLN.v2	Myeloid	-2.95521e-09	1.94764e-08	0.560301
PD Braak (any/none)	DN.SLN.v2	Myeloid	-3.11733e-09	1.88572e-08	0.565651
TDP-43 (any/none)	DN.SLN.v2	Myeloid	4.13462e-09	4.50565e-08	0.463442
Thal Phase	DN.SLN.v2	Myeloid	9.78809e-08	6.57725e-08	0.0683527
WMR (any/none)	DN.SLN.v2	Myeloid	-4.19026e-08	2.87024e-08	0.927841
#N/A	DN.SLN.v2	Myeloid	-6.28157e-08	3.63695e-08	0.95793
AD Braak	EO.AT.v2	Myeloid	3.04487e-09	2.21418e-08	0.445311
ADNC Score	EO.AT.v2	Myeloid	2.85464e-09	6.69875e-08	0.483004
AP (any/none)	EO.AT.v2	Myeloid	1.89601e-08	2.17917e-08	0.192134
Arteriolosclerosis	EO.AT.v2	Myeloid	4.33922e-09	2.39666e-08	0.428163
Arteriolosclerosis (any/none)	EO.AT.v2	Myeloid	-1.87617e-08	2.70845e-08	0.755754
Atherosclerosis	EO.AT.v2	Myeloid	-3.64962e-08	2.15844e-08	0.954569
Atherosclerosis (any/none)	EO.AT.v2	Myeloid	-9.46406e-09	2.27466e-08	0.661318
B Score	EO.AT.v2	Myeloid	7.1406e-09	2.07194e-08	0.365185
CAA	EO.AT.v2	Myeloid	-1.0689e-08	2.24681e-08	0.682871
CAA (any/none)	EO.AT.v2	Myeloid	-1.45291e-08	2.11634e-08	0.753807
CERAD (C Score)	EO.AT.v2	Myeloid	-2.79609e-09	2.12229e-08	0.552409
Infarcts/lacunes	EO.AT.v2	Myeloid	-1.33483e-08	2.20594e-08	0.727446
PD Braak	EO.AT.v2	Myeloid	4.45586e-08	2.13792e-08	0.0185707
PD Braak (any/none)	EO.AT.v2	Myeloid	4.95852e-08	2.14159e-08	0.0102972
TDP-43 (any/none)	EO.AT.v2	Myeloid	-1.15517e-07	5.03853e-08	0.989067
Thal Phase	EO.AT.v2	Myeloid	-6.25634e-08	7.45243e-08	0.799407
WMR (any/none)	EO.AT.v2	Myeloid	-2.664e-08	3.39133e-08	0.783929
#N/A	EO.AT.v2	Myeloid	-2.94462e-08	4.39663e-08	0.74849
AD Braak	Eo.BL.v2	Myeloid	-2.66133e-08	1.7441e-08	0.936484
ADNC Score	Eo.BL.v2	Myeloid	-1.05272e-09	4.90269e-08	0.508566
AP (any/none)	Eo.BL.v2	Myeloid	-1.87203e-09	1.89714e-08	0.539303
Arteriolosclerosis	Eo.BL.v2	Myeloid	3.32813e-08	2.39482e-08	0.0823064
Arteriolosclerosis (any/none)	Eo.BL.v2	Myeloid	2.77437e-08	2.5518e-08	0.138469
Atherosclerosis	Eo.BL.v2	Myeloid	4.55996e-10	2.07999e-08	0.491255
Atherosclerosis (any/none)	Eo.BL.v2	Myeloid	-7.1712e-09	2.11521e-08	0.632706
B Score	Eo.BL.v2	Myeloid	-1.91196e-08	1.61362e-08	0.881969
CAA	Eo.BL.v2	Myeloid	-2.57048e-08	2.23138e-08	0.875334
CAA (any/none)	Eo.BL.v2	Myeloid	-3.03233e-08	2.05961e-08	0.929528
CERAD (C Score)	Eo.BL.v2	Myeloid	-2.57926e-08	1.56006e-08	0.950866
Infarcts/lacunes	Eo.BL.v2	Myeloid	2.8059e-08	2.08477e-08	0.089167
PD Braak	Eo.BL.v2	Myeloid	5.69406e-09	2.02574e-08	0.389322
PD Braak (any/none)	Eo.BL.v2	Myeloid	1.91744e-08	1.92042e-08	0.159032
TDP-43 (any/none)	Eo.BL.v2	Myeloid	-4.63086e-08	5.42127e-08	0.803504
Thal Phase	Eo.BL.v2	Myeloid	-9.639e-08	6.00237e-08	0.945848
WMR (any/none)	Eo.BL.v2	Myeloid	-2.1086e-08	3.21828e-08	0.743829
#N/A	Eo.BL.v2	Myeloid	2.73076e-09	3.87119e-08	0.471882
AD Braak	Ep.5wk.MEC.Sca1+.Th	Myeloid	-1.73431e-08	1.5099e-08	0.874645
ADNC Score	Ep.5wk.MEC.Sca1+.Th	Myeloid	1.95004e-08	5.1825e-08	0.353357
AP (any/none)	Ep.5wk.MEC.Sca1+.Th	Myeloid	1.51725e-08	1.88619e-08	0.210583
Arteriolosclerosis	Ep.5wk.MEC.Sca1+.Th	Myeloid	-1.87404e-09	2.59533e-08	0.528782
Arteriolosclerosis (any/none)	Ep.5wk.MEC.Sca1+.Th	Myeloid	-1.29674e-10	2.88743e-08	0.501792
Atherosclerosis	Ep.5wk.MEC.Sca1+.Th	Myeloid	2.19294e-08	2.1171e-08	0.150142
Atherosclerosis (any/none)	Ep.5wk.MEC.Sca1+.Th	Myeloid	1.20744e-08	2.20007e-08	0.291564
B Score	Ep.5wk.MEC.Sca1+.Th	Myeloid	-2.63656e-08	1.55209e-08	0.955314
CAA	Ep.5wk.MEC.Sca1+.Th	Myeloid	-1.81776e-08	2.17911e-08	0.797909
CAA (any/none)	Ep.5wk.MEC.Sca1+.Th	Myeloid	4.28223e-09	2.06612e-08	0.417904
CERAD (C Score)	Ep.5wk.MEC.Sca1+.Th	Myeloid	7.08847e-09	1.66319e-08	0.334982
Infarcts/lacunes	Ep.5wk.MEC.Sca1+.Th	Myeloid	-1.04216e-08	2.20993e-08	0.681388
PD Braak	Ep.5wk.MEC.Sca1+.Th	Myeloid	1.31197e-08	1.826e-08	0.236226
PD Braak (any/none)	Ep.5wk.MEC.Sca1+.Th	Myeloid	6.51038e-09	1.79888e-08	0.358708
TDP-43 (any/none)	Ep.5wk.MEC.Sca1+.Th	Myeloid	1.40765e-08	4.91456e-08	0.387276
Thal Phase	Ep.5wk.MEC.Sca1+.Th	Myeloid	6.29161e-08	6.60488e-08	0.170404
WMR (any/none)	Ep.5wk.MEC.Sca1+.Th	Myeloid	-6.49472e-08	2.86986e-08	0.988185
#N/A	Ep.5wk.MEC.Sca1+.Th	Myeloid	-6.27795e-08	3.33722e-08	0.970027
AD Braak	Ep.5wk.MEChi.Th	Myeloid	-1.65408e-08	1.55621e-08	0.856083
ADNC Score	Ep.5wk.MEChi.Th	Myeloid	-2.48406e-08	5.07031e-08	0.687906
AP (any/none)	Ep.5wk.MEChi.Th	Myeloid	-2.06912e-09	1.85308e-08	0.544453
Arteriolosclerosis	Ep.5wk.MEChi.Th	Myeloid	-8.42136e-09	2.3085e-08	0.642369
Arteriolosclerosis (any/none)	Ep.5wk.MEChi.Th	Myeloid	1.16806e-09	2.54874e-08	0.481723
Atherosclerosis	Ep.5wk.MEChi.Th	Myeloid	-2.19919e-08	1.89714e-08	0.876816
Atherosclerosis (any/none)	Ep.5wk.MEChi.Th	Myeloid	-2.77114e-08	1.97614e-08	0.919587
B Score	Ep.5wk.MEChi.Th	Myeloid	-2.83587e-08	1.54454e-08	0.966825
CAA	Ep.5wk.MEChi.Th	Myeloid	-2.36997e-09	2.12031e-08	0.544499
CAA (any/none)	Ep.5wk.MEChi.Th	Myeloid	3.00058e-08	1.97627e-08	0.0644686
CERAD (C Score)	Ep.5wk.MEChi.Th	Myeloid	-1.88582e-08	1.4861e-08	0.897773
Infarcts/lacunes	Ep.5wk.MEChi.Th	Myeloid	1.45251e-09	2.08106e-08	0.472178
PD Braak	Ep.5wk.MEChi.Th	Myeloid	4.00169e-09	1.72425e-08	0.408237
PD Braak (any/none)	Ep.5wk.MEChi.Th	Myeloid	-3.80133e-09	1.74105e-08	0.586416
TDP-43 (any/none)	Ep.5wk.MEChi.Th	Myeloid	1.45539e-08	5.29991e-08	0.391809
Thal Phase	Ep.5wk.MEChi.Th	Myeloid	8.96949e-08	7.10622e-08	0.103438
WMR (any/none)	Ep.5wk.MEChi.Th	Myeloid	-3.18353e-08	2.89826e-08	0.863992
#N/A	Ep.5wk.MEChi.Th	Myeloid	-2.66961e-08	3.75047e-08	0.761708
AD Braak	Ep.5wk.MEClo.Th	Myeloid	-2.30233e-08	1.48755e-08	0.939157
ADNC Score	Ep.5wk.MEClo.Th	Myeloid	-3.99604e-08	4.74496e-08	0.800152
AP (any/none)	Ep.5wk.MEClo.Th	Myeloid	-1.22534e-08	1.80141e-08	0.751815
Arteriolosclerosis	Ep.5wk.MEClo.Th	Myeloid	-1.78001e-08	2.31094e-08	0.779425
Arteriolosclerosis (any/none)	Ep.5wk.MEClo.Th	Myeloid	1.5586e-09	2.68616e-08	0.476865
Atherosclerosis	Ep.5wk.MEClo.Th	Myeloid	-1.58924e-08	1.96699e-08	0.790441
Atherosclerosis (any/none)	Ep.5wk.MEClo.Th	Myeloid	-1.68085e-08	1.88934e-08	0.813174
B Score	Ep.5wk.MEClo.Th	Myeloid	-3.16031e-08	1.53821e-08	0.980038
CAA	Ep.5wk.MEClo.Th	Myeloid	-1.97242e-08	1.97544e-08	0.840974
CAA (any/none)	Ep.5wk.MEClo.Th	Myeloid	-4.71317e-09	1.98288e-08	0.593941
CERAD (C Score)	Ep.5wk.MEClo.Th	Myeloid	-1.63114e-08	1.45089e-08	0.869543
Infarcts/lacunes	Ep.5wk.MEClo.Th	Myeloid	-1.49689e-08	2.07203e-08	0.764984
PD Braak	Ep.5wk.MEClo.Th	Myeloid	1.49498e-08	1.72852e-08	0.19355
PD Braak (any/none)	Ep.5wk.MEClo.Th	Myeloid	8.71725e-09	1.73965e-08	0.308154
TDP-43 (any/none)	Ep.5wk.MEClo.Th	Myeloid	-2.69019e-08	4.27263e-08	0.735533
Thal Phase	Ep.5wk.MEClo.Th	Myeloid	2.77778e-08	6.70964e-08	0.339437
WMR (any/none)	Ep.5wk.MEClo.Th	Myeloid	-9.02034e-08	2.90299e-08	0.999056
#N/A	Ep.5wk.MEClo.Th	Myeloid	-3.47894e-08	3.23057e-08	0.859234
AD Braak	Ep.8wk.CEC.Sca1+.Th	Myeloid	3.0385e-09	1.49845e-08	0.419655
ADNC Score	Ep.8wk.CEC.Sca1+.Th	Myeloid	4.21306e-08	5.46705e-08	0.220464
AP (any/none)	Ep.8wk.CEC.Sca1+.Th	Myeloid	6.4341e-09	1.86488e-08	0.365042
Arteriolosclerosis	Ep.8wk.CEC.Sca1+.Th	Myeloid	-2.73888e-08	2.42403e-08	0.870738
Arteriolosclerosis (any/none)	Ep.8wk.CEC.Sca1+.Th	Myeloid	-3.59856e-08	2.82723e-08	0.89846
Atherosclerosis	Ep.8wk.CEC.Sca1+.Th	Myeloid	1.14598e-08	2.19586e-08	0.300877
Atherosclerosis (any/none)	Ep.8wk.CEC.Sca1+.Th	Myeloid	-1.69687e-08	2.09808e-08	0.790677
B Score	Ep.8wk.CEC.Sca1+.Th	Myeloid	-6.32571e-09	1.61966e-08	0.651938
CAA	Ep.8wk.CEC.Sca1+.Th	Myeloid	-6.42886e-09	2.0626e-08	0.622361
CAA (any/none)	Ep.8wk.CEC.Sca1+.Th	Myeloid	1.19719e-08	2.13425e-08	0.287418
CERAD (C Score)	Ep.8wk.CEC.Sca1+.Th	Myeloid	1.02283e-08	1.67075e-08	0.270205
Infarcts/lacunes	Ep.8wk.CEC.Sca1+.Th	Myeloid	-3.79982e-09	1.97369e-08	0.576334
PD Braak	Ep.8wk.CEC.Sca1+.Th	Myeloid	-8.17644e-09	1.84062e-08	0.671559
PD Braak (any/none)	Ep.8wk.CEC.Sca1+.Th	Myeloid	-8.2817e-09	1.76731e-08	0.680324
TDP-43 (any/none)	Ep.8wk.CEC.Sca1+.Th	Myeloid	6.20012e-08	4.7107e-08	0.0940572
Thal Phase	Ep.8wk.CEC.Sca1+.Th	Myeloid	8.69294e-08	6.60237e-08	0.0939796
WMR (any/none)	Ep.8wk.CEC.Sca1+.Th	Myeloid	-2.20693e-08	2.93681e-08	0.773816
#N/A	Ep.8wk.CEC.Sca1+.Th	Myeloid	-6.95965e-08	3.17735e-08	0.985752
AD Braak	Ep.8wk.CEChi.Th	Myeloid	-4.57883e-09	1.5696e-08	0.614749
ADNC Score	Ep.8wk.CEChi.Th	Myeloid	6.30709e-08	5.69589e-08	0.134081
AP (any/none)	Ep.8wk.CEChi.Th	Myeloid	1.84593e-08	2.06705e-08	0.185921
Arteriolosclerosis	Ep.8wk.CEChi.Th	Myeloid	-4.07882e-08	2.25069e-08	0.965026
Arteriolosclerosis (any/none)	Ep.8wk.CEChi.Th	Myeloid	-5.11909e-08	2.71177e-08	0.970469
Atherosclerosis	Ep.8wk.CEChi.Th	Myeloid	-2.06596e-08	2.22416e-08	0.823522
Atherosclerosis (any/none)	Ep.8wk.CEChi.Th	Myeloid	-2.8796e-08	2.2949e-08	0.895222
B Score	Ep.8wk.CEChi.Th	Myeloid	-5.7929e-09	1.66724e-08	0.635875
CAA	Ep.8wk.CEChi.Th	Myeloid	-5.49656e-09	2.10427e-08	0.603035
CAA (any/none)	Ep.8wk.CEChi.Th	Myeloid	4.76381e-09	2.31373e-08	0.418437
CERAD (C Score)	Ep.8wk.CEChi.Th	Myeloid	-7.05043e-10	1.59096e-08	0.517674
Infarcts/lacunes	Ep.8wk.CEChi.Th	Myeloid	1.46073e-08	2.07012e-08	0.24021
PD Braak	Ep.8wk.CEChi.Th	Myeloid	1.6581e-08	1.80865e-08	0.179635
PD Braak (any/none)	Ep.8wk.CEChi.Th	Myeloid	1.15985e-08	1.75781e-08	0.254682
TDP-43 (any/none)	Ep.8wk.CEChi.Th	Myeloid	-1.67503e-08	4.48056e-08	0.64574
Thal Phase	Ep.8wk.CEChi.Th	Myeloid	4.62359e-08	6.6114e-08	0.242171
WMR (any/none)	Ep.8wk.CEChi.Th	Myeloid	-7.5824e-08	3.11541e-08	0.99253
#N/A	Ep.8wk.CEChi.Th	Myeloid	-8.44402e-08	3.77701e-08	0.987312
AD Braak	Ep.8wk.MEChi.Th	Myeloid	-2.03122e-08	1.65173e-08	0.890605
ADNC Score	Ep.8wk.MEChi.Th	Myeloid	-1.96375e-08	5.07171e-08	0.650695
AP (any/none)	Ep.8wk.MEChi.Th	Myeloid	1.22271e-09	1.75892e-08	0.47229
Arteriolosclerosis	Ep.8wk.MEChi.Th	Myeloid	-1.55823e-08	2.19958e-08	0.760658
Arteriolosclerosis (any/none)	Ep.8wk.MEChi.Th	Myeloid	4.49479e-11	2.5452e-08	0.499295
Atherosclerosis	Ep.8wk.MEChi.Th	Myeloid	-1.8697e-08	1.98946e-08	0.82634
Atherosclerosis (any/none)	Ep.8wk.MEChi.Th	Myeloid	-2.16149e-08	1.9825e-08	0.862205
B Score	Ep.8wk.MEChi.Th	Myeloid	-2.95261e-08	1.60921e-08	0.966734
CAA	Ep.8wk.MEChi.Th	Myeloid	-2.54995e-09	2.14244e-08	0.547371
CAA (any/none)	Ep.8wk.MEChi.Th	Myeloid	3.00152e-08	1.95671e-08	0.0625197
CERAD (C Score)	Ep.8wk.MEChi.Th	Myeloid	-2.0555e-08	1.4972e-08	0.915108
Infarcts/lacunes	Ep.8wk.MEChi.Th	Myeloid	-5.18245e-09	2.02163e-08	0.60116
PD Braak	Ep.8wk.MEChi.Th	Myeloid	1.68191e-08	1.80171e-08	0.175279
PD Braak (any/none)	Ep.8wk.MEChi.Th	Myeloid	1.69067e-08	1.85436e-08	0.180956
TDP-43 (any/none)	Ep.8wk.MEChi.Th	Myeloid	2.66469e-08	5.40126e-08	0.310884
Thal Phase	Ep.8wk.MEChi.Th	Myeloid	5.14685e-08	7.11044e-08	0.234581
WMR (any/none)	Ep.8wk.MEChi.Th	Myeloid	-3.81456e-08	2.75499e-08	0.916913
#N/A	Ep.8wk.MEChi.Th	Myeloid	6.88987e-09	3.67413e-08	0.425625
AD Braak	Ep.8wk.MEClo.Th	Myeloid	-7.74074e-09	1.43737e-08	0.704896
ADNC Score	Ep.8wk.MEClo.Th	Myeloid	-4.35106e-08	4.84135e-08	0.815602
AP (any/none)	Ep.8wk.MEClo.Th	Myeloid	-9.79059e-09	1.89677e-08	0.697133
Arteriolosclerosis	Ep.8wk.MEClo.Th	Myeloid	-1.66542e-08	2.54508e-08	0.743563
Arteriolosclerosis (any/none)	Ep.8wk.MEClo.Th	Myeloid	-6.54982e-09	2.85255e-08	0.590804
Atherosclerosis	Ep.8wk.MEClo.Th	Myeloid	-1.60584e-08	2.04533e-08	0.78381
Atherosclerosis (any/none)	Ep.8wk.MEClo.Th	Myeloid	-9.95041e-09	2.02322e-08	0.688573
B Score	Ep.8wk.MEClo.Th	Myeloid	-2.03188e-08	1.55564e-08	0.904247
CAA	Ep.8wk.MEClo.Th	Myeloid	-1.17646e-08	2.079e-08	0.714262
CAA (any/none)	Ep.8wk.MEClo.Th	Myeloid	4.21228e-09	2.04308e-08	0.418328
CERAD (C Score)	Ep.8wk.MEClo.Th	Myeloid	-2.31727e-08	1.46869e-08	0.942692
Infarcts/lacunes	Ep.8wk.MEClo.Th	Myeloid	-2.07539e-08	2.20656e-08	0.826533
PD Braak	Ep.8wk.MEClo.Th	Myeloid	1.82275e-08	1.76077e-08	0.150288
PD Braak (any/none)	Ep.8wk.MEClo.Th	Myeloid	1.14272e-08	1.76939e-08	0.259195
TDP-43 (any/none)	Ep.8wk.MEClo.Th	Myeloid	9.00259e-09	4.56225e-08	0.421785
Thal Phase	Ep.8wk.MEClo.Th	Myeloid	4.72969e-09	6.47174e-08	0.47087
WMR (any/none)	Ep.8wk.MEClo.Th	Myeloid	-9.51438e-08	2.8521e-08	0.999575
#N/A	Ep.8wk.MEClo.Th	Myeloid	-3.33009e-08	3.55024e-08	0.825876
AD Braak	Ep.MEChi.Th	Myeloid	-1.24382e-08	1.56463e-08	0.786683
ADNC Score	Ep.MEChi.Th	Myeloid	-3.74083e-08	5.32742e-08	0.758718
AP (any/none)	Ep.MEChi.Th	Myeloid	2.08479e-10	1.84419e-08	0.49549
Arteriolosclerosis	Ep.MEChi.Th	Myeloid	-6.57219e-09	2.26062e-08	0.614369
Arteriolosclerosis (any/none)	Ep.MEChi.Th	Myeloid	2.81554e-08	2.71369e-08	0.149744
Atherosclerosis	Ep.MEChi.Th	Myeloid	-1.67706e-08	1.92057e-08	0.808725
Atherosclerosis (any/none)	Ep.MEChi.Th	Myeloid	-1.36458e-08	2.05276e-08	0.746896
B Score	Ep.MEChi.Th	Myeloid	-1.56407e-08	1.53342e-08	0.846132
CAA	Ep.MEChi.Th	Myeloid	-3.52806e-08	2.0428e-08	0.957922
CAA (any/none)	Ep.MEChi.Th	Myeloid	-8.15002e-09	2.0721e-08	0.652959
CERAD (C Score)	Ep.MEChi.Th	Myeloid	-9.47825e-09	1.57835e-08	0.725919
Infarcts/lacunes	Ep.MEChi.Th	Myeloid	-2.98325e-08	2.19818e-08	0.912632
PD Braak	Ep.MEChi.Th	Myeloid	2.20761e-08	1.74328e-08	0.102693
PD Braak (any/none)	Ep.MEChi.Th	Myeloid	1.03139e-08	1.68783e-08	0.270576
TDP-43 (any/none)	Ep.MEChi.Th	Myeloid	1.00461e-08	5.20233e-08	0.423437
Thal Phase	Ep.MEChi.Th	Myeloid	6.87726e-08	6.36281e-08	0.139881
WMR (any/none)	Ep.MEChi.Th	Myeloid	-3.55991e-08	3.05165e-08	0.878304
#N/A	Ep.MEChi.Th	Myeloid	1.35744e-08	4.03566e-08	0.368299
AD Braak	Fi.MTS15+.Th	Myeloid	-9.2039e-09	1.5104e-08	0.72886
ADNC Score	Fi.MTS15+.Th	Myeloid	6.11259e-08	4.93343e-08	0.10767
AP (any/none)	Fi.MTS15+.Th	Myeloid	-2.40591e-09	1.74081e-08	0.554961
Arteriolosclerosis	Fi.MTS15+.Th	Myeloid	1.10276e-08	2.58007e-08	0.334539
Arteriolosclerosis (any/none)	Fi.MTS15+.Th	Myeloid	-2.17394e-08	2.71775e-08	0.788116
Atherosclerosis	Fi.MTS15+.Th	Myeloid	-3.49171e-09	2.06725e-08	0.567065
Atherosclerosis (any/none)	Fi.MTS15+.Th	Myeloid	-1.92668e-09	1.9834e-08	0.538693
B Score	Fi.MTS15+.Th	Myeloid	-3.47611e-09	1.59454e-08	0.586286
CAA	Fi.MTS15+.Th	Myeloid	-1.07534e-09	1.98595e-08	0.521591
CAA (any/none)	Fi.MTS15+.Th	Myeloid	1.46728e-08	1.98645e-08	0.230061
CERAD (C Score)	Fi.MTS15+.Th	Myeloid	3.56841e-08	1.62254e-08	0.0139293
Infarcts/lacunes	Fi.MTS15+.Th	Myeloid	3.04475e-09	2.09449e-08	0.44221
PD Braak	Fi.MTS15+.Th	Myeloid	-5.66326e-09	1.77207e-08	0.625358
PD Braak (any/none)	Fi.MTS15+.Th	Myeloid	-7.42133e-09	1.71022e-08	0.667834
TDP-43 (any/none)	Fi.MTS15+.Th	Myeloid	5.17736e-08	5.3903e-08	0.168403
Thal Phase	Fi.MTS15+.Th	Myeloid	8.54951e-08	7.1157e-08	0.114779
WMR (any/none)	Fi.MTS15+.Th	Myeloid	-6.00678e-08	3.01012e-08	0.977007
#N/A	Fi.MTS15+.Th	Myeloid	-3.62977e-08	3.74104e-08	0.834041
AD Braak	Fi.Sk	Myeloid	5.48681e-09	1.72753e-08	0.37539
ADNC Score	Fi.Sk	Myeloid	1.04146e-07	5.61995e-08	0.0319308
AP (any/none)	Fi.Sk	Myeloid	5.4634e-09	1.87471e-08	0.385363
Arteriolosclerosis	Fi.Sk	Myeloid	-1.24407e-08	2.63932e-08	0.681307
Arteriolosclerosis (any/none)	Fi.Sk	Myeloid	-5.99361e-08	2.64131e-08	0.988371
Atherosclerosis	Fi.Sk	Myeloid	2.19685e-08	2.09639e-08	0.147338
Atherosclerosis (any/none)	Fi.Sk	Myeloid	-6.70474e-09	2.05588e-08	0.627835
B Score	Fi.Sk	Myeloid	1.01964e-08	1.73446e-08	0.278309
CAA	Fi.Sk	Myeloid	-7.63911e-09	2.14541e-08	0.639105
CAA (any/none)	Fi.Sk	Myeloid	2.66587e-08	2.24942e-08	0.117982
CERAD (C Score)	Fi.Sk	Myeloid	2.08388e-08	1.72998e-08	0.114185
Infarcts/lacunes	Fi.Sk	Myeloid	-5.44345e-09	2.24302e-08	0.595875
PD Braak	Fi.Sk	Myeloid	-9.9946e-09	1.95903e-08	0.695038
PD Braak (any/none)	Fi.Sk	Myeloid	-8.33823e-09	1.95329e-08	0.665267
TDP-43 (any/none)	Fi.Sk	Myeloid	8.11567e-08	5.92335e-08	0.0853253
Thal Phase	Fi.Sk	Myeloid	1.32207e-07	6.82084e-08	0.0262949
WMR (any/none)	Fi.Sk	Myeloid	-4.08077e-08	3.22814e-08	0.896908
#N/A	Fi.Sk	Myeloid	-2.49247e-08	4.02493e-08	0.732126
AD Braak	FRC.Cad11.WT.v2	Myeloid	-1.7575e-08	1.56747e-08	0.868906
ADNC Score	FRC.Cad11.WT.v2	Myeloid	2.76914e-08	5.54483e-08	0.308745
AP (any/none)	FRC.Cad11.WT.v2	Myeloid	-7.54486e-09	1.8222e-08	0.660582
Arteriolosclerosis	FRC.Cad11.WT.v2	Myeloid	-3.746e-08	2.39514e-08	0.941091
Arteriolosclerosis (any/none)	FRC.Cad11.WT.v2	Myeloid	-6.23111e-08	2.70785e-08	0.989308
Atherosclerosis	FRC.Cad11.WT.v2	Myeloid	1.35638e-08	2.26489e-08	0.274629
Atherosclerosis (any/none)	FRC.Cad11.WT.v2	Myeloid	7.89325e-09	2.05578e-08	0.350506
B Score	FRC.Cad11.WT.v2	Myeloid	-2.95108e-08	1.65483e-08	0.962732
CAA	FRC.Cad11.WT.v2	Myeloid	-7.65501e-10	2.22017e-08	0.513753
CAA (any/none)	FRC.Cad11.WT.v2	Myeloid	1.41338e-08	2.40324e-08	0.278228
CERAD (C Score)	FRC.Cad11.WT.v2	Myeloid	2.45834e-08	1.67888e-08	0.0715591
Infarcts/lacunes	FRC.Cad11.WT.v2	Myeloid	-2.33586e-09	2.35098e-08	0.539573
PD Braak	FRC.Cad11.WT.v2	Myeloid	8.41108e-09	1.85665e-08	0.325266
PD Braak (any/none)	FRC.Cad11.WT.v2	Myeloid	3.58113e-10	1.81101e-08	0.492112
TDP-43 (any/none)	FRC.Cad11.WT.v2	Myeloid	4.22572e-08	4.86958e-08	0.192758
Thal Phase	FRC.Cad11.WT.v2	Myeloid	4.8259e-08	6.33956e-08	0.223258
WMR (any/none)	FRC.Cad11.WT.v2	Myeloid	-6.21131e-08	2.99558e-08	0.980937
#N/A	FRC.Cad11.WT.v2	Myeloid	-9.7953e-08	3.55347e-08	0.997079
AD Braak	FRC.MLN	Myeloid	-1.423e-08	1.56405e-08	0.81854
ADNC Score	FRC.MLN	Myeloid	5.6137e-08	5.50892e-08	0.154097
AP (any/none)	FRC.MLN	Myeloid	5.95137e-09	2.03045e-08	0.384721
Arteriolosclerosis	FRC.MLN	Myeloid	-1.86673e-08	2.44011e-08	0.77787
Arteriolosclerosis (any/none)	FRC.MLN	Myeloid	-5.07466e-08	2.89043e-08	0.960428
Atherosclerosis	FRC.MLN	Myeloid	-7.2141e-09	2.42984e-08	0.616727
Atherosclerosis (any/none)	FRC.MLN	Myeloid	-7.58537e-09	2.13285e-08	0.638947
B Score	FRC.MLN	Myeloid	-1.74201e-08	1.63776e-08	0.856256
CAA	FRC.MLN	Myeloid	-1.45794e-08	2.20754e-08	0.745514
CAA (any/none)	FRC.MLN	Myeloid	1.35975e-08	2.37788e-08	0.283718
CERAD (C Score)	FRC.MLN	Myeloid	2.14509e-08	1.76147e-08	0.111653
Infarcts/lacunes	FRC.MLN	Myeloid	-3.0069e-08	2.20876e-08	0.913299
PD Braak	FRC.MLN	Myeloid	-1.43858e-08	1.93656e-08	0.771215
PD Braak (any/none)	FRC.MLN	Myeloid	-1.08674e-08	1.93064e-08	0.713246
TDP-43 (any/none)	FRC.MLN	Myeloid	2.46849e-08	5.28869e-08	0.32034
Thal Phase	FRC.MLN	Myeloid	7.81404e-08	6.76417e-08	0.124002
WMR (any/none)	FRC.MLN	Myeloid	-7.13494e-08	3.1908e-08	0.987327
#N/A	FRC.MLN	Myeloid	-6.93751e-08	3.99423e-08	0.958796
AD Braak	FRC.SLN	Myeloid	-1.41881e-08	1.68553e-08	0.800039
ADNC Score	FRC.SLN	Myeloid	6.37026e-08	5.34924e-08	0.116852
AP (any/none)	FRC.SLN	Myeloid	9.00334e-09	1.848e-08	0.31306
Arteriolosclerosis	FRC.SLN	Myeloid	-3.32571e-08	2.41769e-08	0.915523
Arteriolosclerosis (any/none)	FRC.SLN	Myeloid	-5.30564e-08	2.72479e-08	0.974243
Atherosclerosis	FRC.SLN	Myeloid	-5.39835e-09	2.39911e-08	0.589016
Atherosclerosis (any/none)	FRC.SLN	Myeloid	-1.31135e-08	2.07566e-08	0.736234
B Score	FRC.SLN	Myeloid	-2.14909e-08	1.6902e-08	0.898224
CAA	FRC.SLN	Myeloid	-7.85805e-09	2.26035e-08	0.635948
CAA (any/none)	FRC.SLN	Myeloid	1.46052e-08	2.38651e-08	0.270273
CERAD (C Score)	FRC.SLN	Myeloid	2.50158e-08	1.72704e-08	0.0737423
Infarcts/lacunes	FRC.SLN	Myeloid	-2.97336e-08	2.3671e-08	0.895464
PD Braak	FRC.SLN	Myeloid	1.42016e-09	1.96922e-08	0.471254
PD Braak (any/none)	FRC.SLN	Myeloid	7.64653e-09	1.90447e-08	0.344024
TDP-43 (any/none)	FRC.SLN	Myeloid	2.44021e-09	5.22097e-08	0.481361
Thal Phase	FRC.SLN	Myeloid	8.71985e-08	6.56479e-08	0.0920435
WMR (any/none)	FRC.SLN	Myeloid	-4.0988e-08	3.15523e-08	0.903037
#N/A	FRC.SLN	Myeloid	-4.9104e-08	3.81453e-08	0.901003
AD Braak	FRC.SLN.CFA.d6.v2	Myeloid	-1.34433e-09	1.67626e-08	0.53196
ADNC Score	FRC.SLN.CFA.d6.v2	Myeloid	6.40803e-08	5.64314e-08	0.128074
AP (any/none)	FRC.SLN.CFA.d6.v2	Myeloid	-8.70859e-09	1.922e-08	0.674762
Arteriolosclerosis	FRC.SLN.CFA.d6.v2	Myeloid	-3.21081e-08	2.44781e-08	0.90519
Arteriolosclerosis (any/none)	FRC.SLN.CFA.d6.v2	Myeloid	-6.03174e-08	2.66342e-08	0.988233
Atherosclerosis	FRC.SLN.CFA.d6.v2	Myeloid	5.03506e-09	2.21489e-08	0.410085
Atherosclerosis (any/none)	FRC.SLN.CFA.d6.v2	Myeloid	-1.56309e-08	2.04876e-08	0.777251
B Score	FRC.SLN.CFA.d6.v2	Myeloid	-1.8437e-08	1.73191e-08	0.856459
CAA	FRC.SLN.CFA.d6.v2	Myeloid	1.07325e-08	2.26205e-08	0.317586
CAA (any/none)	FRC.SLN.CFA.d6.v2	Myeloid	2.51999e-08	2.44725e-08	0.151571
CERAD (C Score)	FRC.SLN.CFA.d6.v2	Myeloid	1.06633e-08	1.69668e-08	0.264844
Infarcts/lacunes	FRC.SLN.CFA.d6.v2	Myeloid	2.9148e-09	2.36573e-08	0.450971
PD Braak	FRC.SLN.CFA.d6.v2	Myeloid	1.77012e-08	2.01257e-08	0.189557
PD Braak (any/none)	FRC.SLN.CFA.d6.v2	Myeloid	1.505e-08	1.96997e-08	0.222442
TDP-43 (any/none)	FRC.SLN.CFA.d6.v2	Myeloid	3.18161e-08	6.07645e-08	0.300279
Thal Phase	FRC.SLN.CFA.d6.v2	Myeloid	8.47599e-08	6.38627e-08	0.092218
WMR (any/none)	FRC.SLN.CFA.d6.v2	Myeloid	-6.77314e-08	3.09177e-08	0.985763
#N/A	FRC.SLN.CFA.d6.v2	Myeloid	-8.33875e-08	3.6391e-08	0.989031
AD Braak	FRC.SLN.OT	Myeloid	-1.2599e-08	1.70331e-08	0.770252
ADNC Score	FRC.SLN.OT	Myeloid	5.66996e-08	5.04608e-08	0.130584
AP (any/none)	FRC.SLN.OT	Myeloid	4.5432e-09	1.98173e-08	0.409336
Arteriolosclerosis	FRC.SLN.OT	Myeloid	-2.9565e-08	2.48423e-08	0.882998
Arteriolosclerosis (any/none)	FRC.SLN.OT	Myeloid	-4.3089e-08	2.73064e-08	0.942715
Atherosclerosis	FRC.SLN.OT	Myeloid	-7.83312e-09	2.36855e-08	0.62957
Atherosclerosis (any/none)	FRC.SLN.OT	Myeloid	-6.20088e-09	2.17767e-08	0.612082
B Score	FRC.SLN.OT	Myeloid	-1.47247e-08	1.71539e-08	0.804662
CAA	FRC.SLN.OT	Myeloid	-1.0993e-08	2.17311e-08	0.693525
CAA (any/none)	FRC.SLN.OT	Myeloid	2.07077e-08	2.27765e-08	0.181631
CERAD (C Score)	FRC.SLN.OT	Myeloid	1.70598e-08	1.72127e-08	0.160814
Infarcts/lacunes	FRC.SLN.OT	Myeloid	-2.50527e-08	2.31769e-08	0.860137
PD Braak	FRC.SLN.OT	Myeloid	2.8806e-10	1.92778e-08	0.494039
PD Braak (any/none)	FRC.SLN.OT	Myeloid	5.83957e-09	1.90576e-08	0.379644
TDP-43 (any/none)	FRC.SLN.OT	Myeloid	2.65378e-08	4.92922e-08	0.295159
Thal Phase	FRC.SLN.OT	Myeloid	5.475e-08	6.70774e-08	0.207187
WMR (any/none)	FRC.SLN.OT	Myeloid	-6.41241e-08	3.31435e-08	0.973489
#N/A	FRC.SLN.OT	Myeloid	-7.8553e-08	3.77526e-08	0.981271
AD Braak	FRC.SLN.v2	Myeloid	-7.7658e-09	1.58675e-08	0.687726
ADNC Score	FRC.SLN.v2	Myeloid	4.80341e-08	5.44904e-08	0.18902
AP (any/none)	FRC.SLN.v2	Myeloid	-1.25843e-08	1.90248e-08	0.745844
Arteriolosclerosis	FRC.SLN.v2	Myeloid	-3.77331e-08	2.37332e-08	0.94407
Arteriolosclerosis (any/none)	FRC.SLN.v2	Myeloid	-5.75918e-08	2.75866e-08	0.981586
Atherosclerosis	FRC.SLN.v2	Myeloid	4.86832e-09	2.28762e-08	0.415737
Atherosclerosis (any/none)	FRC.SLN.v2	Myeloid	1.99438e-09	2.07874e-08	0.461783
B Score	FRC.SLN.v2	Myeloid	-2.54579e-08	1.6559e-08	0.937904
CAA	FRC.SLN.v2	Myeloid	2.90309e-09	2.31029e-08	0.450001
CAA (any/none)	FRC.SLN.v2	Myeloid	2.96816e-08	2.43071e-08	0.111023
CERAD (C Score)	FRC.SLN.v2	Myeloid	1.06318e-08	1.72052e-08	0.268307
Infarcts/lacunes	FRC.SLN.v2	Myeloid	-2.43097e-09	2.3595e-08	0.54103
PD Braak	FRC.SLN.v2	Myeloid	5.84268e-09	1.96506e-08	0.383108
PD Braak (any/none)	FRC.SLN.v2	Myeloid	5.53018e-09	1.92062e-08	0.386698
TDP-43 (any/none)	FRC.SLN.v2	Myeloid	3.71913e-08	4.98701e-08	0.227905
Thal Phase	FRC.SLN.v2	Myeloid	4.29001e-08	6.49092e-08	0.25433
WMR (any/none)	FRC.SLN.v2	Myeloid	-6.28612e-08	3.05092e-08	0.98032
#N/A	FRC.SLN.v2	Myeloid	-7.15569e-08	3.5229e-08	0.978882
AD Braak	GN.Arth.BM	Myeloid	-1.15668e-08	1.86833e-08	0.732074
ADNC Score	GN.Arth.BM	Myeloid	-2.55196e-08	5.89172e-08	0.667545
AP (any/none)	GN.Arth.BM	Myeloid	-2.13949e-09	2.22543e-08	0.538295
Arteriolosclerosis	GN.Arth.BM	Myeloid	3.93247e-08	2.97225e-08	0.0929071
Arteriolosclerosis (any/none)	GN.Arth.BM	Myeloid	-8.44018e-09	3.45481e-08	0.596502
Atherosclerosis	GN.Arth.BM	Myeloid	-3.16998e-10	2.51139e-08	0.505035
Atherosclerosis (any/none)	GN.Arth.BM	Myeloid	-6.19221e-10	2.47018e-08	0.51
B Score	GN.Arth.BM	Myeloid	-9.82136e-09	1.89953e-08	0.697436
CAA	GN.Arth.BM	Myeloid	-4.30036e-08	2.45859e-08	0.959865
CAA (any/none)	GN.Arth.BM	Myeloid	-3.74292e-08	2.29975e-08	0.948188
CERAD (C Score)	GN.Arth.BM	Myeloid	2.62086e-08	1.97033e-08	0.0917322
Infarcts/lacunes	GN.Arth.BM	Myeloid	8.84261e-09	2.63766e-08	0.36872
PD Braak	GN.Arth.BM	Myeloid	1.8892e-08	2.51289e-08	0.226084
PD Braak (any/none)	GN.Arth.BM	Myeloid	2.6826e-08	2.32327e-08	0.124114
TDP-43 (any/none)	GN.Arth.BM	Myeloid	2.25805e-09	6.42851e-08	0.48599
Thal Phase	GN.Arth.BM	Myeloid	-8.99122e-08	8.76575e-08	0.847489
WMR (any/none)	GN.Arth.BM	Myeloid	7.12734e-08	4.03416e-08	0.0386354
#N/A	GN.Arth.BM	Myeloid	2.7173e-08	5.06433e-08	0.295787
AD Braak	GN.Arth.SynF	Myeloid	-4.49366e-09	1.73887e-08	0.60196
ADNC Score	GN.Arth.SynF	Myeloid	5.24397e-08	6.13827e-08	0.196467
AP (any/none)	GN.Arth.SynF	Myeloid	8.27499e-09	2.25216e-08	0.356651
Arteriolosclerosis	GN.Arth.SynF	Myeloid	-7.08415e-10	2.62049e-08	0.510784
Arteriolosclerosis (any/none)	GN.Arth.SynF	Myeloid	1.25594e-08	3.04298e-08	0.339901
Atherosclerosis	GN.Arth.SynF	Myeloid	2.49087e-08	2.18313e-08	0.126943
Atherosclerosis (any/none)	GN.Arth.SynF	Myeloid	-1.21721e-08	2.17737e-08	0.711928
B Score	GN.Arth.SynF	Myeloid	-1.58218e-09	1.75591e-08	0.535898
CAA	GN.Arth.SynF	Myeloid	-5.08935e-09	2.60405e-08	0.577476
CAA (any/none)	GN.Arth.SynF	Myeloid	-1.13464e-08	2.30248e-08	0.68892
CERAD (C Score)	GN.Arth.SynF	Myeloid	4.51231e-08	2.09813e-08	0.0157525
Infarcts/lacunes	GN.Arth.SynF	Myeloid	-5.22703e-09	2.29287e-08	0.590165
PD Braak	GN.Arth.SynF	Myeloid	2.71049e-08	2.27027e-08	0.116257
PD Braak (any/none)	GN.Arth.SynF	Myeloid	2.41564e-08	2.15748e-08	0.13143
TDP-43 (any/none)	GN.Arth.SynF	Myeloid	-5.90213e-08	5.87659e-08	0.842394
Thal Phase	GN.Arth.SynF	Myeloid	1.28374e-08	8.19524e-08	0.437763
WMR (any/none)	GN.Arth.SynF	Myeloid	2.47308e-08	3.4165e-08	0.234575
#N/A	GN.Arth.SynF	Myeloid	5.88923e-08	4.76234e-08	0.108113
AD Braak	GN.Bl	Myeloid	-8.54152e-09	1.82239e-08	0.680358
ADNC Score	GN.Bl	Myeloid	4.16014e-08	6.72865e-08	0.268198
AP (any/none)	GN.Bl	Myeloid	1.0803e-08	2.37833e-08	0.324834
Arteriolosclerosis	GN.Bl	Myeloid	-9.41566e-09	2.72485e-08	0.635159
Arteriolosclerosis (any/none)	GN.Bl	Myeloid	-1.37897e-08	3.21021e-08	0.666241
Atherosclerosis	GN.Bl	Myeloid	1.02813e-08	2.22795e-08	0.322232
Atherosclerosis (any/none)	GN.Bl	Myeloid	-1.0054e-08	2.56751e-08	0.652318
B Score	GN.Bl	Myeloid	-1.69274e-08	1.92032e-08	0.810973
CAA	GN.Bl	Myeloid	-2.49246e-08	2.42063e-08	0.848419
CAA (any/none)	GN.Bl	Myeloid	-2.69478e-08	2.38835e-08	0.870403
CERAD (C Score)	GN.Bl	Myeloid	2.9797e-08	2.14401e-08	0.0822976
Infarcts/lacunes	GN.Bl	Myeloid	3.14432e-09	2.5755e-08	0.451416
PD Braak	GN.Bl	Myeloid	3.37534e-08	2.24908e-08	0.0667083
PD Braak (any/none)	GN.Bl	Myeloid	3.40222e-08	2.09572e-08	0.0522505
TDP-43 (any/none)	GN.Bl	Myeloid	6.98692e-09	5.9596e-08	0.453336
Thal Phase	GN.Bl	Myeloid	-1.06404e-07	8.57236e-08	0.892744
WMR (any/none)	GN.Bl	Myeloid	1.85436e-08	3.69818e-08	0.308036
#N/A	GN.Bl	Myeloid	5.27133e-09	4.97841e-08	0.457837
AD Braak	GN.Bl.v2	Myeloid	2.10064e-08	1.96486e-08	0.142511
ADNC Score	GN.Bl.v2	Myeloid	-5.43632e-09	5.85398e-08	0.536995
AP (any/none)	GN.Bl.v2	Myeloid	2.68728e-08	2.49301e-08	0.140533
Arteriolosclerosis	GN.Bl.v2	Myeloid	-6.00481e-09	2.63867e-08	0.590009
Arteriolosclerosis (any/none)	GN.Bl.v2	Myeloid	2.6028e-08	2.95138e-08	0.188917
Atherosclerosis	GN.Bl.v2	Myeloid	1.70404e-08	2.21743e-08	0.221103
Atherosclerosis (any/none)	GN.Bl.v2	Myeloid	-2.55571e-08	2.36649e-08	0.85992
B Score	GN.Bl.v2	Myeloid	1.56602e-08	1.97077e-08	0.213417
CAA	GN.Bl.v2	Myeloid	-2.32615e-08	2.33593e-08	0.840329
CAA (any/none)	GN.Bl.v2	Myeloid	-3.74124e-08	2.27289e-08	0.950121
CERAD (C Score)	GN.Bl.v2	Myeloid	3.29302e-08	2.01259e-08	0.050898
Infarcts/lacunes	GN.Bl.v2	Myeloid	5.16837e-09	2.51525e-08	0.418598
PD Braak	GN.Bl.v2	Myeloid	5.06229e-08	2.16925e-08	0.0098067
PD Braak (any/none)	GN.Bl.v2	Myeloid	5.20159e-08	2.06163e-08	0.00581722
TDP-43 (any/none)	GN.Bl.v2	Myeloid	-6.19733e-08	5.9866e-08	0.849712
Thal Phase	GN.Bl.v2	Myeloid	-1.7176e-07	7.6625e-08	0.987505
WMR (any/none)	GN.Bl.v2	Myeloid	2.71278e-08	3.5008e-08	0.219198
#N/A	GN.Bl.v2	Myeloid	4.65685e-08	4.43905e-08	0.147074
AD Braak	GN.BM	Myeloid	-6.7464e-09	1.8581e-08	0.641727
ADNC Score	GN.BM	Myeloid	-4.34653e-08	5.98724e-08	0.76607
AP (any/none)	GN.BM	Myeloid	1.58673e-08	2.36713e-08	0.251328
Arteriolosclerosis	GN.BM	Myeloid	-2.44481e-09	2.83952e-08	0.534306
Arteriolosclerosis (any/none)	GN.BM	Myeloid	-3.39178e-08	3.37104e-08	0.842829
Atherosclerosis	GN.BM	Myeloid	-1.22201e-08	2.3031e-08	0.70215
Atherosclerosis (any/none)	GN.BM	Myeloid	-9.72045e-09	2.67419e-08	0.641881
B Score	GN.BM	Myeloid	6.87754e-09	1.94523e-08	0.361835
CAA	GN.BM	Myeloid	-4.29183e-08	2.56102e-08	0.953114
CAA (any/none)	GN.BM	Myeloid	-3.65163e-08	2.44935e-08	0.932001
CERAD (C Score)	GN.BM	Myeloid	4.11701e-08	2.21213e-08	0.0313649
Infarcts/lacunes	GN.BM	Myeloid	1.94669e-08	2.49029e-08	0.217192
PD Braak	GN.BM	Myeloid	7.99731e-09	2.37609e-08	0.368219
PD Braak (any/none)	GN.BM	Myeloid	1.61451e-08	2.21779e-08	0.233312
TDP-43 (any/none)	GN.BM	Myeloid	1.63621e-09	6.21868e-08	0.489505
Thal Phase	GN.BM	Myeloid	-1.56223e-07	8.2443e-08	0.970948
WMR (any/none)	GN.BM	Myeloid	3.09368e-08	3.88869e-08	0.213144
#N/A	GN.BM	Myeloid	4.53132e-08	4.94624e-08	0.179803
AD Braak	GN.Thio.PC	Myeloid	2.62497e-09	1.79891e-08	0.441992
ADNC Score	GN.Thio.PC	Myeloid	1.03828e-07	6.62144e-08	0.0584333
AP (any/none)	GN.Thio.PC	Myeloid	-2.22014e-09	2.42508e-08	0.536472
Arteriolosclerosis	GN.Thio.PC	Myeloid	-2.57787e-08	2.61955e-08	0.837464
Arteriolosclerosis (any/none)	GN.Thio.PC	Myeloid	-8.43537e-09	3.09406e-08	0.607432
Atherosclerosis	GN.Thio.PC	Myeloid	1.60477e-08	2.46364e-08	0.2574
Atherosclerosis (any/none)	GN.Thio.PC	Myeloid	2.59673e-08	2.58752e-08	0.157795
B Score	GN.Thio.PC	Myeloid	-2.4893e-09	1.87098e-08	0.552922
CAA	GN.Thio.PC	Myeloid	-2.77414e-09	2.5784e-08	0.54284
CAA (any/none)	GN.Thio.PC	Myeloid	-1.60402e-08	2.34616e-08	0.752911
CERAD (C Score)	GN.Thio.PC	Myeloid	2.63718e-08	2.18854e-08	0.114103
Infarcts/lacunes	GN.Thio.PC	Myeloid	-5.52771e-09	2.4629e-08	0.588792
PD Braak	GN.Thio.PC	Myeloid	2.27529e-08	2.24739e-08	0.15567
PD Braak (any/none)	GN.Thio.PC	Myeloid	1.95516e-08	2.16272e-08	0.18299
TDP-43 (any/none)	GN.Thio.PC	Myeloid	-2.23089e-08	5.97371e-08	0.645594
Thal Phase	GN.Thio.PC	Myeloid	4.94848e-08	9.04388e-08	0.292133
WMR (any/none)	GN.Thio.PC	Myeloid	1.88572e-08	3.76312e-08	0.308148
#N/A	GN.Thio.PC	Myeloid	7.5005e-08	5.0293e-08	0.0679332
AD Braak	GN.UrAc.PC	Myeloid	-1.90718e-09	1.8653e-08	0.540719
ADNC Score	GN.UrAc.PC	Myeloid	3.66222e-08	6.39476e-08	0.283427
AP (any/none)	GN.UrAc.PC	Myeloid	-1.85741e-08	2.57318e-08	0.764802
Arteriolosclerosis	GN.UrAc.PC	Myeloid	3.8052e-09	2.80937e-08	0.446129
Arteriolosclerosis (any/none)	GN.UrAc.PC	Myeloid	2.64561e-08	3.32598e-08	0.213179
Atherosclerosis	GN.UrAc.PC	Myeloid	3.57026e-08	2.6241e-08	0.0868259
Atherosclerosis (any/none)	GN.UrAc.PC	Myeloid	8.86321e-09	2.46827e-08	0.359765
B Score	GN.UrAc.PC	Myeloid	-4.80167e-09	1.85239e-08	0.602265
CAA	GN.UrAc.PC	Myeloid	-2.54454e-08	2.73559e-08	0.823856
CAA (any/none)	GN.UrAc.PC	Myeloid	-1.34699e-08	2.47688e-08	0.706719
CERAD (C Score)	GN.UrAc.PC	Myeloid	2.37716e-08	2.20679e-08	0.140695
Infarcts/lacunes	GN.UrAc.PC	Myeloid	9.02673e-09	2.55135e-08	0.361744
PD Braak	GN.UrAc.PC	Myeloid	7.53372e-08	2.41108e-08	0.000890173
PD Braak (any/none)	GN.UrAc.PC	Myeloid	7.33939e-08	2.26568e-08	0.000598947
TDP-43 (any/none)	GN.UrAc.PC	Myeloid	-2.62398e-08	5.72116e-08	0.676755
Thal Phase	GN.UrAc.PC	Myeloid	-3.86506e-08	8.76578e-08	0.670367
WMR (any/none)	GN.UrAc.PC	Myeloid	-1.10935e-08	3.41652e-08	0.627297
#N/A	GN.UrAc.PC	Myeloid	3.4704e-08	4.77507e-08	0.233682
AD Braak	MC.digest.PC	Myeloid	-6.81378e-09	1.57759e-08	0.667096
ADNC Score	MC.digest.PC	Myeloid	6.91819e-09	5.73278e-08	0.451973
AP (any/none)	MC.digest.PC	Myeloid	2.53714e-09	2.07771e-08	0.451405
Arteriolosclerosis	MC.digest.PC	Myeloid	2.52856e-08	2.58065e-08	0.163588
Arteriolosclerosis (any/none)	MC.digest.PC	Myeloid	1.71801e-08	2.51337e-08	0.24713
Atherosclerosis	MC.digest.PC	Myeloid	-8.2148e-09	2.16319e-08	0.647936
Atherosclerosis (any/none)	MC.digest.PC	Myeloid	-3.55851e-09	2.21333e-08	0.563865
B Score	MC.digest.PC	Myeloid	-9.37228e-09	1.63106e-08	0.717224
CAA	MC.digest.PC	Myeloid	1.04917e-08	2.09408e-08	0.30818
CAA (any/none)	MC.digest.PC	Myeloid	-5.01841e-09	2.06047e-08	0.596213
CERAD (C Score)	MC.digest.PC	Myeloid	-7.79201e-09	1.76687e-08	0.670396
Infarcts/lacunes	MC.digest.PC	Myeloid	2.85566e-08	2.4141e-08	0.118423
PD Braak	MC.digest.PC	Myeloid	-4.2146e-09	1.90983e-08	0.587329
PD Braak (any/none)	MC.digest.PC	Myeloid	1.84359e-09	1.9065e-08	0.461482
TDP-43 (any/none)	MC.digest.PC	Myeloid	-6.06379e-08	5.25944e-08	0.875531
Thal Phase	MC.digest.PC	Myeloid	-3.88527e-08	6.94804e-08	0.711984
WMR (any/none)	MC.digest.PC	Myeloid	4.80627e-08	2.98374e-08	0.0536093
#N/A	MC.digest.PC	Myeloid	-1.27637e-08	4.1165e-08	0.621743
AD Braak	MC.Es	Myeloid	-1.3533e-08	1.66664e-08	0.791603
ADNC Score	MC.Es	Myeloid	-2.39881e-08	5.49005e-08	0.668922
AP (any/none)	MC.Es	Myeloid	2.07299e-08	2.24804e-08	0.178231
Arteriolosclerosis	MC.Es	Myeloid	4.07889e-08	2.83982e-08	0.0754556
Arteriolosclerosis (any/none)	MC.Es	Myeloid	5.30296e-10	2.48118e-08	0.491474
Atherosclerosis	MC.Es	Myeloid	9.84874e-09	2.35152e-08	0.337672
Atherosclerosis (any/none)	MC.Es	Myeloid	-1.03287e-08	2.25642e-08	0.676433
B Score	MC.Es	Myeloid	-6.98109e-09	1.68482e-08	0.660692
CAA	MC.Es	Myeloid	1.36022e-08	2.25266e-08	0.272979
CAA (any/none)	MC.Es	Myeloid	1.74316e-08	2.30212e-08	0.224466
CERAD (C Score)	MC.Es	Myeloid	2.70229e-09	1.74545e-08	0.438482
Infarcts/lacunes	MC.Es	Myeloid	1.74503e-08	2.33164e-08	0.227105
PD Braak	MC.Es	Myeloid	1.30254e-08	2.18726e-08	0.27575
PD Braak (any/none)	MC.Es	Myeloid	1.85185e-08	2.12286e-08	0.191513
TDP-43 (any/none)	MC.Es	Myeloid	-3.63616e-10	4.77304e-08	0.503039
Thal Phase	MC.Es	Myeloid	-2.18371e-08	6.69623e-08	0.627829
WMR (any/none)	MC.Es	Myeloid	4.94512e-08	3.35897e-08	0.0704816
#N/A	MC.Es	Myeloid	-7.15582e-08	4.25024e-08	0.953873
AD Braak	MC.PC	Myeloid	-1.25653e-08	1.68026e-08	0.772715
ADNC Score	MC.PC	Myeloid	-1.07613e-08	5.17798e-08	0.582319
AP (any/none)	MC.PC	Myeloid	1.70704e-08	1.9641e-08	0.19239
Arteriolosclerosis	MC.PC	Myeloid	3.4936e-08	2.68882e-08	0.0969192
Arteriolosclerosis (any/none)	MC.PC	Myeloid	3.24873e-08	2.59545e-08	0.105339
Atherosclerosis	MC.PC	Myeloid	-8.08648e-09	2.0433e-08	0.653857
Atherosclerosis (any/none)	MC.PC	Myeloid	2.19756e-09	2.08649e-08	0.45806
B Score	MC.PC	Myeloid	-2.17955e-08	1.61869e-08	0.910927
CAA	MC.PC	Myeloid	-1.85653e-08	2.06339e-08	0.815872
CAA (any/none)	MC.PC	Myeloid	1.09406e-09	2.13682e-08	0.479583
CERAD (C Score)	MC.PC	Myeloid	-5.14689e-09	1.67829e-08	0.620454
Infarcts/lacunes	MC.PC	Myeloid	2.54198e-08	2.47191e-08	0.151893
PD Braak	MC.PC	Myeloid	8.00922e-09	1.92308e-08	0.33853
PD Braak (any/none)	MC.PC	Myeloid	8.89018e-09	2.00484e-08	0.328726
TDP-43 (any/none)	MC.PC	Myeloid	-7.28042e-08	5.54462e-08	0.905418
Thal Phase	MC.PC	Myeloid	-6.14877e-08	7.28674e-08	0.800618
WMR (any/none)	MC.PC	Myeloid	8.15811e-09	3.09005e-08	0.395885
#N/A	MC.PC	Myeloid	-4.31824e-08	4.08325e-08	0.85487
AD Braak	MC.Sk	Myeloid	-1.6068e-08	1.62735e-08	0.83827
ADNC Score	MC.Sk	Myeloid	-1.07165e-08	5.00767e-08	0.584727
AP (any/none)	MC.Sk	Myeloid	4.14443e-08	2.23812e-08	0.0320309
Arteriolosclerosis	MC.Sk	Myeloid	-3.71654e-09	2.73346e-08	0.554075
Arteriolosclerosis (any/none)	MC.Sk	Myeloid	-1.51577e-08	2.42674e-08	0.733887
Atherosclerosis	MC.Sk	Myeloid	-1.16596e-08	2.38615e-08	0.687451
Atherosclerosis (any/none)	MC.Sk	Myeloid	-6.23091e-09	2.3145e-08	0.606117
B Score	MC.Sk	Myeloid	-2.21145e-08	1.53497e-08	0.925167
CAA	MC.Sk	Myeloid	-1.82326e-08	1.9946e-08	0.819667
CAA (any/none)	MC.Sk	Myeloid	1.10051e-09	1.76535e-08	0.475146
CERAD (C Score)	MC.Sk	Myeloid	1.42526e-08	1.78452e-08	0.212238
Infarcts/lacunes	MC.Sk	Myeloid	2.91131e-09	2.26615e-08	0.448889
PD Braak	MC.Sk	Myeloid	2.16987e-08	1.95447e-08	0.133454
PD Braak (any/none)	MC.Sk	Myeloid	2.62453e-08	1.95167e-08	0.0893514
TDP-43 (any/none)	MC.Sk	Myeloid	2.61492e-08	5.27904e-08	0.31018
Thal Phase	MC.Sk	Myeloid	-1.35186e-08	7.07837e-08	0.575731
WMR (any/none)	MC.Sk	Myeloid	3.90028e-08	3.40082e-08	0.125719
[truncated: 3,259 more rows]
