# Supplementary material for: Genome wide association study meta-analysis of neuropathologic lesions of Alzheimer’s disease and related dementias in a multi-site autopsy cohort
Source: PLoS Genet. 2026 Jun 29;22(6):e1012170. doi: 10.1371/journal.pgen.1012170 (PMC13340787; doi:10.1371/journal.pgen.1012170)
Supplement: S15 Table — (XLSX) [file pgen.1012170.s035.xlsx]

## Sheet: Table S15
Table S15: MAGMA pathway analysis results
VARIABLE	PHENOTYPE	NGENES	BETA	BETA_STD	SE	P	FULL_NAME
GOBP_REGULATION_OF_VERY_LOW_...1	LEWY_full	4	3.4085	0.049082	0.68947	3.8815e-07	GOBP_REGULATION_OF_VERY_LOW_DENSITY_LIPOPROTEIN_PARTICLE_CLEARANCE
REACTOME_ACTIVATION_OF_RAS_I...	AMY_THAL	5	1.7976	0.028932	0.37028	6.0975e-07	REACTOME_ACTIVATION_OF_RAS_IN_B_CELLS
GOBP_REGULATION_OF_VERY_LOW_...1	LEWY_ANY	4	2.8378	0.040865	0.59881	1.0849e-06	GOBP_REGULATION_OF_VERY_LOW_DENSITY_LIPOPROTEIN_PARTICLE_CLEARANCE
GOBP_RESPONSE_TO_FORSKOLIN	HS_S	13	0.99675	0.025865	0.21855	2.5716e-06	GOBP_RESPONSE_TO_FORSKOLIN
GOBP_NEGATIVE_REGULATION_OF_...401	AMY_THAL	4	1.6462	0.023698	0.36754	3.7816e-06	GOBP_NEGATIVE_REGULATION_OF_METALLOENDOPEPTIDASE_ACTIVITY
BIOCARTA_PLC_PATHWAY	B_SCORE	9	1.3115	0.028317	0.29531	4.5141e-06	BIOCARTA_PLC_PATHWAY
GOBP_REGULATION_OF_VERY_LOW_...1	LEWY_grp	4	3.072	0.044236	0.69724	5.3105e-06	GOBP_REGULATION_OF_VERY_LOW_DENSITY_LIPOPROTEIN_PARTICLE_CLEARANCE
GOBP_REGULATION_OF_NATURAL_K...4	TDP_3	10	1.0397	0.02366	0.23948	7.1303e-06	GOBP_REGULATION_OF_NATURAL_KILLER_CELL_MEDIATED_IMMUNE_RESPONSE_TO_TUMOR_CELL
GOBP_POSITIVE_REGULATION_OF_...551	AMY_THAL	26	0.62416	0.022895	0.14431	7.6823e-06	GOBP_POSITIVE_REGULATION_OF_NATURAL_KILLER_CELL_MEDIATED_CYTOTOXICITY
GOBP_POSITIVE_REGULATION_OF_...550	AMY_THAL	8	1.2652	0.025754	0.29306	7.9623e-06	GOBP_POSITIVE_REGULATION_OF_NATURAL_KILLER_CELL_DIFFERENTIATION
REACTOME_HYALURONAN_BIOSYNTH...	CVD_ART	5	1.3637	0.021948	0.31747	8.775e-06	REACTOME_HYALURONAN_BIOSYNTHESIS_AND_EXPORT
GOBP_POSITIVE_REGULATION_OF_...553	AMY_THAL	31	0.57483	0.023021	0.13599	1.1916e-05	GOBP_POSITIVE_REGULATION_OF_NATURAL_KILLER_CELL_MEDIATED_IMMUNITY
GOBP_MYOBLAST_MIGRATION	MICR	13	0.92358	0.023964	0.21853	1.1959e-05	GOBP_MYOBLAST_MIGRATION
GOBP_REGULATION_OF_RIBOSOME_...	CVD_ART	5	1.4863	0.02392	0.35171	1.1988e-05	GOBP_REGULATION_OF_RIBOSOME_BIOGENESIS
WP_COVID19_AND_ENDOTHELIAL_C...	LEWY_ANY	5	1.4848	0.023904	0.35142	1.2024e-05	WP_COVID19_AND_ENDOTHELIAL_CELL_SENESCENCE
GOBP_POSITIVE_REGULATION_OF_...552	TDP_3	7	1.0593	0.020171	0.25158	1.2824e-05	GOBP_POSITIVE_REGULATION_OF_NATURAL_KILLER_CELL_MEDIATED_IMMUNE_RESPONSE_TO_TUMOR_CELL
GOBP_PARAXIAL_MESODERM_MORPH...	INFA	10	0.99374	0.022616	0.23604	1.2855e-05	GOBP_PARAXIAL_MESODERM_MORPHOGENESIS
GOBP_MEMBRANE_FUSION_INVOLVE...	CVD_S	5	1.539	0.024771	0.3671	1.3891e-05	GOBP_MEMBRANE_FUSION_INVOLVED_IN_VIRAL_ENTRY_INTO_HOST_CELL
WP_2Q211_COPY_NUMBER_VARIATI...	AMY_THAL	17	0.88668	0.026305	0.21158	1.399e-05	WP_2Q211_COPY_NUMBER_VARIATION_SYNDROME
PID_GMCSF_PATHWAY	BRAA	35	0.57962	0.024668	0.1392	1.5749e-05	PID_GMCSF_PATHWAY
WP_MONOAMINE_TRANSPORT	HS_S	31	0.61562	0.024657	0.14971	1.9716e-05	WP_MONOAMINE_TRANSPORT
GOBP_NATURAL_KILLER_CELL_MED...1	TDP_3	11	0.95572	0.022811	0.23286	2.041e-05	GOBP_NATURAL_KILLER_CELL_MEDIATED_IMMUNE_RESPONSE_TO_TUMOR_CELL
GOBP_REGULATION_OF_HEART_RAT...1	LEWY_grp	40	0.53812	0.024481	0.13166	2.1974e-05	GOBP_REGULATION_OF_HEART_RATE_BY_CARDIAC_CONDUCTION
GOBP_POSITIVE_REGULATION_OF_...401	LEWY_ANY	7	1.2741	0.02427	0.31202	2.2311e-05	GOBP_POSITIVE_REGULATION_OF_INTERLEUKIN_23_PRODUCTION
GOMF_ARACHIDONATE_COA_LIGASE...	TDP_3	10	1.0188	0.023186	0.24988	2.2921e-05	GOMF_ARACHIDONATE_COA_LIGASE_ACTIVITY
BIOCARTA_TRKA_PATHWAY	B_SCORE	14	1.1577	0.03117	0.28403	2.3069e-05	BIOCARTA_TRKA_PATHWAY
MAGRANGEAS_MULTIPLE_MYELOMA_...3	LEWY_full	23	0.81955	0.028285	0.20292	2.703e-05	MAGRANGEAS_MULTIPLE_MYELOMA_IGLL_VS_IGLK_DN
GOBP_PARAXIAL_MESODERM_DEVEL...	INFA	17	0.78777	0.023372	0.19564	2.8445e-05	GOBP_PARAXIAL_MESODERM_DEVELOPMENT
GOBP_POSITIVE_REGULATION_OF_...678	BRAA	85	0.33723	0.022337	0.084071	3.0362e-05	GOBP_POSITIVE_REGULATION_OF_PROTEIN_LOCALIZATION_TO_NUCLEUS
GOBP_POSITIVE_REGULATION_OF_...374	HS_S	3	1.8225	0.022725	0.45442	3.0447e-05	GOBP_POSITIVE_REGULATION_OF_HYDROGEN_PEROXIDE_MEDIATED_PROGRAMMED_CELL_DEATH
GOBP_RETROGRADE_VESICLE_MEDI...	TDP43	49	0.47382	0.02385	0.1183	3.1135e-05	GOBP_RETROGRADE_VESICLE_MEDIATED_TRANSPORT_GOLGI_TO_ENDOPLASMIC_RETICULUM
GOBP_NEGATIVE_REGULATION_OF_...583	TDP43	20	0.71585	0.023037	0.17887	3.1581e-05	GOBP_NEGATIVE_REGULATION_OF_RESPONSE_TO_OXIDATIVE_STRESS
GOBP_REGULATION_OF_HEART_RAT...1	LEWY_full	40	0.51647	0.023496	0.12933	3.2751e-05	GOBP_REGULATION_OF_HEART_RATE_BY_CARDIAC_CONDUCTION
REACTOME_ANDROGEN_BIOSYNTHES...	WBVD	10	0.95042	0.021631	0.23819	3.3192e-05	REACTOME_ANDROGEN_BIOSYNTHESIS
GOBP_CEREBELLAR_GRANULAR_LAY...2	CVD_ART_ANY	6	1.0387	0.018315	0.2609	3.4482e-05	GOBP_CEREBELLAR_GRANULAR_LAYER_FORMATION
GOBP_PROTEIN_LOCALIZATION_TO...38	BRAA	295	0.18464	0.022659	0.046424	3.5052e-05	GOBP_PROTEIN_LOCALIZATION_TO_NUCLEUS
GOBP_NEGATIVE_REGULATION_OF_...561	CVD_CAA_ANY	56	0.38043	0.020466	0.095799	3.5957e-05	GOBP_NEGATIVE_REGULATION_OF_PROTEOLYSIS_INVOLVED_IN_PROTEIN_CATABOLIC_PROCESS
GOBP_REGULATION_OF_ENDOCYTOS...	LEWY_grp	203	0.23358	0.023838	0.059067	3.8561e-05	GOBP_REGULATION_OF_ENDOCYTOSIS
GOMF_GLYCEROPHOSPHOLIPID_FLI...	WMRCAL	12	0.85315	0.021267	0.21604	3.9429e-05	GOMF_GLYCEROPHOSPHOLIPID_FLIPPASE_ACTIVITY
GOBP_PHOSPHATIDYLSERINE_EXPO...	AMY_A	7	1.134	0.021593	0.2894	4.4821e-05	GOBP_PHOSPHATIDYLSERINE_EXPOSURE_ON_APOPTOTIC_CELL_SURFACE
GOBP_POSITIVE_REGULATION_OF_...429	B_SCORE	34	0.49419	0.020726	0.12661	4.7674e-05	GOBP_POSITIVE_REGULATION_OF_LAMELLIPODIUM_ORGANIZATION
CHESLER_BRAIN_HIGHEST_GENETI...	CVD_CAA_ANY	35	0.54657	0.023259	0.14004	4.7749e-05	CHESLER_BRAIN_HIGHEST_GENETIC_VARIANCE
PID_VEGFR1_PATHWAY	B_SCORE	26	0.57473	0.021082	0.1474	4.849e-05	PID_VEGFR1_PATHWAY
POMEROY_MEDULLOBLASTOMA_DESM...1	HEMOR	54	0.43122	0.022791	0.11105	5.1822e-05	POMEROY_MEDULLOBLASTOMA_DESMOPLASIC_VS_CLASSIC_DN
GOBP_REGULATION_OF_EPINEPHRI...	LEWY_grp	6	1.3359	0.02356	0.3445	5.2937e-05	GOBP_REGULATION_OF_EPINEPHRINE_SECRETION
GOBP_NEGATIVE_REGULATION_OF_...320	B_SCORE	5	1.4752	0.023743	0.38051	5.3151e-05	GOBP_NEGATIVE_REGULATION_OF_INTERLEUKIN_1_MEDIATED_SIGNALING_PATHWAY
GOBP_MEMBRANE_RAFT_ASSEMBLY	WMRCAL	9	1.2065	0.026049	0.31129	5.3386e-05	GOBP_MEMBRANE_RAFT_ASSEMBLY
REACTOME_NECTIN_NECL_TRANS_H...	HS_S	7	1.272	0.024225	0.32844	5.4048e-05	REACTOME_NECTIN_NECL_TRANS_HETERODIMERIZATION
GOCC_CLATHRIN_SCULPTED_MONOA...	TDP_3	5	1.7301	0.027844	0.44728	5.514e-05	GOCC_CLATHRIN_SCULPTED_MONOAMINE_TRANSPORT_VESICLE
GOBP_SEROTONIN_TRANSPORT	MICR	19	0.72047	0.022597	0.1868	5.7675e-05	GOBP_SEROTONIN_TRANSPORT
GOBP_T_HELPER_CELL_LINEAGE_C...	WMR	18	0.68959	0.02105	0.17951	6.1451e-05	GOBP_T_HELPER_CELL_LINEAGE_COMMITMENT
GOBP_REGULATION_OF_CARDIAC_M...2	LEWY_grp	28	0.60726	0.023122	0.15855	6.4352e-05	GOBP_REGULATION_OF_CARDIAC_MUSCLE_CELL_ACTION_POTENTIAL
GOBP_CARBOHYDRATE_HOMEOSTASIS	CVD_CAA_ANY	231	0.20309	0.022089	0.053105	6.5861e-05	GOBP_CARBOHYDRATE_HOMEOSTASIS
GOBP_T_HELPER_17_CELL_LINEAG...	WMR	14	0.73693	0.019841	0.19284	6.666e-05	GOBP_T_HELPER_17_CELL_LINEAGE_COMMITMENT
GOBP_POSITIVE_REGULATION_OF_...427	B_SCORE	26	0.55897	0.020504	0.14636	6.7256e-05	GOBP_POSITIVE_REGULATION_OF_LAMELLIPODIUM_ASSEMBLY
GOBP_GAMMA_DELTA_T_CELL_DIFF...	BRAA	13	0.89742	0.02329	0.23503	6.7513e-05	GOBP_GAMMA_DELTA_T_CELL_DIFFERENTIATION
GOBP_POSITIVE_REGULATION_OF_...840	CVD_CAA	101	0.30581	0.022069	0.080321	7.0551e-05	GOBP_POSITIVE_REGULATION_OF_TUMOR_NECROSIS_FACTOR_SUPERFAMILY_CYTOKINE_PRODUCTION
GOBP_REGULATION_OF_CARDIAC_M...2	LEWY_ANY	28	0.64038	0.024382	0.16835	7.156e-05	GOBP_REGULATION_OF_CARDIAC_MUSCLE_CELL_ACTION_POTENTIAL
GOMF_S_METHYLTRANSFERASE_ACT...	MICR	9	1.0108	0.021824	0.2661	7.3125e-05	GOMF_S_METHYLTRANSFERASE_ACTIVITY
GOBP_REGULATION_OF_METALLOEN...	AMY_THAL	7	1.1255	0.021432	0.29652	7.3956e-05	GOBP_REGULATION_OF_METALLOENDOPEPTIDASE_ACTIVITY
PID_MYC_ACTIV_PATHWAY	CVD_S	77	0.35172	0.022174	0.093147	8.005e-05	PID_MYC_ACTIV_PATHWAY
GOBP_INTERLEUKIN_23_PRODUCTI...	LEWY_ANY	9	1.0622	0.022941	0.28185	8.2404e-05	GOBP_INTERLEUKIN_23_PRODUCTION
WP_FAMILIAL_HYPERLIPIDEMIA_T...1	B_SCORE	17	0.81486	0.024175	0.2163	8.2891e-05	WP_FAMILIAL_HYPERLIPIDEMIA_TYPE_1
GOBP_POSITIVE_REGULATION_OF_...621	CVD_ART	27	0.5835	0.02181	0.15497	8.3588e-05	GOBP_POSITIVE_REGULATION_OF_PEPTIDYL_THREONINE_PHOSPHORYLATION
GOBP_POSITIVE_REGULATION_OF_...555	LEWY_ANY	14	0.68348	0.018408	0.18219	8.8293e-05	GOBP_POSITIVE_REGULATION_OF_NECROTIC_CELL_DEATH
REACTOME_DAP12_INTERACTIONS	AMY_CERAD	38	0.49012	0.021731	0.13146	9.6766e-05	REACTOME_DAP12_INTERACTIONS
GOMF_CORECEPTOR_ACTIVITY	TDP43	45	0.40891	0.019726	0.10977	9.8019e-05	GOMF_CORECEPTOR_ACTIVITY
GOBP_PROLACTIN_SECRETION	LEWY_grp	5	1.4326	0.023064	0.38608	0.00010384	GOBP_PROLACTIN_SECRETION
GOBP_REGULATION_OF_ENDOTHELI...1	TDP_3	19	0.71044	0.02228	0.19152	0.00010431	GOBP_REGULATION_OF_ENDOTHELIAL_CELL_CHEMOTAXIS
REACTOME_PHASE_2_PLATEAU_PHA...	LEWY_full	14	0.79574	0.021432	0.2146	0.00010488	REACTOME_PHASE_2_PLATEAU_PHASE
GOBP_NEGATIVE_REGULATION_OF_...531	CVD_CAA_ANY	100	0.28226	0.020268	0.076239	0.00010726	GOBP_NEGATIVE_REGULATION_OF_PROTEIN_CATABOLIC_PROCESS
GOBP_REGULATION_OF_ENDOCYTOS...	LEWY_ANY	203	0.21629	0.022073	0.058518	0.00010991	GOBP_REGULATION_OF_ENDOCYTOSIS
GOBP_CEREBELLAR_GRANULAR_LAY...3	CVD_ART_ANY	8	0.84631	0.01723	0.22916	0.00011125	GOBP_CEREBELLAR_GRANULAR_LAYER_MORPHOGENESIS
GOCC_AP_1_ADAPTOR_COMPLEX	INFA	10	0.94973	0.021614	0.25774	0.00011486	GOCC_AP_1_ADAPTOR_COMPLEX
GOBP_PHOSPHATIDYLSERINE_EXPO...	AMY_THAL	7	1.116	0.021252	0.30297	0.00011543	GOBP_PHOSPHATIDYLSERINE_EXPOSURE_ON_APOPTOTIC_CELL_SURFACE
GOMF_NUCLEAR_EXPORT_SIGNAL_R...	BRAA	11	0.80076	0.019117	0.21778	0.00011852	GOMF_NUCLEAR_EXPORT_SIGNAL_RECEPTOR_ACTIVITY
REACTOME_PHASE_2_PLATEAU_PHA...	LEWY_grp	14	0.81457	0.021939	0.22205	0.00012252	REACTOME_PHASE_2_PLATEAU_PHASE
REACTOME_SPERM_MOTILITY_AND_...	INFA	9	1.1826	0.025533	0.32381	0.00013061	REACTOME_SPERM_MOTILITY_AND_TAXES
GOBP_SUBSTANTIA_NIGRA_DEVELO...	WMR	40	0.43544	0.019803	0.11934	0.00013226	GOBP_SUBSTANTIA_NIGRA_DEVELOPMENT
GOBP_NEURAL_NUCLEUS_DEVELOPM...	WMR	60	0.36574	0.020361	0.10026	0.00013264	GOBP_NEURAL_NUCLEUS_DEVELOPMENT
GOBP_NEUROBLAST_DIVISION	INFA	13	0.80459	0.020876	0.22063	0.00013328	GOBP_NEUROBLAST_DIVISION
GOBP_POSITIVE_REGULATION_OF_...664	BRAA	38	0.41985	0.018617	0.11542	0.00013807	GOBP_POSITIVE_REGULATION_OF_PROTEIN_IMPORT_INTO_NUCLEUS
WP_STEROID_BIOSYNTHESIS	WBVD	10	0.80217	0.018257	0.22086	0.00014118	WP_STEROID_BIOSYNTHESIS
REACTOME_METABOLISM_OF_STERO...2	WBVD	34	0.59559	0.02498	0.16401	0.0001414	REACTOME_METABOLISM_OF_STEROID_HORMONES
GOBP_NEGATIVE_REGULATION_OF_...633	LEWY_ANY	13	1.0091	0.02619	0.27806	0.00014283	GOBP_NEGATIVE_REGULATION_OF_STEROL_TRANSPORT
GOBP_NEGATIVE_REGULATION_OF_...526	CVD_CAA_ANY	42	0.40483	0.018868	0.11181	0.0001474	GOBP_NEGATIVE_REGULATION_OF_PROTEASOMAL_PROTEIN_CATABOLIC_PROCESS
GOBP_NEGATIVE_REGULATION_OF_...623	TDP_3	14	0.87145	0.023463	0.2408	0.00014845	GOBP_NEGATIVE_REGULATION_OF_SODIUM_ION_TRANSMEMBRANE_TRANSPORT
GOBP_REGULATION_OF_LAMELLIPO...1	B_SCORE	35	0.47718	0.020304	0.1319	0.00014916	GOBP_REGULATION_OF_LAMELLIPODIUM_ASSEMBLY
GOBP_APOPTOTIC_PROCESS_INVOL...2	AMY_A	39	0.49758	0.022346	0.13767	0.00015116	GOBP_APOPTOTIC_PROCESS_INVOLVED_IN_DEVELOPMENT
GOMF_WATER_CHANNEL_ACTIVITY	HS_S	13	0.94123	0.024424	0.26109	0.00015671	GOMF_WATER_CHANNEL_ACTIVITY
GOBP_B_CELL_MEDIATED_IMMUNITY	AMY_A	139	0.27143	0.022953	0.075381	0.0001592	GOBP_B_CELL_MEDIATED_IMMUNITY
GOCC_ENDOSOME	LEWY_full	981	0.094603	0.020787	0.026274	0.00015934	GOCC_ENDOSOME
GOBP_TRANS_SYNAPTIC_SIGNALIN...3	TDP_3	12	0.84163	0.02098	0.23377	0.00015959	GOBP_TRANS_SYNAPTIC_SIGNALING_MODULATING_SYNAPTIC_TRANSMISSION
GOBP_RESPONSE_TO_EPINEPHRINE	HS_S	14	0.83118	0.022382	0.23108	0.00016154	GOBP_RESPONSE_TO_EPINEPHRINE
GOBP_POSITIVE_REGULATION_OF_...417	AMY_ANY	10	1.0664	0.024281	0.29723	0.00016738	GOBP_POSITIVE_REGULATION_OF_ISOTYPE_SWITCHING_TO_IGG_ISOTYPES
GOBP_NEGATIVE_REGULATION_OF_...402	AMY_THAL	6	1.1703	0.020632	0.32633	0.0001684	GOBP_NEGATIVE_REGULATION_OF_METALLOPEPTIDASE_ACTIVITY
GOBP_REGULATION_OF_LAMELLIPO...3	B_SCORE	47	0.40609	0.020017	0.11328	0.00016923	GOBP_REGULATION_OF_LAMELLIPODIUM_ORGANIZATION
GOBP_REGULATION_OF_GOLGI_ORG...	LEWY_full	18	0.65001	0.019849	0.18177	0.00017507	GOBP_REGULATION_OF_GOLGI_ORGANIZATION
GOBP_POLYOL_TRANSMEMBRANE_TR...	CVD_CAA_ANY	10	0.97388	0.022166	0.27238	0.00017547	GOBP_POLYOL_TRANSMEMBRANE_TRANSPORT
CHIN_BREAST_CANCER_COPY_NUMB...2	AMY_A	27	0.56506	0.021121	0.15807	0.00017588	CHIN_BREAST_CANCER_COPY_NUMBER_UP
GOBP_POSITIVE_REGULATION_OF_...74	AMY_A	41	0.43495	0.020027	0.12168	0.00017616	GOBP_POSITIVE_REGULATION_OF_B_CELL_MEDIATED_IMMUNITY
REACTOME_ABACAVIR_TRANSMEMBR...	MICR	5	1.1719	0.018863	0.32809	0.00017771	REACTOME_ABACAVIR_TRANSMEMBRANE_TRANSPORT
LEIN_MIDBRAIN_MARKERS	CVD_ATH_ANY	72	0.35093	0.021396	0.098278	0.00017858	LEIN_MIDBRAIN_MARKERS
GOBP_PURINE_DEOXYRIBONUCLEOS...3	AMY_A	10	0.82302	0.01873	0.23052	0.00017896	GOBP_PURINE_DEOXYRIBONUCLEOSIDE_MONOPHOSPHATE_METABOLIC_PROCESS
GOMF_N_FORMYL_PEPTIDE_RECEPT...	ADNC	4	1.7935	0.025815	0.50272	0.0001808	GOMF_N_FORMYL_PEPTIDE_RECEPTOR_ACTIVITY
GOBP_ENDOTHELIAL_CELL_CHEMOT...	TDP_3	26	0.62589	0.022957	0.1762	0.00019177	GOBP_ENDOTHELIAL_CELL_CHEMOTAXIS
HUNSBERGER_EXERCISE_REGULATE...	WMRCAL	28	0.52657	0.020043	0.14834	0.00019346	HUNSBERGER_EXERCISE_REGULATED_GENES
GOBP_RESPONSE_TO_CADMIUM_ION	CVD_CAA_ANY	51	0.40171	0.020627	0.11318	0.00019377	GOBP_RESPONSE_TO_CADMIUM_ION
GOBP_NEGATIVE_REGULATION_OF_...584	TDP43	16	0.70791	0.020379	0.19946	0.00019398	GOBP_NEGATIVE_REGULATION_OF_RESPONSE_TO_REACTIVE_OXYGEN_SPECIES
REACTOME_INFECTIOUS_DISEASE	AMY_A	881	0.10145	0.021177	0.028608	0.00019599	REACTOME_INFECTIOUS_DISEASE
JOHNSTONE_PARVB_TARGETS_2_UP	LEWY_full	134	0.24055	0.019981	0.067972	0.00020154	JOHNSTONE_PARVB_TARGETS_2_UP
GOBP_NEGATIVE_REGULATION_OF_...352	B_SCORE	19	0.74474	0.023357	0.21062	0.00020384	GOBP_NEGATIVE_REGULATION_OF_LEUKOCYTE_CHEMOTAXIS
GOBP_HYALURONAN_BIOSYNTHETIC...	CVD_ART	14	0.71905	0.01936	0.20336	0.00020394	GOBP_HYALURONAN_BIOSYNTHETIC_PROCESS
BIOCARTA_ACH_PATHWAY	B_SCORE	14	0.69516	0.018717	0.19665	0.00020459	BIOCARTA_ACH_PATHWAY
REACTOME_SIGNALING_BY_NOTCH	HS_S	197	0.20576	0.020686	0.058227	0.0002055	REACTOME_SIGNALING_BY_NOTCH
GOBP_VASCULAR_ASSOCIATED_SMO...1	HEMOR	8	0.8969	0.018267	0.25393	0.0002069	GOBP_VASCULAR_ASSOCIATED_SMOOTH_MUSCLE_CELL_APOPTOTIC_PROCESS
GOBP_REGULATION_OF_EPITHELIA...6	LEWY_grp	98	0.29575	0.021029	0.083835	0.00021029	GOBP_REGULATION_OF_EPITHELIAL_TO_MESENCHYMAL_TRANSITION
GOCC_INTRACELLULAR_CYCLIC_NU...	HS_S	5	1.3437	0.021629	0.38174	0.0002166	GOCC_INTRACELLULAR_CYCLIC_NUCLEOTIDE_ACTIVATED_CATION_CHANNEL_COMPLEX
GOBP_GLYCINE_IMPORT_ACROSS_P...	WMRCAL	5	1.1986	0.019289	0.34056	0.00021708	GOBP_GLYCINE_IMPORT_ACROSS_PLASMA_MEMBRANE
GOBP_SKELETAL_MUSCLE_SATELLI...4	AMY_ANY	14	0.83206	0.022414	0.23652	0.00021826	GOBP_SKELETAL_MUSCLE_SATELLITE_CELL_PROLIFERATION
GOBP_CD4_POSITIVE_OR_CD8_POS...	WMR	23	0.56642	0.019542	0.16136	0.00022456	GOBP_CD4_POSITIVE_OR_CD8_POSITIVE_ALPHA_BETA_T_CELL_LINEAGE_COMMITMENT
GOMF_INTRACELLULAR_CGMP_ACTI...	HS_S	6	1.2428	0.021914	0.35406	0.00022461	GOMF_INTRACELLULAR_CGMP_ACTIVATED_CATION_CHANNEL_ACTIVITY
WP_17Q12_COPY_NUMBER_VARIATI...	CVD_S	46	0.71329	0.034785	0.20325	0.00022535	WP_17Q12_COPY_NUMBER_VARIATION_SYNDROME
GOBP_NUCLEAR_TRANSPORT	BRAA	311	0.15852	0.019965	0.045187	0.00022645	GOBP_NUCLEAR_TRANSPORT
GOBP_POSITIVE_REGULATION_OF_...823	TDP43	5	1.1727	0.018877	0.33504	0.00023323	GOBP_POSITIVE_REGULATION_OF_TRANSFORMING_GROWTH_FACTOR_BETA1_PRODUCTION
GOBP_POSITIVE_REGULATION_OF_...139	AMY_THAL	72	0.33607	0.020489	0.096095	0.00023585	GOBP_POSITIVE_REGULATION_OF_CELL_KILLING
REACTOME_TP53_REGULATES_TRAN...9	CVD_ART_ANY	18	0.64956	0.019832	0.18584	0.00023752	REACTOME_TP53_REGULATES_TRANSCRIPTION_OF_GENES_INVOLVED_IN_G2_CELL_CYCLE_ARREST
GOMF_HYALURONONGLUCOSAMINIDA...	CVD_ART	8	1.1778	0.023975	0.33715	0.00023927	GOMF_HYALURONONGLUCOSAMINIDASE_ACTIVITY
GOBP_T_CELL_LINEAGE_COMMITME...	WMR	29	0.49536	0.019188	0.14181	0.00023944	GOBP_T_CELL_LINEAGE_COMMITMENT
GOBP_NEGATIVE_REGULATION_OF_...320	BRAA	5	1.3897	0.022371	0.39884	0.00024753	GOBP_NEGATIVE_REGULATION_OF_INTERLEUKIN_1_MEDIATED_SIGNALING_PATHWAY
GOBP_NEGATIVE_REGULATION_OF_...701	CVD_CAA_ANY	45	0.3638	0.017549	0.10456	0.00025225	GOBP_NEGATIVE_REGULATION_OF_UBIQUITIN_DEPENDENT_PROTEIN_CATABOLIC_PROCESS
GOBP_MAMMARY_GLAND_DEVELOPME...	MICR	130	0.23828	0.019492	0.068513	0.00025359	GOBP_MAMMARY_GLAND_DEVELOPMENT
GOBP_REGULATION_OF_POSTSYNAP...1	CVD_CAA_ANY	89	0.30438	0.020625	0.087581	0.00025588	GOBP_REGULATION_OF_POSTSYNAPSE_ORGANIZATION
SCHAEFFER_PROSTATE_DEVELOPME...10	HS_S	6	1.1266	0.019865	0.32433	0.00025753	SCHAEFFER_PROSTATE_DEVELOPMENT_AND_CANCER_BOX2_UP
WEIGEL_OXIDATIVE_STRESS_BY_H...2	CVD_ATH_ANY	59	0.37018	0.020438	0.10659	0.00025811	WEIGEL_OXIDATIVE_STRESS_BY_HNE_AND_TBH
GOBP_ROOF_OF_MOUTH_DEVELOPME...	TDP_3	90	0.28771	0.019601	0.082889	0.00026014	GOBP_ROOF_OF_MOUTH_DEVELOPMENT
GOBP_CELLULAR_RESPONSE_TO_MU...	INFA	8	1.0911	0.022212	0.31447	0.00026141	GOBP_CELLULAR_RESPONSE_TO_MURAMYL_DIPEPTIDE
GOBP_LONG_CHAIN_FATTY_ACID_I...	TDP_3	10	1.0639	0.024212	0.30671	0.00026225	GOBP_LONG_CHAIN_FATTY_ACID_IMPORT_ACROSS_PLASMA_MEMBRANE
GOBP_NEGATIVE_REGULATION_OF_...491	TDP43	44	0.45056	0.021494	0.12994	0.00026353	GOBP_NEGATIVE_REGULATION_OF_OXIDATIVE_STRESS_INDUCED_CELL_DEATH
ROZANOV_MMP14_TARGETS_DN	BRAA	32	0.50638	0.020608	0.14619	0.0002671	ROZANOV_MMP14_TARGETS_DN
GOMF_PROTEIN_TYROSINE_SERINE...	CVD_ATH	40	0.44616	0.020291	0.12888	0.00026912	GOMF_PROTEIN_TYROSINE_SERINE_THREONINE_PHOSPHATASE_ACTIVITY
GOCC_PRONUCLEUS	MICR	14	1.0015	0.026966	0.28972	0.00027435	GOCC_PRONUCLEUS
GOBP_MEMBRANE_FUSION_INVOLVE...	CVD_CAA_ANY	5	1.2665	0.020387	0.36652	0.00027544	GOBP_MEMBRANE_FUSION_INVOLVED_IN_VIRAL_ENTRY_INTO_HOST_CELL
WENDT_COHESIN_TARGETS_UP	WMR	32	0.47085	0.019157	0.13627	0.00027573	WENDT_COHESIN_TARGETS_UP
GOBP_APOPTOTIC_PROCESS_INVOL...2	AMY_THAL	39	0.48106	0.021604	0.13938	0.0002796	GOBP_APOPTOTIC_PROCESS_INVOLVED_IN_DEVELOPMENT
GOCC_CHOLINERGIC_SYNAPSE	HEMOR	10	0.74743	0.017019	0.21657	0.00027994	GOCC_CHOLINERGIC_SYNAPSE
GOBP_SEROTONIN_UPTAKE	MICR	12	0.76322	0.019027	0.22135	0.00028323	GOBP_SEROTONIN_UPTAKE
WP_CCL18_SIGNALING_PATHWAY	CVD_ATH_ANY	32	0.46544	0.018938	0.13508	0.00028563	WP_CCL18_SIGNALING_PATHWAY
REACTOME_SARS_COV_1_ACTIVATE...	WMRCAL	39	0.42453	0.019065	0.12331	0.00028886	REACTOME_SARS_COV_1_ACTIVATES_MODULATES_INNATE_IMMUNE_RESPONSES
REACTOME_ACTIVATION_OF_NOXA_...	CVD_ART_ANY	5	1.2034	0.019371	0.3496	0.00028932	REACTOME_ACTIVATION_OF_NOXA_AND_TRANSLOCATION_TO_MITOCHONDRIA
REACTOME_CHYLOMICRON_CLEARAN...	BRAA	5	1.2236	0.019698	0.35551	0.00028971	REACTOME_CHYLOMICRON_CLEARANCE
GOBP_REGULATION_OF_ACTIN_FIL...2	CVD_S	361	0.14888	0.020173	0.043264	0.00029037	GOBP_REGULATION_OF_ACTIN_FILAMENT_BASED_PROCESS
GOBP_REGULATION_OF_PEPTIDYL_...1	TDP43	8	1.1138	0.022677	0.32384	0.00029245	GOBP_REGULATION_OF_PEPTIDYL_CYSTEINE_S_NITROSYLATION
GOBP_REGULATION_OF_CELLULAR_...11	MICR	7	0.98981	0.018849	0.28788	0.00029367	GOBP_REGULATION_OF_CELLULAR_PH_REDUCTION
GOCC_HISTONE_PRE_MRNA_3_END_...	CVD_ART	6	1.3683	0.024122	0.39822	0.00029619	GOCC_HISTONE_PRE_MRNA_3_END_PROCESSING_COMPLEX
GOMF_PURINE_NUCLEOTIDE_BINDI...	CVD_ATH_ANY	1868	0.067282	0.019895	0.019607	0.00030111	GOMF_PURINE_NUCLEOTIDE_BINDING
GOBP_REGULATION_OF_RECEPTOR_...6	LEWY_grp	108	0.27961	0.020865	0.081503	0.00030196	GOBP_REGULATION_OF_RECEPTOR_MEDIATED_ENDOCYTOSIS
GOBP_POSITIVE_REGULATION_OF_...722	CVD_S	14	0.67245	0.018106	0.19608	0.00030343	GOBP_POSITIVE_REGULATION_OF_RESPONSE_TO_TUMOR_CELL
GOBP_ARGININE_CATABOLIC_PROC...	TDP_3	10	0.86995	0.019798	0.25381	0.00030541	GOBP_ARGININE_CATABOLIC_PROCESS
GAVIN_PDE3B_TARGETS	AMY_CERAD	21	0.67468	0.022248	0.19695	0.00030762	GAVIN_PDE3B_TARGETS
GOBP_NEUROBLAST_MIGRATION	LEWY_grp	6	1.1198	0.019749	0.327	0.0003088	GOBP_NEUROBLAST_MIGRATION
GOBP_NEGATIVE_REGULATION_OF_...561	MICR	56	0.33163	0.017839	0.09695	0.00031336	GOBP_NEGATIVE_REGULATION_OF_PROTEOLYSIS_INVOLVED_IN_PROTEIN_CATABOLIC_PROCESS
GOBP_NEGATIVE_REGULATION_OF_...701	MICR	45	0.37099	0.017895	0.10848	0.00031406	GOBP_NEGATIVE_REGULATION_OF_UBIQUITIN_DEPENDENT_PROTEIN_CATABOLIC_PROCESS
GOMF_COMPLEMENT_COMPONENT_C3...	CVD_S	10	1.2903	0.029365	0.37728	0.00031413	GOMF_COMPLEMENT_COMPONENT_C3B_BINDING
GOBP_NEGATIVE_REGULATION_OF_...522	LEWY_ANY	30	0.52228	0.020583	0.15276	0.00031523	GOBP_NEGATIVE_REGULATION_OF_POTASSIUM_ION_TRANSPORT
BIOCARTA_VEGF_PATHWAY	B_SCORE	25	0.61352	0.022068	0.17954	0.00031738	BIOCARTA_VEGF_PATHWAY
PID_CD40_PATHWAY	WMRCAL	29	0.48567	0.018812	0.14223	0.00032018	PID_CD40_PATHWAY
GOBP_MYELOID_LEUKOCYTE_ACTIV...	BRAA	227	0.18053	0.019469	0.052904	0.00032284	GOBP_MYELOID_LEUKOCYTE_ACTIVATION
GOMF_WW_DOMAIN_BINDING	MICR	23	0.57918	0.019984	0.1698	0.00032465	GOMF_WW_DOMAIN_BINDING
GOMF_PURINE_NUCLEOTIDE_BINDI...	CVD_ATH	1868	0.067028	0.019818	0.019653	0.00032521	GOMF_PURINE_NUCLEOTIDE_BINDING
GOBP_AMYLOID_BETA_CLEARANCE_...2	TDP_3	7	1.2287	0.023396	0.36105	0.00033422	GOBP_AMYLOID_BETA_CLEARANCE_BY_TRANSCYTOSIS
LU_TUMOR_VASCULATURE_DN	CVD_ART	8	1.1442	0.023292	0.33645	0.00033682	LU_TUMOR_VASCULATURE_DN
GOBP_NEGATIVE_REGULATION_OF_...712	CVD_ART	5	1.377	0.022161	0.40493	0.00033725	GOBP_NEGATIVE_REGULATION_OF_VASCULAR_WOUND_HEALING
WP_FAMILIAL_HYPERLIPIDEMIA_T...5	B_SCORE	14	0.84704	0.022807	0.24909	0.00033735	WP_FAMILIAL_HYPERLIPIDEMIA_TYPE_5
BARRIER_COLON_CANCER_RECURRE...2	WMRCAL	39	0.44515	0.019991	0.13092	0.00033791	BARRIER_COLON_CANCER_RECURRENCE_UP
REACTOME_PERK_REGULATES_GENE...	AMY_ANY	31	0.59629	0.023892	0.17548	0.00034034	REACTOME_PERK_REGULATES_GENE_EXPRESSION
GOBP_POSITIVE_REGULATION_OF_...762	AMY_ANY	5	1.5845	0.025515	0.46672	0.00034409	GOBP_POSITIVE_REGULATION_OF_SODIUM_PROTON_ANTIPORTER_ACTIVITY
GOCC_L_TYPE_VOLTAGE_GATED_CA...	LEWY_full	12	0.73951	0.018441	0.21807	0.00034901	GOCC_L_TYPE_VOLTAGE_GATED_CALCIUM_CHANNEL_COMPLEX
GOBP_MESODERM_MORPHOGENESIS	INFA	71	0.3269	0.019793	0.096549	0.00035579	GOBP_MESODERM_MORPHOGENESIS
GOBP_REGULATION_OF_EPITHELIA...6	LEWY_full	98	0.27663	0.019669	0.081702	0.00035581	GOBP_REGULATION_OF_EPITHELIAL_TO_MESENCHYMAL_TRANSITION
REACTOME_ATF4_ACTIVATES_GENE...	AMY_ANY	27	0.62044	0.023202	0.18333	0.00035801	REACTOME_ATF4_ACTIVATES_GENES_IN_RESPONSE_TO_ENDOPLASMIC_RETICULUM_STRESS
MOSERLE_IFNA_RESPONSE	WMRCAL	31	0.49191	0.019699	0.14538	0.00035867	MOSERLE_IFNA_RESPONSE
REACTOME_PASSIVE_TRANSPORT_B...	HS_S	13	0.91653	0.023783	0.27099	0.00036067	REACTOME_PASSIVE_TRANSPORT_BY_AQUAPORINS
GOBP_SPHINGOLIPID_TRANSLOCAT...	AMY_CERAD	5	1.4404	0.023186	0.42631	0.00036515	GOBP_SPHINGOLIPID_TRANSLOCATION
WP_ENVELOPE_PROTEINS_AND_THE...	AMY_A	44	0.42779	0.020404	0.12677	0.00037072	WP_ENVELOPE_PROTEINS_AND_THEIR_POTENTIAL_ROLES_IN_EDMD_PHYSIOPATHOLOGY
VANTVEER_BREAST_CANCER_ESR1_...2	WMRCAL	144	0.22459	0.019327	0.066566	0.00037163	VANTVEER_BREAST_CANCER_ESR1_UP
GOBP_TRIGLYCERIDE_RICH_LIPOP...1	LEWY_grp	5	1.6325	0.026282	0.48525	0.00038503	GOBP_TRIGLYCERIDE_RICH_LIPOPROTEIN_PARTICLE_CLEARANCE
GOBP_TONGUE_DEVELOPMENT	INFA	20	0.56972	0.018332	0.16937	0.00038545	GOBP_TONGUE_DEVELOPMENT
GOBP_CELL_CELL_SIGNALING_INV...	LEWY_grp	32	0.51728	0.021053	0.15385	0.00038787	GOBP_CELL_CELL_SIGNALING_INVOLVED_IN_CARDIAC_CONDUCTION
BENNETT_SYSTEMIC_LUPUS_ERYTH...	ADNC	29	0.48341	0.018723	0.14384	0.00038961	BENNETT_SYSTEMIC_LUPUS_ERYTHEMATOSUS
GOBP_RETINAL_CELL_PROGRAMMED...	B_SCORE	6	1.3319	0.023483	0.39662	0.00039331	GOBP_RETINAL_CELL_PROGRAMMED_CELL_DEATH
GOBP_REGULATION_OF_CARDIAC_M...2	LEWY_full	28	0.56145	0.021377	0.16751	0.00040273	GOBP_REGULATION_OF_CARDIAC_MUSCLE_CELL_ACTION_POTENTIAL
REACTOME_CONSTITUTIVE_SIGNAL...3	B_SCORE	15	0.75162	0.020947	0.22429	0.00040356	REACTOME_CONSTITUTIVE_SIGNALING_BY_EGFRVIII
GOMF_UBIQUITIN_LIKE_PROTEIN_...2	CVD_CAA_ANY	33	0.47068	0.01945	0.14054	0.00040655	GOMF_UBIQUITIN_LIKE_PROTEIN_CONJUGATING_ENZYME_ACTIVITY
GOMF_GABA_GATED_CHLORIDE_ION...	CVD_ATH	11	1.1081	0.026446	0.33108	0.00040996	GOMF_GABA_GATED_CHLORIDE_ION_CHANNEL_ACTIVITY
GOMF_LIPASE_INHIBITOR_ACTIVI...	LEWY_ANY	16	0.69262	0.019941	0.20716	0.00041509	GOMF_LIPASE_INHIBITOR_ACTIVITY
GOBP_REGULATION_OF_CIRCADIAN...	LEWY_full	111	0.25532	0.019314	0.076372	0.00041543	GOBP_REGULATION_OF_CIRCADIAN_RHYTHM
GOBP_NUCLEOSIDE_TRIPHOSPHATE...2	CVD_ATH_ANY	12	0.70399	0.01755	0.21061	0.00041602	GOBP_NUCLEOSIDE_TRIPHOSPHATE_CATABOLIC_PROCESS
GOBP_POSITIVE_REGULATION_OF_...653	WMRCAL	195	0.19063	0.019065	0.057042	0.00041718	GOBP_POSITIVE_REGULATION_OF_PROTEIN_CATABOLIC_PROCESS
GENTILE_UV_RESPONSE_CLUSTER_...8	AMY_ANY	26	0.51317	0.018833	0.15364	0.00042	GENTILE_UV_RESPONSE_CLUSTER_D9
WP_METABOLIC_PATHWAY_OF_LDL_...	ADNC	17	0.6871	0.020382	0.20576	0.00042118	WP_METABOLIC_PATHWAY_OF_LDL_HDL_AND_TG_INCLUDING_DISEASES
GOBP_REGULATION_OF_RECEPTOR_...6	LEWY_ANY	108	0.26268	0.019602	0.078719	0.0004248	GOBP_REGULATION_OF_RECEPTOR_MEDIATED_ENDOCYTOSIS
REACTOME_INFECTIOUS_DISEASE	ADNC	881	0.096122	0.020061	0.02882	0.00042726	REACTOME_INFECTIOUS_DISEASE
BIOCARTA_ETS_PATHWAY	LEWY_ANY	17	0.6797	0.020171	0.20389	0.00042983	BIOCARTA_ETS_PATHWAY
WP_DNA_DAMAGE_RESPONSE_ONLY_...	B_SCORE	109	0.24022	0.018003	0.072076	0.00043103	WP_DNA_DAMAGE_RESPONSE_ONLY_ATM_DEPENDENT
GOBP_GROWTH_PLATE_CARTILAGE_...2	WMR	10	1.0458	0.0238	0.31387	0.00043228	GOBP_GROWTH_PLATE_CARTILAGE_CHONDROCYTE_DIFFERENTIATION
GOMF_DIACYLGLYCEROL_BINDING	AMY_THAL	14	0.66336	0.017861	0.19917	0.00043455	GOMF_DIACYLGLYCEROL_BINDING
GOBP_POSITIVE_REGULATION_OF_...251	TDP_3	13	0.75429	0.01957	0.22648	0.00043473	GOBP_POSITIVE_REGULATION_OF_ENDOTHELIAL_CELL_CHEMOTAXIS
GOBP_RHYTHMIC_PROCESS	LEWY_ANY	292	0.1543	0.018842	0.046374	0.00043954	GOBP_RHYTHMIC_PROCESS
MULLIGHAN_NPM1_SIGNATURE_3_DN	CVD_CAA_ANY	153	0.21989	0.019504	0.066159	0.00044535	MULLIGHAN_NPM1_SIGNATURE_3_DN
GOCC_SEMAPHORIN_RECEPTOR_COM...	ADNC	9	1.0236	0.022096	0.308	0.0004461	GOCC_SEMAPHORIN_RECEPTOR_COMPLEX
WP_METABOLIC_PATHWAY_OF_LDL_...	AMY_CERAD	17	0.68591	0.020352	0.20661	0.00045166	WP_METABOLIC_PATHWAY_OF_LDL_HDL_AND_TG_INCLUDING_DISEASES
GOBP_TUMOR_NECROSIS_FACTOR_S...	CVD_CAA	163	0.21091	0.019304	0.063553	0.00045361	GOBP_TUMOR_NECROSIS_FACTOR_SUPERFAMILY_CYTOKINE_PRODUCTION
GOBP_PHOSPHORYLATION	CVD_ATH_ANY	1697	0.068823	0.019491	0.020739	0.00045368	GOBP_PHOSPHORYLATION
KEGG_THYROID_CANCER	BRAA	28	0.49243	0.018748	0.14843	0.00045516	KEGG_THYROID_CANCER
REACTOME_SIGNALING_BY_ERYTHR...	AMY_CERAD	25	0.50978	0.018339	0.15371	0.00045708	REACTOME_SIGNALING_BY_ERYTHROPOIETIN
REACTOME_NECTIN_NECL_TRANS_H...	CVD_S	7	1.0264	0.019546	0.30958	0.00045874	REACTOME_NECTIN_NECL_TRANS_HETERODIMERIZATION
GOBP_REGULATION_OF_EPIDERMAL...	CVD_ART_ANY	30	0.50713	0.019983	0.15298	0.0004593	GOBP_REGULATION_OF_EPIDERMAL_GROWTH_FACTOR_ACTIVATED_RECEPTOR_ACTIVITY
KEGG_CYTOKINE_CYTOKINE_RECEP...	TDP_3	242	0.20001	0.022256	0.060381	0.00046376	KEGG_CYTOKINE_CYTOKINE_RECEPTOR_INTERACTION
BIOCARTA_GH_PATHWAY	BRAA	27	0.58059	0.021707	0.17535	0.00046603	BIOCARTA_GH_PATHWAY
WP_LIPID_PARTICLES_COMPOSITI...	B_SCORE	10	0.91567	0.020839	0.27675	0.00047	WP_LIPID_PARTICLES_COMPOSITION
REACTOME_VLDL_CLEARANCE	LEWY_ANY	6	1.3239	0.023347	0.40032	0.00047273	REACTOME_VLDL_CLEARANCE
JAATINEN_HEMATOPOIETIC_STEM_...2	AMY_CERAD	287	0.15597	0.018882	0.047172	0.00047368	JAATINEN_HEMATOPOIETIC_STEM_CELL_UP
REACTOME_SIGNALING_BY_FGFR_I...	AMY_CERAD	62	0.34341	0.019436	0.10387	0.00047431	REACTOME_SIGNALING_BY_FGFR_IN_DISEASE
GOBP_MESODERMAL_CELL_MIGRATI...	WMR	4	1.262	0.018166	0.38175	0.00047492	GOBP_MESODERMAL_CELL_MIGRATION
GOBP_CELLULAR_GLUCURONIDATION	HEMOR	19	0.88293	0.027706	0.26724	0.00047795	GOBP_CELLULAR_GLUCURONIDATION
MULLIGHAN_NPM1_MUTATED_SIGNA...3	CVD_CAA_ANY	72	0.33308	0.02031	0.10085	0.00047981	MULLIGHAN_NPM1_MUTATED_SIGNATURE_2_DN
GOBP_NEGATIVE_REGULATION_OF_...589	CVD_ART	9	0.95227	0.02056	0.28842	0.00048193	GOBP_NEGATIVE_REGULATION_OF_RETINOIC_ACID_RECEPTOR_SIGNALING_PATHWAY
BIOCARTA_INSULIN_PATHWAY	B_SCORE	20	0.59887	0.01927	0.18143	0.00048333	BIOCARTA_INSULIN_PATHWAY
GOBP_PYRIMIDINE_DEOXYRIBONUC...1	LEWY_full	5	1.3021	0.020962	0.3945	0.00048379	GOBP_PYRIMIDINE_DEOXYRIBONUCLEOSIDE_METABOLIC_PROCESS
GOBP_PARAXIAL_MESODERM_FORMA...	MICR	7	0.99955	0.019034	0.30304	0.00048747	GOBP_PARAXIAL_MESODERM_FORMATION
GOBP_ADHESION_OF_SYMBIONT_TO...2	TDP43	11	0.78559	0.018754	0.23824	0.00048914	GOBP_ADHESION_OF_SYMBIONT_TO_HOST_CELL
GOBP_MICROGLIAL_CELL_MIGRATI...	AMY_CERAD	7	0.89831	0.017108	0.27261	0.00049298	GOBP_MICROGLIAL_CELL_MIGRATION
GOBP_POSITIVE_REGULATION_OF_...72	AMY_A	79	0.29587	0.018891	0.089815	0.00049481	GOBP_POSITIVE_REGULATION_OF_B_CELL_ACTIVATION
GOBP_POSITIVE_REGULATION_OF_...401	LEWY_grp	7	1.1694	0.022275	0.35501	0.00049509	GOBP_POSITIVE_REGULATION_OF_INTERLEUKIN_23_PRODUCTION
GOMF_DNA_BINDING_TRANSCRIPTI...1	WMRCAL	445	0.1279	0.019196	0.038893	0.00050518	GOMF_DNA_BINDING_TRANSCRIPTION_ACTIVATOR_ACTIVITY
GOBP_CERAMIDE_TRANSPORT	CVD_S	17	0.62201	0.018454	0.18917	0.0005057	GOBP_CERAMIDE_TRANSPORT
GOUYER_TUMOR_INVASIVENESS	CVD_ART	9	0.88969	0.019208	0.27108	0.00051676	GOUYER_TUMOR_INVASIVENESS
YIH_RESPONSE_TO_ARSENITE_C1	WBVD	21	0.5862	0.019329	0.17864	0.00051763	YIH_RESPONSE_TO_ARSENITE_C1
GOBP_LAYER_FORMATION_IN_CERE...	CVD_ATH_ANY	14	0.57882	0.015585	0.17639	0.00051782	GOBP_LAYER_FORMATION_IN_CEREBRAL_CORTEX
GOMF_SEMAPHORIN_RECEPTOR_ACT...	ADNC	10	0.90984	0.020703	0.27729	0.00051818	GOMF_SEMAPHORIN_RECEPTOR_ACTIVITY
PID_EPO_PATHWAY	AMY_A	32	0.44682	0.01818	0.13619	0.00051883	PID_EPO_PATHWAY
GOBP_DOPAMINE_METABOLIC_PROC...	TDP43	36	0.42539	0.018359	0.12971	0.00052108	GOBP_DOPAMINE_METABOLIC_PROCESS
GOBP_NEGATIVE_REGULATION_OF_...74	HS_S	127	0.23547	0.019041	0.071817	0.00052275	GOBP_NEGATIVE_REGULATION_OF_CANONICAL_WNT_SIGNALING_PATHWAY
GOBP_MESENCHYMAL_TO_EPITHELI...1	HEMOR	19	0.57531	0.018053	0.17571	0.00053106	GOBP_MESENCHYMAL_TO_EPITHELIAL_TRANSITION
GOBP_REGULATION_OF_OSTEOCLAS...1	BRAA	11	1.0225	0.024411	0.31237	0.00053269	GOBP_REGULATION_OF_OSTEOCLAST_DEVELOPMENT
GOMF_ALDITOL_NADPPLUS_1_OXID...	CVD_CAA	12	1.0231	0.025507	0.31257	0.00053319	GOMF_ALDITOL_NADPPLUS_1_OXIDOREDUCTASE_ACTIVITY
STAMBOLSKY_BOUND_BY_MUTATED_...	TDP43	16	0.71333	0.020535	0.21795	0.00053358	STAMBOLSKY_BOUND_BY_MUTATED_TP53
GOCC_GLYCOSYLPHOSPHATIDYLINO...	AMY_ANY	6	1.6986	0.029961	0.51959	0.00054097	GOCC_GLYCOSYLPHOSPHATIDYLINOSITOL_N_ACETYLGLUCOSAMINYLTRANSFERASE_GPI_GNT_COMPLEX
KUMAR_PATHOGEN_LOAD_BY_MACRO...	CVD_CAA_ANY	249	0.17192	0.019404	0.052601	0.00054242	KUMAR_PATHOGEN_LOAD_BY_MACROPHAGES
GOBP_NEGATIVE_REGULATION_OF_...452	MICR	14	0.60421	0.016269	0.1849	0.00054332	GOBP_NEGATIVE_REGULATION_OF_NEUROINFLAMMATORY_RESPONSE
GOBP_CELL_MIGRATION_INVOLVED...3	WMRCAL	6	1.1065	0.019507	0.33874	0.00054565	GOBP_CELL_MIGRATION_INVOLVED_IN_KIDNEY_DEVELOPMENT
GOBERT_OLIGODENDROCYTE_DIFFE...2	CVD_ATH_ANY	554	0.11475	0.019162	0.035141	0.00054782	GOBERT_OLIGODENDROCYTE_DIFFERENTIATION_UP
TESAR_JAK_TARGETS_MOUSE_ES_D...	CVD_ATH	6	1.1352	0.020014	0.34768	0.0005484	TESAR_JAK_TARGETS_MOUSE_ES_D3_DN
PID_EPO_PATHWAY	AMY_CERAD	32	0.44297	0.018026	0.13568	0.00054902	PID_EPO_PATHWAY
GOCC_ZONULA_ADHERENS	LEWY_ANY	8	0.90045	0.018336	0.27583	0.00054963	GOCC_ZONULA_ADHERENS
DESERT_PERIPORTAL_HEPATOCELL...	WMRCAL	149	0.20336	0.0178	0.062333	0.00055359	DESERT_PERIPORTAL_HEPATOCELLULAR_CARCINOMA_SUBCLASS_UP
REACTOME_PI3K_AKT_ACTIVATION	AMY_CERAD	9	1.0702	0.023109	0.32806	0.00055421	REACTOME_PI3K_AKT_ACTIVATION
REACTOME_EPITHELIAL_MESENCHY...	AMY_A	7	0.82519	0.015713	0.25304	0.00055628	REACTOME_EPITHELIAL_MESENCHYMAL_TRANSITION_EMT_DURING_GASTRULATION
PID_VEGFR1_PATHWAY	BRAA	26	0.52112	0.019119	0.15981	0.000557	PID_VEGFR1_PATHWAY
BROWNE_HCMV_INFECTION_30MIN_...2	WMRCAL	51	0.36158	0.018563	0.11093	0.00055936	BROWNE_HCMV_INFECTION_30MIN_UP
GOCC_ZONULA_ADHERENS	TDP43	8	1.051	0.021397	0.32249	0.00056071	GOCC_ZONULA_ADHERENS
MONTERO_THYROID_CANCER_POOR_...1	HEMOR	10	0.85585	0.019488	0.2627	0.00056277	MONTERO_THYROID_CANCER_POOR_SURVIVAL_DN
GOBP_REGULATION_OF_PROTEIN_K...4	CVD_ART	6	1.0382	0.018304	0.31871	0.00056315	GOBP_REGULATION_OF_PROTEIN_KINASE_C_ACTIVITY
GOBP_RELAXATION_OF_VASCULAR_...	WMRCAL	6	0.97487	0.017187	0.29934	0.00056494	GOBP_RELAXATION_OF_VASCULAR_ASSOCIATED_SMOOTH_MUSCLE
GOBP_NEGATIVE_REGULATION_OF_...583	TDP_3	20	0.59998	0.019304	0.18435	0.00056942	GOBP_NEGATIVE_REGULATION_OF_RESPONSE_TO_OXIDATIVE_STRESS
GOMF_PHOSPHATIDYLINOSITOL_MO...	CVD_S	12	0.62366	0.015548	0.19171	0.000572	GOMF_PHOSPHATIDYLINOSITOL_MONOPHOSPHATE_PHOSPHATASE_ACTIVITY
GOMF_FLIPPASE_ACTIVITY	WMRCAL	15	0.61895	0.017249	0.19029	0.00057315	GOMF_FLIPPASE_ACTIVITY
REACTOME_PHASE_I_FUNCTIONALI...	INFA	100	0.27273	0.019582	0.083923	0.00057884	REACTOME_PHASE_I_FUNCTIONALIZATION_OF_COMPOUNDS
WP_MFAP5MEDIATED_OVARIAN_CAN...	WBVD	13	0.75872	0.019687	0.23353	0.0005806	WP_MFAP5MEDIATED_OVARIAN_CANCER_CELL_MOTILITY_AND_INVASIVENESS
GOBP_REGULATION_OF_HYDROGEN_...2	TDP_3	9	0.97153	0.020975	0.29908	0.00058182	GOBP_REGULATION_OF_HYDROGEN_PEROXIDE_MEDIATED_PROGRAMMED_CELL_DEATH
GOBP_REGULATION_OF_SECONDARY...1	HS_S	9	0.81565	0.017613	0.25111	0.00058208	GOBP_REGULATION_OF_SECONDARY_HEART_FIELD_CARDIOBLAST_PROLIFERATION
BARRIER_CANCER_RELAPSE_NORMA...2	MICR	31	0.44835	0.017956	0.13806	0.00058337	BARRIER_CANCER_RELAPSE_NORMAL_SAMPLE_UP
REACTOME_DOWNSTREAM_SIGNAL_T...	AMY_CERAD	29	0.48883	0.018938	0.1506	0.00058694	REACTOME_DOWNSTREAM_SIGNAL_TRANSDUCTION
GOCC_L_TYPE_VOLTAGE_GATED_CA...	LEWY_grp	12	0.72273	0.018022	0.22273	0.00058911	GOCC_L_TYPE_VOLTAGE_GATED_CALCIUM_CHANNEL_COMPLEX
GOBP_NEUROBLAST_MIGRATION	LEWY_full	6	1.0519	0.018551	0.32423	0.00059	GOBP_NEUROBLAST_MIGRATION
KEGG_NATURAL_KILLER_CELL_MED...	AMY_CERAD	129	0.24637	0.020079	0.075949	0.00059092	KEGG_NATURAL_KILLER_CELL_MEDIATED_CYTOTOXICITY
GOMF_HISTONE_H4_ACETYLTRANSF...	CVD_S	21	0.61887	0.020405	0.1908	0.00059185	GOMF_HISTONE_H4_ACETYLTRANSFERASE_ACTIVITY
GOBP_REGULATION_OF_VIRAL_PRO...	HS_S	158	0.2206	0.019881	0.068024	0.00059305	GOBP_REGULATION_OF_VIRAL_PROCESS
GOBP_NEGATIVE_REGULATION_OF_...363	WBVD	20	0.55541	0.017872	0.17127	0.00059319	GOBP_NEGATIVE_REGULATION_OF_LIPID_STORAGE
GOBP_CARBOHYDRATE_HOMEOSTASIS	CVD_CAA	231	0.16739	0.018206	0.051633	0.00059514	GOBP_CARBOHYDRATE_HOMEOSTASIS
GOBP_MULTINUCLEAR_OSTEOCLAST...	WMR	8	0.83292	0.016955	0.2572	0.00060248	GOBP_MULTINUCLEAR_OSTEOCLAST_DIFFERENTIATION
LEE_LIVER_CANCER_MYC_TGFA_UP	MICR	60	0.31901	0.017761	0.098546	0.00060501	LEE_LIVER_CANCER_MYC_TGFA_UP
GOBP_CELLULAR_HYPOTONIC_RESP...	CVD_ART	10	0.87737	0.019967	0.27106	0.00060587	GOBP_CELLULAR_HYPOTONIC_RESPONSE
GOBP_NEGATIVE_REGULATION_OF_...223	LEWY_full	65	0.32118	0.018614	0.099257	0.00060805	GOBP_NEGATIVE_REGULATION_OF_ERK1_AND_ERK2_CASCADE
GOBP_DENDRITIC_SPINE_MAINTEN...	CVD_ATH_ANY	20	0.57357	0.018456	0.17729	0.00060923	GOBP_DENDRITIC_SPINE_MAINTENANCE
RAO_BOUND_BY_SALL4_ISOFORM_A	CVD_ART_ANY	179	0.1959	0.018782	0.060557	0.00060986	RAO_BOUND_BY_SALL4_ISOFORM_A
GOBP_REGULATION_OF_NEUTROPHI...3	TDP_3	7	1.1167	0.021265	0.34522	0.00060994	GOBP_REGULATION_OF_NEUTROPHIL_DEGRANULATION
GOBP_NEGATIVE_REGULATION_OF_...624	TDP_3	16	0.7165	0.020622	0.22152	0.00061091	GOBP_NEGATIVE_REGULATION_OF_SODIUM_ION_TRANSPORT
GOBP_POSITIVE_REGULATION_OF_...593	BRAA	58	0.31272	0.017122	0.0967	0.00061216	GOBP_POSITIVE_REGULATION_OF_NUCLEOCYTOPLASMIC_TRANSPORT
LIN_TUMOR_ESCAPE_FROM_IMMUNE...	AMY_THAL	18	0.57306	0.017494	0.17724	0.00061354	LIN_TUMOR_ESCAPE_FROM_IMMUNE_ATTACK
GOBP_SKELETAL_MUSCLE_ORGAN_D...	WMRCAL	168	0.21396	0.019876	0.066184	0.00061434	GOBP_SKELETAL_MUSCLE_ORGAN_DEVELOPMENT
GOBP_MEMBRANE_INVAGINATION	AMY_CERAD	63	0.32899	0.018769	0.10178	0.00061529	GOBP_MEMBRANE_INVAGINATION
MARSON_FOXP3_CORE_DIRECT_TAR...	CVD_CAA	17	0.75227	0.022321	0.23273	0.00061543	MARSON_FOXP3_CORE_DIRECT_TARGETS
SHEPARD_CRASH_AND_BURN_MUTAN...2	HS_S	197	0.19314	0.019417	0.059777	0.00061815	SHEPARD_CRASH_AND_BURN_MUTANT_UP
GOBP_CARDIAC_MUSCLE_CELL_FAT...	CVD_ATH_ANY	10	0.86076	0.019589	0.26649	0.0006205	GOBP_CARDIAC_MUSCLE_CELL_FATE_COMMITMENT
GOCC_ZONULA_ADHERENS	TDP_3	8	1.0497	0.021367	0.32513	0.00062368	GOCC_ZONULA_ADHERENS
BOYLAN_MULTIPLE_MYELOMA_C_UP	AMY_ANY	46	0.38363	0.018717	0.11887	0.00062629	BOYLAN_MULTIPLE_MYELOMA_C_UP
GOBP_NEGATIVE_REGULATION_OF_...54	HS_S	55	0.3455	0.018421	0.10706	0.00062649	GOBP_NEGATIVE_REGULATION_OF_BMP_SIGNALING_PATHWAY
GOMF_THREONINE_TYPE_ENDOPEPT...	AMY_CERAD	8	1.2774	0.026008	0.39589	0.00062751	GOMF_THREONINE_TYPE_ENDOPEPTIDASE_ACTIVITY
GOBP_REGULATION_OF_IMMUNOGLO...	WMRCAL	72	0.32395	0.01975	0.10042	0.00062978	GOBP_REGULATION_OF_IMMUNOGLOBULIN_PRODUCTION
GOBP_REGULATION_OF_CARDIAC_M...3	TDP43	7	1.1642	0.022173	0.36142	0.00063985	GOBP_REGULATION_OF_CARDIAC_MUSCLE_CELL_ACTION_POTENTIAL_INVOLVED_IN_REGULATION_OF_CONTRACTION
GOBP_POSITIVE_REGULATION_OF_...691	CVD_ATH_ANY	27	0.5316	0.019871	0.16508	0.00064174	GOBP_POSITIVE_REGULATION_OF_PROTEIN_TARGETING_TO_MEMBRANE
GOBP_VIRAL_PROCESS	HS_S	405	0.13599	0.019496	0.042237	0.00064292	GOBP_VIRAL_PROCESS
BIOCARTA_GH_PATHWAY	B_SCORE	27	0.57059	0.021328	0.17727	0.00064526	BIOCARTA_GH_PATHWAY
DING_LUNG_CANCER_EXPRESSION_...	LEWY_grp	100	0.26709	0.019182	0.082982	0.00064566	DING_LUNG_CANCER_EXPRESSION_BY_COPY_NUMBER
GOBP_GLYCINE_TRANSPORT	WMRCAL	14	0.69419	0.01869	0.2158	0.00064964	GOBP_GLYCINE_TRANSPORT
GOBP_ENDOTHELIAL_CELL_ACTIVA...	WBVD	10	1.0598	0.024121	0.32956	0.00065184	GOBP_ENDOTHELIAL_CELL_ACTIVATION
GOBP_GLYCEROL_TRANSMEMBRANE_...	HS_S	7	1.0463	0.019925	0.32547	0.00065483	GOBP_GLYCEROL_TRANSMEMBRANE_TRANSPORT
GOMF_GLYCEROL_TRANSMEMBRANE_...	HS_S	7	1.0463	0.019925	0.32547	0.00065483	GOMF_GLYCEROL_TRANSMEMBRANE_TRANSPORTER_ACTIVITY
GOBP_IMMUNE_RESPONSE_TO_TUMO...	CVD_S	25	0.48807	0.017557	0.15184	0.00065522	GOBP_IMMUNE_RESPONSE_TO_TUMOR_CELL
GOBP_REGULATION_OF_EPINEPHRI...	LEWY_ANY	6	1.0144	0.01789	0.31561	0.00065555	GOBP_REGULATION_OF_EPINEPHRINE_SECRETION
TONKS_TARGETS_OF_RUNX1_RUNX1...1	AMY_ANY	17	0.63689	0.018904	0.1982	0.00065733	TONKS_TARGETS_OF_RUNX1_RUNX1T1_FUSION_ERYTHROCYTE_DN
GOBP_POSITIVE_REGULATION_OF_...338	AMY_THAL	239	0.17242	0.019069	0.05368	0.00066075	GOBP_POSITIVE_REGULATION_OF_GTPASE_ACTIVITY
GOBP_TRIGLYCERIDE_RICH_LIPOP...2	B_SCORE	12	0.85366	0.021281	0.26595	0.00066567	GOBP_TRIGLYCERIDE_RICH_LIPOPROTEIN_PARTICLE_REMODELING
GOBP_POSITIVE_REGULATION_OF_...793	CVD_S	12	0.8111	0.020221	0.25281	0.00066922	GOBP_POSITIVE_REGULATION_OF_SYSTEMIC_ARTERIAL_BLOOD_PRESSURE
GOBP_POSITIVE_REGULATION_OF_...321	CVD_ART	16	0.74153	0.021342	0.2312	0.00067168	GOBP_POSITIVE_REGULATION_OF_GLUCONEOGENESIS
GOMF_THYROID_HORMONE_TRANSME...	CVD_ATH_ANY	6	1.1273	0.019875	0.35152	0.0006724	GOMF_THYROID_HORMONE_TRANSMEMBRANE_TRANSPORTER_ACTIVITY
GOMF_SYNTAXIN_1_BINDING	BRAA	20	0.59513	0.019153	0.18561	0.00067363	GOMF_SYNTAXIN_1_BINDING
GOBP_REGULATION_OF_RESPONSE_...12	WMRCAL	1375	0.07203	0.018529	0.022465	0.00067401	GOBP_REGULATION_OF_RESPONSE_TO_STRESS
GOBP_NEGATIVE_REGULATION_OF_...223	LEWY_grp	65	0.32679	0.01894	0.10199	0.00067904	GOBP_NEGATIVE_REGULATION_OF_ERK1_AND_ERK2_CASCADE
WP_TRANSCRIPTION_FACTORS_REG...	WBVD	8	0.84026	0.017106	0.26228	0.00068014	WP_TRANSCRIPTION_FACTORS_REGULATE_MIRNAS_RELATED_TO_CARDIAC_HYPERTROPHY
GOBP_RESPONSE_TO_SODIUM_PHOS...	LEWY_ANY	7	0.99478	0.018948	0.3106	0.00068213	GOBP_RESPONSE_TO_SODIUM_PHOSPHATE
GOBP_HISTONE_H3_K9_TRIMETHYL...	INFA	9	0.84968	0.018345	0.26537	0.0006843	GOBP_HISTONE_H3_K9_TRIMETHYLATION
GOCC_PROTEASOME_CORE_COMPLEX...2	AMY_CERAD	10	1.1936	0.027167	0.37299	0.00068884	GOCC_PROTEASOME_CORE_COMPLEX_BETA_SUBUNIT_COMPLEX
KEGG_PATHWAYS_IN_CANCER	WMRCAL	314	0.14195	0.017959	0.044432	0.00070139	KEGG_PATHWAYS_IN_CANCER
STREICHER_LSM1_TARGETS_UP	AMY_ANY	40	0.43039	0.019584	0.13474	0.00070302	STREICHER_LSM1_TARGETS_UP
GOBP_DOPAMINE_METABOLIC_PROC...	TDP_3	36	0.44918	0.019382	0.14064	0.00070395	GOBP_DOPAMINE_METABOLIC_PROCESS
HOELZEL_NF1_TARGETS_UP	TDP43	121	0.23789	0.018781	0.074535	0.00070897	HOELZEL_NF1_TARGETS_UP
GOBP_RESPONSE_TO_CELL_CYCLE_...	WBVD	7	1.0431	0.019865	0.3269	0.00071064	GOBP_RESPONSE_TO_CELL_CYCLE_CHECKPOINT_SIGNALING
GOCC_TRIGLYCERIDE_RICH_PLASM...	LEWY_ANY	19	0.73998	0.023215	0.23192	0.0007112	GOCC_TRIGLYCERIDE_RICH_PLASMA_LIPOPROTEIN_PARTICLE
GOBP_T_CELL_ANTIGEN_PROCESSI...	WMRCAL	3	1.6978	0.021166	0.53275	0.00072094	GOBP_T_CELL_ANTIGEN_PROCESSING_AND_PRESENTATION
GOBP_POSITIVE_REGULATION_OF_...581	CVD_CAA_ANY	18	0.5852	0.017867	0.18371	0.0007242	GOBP_POSITIVE_REGULATION_OF_NITRIC_OXIDE_SYNTHASE_BIOSYNTHETIC_PROCESS
REACTOME_GPER1_SIGNALING	AMY_A	45	0.38055	0.018355	0.11952	0.00072822	REACTOME_GPER1_SIGNALING
BIOCARTA_TPO_PATHWAY	B_SCORE	24	0.58511	0.020622	0.18377	0.00072824	BIOCARTA_TPO_PATHWAY
ONO_AML1_TARGETS_UP	ADNC	23	0.63953	0.022062	0.20089	0.00072908	ONO_AML1_TARGETS_UP
GOBP_TRIGLYCERIDE_RICH_LIPOP...1	LEWY_ANY	5	1.4815	0.023851	0.46539	0.00072966	GOBP_TRIGLYCERIDE_RICH_LIPOPROTEIN_PARTICLE_CLEARANCE
WP_LUNG_FIBROSIS	CVD_ART_ANY	58	0.34513	0.018896	0.10842	0.0007298	WP_LUNG_FIBROSIS
JOHNSTONE_PARVB_TARGETS_2_UP	LEWY_ANY	134	0.22313	0.018534	0.07012	0.0007327	JOHNSTONE_PARVB_TARGETS_2_UP
GOBP_COLLATERAL_SPROUTING_IN...	ADNC	5	1.0417	0.016763	0.3274	0.00073378	GOBP_COLLATERAL_SPROUTING_IN_ABSENCE_OF_INJURY
WP_FAMILIAL_HYPERLIPIDEMIA_T...1	AMY_CERAD	17	0.5971	0.017717	0.18781	0.00073992	WP_FAMILIAL_HYPERLIPIDEMIA_TYPE_1
GOBP_CARDIAC_MUSCLE_CELL_ACT...1	LEWY_grp	69	0.32696	0.019522	0.10288	0.00074289	GOBP_CARDIAC_MUSCLE_CELL_ACTION_POTENTIAL
GOBP_REGULATION_OF_ENDOPLASM...3	B_SCORE	28	0.5561	0.021168	0.17504	0.00074572	GOBP_REGULATION_OF_ENDOPLASMIC_RETICULUM_UNFOLDED_PROTEIN_RESPONSE
RICKMAN_METASTASIS_UP	CVD_ART	293	0.15976	0.019536	0.050293	0.00074659	RICKMAN_METASTASIS_UP
GOBP_NITRIC_OXIDE_SYNTHASE_B...	CVD_CAA_ANY	21	0.54062	0.017826	0.17039	0.00075672	GOBP_NITRIC_OXIDE_SYNTHASE_BIOSYNTHETIC_PROCESS
GOBP_REGULATION_OF_STEROL_TR...	AMY_CERAD	62	0.34421	0.019482	0.10853	0.00075982	GOBP_REGULATION_OF_STEROL_TRANSPORT
REACTOME_PI3K_EVENTS_IN_ERBB...2	B_SCORE	10	0.89633	0.020399	0.28262	0.00076007	REACTOME_PI3K_EVENTS_IN_ERBB4_SIGNALING
GOCC_ZONULA_ADHERENS	LEWY_full	8	0.82692	0.016838	0.26078	0.00076153	GOCC_ZONULA_ADHERENS
GOBP_REGULATION_OF_PROTEIN_T...2	CVD_ATH_ANY	32	0.4969	0.020218	0.15677	0.00076499	GOBP_REGULATION_OF_PROTEIN_TARGETING_TO_MEMBRANE
GOCC_SEH1_ASSOCIATED_COMPLEX	CVD_S	8	0.87011	0.017713	0.27456	0.00076637	GOCC_SEH1_ASSOCIATED_COMPLEX
GOBP_CELL_PROLIFERATION_INVO...1	HS_S	20	0.54114	0.017414	0.17079	0.00076835	GOBP_CELL_PROLIFERATION_INVOLVED_IN_HEART_MORPHOGENESIS
GOBP_ACTIN_FILAMENT_BASED_MO...	WMRCAL	121	0.23313	0.018401	0.073601	0.00077077	GOBP_ACTIN_FILAMENT_BASED_MOVEMENT
GOBP_REGULATION_OF_TORC1_SIG...	WMRCAL	45	0.35913	0.017321	0.11338	0.00077096	GOBP_REGULATION_OF_TORC1_SIGNALING
GOMF_CLATHRIN_HEAVY_CHAIN_BI...	BRAA	10	0.75084	0.017091	0.23714	0.00077384	GOMF_CLATHRIN_HEAVY_CHAIN_BINDING
GOCC_AMINOACYL_TRNA_SYNTHETA...	ADNC	11	0.60073	0.014336	0.18978	0.00077592	GOCC_AMINOACYL_TRNA_SYNTHETASE_MULTIENZYME_COMPLEX
GOBP_NEGATIVE_REGULATION_OF_...491	TDP_3	44	0.39076	0.018637	0.12346	0.00077729	GOBP_NEGATIVE_REGULATION_OF_OXIDATIVE_STRESS_INDUCED_CELL_DEATH
BIOCARTA_ARENRF2_PATHWAY	HEMOR	20	0.52512	0.016905	0.16606	0.00078452	BIOCARTA_ARENRF2_PATHWAY
BOYAULT_LIVER_CANCER_SUBCLAS...15	BRAA	19	0.54657	0.017146	0.17291	0.00078814	BOYAULT_LIVER_CANCER_SUBCLASS_G6_DN
GOBP_PROLACTIN_SECRETION	LEWY_ANY	5	1.207	0.019432	0.38195	0.0007902	GOBP_PROLACTIN_SECRETION
GOCC_CYTOPLASMIC_STRESS_GRAN...	HS_S	79	0.27794	0.017749	0.087959	0.00079108	GOCC_CYTOPLASMIC_STRESS_GRANULE
HOLLEMAN_VINCRISTINE_RESISTA...4	B_SCORE	39	0.41758	0.018754	0.13217	0.00079204	HOLLEMAN_VINCRISTINE_RESISTANCE_B_ALL_UP
REACTOME_CHYLOMICRON_CLEARAN...	B_SCORE	5	1.0509	0.016915	0.33275	0.00079525	REACTOME_CHYLOMICRON_CLEARANCE
LOPEZ_MESOTHELIOMA_SURVIVAL_...6	MICR	13	0.64416	0.016714	0.20399	0.0007966	LOPEZ_MESOTHELIOMA_SURVIVAL_WORST_VS_BEST_UP
REACTOME_ADORA2B_MEDIATED_AN...	AMY_A	42	0.41855	0.019505	0.13256	0.00079772	REACTOME_ADORA2B_MEDIATED_ANTI_INFLAMMATORY_CYTOKINES_PRODUCTION
REACTOME_MET_INTERACTS_WITH_...	TDP43	5	0.95531	0.015378	0.30264	0.00080005	REACTOME_MET_INTERACTS_WITH_TNS_PROTEINS
GOBP_REGULATION_OF_B_CELL_ME...	AMY_A	61	0.33152	0.018609	0.10511	0.00080731	GOBP_REGULATION_OF_B_CELL_MEDIATED_IMMUNITY
WP_GPCRS_CLASS_B_SECRETINLIKE	CVD_ATH_ANY	22	0.58611	0.019779	0.18584	0.00080741	WP_GPCRS_CLASS_B_SECRETINLIKE
REACTOME_AGGREPHAGY	MICR	41	0.42508	0.019574	0.1348	0.00080853	REACTOME_AGGREPHAGY
GOMF_POLYOL_TRANSMEMBRANE_TR...	CVD_CAA_ANY	11	0.72152	0.017224	0.22894	0.00081395	GOMF_POLYOL_TRANSMEMBRANE_TRANSPORTER_ACTIVITY
GOCC_CONE_PHOTORECEPTOR_OUTE...	LEWY_grp	8	1.099	0.022379	0.34886	0.00081745	GOCC_CONE_PHOTORECEPTOR_OUTER_SEGMENT
GOCC_CYTOPLASMIC_REGION	CVD_S	273	0.15336	0.018113	0.048689	0.00081852	GOCC_CYTOPLASMIC_REGION
REACTOME_INTERLEUKIN_7_SIGNA...	HS_S	26	0.53743	0.019716	0.17062	0.00081861	REACTOME_INTERLEUKIN_7_SIGNALING
GOMF_PHOSPHOLIPID_SCRAMBLASE...	LEWY_ANY	15	0.71761	0.020005	0.22783	0.00081875	GOMF_PHOSPHOLIPID_SCRAMBLASE_ACTIVITY
FOROUTAN_INTEGRATED_TGFB_EMT...2	CVD_CAA	118	0.23904	0.018637	0.07594	0.00082446	FOROUTAN_INTEGRATED_TGFB_EMT_UP
GOBP_MEMBRANE_FUSION_INVOLVE...	TDP43	5	1.0856	0.017475	0.34489	0.00082466	GOBP_MEMBRANE_FUSION_INVOLVED_IN_VIRAL_ENTRY_INTO_HOST_CELL
GOBP_REGULATION_OF_VENTRICUL...1	LEWY_full	12	0.69431	0.017314	0.22068	0.00082896	GOBP_REGULATION_OF_VENTRICULAR_CARDIAC_MUSCLE_CELL_ACTION_POTENTIAL
GOBP_TRANSFORMING_GROWTH_FAC...2	INFA	9	0.59496	0.012846	0.18915	0.0008313	GOBP_TRANSFORMING_GROWTH_FACTOR_BETA2_PRODUCTION
GOBP_FAS_SIGNALING_PATHWAY	TDP43	5	1.1732	0.018885	0.3734	0.00084103	GOBP_FAS_SIGNALING_PATHWAY
GOMF_PEPTIDE_LYSINE_N_ACETYL...	CVD_S	40	0.40959	0.018629	0.13042	0.0008449	GOMF_PEPTIDE_LYSINE_N_ACETYLTRANSFERASE_ACTIVITY
GOCC_CATSPER_COMPLEX	INFA	13	0.6781	0.017594	0.21593	0.00084547	GOCC_CATSPER_COMPLEX
GOMF_DNA_SECONDARY_STRUCTURE...	HS_S	33	0.40439	0.01671	0.12879	0.00084686	GOMF_DNA_SECONDARY_STRUCTURE_BINDING
EGUCHI_CELL_CYCLE_RB1_TARGETS	CVD_ATH_ANY	22	0.55698	0.018796	0.17744	0.00084943	EGUCHI_CELL_CYCLE_RB1_TARGETS
GOBP_NEGATIVE_REGULATION_OF_...666	AMY_ANY	6	1.1545	0.020363	0.36824	0.00086082	GOBP_NEGATIVE_REGULATION_OF_TRANSFORMING_GROWTH_FACTOR_BETA1_PRODUCTION
GOBP_REGULATION_OF_EPITHELIA...6	LEWY_ANY	98	0.24859	0.017675	0.079325	0.00086478	GOBP_REGULATION_OF_EPITHELIAL_TO_MESENCHYMAL_TRANSITION
GOBP_POSITIVE_REGULATION_OF_...665	LEWY_grp	6	1.1405	0.020113	0.36404	0.00086757	GOBP_POSITIVE_REGULATION_OF_PROTEIN_K63_LINKED_UBIQUITINATION
REACTOME_ASSEMBLY_AND_CELL_S...	CVD_ART_ANY	39	0.4387	0.019705	0.14005	0.0008688	REACTOME_ASSEMBLY_AND_CELL_SURFACE_PRESENTATION_OF_NMDA_RECEPTORS
REACTOME_RAP1_SIGNALLING	AMY_THAL	16	0.66634	0.019179	0.21277	0.00087079	REACTOME_RAP1_SIGNALLING
GOMF_BETA_GALACTOSIDASE_ACTI...	B_SCORE	4	1.2562	0.018084	0.40122	0.00087318	GOMF_BETA_GALACTOSIDASE_ACTIVITY
GOBP_CIRCADIAN_RHYTHM	LEWY_ANY	198	0.17725	0.017868	0.056618	0.00087378	GOBP_CIRCADIAN_RHYTHM
GOBP_REGULATION_OF_NATURAL_K...4	LEWY_full	9	0.77993	0.016844	0.24944	0.00088572	GOBP_REGULATION_OF_NATURAL_KILLER_CELL_MEDIATED_IMMUNE_RESPONSE_TO_TUMOR_CELL
GOBP_POSITIVE_REGULATION_OF_...173	WBVD	28	0.43937	0.016725	0.14057	0.00088937	GOBP_POSITIVE_REGULATION_OF_CILIUM_ASSEMBLY
HUMMERICH_BENIGN_SKIN_TUMOR_...1	CVD_ATH	19	0.62768	0.019685	0.20082	0.00088942	HUMMERICH_BENIGN_SKIN_TUMOR_DN
GOBP_POSITIVE_REGULATION_OF_...387	CVD_S	12	0.67788	0.016899	0.21691	0.00089038	GOBP_POSITIVE_REGULATION_OF_INSULIN_LIKE_GROWTH_FACTOR_RECEPTOR_SIGNALING_PATHWAY
GOBP_XENOBIOTIC_TRANSPORT_AC...	MICR	6	0.92627	0.016331	0.29661	0.00089761	GOBP_XENOBIOTIC_TRANSPORT_ACROSS_BLOOD_BRAIN_BARRIER
WP_INTERLEUKIN1_IL1_STRUCTUR...	HEMOR	45	0.35997	0.017372	0.1153	0.00090033	WP_INTERLEUKIN1_IL1_STRUCTURAL_PATHWAY
GOBP_CELL_CELL_SIGNALING_BY_...	AMY_ANY	428	0.1263	0.018608	0.040462	0.00090192	GOBP_CELL_CELL_SIGNALING_BY_WNT
GOBP_PYRIMIDINE_DEOXYRIBONUC...1	LEWY_grp	5	1.403	0.022588	0.44957	0.00090384	GOBP_PYRIMIDINE_DEOXYRIBONUCLEOSIDE_METABOLIC_PROCESS
BIOCARTA_FXR_PATHWAY	ADNC	7	0.94044	0.017906	0.30136	0.00090425	BIOCARTA_FXR_PATHWAY
GOBP_B_CELL_CHEMOTAXIS	CVD_CAA_ANY	8	1.0133	0.020629	0.32481	0.00090727	GOBP_B_CELL_CHEMOTAXIS
GOBP_FAS_SIGNALING_PATHWAY	TDP_3	5	1.1343	0.018255	0.36369	0.00090972	GOBP_FAS_SIGNALING_PATHWAY
PID_S1P_S1P2_PATHWAY	HEMOR	23	0.55387	0.01912	0.17761	0.00091124	PID_S1P_S1P2_PATHWAY
PID_NEPHRIN_NEPH1_PATHWAY	B_SCORE	31	0.44102	0.017662	0.14143	0.00091145	PID_NEPHRIN_NEPH1_PATHWAY
GOBP_REGULATION_OF_VERY_LOW_...1	TDP_3	4	1.9097	0.02749	0.61279	0.00091754	GOBP_REGULATION_OF_VERY_LOW_DENSITY_LIPOPROTEIN_PARTICLE_CLEARANCE
SHIN_B_CELL_LYMPHOMA_CLUSTER...4	BRAA	18	0.65752	0.020076	0.211	0.00091815	SHIN_B_CELL_LYMPHOMA_CLUSTER_5
GOBP_POSITIVE_REGULATION_OF_...579	CVD_CAA	38	0.40823	0.0181	0.13101	0.0009184	GOBP_POSITIVE_REGULATION_OF_NITRIC_OXIDE_METABOLIC_PROCESS
GOBP_NEGATIVE_REGULATION_OF_...527	CVD_CAA_ANY	33	0.38904	0.016076	0.12487	0.00092013	GOBP_NEGATIVE_REGULATION_OF_PROTEASOMAL_UBIQUITIN_DEPENDENT_PROTEIN_CATABOLIC_PROCESS
GOBP_RENAL_FILTRATION	CVD_ART_ANY	26	0.51431	0.018868	0.16518	0.00092628	GOBP_RENAL_FILTRATION
GOMF_PROTEIN_CARRIER_CHAPERO...	CVD_CAA_ANY	30	0.44505	0.017536	0.14298	0.00092927	GOMF_PROTEIN_CARRIER_CHAPERONE
WP_MALIGNANT_PLEURAL_MESOTHE...	INFA	420	0.12123	0.017689	0.038951	0.00093001	WP_MALIGNANT_PLEURAL_MESOTHELIOMA
GOBP_REGULATION_OF_VENTRICUL...1	LEWY_grp	12	0.69429	0.017313	0.22308	0.00093007	GOBP_REGULATION_OF_VENTRICULAR_CARDIAC_MUSCLE_CELL_ACTION_POTENTIAL
BIOCARTA_IL2RB_PATHWAY	AMY_CERAD	36	0.4375	0.018882	0.14058	0.00093047	BIOCARTA_IL2RB_PATHWAY
LIU_VAV3_PROSTATE_CARCINOGEN...1	AMY_THAL	17	0.55304	0.016407	0.17771	0.00093103	LIU_VAV3_PROSTATE_CARCINOGENESIS_DN
GOMF_MONOAMINE_TRANSMEMBRANE...	MICR	11	0.69562	0.016604	0.22357	0.00093313	GOMF_MONOAMINE_TRANSMEMBRANE_TRANSPORTER_ACTIVITY
GOBP_RENAL_WATER_TRANSPORT	HS_S	7	0.96813	0.018438	0.31119	0.00093402	GOBP_RENAL_WATER_TRANSPORT
TIEN_INTESTINE_PROBIOTICS_2H...1	AMY_CERAD	85	0.27377	0.018132	0.088005	0.00093477	TIEN_INTESTINE_PROBIOTICS_2HR_DN
GOMF_RNA_POLYMERASE_I_GENERA...	WMR	3	2.3609	0.029433	0.75985	0.00094679	GOMF_RNA_POLYMERASE_I_GENERAL_TRANSCRIPTION_INITIATION_FACTOR_ACTIVITY
GOMF_ATPASE_COUPLED_INORGANI...	HS_S	10	0.83934	0.019104	0.27071	0.00096778	GOMF_ATPASE_COUPLED_INORGANIC_ANION_TRANSMEMBRANE_TRANSPORTER_ACTIVITY
GOBP_RETINAL_CELL_PROGRAMMED...	BRAA	6	1.15	0.020279	0.37127	0.00097804	GOBP_RETINAL_CELL_PROGRAMMED_CELL_DEATH
RODRIGUES_NTN1_TARGETS_DN	WBVD	154	0.18977	0.016886	0.0613	0.00098353	RODRIGUES_NTN1_TARGETS_DN
GOMF_PHOSPHATIDYLCHOLINE_TRA...1	AMY_A	5	1.1718	0.01886	0.37856	0.0009843	GOMF_PHOSPHATIDYLCHOLINE_TRANSFER_ACTIVITY
GOBP_REGULATION_OF_GLIOGENES...	WMRCAL	99	0.2558	0.018274	0.082655	0.00098693	GOBP_REGULATION_OF_GLIOGENESIS
WP_GENES_RELATED_TO_PRIMARY_...	TDP_3	102	0.2404	0.01743	0.07769	0.00098852	WP_GENES_RELATED_TO_PRIMARY_CILIUM_DEVELOPMENT_BASED_ON_CRISPR
GOBP_TELOMERE_MAINTENANCE	TDP43	152	0.21207	0.01875	0.06855	0.00099072	GOBP_TELOMERE_MAINTENANCE
GOBP_REGULATION_OF_MONOATOMI...4	LEWY_ANY	433	0.12731	0.01886	0.041157	0.00099227	GOBP_REGULATION_OF_MONOATOMIC_ION_TRANSMEMBRANE_TRANSPORT
GOBP_SENSORY_ORGAN_DEVELOPME...	INFA	559	0.10371	0.017394	0.033532	0.00099306	GOBP_SENSORY_ORGAN_DEVELOPMENT
GOCC_HIGH_DENSITY_LIPOPROTEI...	LEWY_ANY	26	0.55795	0.020472	0.18045	0.00099601	GOCC_HIGH_DENSITY_LIPOPROTEIN_PARTICLE
GUO_HEX_TARGETS_UP	CVD_ATH	72	0.28625	0.017452	0.092581	0.00099641	GUO_HEX_TARGETS_UP
SIMBULAN_UV_RESPONSE_IMMORTA...	CVD_ATH_ANY	31	0.41861	0.016765	0.13542	0.00099882	SIMBULAN_UV_RESPONSE_IMMORTALIZED_DN
REACTOME_CS_DS_DEGRADATION	CVD_CAA	12	0.73955	0.018438	0.23929	0.0010007	REACTOME_CS_DS_DEGRADATION
GAUSSMANN_MLL_AF4_FUSION_TAR...2	AMY_THAL	174	0.18746	0.017719	0.060658	0.0010017	GAUSSMANN_MLL_AF4_FUSION_TARGETS_A_UP
GOBP_REGULATION_OF_TRANSCRIP...7	CVD_S	21	0.50273	0.016576	0.16275	0.0010061	GOBP_REGULATION_OF_TRANSCRIPTION_INVOLVED_IN_G1_S_TRANSITION_OF_MITOTIC_CELL_CYCLE
GOBP_REGULATION_OF_WNT_PROTE...	CVD_CAA_ANY	5	1.3233	0.0213	0.42848	0.0010085	GOBP_REGULATION_OF_WNT_PROTEIN_SECRETION
GOBP_WNT_PROTEIN_SECRETION	CVD_CAA_ANY	5	1.3233	0.0213	0.42848	0.0010085	GOBP_WNT_PROTEIN_SECRETION
GOCC_GROWTH_FACTOR_COMPLEX	AMY_ANY	8	0.96004	0.019552	0.31093	0.001011	GOCC_GROWTH_FACTOR_COMPLEX
GOBP_ADHESION_OF_SYMBIONT_TO...1	TDP43	15	0.67075	0.018696	0.21727	0.0010127	GOBP_ADHESION_OF_SYMBIONT_TO_HOST
GOMF_POLYOL_TRANSMEMBRANE_TR...	CVD_CAA	11	0.63412	0.015137	0.20548	0.0010162	GOMF_POLYOL_TRANSMEMBRANE_TRANSPORTER_ACTIVITY
GOBP_ERK1_AND_ERK2_CASCADE	LEWY_grp	313	0.14809	0.018712	0.048001	0.0010193	GOBP_ERK1_AND_ERK2_CASCADE
GOBP_LEUKOCYTE_APOPTOTIC_PRO...	AMY_A	112	0.24691	0.018756	0.080106	0.001029	GOBP_LEUKOCYTE_APOPTOTIC_PROCESS
GOBP_POSITIVE_REGULATION_OF_...126	CVD_ATH_ANY	18	0.52156	0.015922	0.16921	0.0010294	GOBP_POSITIVE_REGULATION_OF_CELL_CYCLE_CHECKPOINT
GOBP_REGULATION_OF_RESPONSE_...13	CVD_S	21	0.54443	0.017951	0.17668	0.0010319	GOBP_REGULATION_OF_RESPONSE_TO_TUMOR_CELL
REACTOME_TELOMERE_C_STRAND_S...	CVD_CAA	12	0.7117	0.017744	0.23097	0.0010325	REACTOME_TELOMERE_C_STRAND_SYNTHESIS_INITIATION
WP_HEDGEHOG_SIGNALING_PATHWA...2	CVD_CAA_ANY	16	0.56766	0.016341	0.18427	0.0010349	WP_HEDGEHOG_SIGNALING_PATHWAY_WP47
GOBP_PROTEIN_DNA_COMPLEX_SUB...	CVD_ART	198	0.19312	0.01946	0.062689	0.0010351	GOBP_PROTEIN_DNA_COMPLEX_SUBUNIT_ORGANIZATION
GOBP_REGULATION_OF_HAIR_CYCLE	WMRCAL	28	0.47223	0.017974	0.15332	0.0010373	GOBP_REGULATION_OF_HAIR_CYCLE
GOBP_NEUROBLAST_MIGRATION	LEWY_ANY	6	0.95146	0.016779	0.30895	0.0010384	GOBP_NEUROBLAST_MIGRATION
GOBP_MEMBRANE_FUSION_INVOLVE...	LEWY_ANY	5	1.076	0.017322	0.34943	0.0010398	GOBP_MEMBRANE_FUSION_INVOLVED_IN_VIRAL_ENTRY_INTO_HOST_CELL
YAO_TEMPORAL_RESPONSE_TO_PRO...17	CVD_CAA_ANY	49	0.3359	0.016906	0.10911	0.0010425	YAO_TEMPORAL_RESPONSE_TO_PROGESTERONE_CLUSTER_8
WP_NITRIC_OXIDE_METABOLISM_I...	TDP_3	13	0.70909	0.018397	0.23036	0.0010435	WP_NITRIC_OXIDE_METABOLISM_IN_CYSTIC_FIBROSIS
GOBP_POSITIVE_REGULATION_OF_...382	WMRCAL	52	0.36326	0.01883	0.11801	0.0010438	GOBP_POSITIVE_REGULATION_OF_IMMUNOGLOBULIN_PRODUCTION
GOBP_NEGATIVE_REGULATION_OF_...381	ADNC	5	1.0596	0.017051	0.34424	0.0010444	GOBP_NEGATIVE_REGULATION_OF_MACROPHAGE_APOPTOTIC_PROCESS
GOBP_POSITIVE_REGULATION_OF_...519	LEWY_ANY	19	0.6742	0.021151	0.21914	0.0010489	GOBP_POSITIVE_REGULATION_OF_MONOCYTE_CHEMOTAXIS
GOBP_REGULATION_OF_WNT_SIGNA...1	AMY_ANY	311	0.14235	0.017933	0.046267	0.0010491	GOBP_REGULATION_OF_WNT_SIGNALING_PATHWAY
PID_IGF1_PATHWAY	AMY_CERAD	29	0.47713	0.018485	0.15509	0.0010497	PID_IGF1_PATHWAY
TESAR_JAK_TARGETS_MOUSE_ES_D...	CVD_ATH_ANY	6	1.0829	0.019091	0.35215	0.0010547	TESAR_JAK_TARGETS_MOUSE_ES_D3_DN
REACTOME_ACTIVATED_NTRK3_SIG...1	B_SCORE	6	1.0826	0.019086	0.35218	0.0010583	REACTOME_ACTIVATED_NTRK3_SIGNALS_THROUGH_PI3K
GOBP_REGULATION_OF_NATURAL_K...4	LEWY_ANY	9	0.74414	0.016071	0.24208	0.0010587	GOBP_REGULATION_OF_NATURAL_KILLER_CELL_MEDIATED_IMMUNE_RESPONSE_TO_TUMOR_CELL
BROWNE_HCMV_INFECTION_10HR_UP	CVD_ATH_ANY	92	0.24952	0.017188	0.081181	0.0010596	BROWNE_HCMV_INFECTION_10HR_UP
GOMF_MRNA_3_UTR_BINDING	TDP43	93	0.26065	0.018054	0.084809	0.0010603	GOMF_MRNA_3_UTR_BINDING
GOBP_ACYLGLYCEROL_HOMEOSTASIS	LEWY_full	35	0.46074	0.01961	0.14993	0.0010616	GOBP_ACYLGLYCEROL_HOMEOSTASIS
WP_PROSTAGLANDIN_SIGNALING	WMRCAL	32	0.43718	0.017787	0.14229	0.0010634	WP_PROSTAGLANDIN_SIGNALING
GOBP_ACTIVATION_INDUCED_CELL...	TDP43	8	0.88437	0.018006	0.28783	0.0010636	GOBP_ACTIVATION_INDUCED_CELL_DEATH_OF_T_CELLS
GOBP_DE_NOVO_CENTRIOLE_ASSEM...	CVD_ATH_ANY	5	1.3393	0.021556	0.43602	0.0010663	GOBP_DE_NOVO_CENTRIOLE_ASSEMBLY
GOMF_PHOSPHATIDYLINOSITOL_3_...8	CVD_S	10	0.62895	0.014314	0.20483	0.0010707	GOMF_PHOSPHATIDYLINOSITOL_3_5_BISPHOSPHATE_PHOSPHATASE_ACTIVITY
GOBP_REGULATION_OF_OXIDATIVE...2	TDP_3	64	0.30449	0.017506	0.099168	0.0010708	GOBP_REGULATION_OF_OXIDATIVE_STRESS_INDUCED_CELL_DEATH
GOBP_CHEMOREPULSION_OF_AXON	MICR	5	1.1841	0.019059	0.38576	0.0010737	GOBP_CHEMOREPULSION_OF_AXON
GOBP_NEGATIVE_REGULATION_OF_...401	ADNC	4	1.1689	0.016824	0.38094	0.0010784	GOBP_NEGATIVE_REGULATION_OF_METALLOENDOPEPTIDASE_ACTIVITY
GOBP_SYNAPTIC_VESICLE_BUDDING	AMY_ANY	9	0.85461	0.018461	0.27857	0.0010803	GOBP_SYNAPTIC_VESICLE_BUDDING
GOBP_CEREBRAL_CORTEX_DEVELOP...	AMY_THAL	117	0.22515	0.017478	0.07339	0.0010804	GOBP_CEREBRAL_CORTEX_DEVELOPMENT
KEGG_PORPHYRIN_AND_CHLOROPHY...	HEMOR	37	0.48497	0.021227	0.15811	0.001082	KEGG_PORPHYRIN_AND_CHLOROPHYLL_METABOLISM
KOYAMA_SEMA3B_TARGETS_UP	HS_S	232	0.16111	0.01756	0.052529	0.0010832	KOYAMA_SEMA3B_TARGETS_UP
GOBP_REGULATION_OF_CALCIUM_I...7	CVD_CAA_ANY	241	0.15933	0.017696	0.051957	0.0010847	GOBP_REGULATION_OF_CALCIUM_ION_TRANSPORT
GOBP_NEGATIVE_REGULATION_OF_...602	HS_S	5	0.89027	0.01433	0.29033	0.0010856	GOBP_NEGATIVE_REGULATION_OF_SERINE_TYPE_PEPTIDASE_ACTIVITY
GOBP_REGULATION_OF_NEUTROPHI...2	ADNC	31	0.42867	0.017165	0.1398	0.0010861	GOBP_REGULATION_OF_NEUTROPHIL_CHEMOTAXIS
GOBP_REGULATION_OF_VERY_LOW_...2	LEWY_full	6	1.2536	0.022107	0.40893	0.0010886	GOBP_REGULATION_OF_VERY_LOW_DENSITY_LIPOPROTEIN_PARTICLE_REMODELING
GOBP_STEROID_CATABOLIC_PROCE...	AMY_A	23	0.46439	0.016023	0.15149	0.0010889	GOBP_STEROID_CATABOLIC_PROCESS
GOBP_REGULATION_OF_CELLULAR_...17	CVD_ART	6	0.95316	0.016804	0.31101	0.0010917	GOBP_REGULATION_OF_CELLULAR_RESPONSE_TO_MACROPHAGE_COLONY_STIMULATING_FACTOR_STIMULUS
GOBP_REGULATION_OF_HEART_RAT...1	LEWY_ANY	40	0.38061	0.017316	0.12424	0.0010962	GOBP_REGULATION_OF_HEART_RATE_BY_CARDIAC_CONDUCTION
GOBP_HISTAMINE_TRANSPORT	TDP43	15	0.654	0.01823	0.21349	0.0010963	GOBP_HISTAMINE_TRANSPORT
GOBP_NEGATIVE_REGULATION_OF_...274	LEWY_ANY	5	0.9089	0.014633	0.29683	0.0011016	GOBP_NEGATIVE_REGULATION_OF_HAIR_FOLLICLE_DEVELOPMENT
GOBP_REGULATION_OF_GOLGI_ORG...	LEWY_grp	18	0.56317	0.017197	0.18396	0.0011041	GOBP_REGULATION_OF_GOLGI_ORGANIZATION
GOBP_REGULATION_OF_GLUCOSE_T...	AMY_ANY	73	0.29808	0.018308	0.097371	0.0011042	GOBP_REGULATION_OF_GLUCOSE_TRANSMEMBRANE_TRANSPORT
GOBP_REGULATION_OF_ESTABLISH...2	ADNC	506	0.11114	0.017756	0.036307	0.001105	GOBP_REGULATION_OF_ESTABLISHMENT_OF_PROTEIN_LOCALIZATION
GOBP_TRANSMEMBRANE_RECEPTOR_...1	LEWY_ANY	355	0.12945	0.0174	0.0423	0.0011082	GOBP_TRANSMEMBRANE_RECEPTOR_PROTEIN_SERINE_THREONINE_KINASE_SIGNALING_PATHWAY
BIOCARTA_ACE2_PATHWAY	CVD_ART	9	1.0056	0.021712	0.32863	0.0011084	BIOCARTA_ACE2_PATHWAY
GOCC_HISTONE_PRE_MRNA_3_END_...	CVD_ART_ANY	6	1.2152	0.021427	0.39721	0.0011116	GOCC_HISTONE_PRE_MRNA_3_END_PROCESSING_COMPLEX
PHONG_TNF_RESPONSE_VIA_P38_P...	HS_S	163	0.19181	0.017556	0.062721	0.0011157	PHONG_TNF_RESPONSE_VIA_P38_PARTIAL
GOBP_ALLANTOIN_METABOLIC_PRO...	AMY_A	9	0.63575	0.013726	0.20797	0.0011204	GOBP_ALLANTOIN_METABOLIC_PROCESS
PID_RET_PATHWAY	WMRCAL	39	0.37061	0.016643	0.12129	0.0011255	PID_RET_PATHWAY
GOMF_HISTONE_BINDING	LEWY_full	207	0.18197	0.018751	0.059567	0.0011279	GOMF_HISTONE_BINDING
MATZUK_EARLY_ANTRAL_FOLLICLE	CVD_S	12	0.63183	0.015752	0.20686	0.0011298	MATZUK_EARLY_ANTRAL_FOLLICLE
GOBP_MAMMARY_GLAND_EPITHELIU...	MICR	66	0.30707	0.017928	0.10054	0.001131	GOBP_MAMMARY_GLAND_EPITHELIUM_DEVELOPMENT
GOMF_BETA_GALACTOSIDASE_ACTI...	TDP43	4	1.0132	0.014588	0.33183	0.0011341	GOMF_BETA_GALACTOSIDASE_ACTIVITY
BAELDE_DIABETIC_NEPHROPATHY_...1	CVD_CAA	412	0.11978	0.017316	0.039236	0.0011357	BAELDE_DIABETIC_NEPHROPATHY_DN
GOBP_REGULATION_OF_CELLULAR_...13	LEWY_ANY	293	0.14412	0.017629	0.047221	0.0011384	GOBP_REGULATION_OF_CELLULAR_RESPONSE_TO_GROWTH_FACTOR_STIMULUS
GOMF_FILAMIN_BINDING	AMY_CERAD	14	0.80331	0.021632	0.26322	0.0011394	GOMF_FILAMIN_BINDING
WP_ATM_SIGNALING_IN_DEVELOPM...	CVD_ATH_ANY	42	0.37265	0.017366	0.12212	0.0011406	WP_ATM_SIGNALING_IN_DEVELOPMENT_AND_DISEASE
GOBP_RESPONSE_TO_NITROGEN_CO...	AMY_THAL	1065	0.077848	0.017776	0.025513	0.0011414	GOBP_RESPONSE_TO_NITROGEN_COMPOUND
PETRETTO_BLOOD_PRESSURE_DN	AMY_THAL	7	0.83855	0.015968	0.27484	0.0011424	PETRETTO_BLOOD_PRESSURE_DN
NIKOLSKY_BREAST_CANCER_7P15_...	WBVD	11	1.9259	0.045971	0.6315	0.0011476	NIKOLSKY_BREAST_CANCER_7P15_AMPLICON
DESERT_EXTRACELLULAR_MATRIX_...	TDP43	20	0.55103	0.017733	0.18069	0.0011483	DESERT_EXTRACELLULAR_MATRIX_HEPATOCELLULAR_CARCINOMA_SUBCLASS_UP
IIZUKA_LIVER_CANCER_PROGRESS...4	AMY_CERAD	24	0.4844	0.017074	0.15892	0.0011543	IIZUKA_LIVER_CANCER_PROGRESSION_G2_G3_UP
GOBP_POSITIVE_REGULATION_OF_...717	BRAA	33	0.47744	0.019731	0.15666	0.0011559	GOBP_POSITIVE_REGULATION_OF_RESPONSE_TO_ENDOPLASMIC_RETICULUM_STRESS
GOCC_CLATHRIN_SCULPTED_MONOA...	AMY_CERAD	5	1.307	0.021039	0.42899	0.0011591	GOCC_CLATHRIN_SCULPTED_MONOAMINE_TRANSPORT_VESICLE
GINESTIER_BREAST_CANCER_ZNF2...1	LEWY_grp	311	0.14768	0.018601	0.048484	0.0011624	GINESTIER_BREAST_CANCER_ZNF217_AMPLIFIED_DN
GOBP_CLATHRIN_COATED_VESICLE...	BRAA	7	1.2324	0.023473	0.40469	0.0011647	GOBP_CLATHRIN_COATED_VESICLE_CARGO_LOADING
KEGG_STEROID_HORMONE_BIOSYNT...	WBVD	51	0.41217	0.021162	0.13537	0.0011666	KEGG_STEROID_HORMONE_BIOSYNTHESIS
HUMMERICH_BENIGN_SKIN_TUMOR_...1	CVD_ATH_ANY	19	0.64384	0.020193	0.21147	0.001167	HUMMERICH_BENIGN_SKIN_TUMOR_DN
WP_IL3_SIGNALING_PATHWAY	AMY_CERAD	48	0.3595	0.01791	0.11808	0.0011679	WP_IL3_SIGNALING_PATHWAY
REACTOME_FGFR2_ALTERNATIVE_S...	AMY_ANY	27	0.51	0.019072	0.16752	0.001168	REACTOME_FGFR2_ALTERNATIVE_SPLICING
GOBP_POSITIVE_REGULATION_OF_...267	CVD_CAA	9	0.87159	0.018821	0.28631	0.0011687	GOBP_POSITIVE_REGULATION_OF_EPITHELIAL_CELL_PROLIFERATION_INVOLVED_IN_WOUND_HEALING
GOBP_MEMBRANE_FUSION_INVOLVE...	TDP_3	5	1.2697	0.020434	0.41711	0.0011696	GOBP_MEMBRANE_FUSION_INVOLVED_IN_VIRAL_ENTRY_INTO_HOST_CELL
GOMF_3_5_DNA_HELICASE_ACTIVI...	INFA	15	0.55863	0.015569	0.18352	0.0011697	GOMF_3_5_DNA_HELICASE_ACTIVITY
GOBP_TRIGLYCERIDE_RICH_LIPOP...1	LEWY_full	5	1.4793	0.023815	0.48603	0.0011713	GOBP_TRIGLYCERIDE_RICH_LIPOPROTEIN_PARTICLE_CLEARANCE
GOBP_NEGATIVE_REGULATION_OF_...85	LEWY_full	12	0.71532	0.017838	0.23515	0.0011772	GOBP_NEGATIVE_REGULATION_OF_CATECHOLAMINE_SECRETION
GOBP_POSITIVE_REGULATION_OF_...598	CVD_ART	5	1.2369	0.019906	0.40664	0.0011786	GOBP_POSITIVE_REGULATION_OF_ODONTOGENESIS
GOBP_MEMBRANE_FUSION_INVOLVE...	CVD_CAA	5	1.1517	0.018538	0.37867	0.0011798	GOBP_MEMBRANE_FUSION_INVOLVED_IN_VIRAL_ENTRY_INTO_HOST_CELL
GOCC_INTERMEDIATE_FILAMENT	WMRCAL	199	0.2758	0.027861	0.090707	0.0011833	GOCC_INTERMEDIATE_FILAMENT
WP_CIRCADIAN_RHYTHM_GENES	LEWY_ANY	196	0.17461	0.017513	0.057522	0.0012028	WP_CIRCADIAN_RHYTHM_GENES
WP_NCRNAS_INVOLVED_IN_STAT3_...	CVD_ATH_ANY	13	0.60631	0.015732	0.19977	0.0012047	WP_NCRNAS_INVOLVED_IN_STAT3_SIGNALING_IN_HEPATOCELLULAR_CARCINOMA
GOBP_POLYSACCHARIDE_BIOSYNTH...	AMY_ANY	66	0.31786	0.018566	0.10474	0.001206	GOBP_POLYSACCHARIDE_BIOSYNTHETIC_PROCESS
GOBP_UTP_METABOLIC_PROCESS	CVD_ATH_ANY	11	0.8104	0.019343	0.26706	0.0012068	GOBP_UTP_METABOLIC_PROCESS
GOBP_REGULATION_OF_NATURAL_K...5	AMY_THAL	50	0.34431	0.017503	0.11348	0.0012089	GOBP_REGULATION_OF_NATURAL_KILLER_CELL_MEDIATED_IMMUNITY
GOBP_POSITIVE_REGULATION_OF_...884	HS_S	30	0.43776	0.017249	0.14428	0.0012089	GOBP_POSITIVE_REGULATION_OF_VIRAL_GENOME_REPLICATION
GOBP_SMOOTH_MUSCLE_CELL_APOP...	HEMOR	21	0.49216	0.016235	0.16228	0.001214	GOBP_SMOOTH_MUSCLE_CELL_APOPTOTIC_PROCESS
GOCC_XY_BODY	AMY_ANY	14	0.80706	0.021741	0.26612	0.0012145	GOCC_XY_BODY
GOBP_REGULATION_OF_BRANCHING...4	HEMOR	18	0.57064	0.017429	0.18821	0.0012173	GOBP_REGULATION_OF_BRANCHING_INVOLVED_IN_URETERIC_BUD_MORPHOGENESIS
GOBP_TELOMERE_ORGANIZATION	TDP43	165	0.19614	0.018062	0.064695	0.001218	GOBP_TELOMERE_ORGANIZATION
GOBP_GANGLIOSIDE_BIOSYNTHETI...2	ADNC	6	1.0236	0.018044	0.33765	0.0012191	GOBP_GANGLIOSIDE_BIOSYNTHETIC_PROCESS_VIA_LACTOSYLCERAMIDE
GOBP_POSITIVE_REGULATION_OF_...870	HEMOR	5	0.98249	0.015821	0.32414	0.0012209	GOBP_POSITIVE_REGULATION_OF_VASCULAR_ASSOCIATED_SMOOTH_MUSCLE_CELL_APOPTOTIC_PROCESS
SENESE_HDAC1_TARGETS_DN	CVD_CAA_ANY	236	0.15807	0.017376	0.052165	0.001224	SENESE_HDAC1_TARGETS_DN
YAO_TEMPORAL_RESPONSE_TO_PRO...17	TDP43	49	0.37482	0.018867	0.1237	0.0012251	YAO_TEMPORAL_RESPONSE_TO_PROGESTERONE_CLUSTER_8
GOCC_ASTROCYTE_END_FOOT	CVD_S	8	0.83908	0.017081	0.27697	0.0012271	GOCC_ASTROCYTE_END_FOOT
MASRI_RESISTANCE_TO_TAMOXIFE...2	CVD_ART_ANY	17	0.71552	0.021231	0.23619	0.0012276	MASRI_RESISTANCE_TO_TAMOXIFEN_AND_AROMATASE_INHIBITORS_UP
GOBP_POSITIVE_REGULATION_OF_...139	LEWY_grp	71	0.29561	0.017903	0.097633	0.0012343	GOBP_POSITIVE_REGULATION_OF_CELL_KILLING
GOBP_REGULATION_OF_ENDOCYTOS...	LEWY_full	203	0.17425	0.017783	0.057558	0.0012359	GOBP_REGULATION_OF_ENDOCYTOSIS
GOCC_CLATHRIN_COATED_PIT	LEWY_full	71	0.30317	0.018361	0.10015	0.0012372	GOCC_CLATHRIN_COATED_PIT
CHIANG_LIVER_CANCER_SUBCLASS...7	WMRCAL	166	0.17893	0.016523	0.05911	0.0012373	CHIANG_LIVER_CANCER_SUBCLASS_PROLIFERATION_DN
INAMURA_LUNG_CANCER_SCC_SUBT...	CVD_CAA_ANY	15	0.51851	0.014452	0.17136	0.0012422	INAMURA_LUNG_CANCER_SCC_SUBTYPES_UP
GOBP_REGULATION_OF_MACROPHAG...5	WBVD	22	0.57935	0.019552	0.1915	0.0012442	GOBP_REGULATION_OF_MACROPHAGE_DIFFERENTIATION
KHETCHOUMIAN_TRIM24_TARGETS_...2	CVD_ART	44	0.37236	0.017759	0.12311	0.0012471	KHETCHOUMIAN_TRIM24_TARGETS_UP
GOBP_POSITIVE_REGULATION_OF_...886	HS_S	61	0.30969	0.017386	0.10246	0.0012555	GOBP_POSITIVE_REGULATION_OF_VIRAL_PROCESS
GOBP_REGULATION_OF_CILIUM_AS...	WBVD	88	0.24914	0.016787	0.082428	0.0012558	GOBP_REGULATION_OF_CILIUM_ASSEMBLY
POMEROY_MEDULLOBLASTOMA_DESM...1	CVD_S	54	0.31749	0.016772	0.10505	0.0012572	POMEROY_MEDULLOBLASTOMA_DESMOPLASIC_VS_CLASSIC_DN
GOBP_POSITIVE_REGULATION_OF_...872	INFA	11	0.678	0.016183	0.22444	0.0012626	GOBP_POSITIVE_REGULATION_OF_VASCULAR_ASSOCIATED_SMOOTH_MUSCLE_CELL_MIGRATION
CHYLA_CBFA2T3_TARGETS_DN	AMY_CERAD	232	0.1579	0.017211	0.052279	0.001265	CHYLA_CBFA2T3_TARGETS_DN
GOBP_NEURON_MATURATION	AMY_THAL	45	0.34702	0.016738	0.1149	0.0012659	GOBP_NEURON_MATURATION
GOBP_SEROTONIN_TRANSPORT	TDP_3	19	0.53538	0.01679	0.17732	0.001269	GOBP_SEROTONIN_TRANSPORT
RAMALHO_STEMNESS_UP	AMY_A	188	0.17018	0.016715	0.056399	0.0012773	RAMALHO_STEMNESS_UP
GOBP_REGULATION_OF_GAP_JUNCT...	CVD_S	9	0.7042	0.015205	0.2335	0.001284	GOBP_REGULATION_OF_GAP_JUNCTION_ASSEMBLY
SHIN_B_CELL_LYMPHOMA_CLUSTER...7	TDP_3	37	0.43763	0.019143	0.14517	0.0012889	SHIN_B_CELL_LYMPHOMA_CLUSTER_8
TENEDINI_MEGAKARYOCYTE_MARKE...	WMR	59	0.31162	0.017204	0.10338	0.0012903	TENEDINI_MEGAKARYOCYTE_MARKERS
GOBP_EYE_PIGMENTATION	CVD_ATH	4	0.9426	0.013569	0.31273	0.0012912	GOBP_EYE_PIGMENTATION
SHEDDEN_LUNG_CANCER_POOR_SUR...	CVD_ATH_ANY	437	0.11678	0.017374	0.038749	0.0012926	SHEDDEN_LUNG_CANCER_POOR_SURVIVAL_A6
REACTOME_TRANSLATION_OF_SARS...2	ADNC	55	0.34178	0.018218	0.11341	0.0012928	REACTOME_TRANSLATION_OF_SARS_COV_2_STRUCTURAL_PROTEINS
WP_ALSTROM_SYNDROME	TDP_3	32	0.36402	0.014811	0.12086	0.0013004	WP_ALSTROM_SYNDROME
REACTOME_AQUAPORIN_MEDIATED_...	AMY_A	51	0.3622	0.018595	0.12031	0.0013058	REACTOME_AQUAPORIN_MEDIATED_TRANSPORT
GOBP_POSITIVE_REGULATION_OF_...26	LEWY_grp	7	0.86683	0.016511	0.28794	0.0013068	GOBP_POSITIVE_REGULATION_OF_AMPA_RECEPTOR_ACTIVITY
GOBP_IRES_DEPENDENT_VIRAL_TR...	CVD_CAA_ANY	10	0.70617	0.016073	0.23458	0.0013072	GOBP_IRES_DEPENDENT_VIRAL_TRANSLATIONAL_INITIATION
GOBP_B_CELL_DIFFERENTIATION	BRAA	145	0.22049	0.019045	0.073284	0.0013141	GOBP_B_CELL_DIFFERENTIATION
GOBP_ACTIN_FILAMENT_BASED_PR...	CVD_S	754	0.089463	0.017336	0.029735	0.0013142	GOBP_ACTIN_FILAMENT_BASED_PROCESS
GOBP_INTERLEUKIN_23_PRODUCTI...	LEWY_grp	9	0.95344	0.020592	0.31713	0.001324	GOBP_INTERLEUKIN_23_PRODUCTION
GOBP_PHAGOCYTOSIS_ENGULFMENT	AMY_CERAD	47	0.35407	0.017455	0.11781	0.0013287	GOBP_PHAGOCYTOSIS_ENGULFMENT
BOGNI_TREATMENT_RELATED_MYEL...1	LEWY_full	30	0.51616	0.020342	0.17175	0.0013288	BOGNI_TREATMENT_RELATED_MYELOID_LEUKEMIA_DN
GOBP_HEART_MORPHOGENESIS	TDP_3	252	0.15061	0.017098	0.050133	0.0013338	GOBP_HEART_MORPHOGENESIS
GOBP_PROLACTIN_SECRETION	LEWY_full	5	1.1404	0.01836	0.37979	0.0013404	GOBP_PROLACTIN_SECRETION
GOBP_REGULATION_OF_CARDIAC_M...3	LEWY_grp	7	1.0335	0.019686	0.34418	0.0013405	GOBP_REGULATION_OF_CARDIAC_MUSCLE_CELL_ACTION_POTENTIAL_INVOLVED_IN_REGULATION_OF_CONTRACTION
GOBP_REGULATION_OF_ASPARTIC_...1	AMY_CERAD	10	0.86407	0.019668	0.28781	0.0013424	GOBP_REGULATION_OF_ASPARTIC_TYPE_ENDOPEPTIDASE_ACTIVITY_INVOLVED_IN_AMYLOID_PRECURSOR_PROTEIN_CATABOLIC_PROCESS
HUMMERICH_MALIGNANT_SKIN_TUM...2	AMY_A	18	0.59043	0.018024	0.19667	0.0013432	HUMMERICH_MALIGNANT_SKIN_TUMOR_UP
GOBP_POSITIVE_REGULATION_OF_...609	HS_S	17	0.64351	0.019094	0.21437	0.0013441	GOBP_POSITIVE_REGULATION_OF_OXIDATIVE_STRESS_INDUCED_CELL_DEATH
GOBP_NUCLEOLAR_CHROMATIN_ORG...	INFA	9	0.65201	0.014078	0.21742	0.0013575	GOBP_NUCLEOLAR_CHROMATIN_ORGANIZATION
GOBP_REGULATION_OF_DEFENSE_R...1	WMRCAL	686	0.091602	0.016961	0.030547	0.0013583	GOBP_REGULATION_OF_DEFENSE_RESPONSE
GOBP_FOREBRAIN_NEUROBLAST_DI...	INFA	5	0.98861	0.015911	0.32977	0.0013619	GOBP_FOREBRAIN_NEUROBLAST_DIVISION
GOBP_REGULATION_OF_ARTERY_MO...	LEWY_grp	4	1.2483	0.017975	0.41639	0.001362	GOBP_REGULATION_OF_ARTERY_MORPHOGENESIS
REACTOME_G_ALPHA_Z_SIGNALLIN...	AMY_A	47	0.35972	0.017731	0.12001	0.0013642	REACTOME_G_ALPHA_Z_SIGNALLING_EVENTS
GOMF_SULFATE_TRANSMEMBRANE_T...	AMY_A	15	0.66971	0.018664	0.22344	0.0013647	GOMF_SULFATE_TRANSMEMBRANE_TRANSPORTER_ACTIVITY
GOBP_TELENCEPHALON_GLIAL_CEL...	CVD_ATH_ANY	25	0.40871	0.014701	0.13638	0.0013666	GOBP_TELENCEPHALON_GLIAL_CELL_MIGRATION
KEGG_PATHWAYS_IN_CANCER	AMY_THAL	314	0.13675	0.017301	0.045638	0.001369	KEGG_PATHWAYS_IN_CANCER
GOBP_HISTONE_H4_K12_ACETYLAT...	AMY_ANY	6	1.555	0.027428	0.51899	0.0013697	GOBP_HISTONE_H4_K12_ACETYLATION
GOBP_REGULATION_OF_TRANSMEMB...1	LEWY_ANY	263	0.14896	0.017276	0.049731	0.0013731	GOBP_REGULATION_OF_TRANSMEMBRANE_RECEPTOR_PROTEIN_SERINE_THREONINE_KINASE_SIGNALING_PATHWAY
GOMF_HYDROLASE_ACTIVITY_ACTI...7	AMY_CERAD	709	0.094698	0.017817	0.031621	0.001376	GOMF_HYDROLASE_ACTIVITY_ACTING_ON_ESTER_BONDS
GOBP_REGULATION_OF_INTERLEUK...1	AMY_CERAD	8	0.84825	0.01727	0.28328	0.0013774	GOBP_REGULATION_OF_INTERLEUKIN_1_MEDIATED_SIGNALING_PATHWAY
GOCC_PML_BODY	CVD_S	96	0.25488	0.017933	0.08515	0.0013822	GOCC_PML_BODY
GOBP_REGULATION_OF_GTPASE_AC...	AMY_THAL	322	0.13854	0.017746	0.046288	0.0013838	GOBP_REGULATION_OF_GTPASE_ACTIVITY
REACTOME_BUTYROPHILIN_BTN_FA...	TDP_3	12	0.95813	0.023884	0.32013	0.001384	REACTOME_BUTYROPHILIN_BTN_FAMILY_INTERACTIONS
GOBP_RESPONSE_TO_BMP	TDP_3	160	0.18743	0.016995	0.062624	0.0013843	GOBP_RESPONSE_TO_BMP
MOHANKUMAR_HOXA1_TARGETS_DN	TDP43	157	0.19767	0.01776	0.066049	0.0013851	MOHANKUMAR_HOXA1_TARGETS_DN
WP_DDX1_AS_A_REGULATORY_COMP...	WMRCAL	7	0.81969	0.015608	0.27392	0.0013863	WP_DDX1_AS_A_REGULATORY_COMPONENT_OF_THE_DROSHA_MICROPROCESSOR
GOBP_NEGATIVE_REGULATION_OF_...79	BRAA	5	1.0483	0.016875	0.35034	0.0013874	GOBP_NEGATIVE_REGULATION_OF_CARDIAC_MUSCLE_CONTRACTION
PARK_HSC_MARKERS	AMY_ANY	41	0.37871	0.017446	0.12657	0.0013876	PARK_HSC_MARKERS
MEBARKI_HCC_PROGENITOR_WNT_U...4	HS_S	22	0.51411	0.017351	0.17186	0.0013909	MEBARKI_HCC_PROGENITOR_WNT_UP_CTNNB1_INDEPENDENT
GOBP_NEURON_MATURATION	AMY_A	45	0.3493	0.016848	0.11679	0.0013938	GOBP_NEURON_MATURATION
TARTE_PLASMA_CELL_VS_B_LYMPH...1	BRAA	36	0.42343	0.018276	0.14159	0.0013946	TARTE_PLASMA_CELL_VS_B_LYMPHOCYTE_DN
GOBP_REGULATION_OF_CELL_KILL...	AMY_THAL	110	0.2393	0.018015	0.08002	0.0013954	GOBP_REGULATION_OF_CELL_KILLING
WEBER_METHYLATED_LCP_IN_SPER...2	CVD_ART_ANY	15	0.74039	0.020637	0.24772	0.0014032	WEBER_METHYLATED_LCP_IN_SPERM_UP
GOMF_ADENYL_NUCLEOTIDE_BINDI...	CVD_ATH	1546	0.063691	0.017289	0.021314	0.0014057	GOMF_ADENYL_NUCLEOTIDE_BINDING
WP_HEDGEHOG_SIGNALING_PATHWA...1	AMY_A	43	0.38291	0.018055	0.12815	0.0014069	WP_HEDGEHOG_SIGNALING_PATHWAY_WP4249
GOCC_GATOR2_COMPLEX	CVD_S	5	0.94362	0.015188	0.31593	0.0014123	GOCC_GATOR2_COMPLEX
GOBP_NEGATIVE_REGULATION_OF_...655	HS_S	7	0.79556	0.015151	0.26637	0.0014127	GOBP_NEGATIVE_REGULATION_OF_TOLL_LIKE_RECEPTOR_2_SIGNALING_PATHWAY
GOBP_METANEPHRIC_COLLECTING_...	HS_S	11	0.65629	0.015666	0.21974	0.0014131	GOBP_METANEPHRIC_COLLECTING_DUCT_DEVELOPMENT
REACTOME_POST_TRANSLATIONAL_...2	ADNC	1339	0.071283	0.018111	0.023869	0.0014142	REACTOME_POST_TRANSLATIONAL_PROTEIN_MODIFICATION
GOBP_MEMBRANE_FUSION_INVOLVE...	LEWY_full	5	1.0352	0.016666	0.34665	0.0014145	GOBP_MEMBRANE_FUSION_INVOLVED_IN_VIRAL_ENTRY_INTO_HOST_CELL
GOBP_REGULATION_OF_OSTEOCLAS...2	AMY_ANY	65	0.30582	0.017728	0.10252	0.0014298	GOBP_REGULATION_OF_OSTEOCLAST_DIFFERENTIATION
REACTOME_TRANSLATION_OF_SARS...2	AMY_A	55	0.3489	0.018599	0.11698	0.0014315	REACTOME_TRANSLATION_OF_SARS_COV_2_STRUCTURAL_PROTEINS
GOBP_INORGANIC_ANION_TRANSPO...	CVD_CAA	170	0.19872	0.018571	0.06663	0.0014326	GOBP_INORGANIC_ANION_TRANSPORT
GOBP_MUSCLE_HYPERTROPHY	LEWY_full	84	0.2615	0.01722	0.087702	0.001436	GOBP_MUSCLE_HYPERTROPHY
REACTOME_TELOMERE_EXTENSION_...	CVD_ATH_ANY	22	0.56374	0.019024	0.18913	0.0014409	REACTOME_TELOMERE_EXTENSION_BY_TELOMERASE
LEI_HOXC8_TARGETS_DN	CVD_ART	17	0.55881	0.016578	0.18752	0.001444	LEI_HOXC8_TARGETS_DN
GOBP_NATURAL_KILLER_CELL_MED...1	LEWY_full	10	0.73472	0.016726	0.24667	0.0014507	GOBP_NATURAL_KILLER_CELL_MEDIATED_IMMUNE_RESPONSE_TO_TUMOR_CELL
LEI_HOXC8_TARGETS_UP	CVD_S	10	0.78652	0.0179	0.26413	0.0014547	LEI_HOXC8_TARGETS_UP
GOCC_APICAL_PART_OF_CELL	HS_S	424	0.11952	0.017522	0.040137	0.0014548	GOCC_APICAL_PART_OF_CELL
REACTOME_MINERALOCORTICOID_B...	WBVD	6	0.91898	0.016203	0.30872	0.0014591	REACTOME_MINERALOCORTICOID_BIOSYNTHESIS
GOMF_SOLUTE_BICARBONATE_SYMP...	CVD_ATH	8	0.89614	0.018242	0.30105	0.0014594	GOMF_SOLUTE_BICARBONATE_SYMPORTER_ACTIVITY
REACTOME_CIPROFLOXACIN_ADME	MICR	5	0.88016	0.014166	0.29577	0.0014636	REACTOME_CIPROFLOXACIN_ADME
BOGNI_TREATMENT_RELATED_MYEL...1	LEWY_grp	30	0.51228	0.020189	0.17215	0.001464	BOGNI_TREATMENT_RELATED_MYELOID_LEUKEMIA_DN
GOBP_NEGATIVE_REGULATION_OF_...637	BRAA	7	0.97405	0.018552	0.32743	0.0014685	GOBP_NEGATIVE_REGULATION_OF_STRIATED_MUSCLE_CONTRACTION
ROVERSI_GLIOMA_COPY_NUMBER_UP	AMY_A	97	0.31006	0.021927	0.10423	0.0014686	ROVERSI_GLIOMA_COPY_NUMBER_UP
SIMBULAN_UV_RESPONSE_NORMAL_...1	AMY_ANY	31	0.43988	0.017625	0.14789	0.0014707	SIMBULAN_UV_RESPONSE_NORMAL_DN
GOBP_DGMP_METABOLIC_PROCESS	AMY_A	5	0.93049	0.014976	0.31313	0.0014842	GOBP_DGMP_METABOLIC_PROCESS
GOMF_SOLUTE_SODIUM_SYMPORTER...	CVD_CAA	75	0.25729	0.016011	0.086596	0.001486	GOMF_SOLUTE_SODIUM_SYMPORTER_ACTIVITY
GOBP_PHENOL_CONTAINING_COMPO...2	CVD_CAA	9	0.83279	0.017983	0.28033	0.0014881	GOBP_PHENOL_CONTAINING_COMPOUND_CATABOLIC_PROCESS
GOMF_ADENYL_NUCLEOTIDE_BINDI...	CVD_ATH_ANY	1546	0.06347	0.01723	0.021365	0.0014885	GOMF_ADENYL_NUCLEOTIDE_BINDING
GOBP_SMOOTH_MUSCLE_ADAPTATION	CVD_S	4	1.761	0.025352	0.59291	0.0014909	GOBP_SMOOTH_MUSCLE_ADAPTATION
GOBP_REGULATION_OF_MAST_CELL...3	B_SCORE	7	0.77607	0.014778	0.26135	0.0014945	GOBP_REGULATION_OF_MAST_CELL_CHEMOTAXIS
GOBP_RESPONSE_TO_TUMOR_CELL	HS_S	39	0.36504	0.016396	0.12294	0.0014956	GOBP_RESPONSE_TO_TUMOR_CELL
GOBP_POSITIVE_REGULATION_OF_...207	HS_S	15	0.6575	0.018326	0.22149	0.0014986	GOBP_POSITIVE_REGULATION_OF_DENDRITE_DEVELOPMENT
HAHTOLA_MYCOSIS_FUNGOIDES_DN	TDP_3	14	0.5907	0.015904	0.19902	0.0015015	HAHTOLA_MYCOSIS_FUNGOIDES_DN
GOBP_REGULATION_OF_TRANSMEMB...1	LEWY_grp	263	0.15292	0.017735	0.051542	0.0015071	GOBP_REGULATION_OF_TRANSMEMBRANE_RECEPTOR_PROTEIN_SERINE_THREONINE_KINASE_SIGNALING_PATHWAY
GOMF_LONG_CHAIN_FATTY_ACID_C...	TDP_3	14	0.59687	0.01607	0.2012	0.0015088	GOMF_LONG_CHAIN_FATTY_ACID_COA_LIGASE_ACTIVITY
GOBP_SENSORY_PERCEPTION	CVD_CAA	881	0.096547	0.020155	0.032547	0.0015091	GOBP_SENSORY_PERCEPTION
GOMF_E_BOX_BINDING	LEWY_grp	47	0.33357	0.016447	0.11245	0.0015091	GOMF_E_BOX_BINDING
GOBP_REGULATION_OF_MEMBRANE_...13	HS_S	6	0.98449	0.017359	0.3319	0.00151	GOBP_REGULATION_OF_MEMBRANE_TUBULATION
WP_TCA_CYCLE_AND_DEFICIENCY_...	CVD_CAA_ANY	15	0.52473	0.014626	0.17696	0.0015148	WP_TCA_CYCLE_AND_DEFICIENCY_OF_PYRUVATE_DEHYDROGENASE_COMPLEX_PDHC
REACTOME_GERM_LAYER_FORMATIO...	INFA	17	0.55257	0.016394	0.18638	0.0015174	REACTOME_GERM_LAYER_FORMATION_AT_GASTRULATION
WP_T_CELL_RECEPTOR_AND_COSTI...	AMY_THAL	28	0.46531	0.017711	0.15698	0.0015206	WP_T_CELL_RECEPTOR_AND_COSTIMULATORY_SIGNALING
WP_FOXP3_IN_COVID19	AMY_THAL	13	0.67134	0.017419	0.22651	0.0015217	WP_FOXP3_IN_COVID19
BIOCARTA_ASBCELL_PATHWAY	AMY_ANY	12	0.68514	0.017088	0.23117	0.0015223	BIOCARTA_ASBCELL_PATHWAY
CHEOK_RESPONSE_TO_HD_MTX_DN	CVD_ART_ANY	21	0.49423	0.016297	0.16676	0.0015223	CHEOK_RESPONSE_TO_HD_MTX_DN
GOBP_AXON_EXTENSION	MICR	107	0.21565	0.016014	0.072766	0.0015232	GOBP_AXON_EXTENSION
GOBP_REGULATION_OF_NEUROTRAN...2	LEWY_grp	61	0.32963	0.018509	0.11123	0.0015241	GOBP_REGULATION_OF_NEUROTRANSMITTER_RECEPTOR_ACTIVITY
GOBP_RHYTHMIC_PROCESS	LEWY_grp	292	0.13924	0.017003	0.046992	0.0015254	GOBP_RHYTHMIC_PROCESS
GOBP_REGULATION_OF_OSTEOCLAS...2	AMY_CERAD	66	0.30084	0.017566	0.10156	0.0015293	GOBP_REGULATION_OF_OSTEOCLAST_DIFFERENTIATION
REACTOME_METABOLISM_OF_NITRI...	BRAA	15	0.54468	0.015183	0.18391	0.0015329	REACTOME_METABOLISM_OF_NITRIC_OXIDE_NOS3_ACTIVATION_AND_REGULATION
REACTOME_GABA_RECEPTOR_ACTIV...	AMY_ANY	56	0.34643	0.018644	0.11699	0.0015349	REACTOME_GABA_RECEPTOR_ACTIVATION
MCBRYAN_PUBERTAL_BREAST_4_5W...2	CVD_CAA_ANY	255	0.14765	0.016862	0.04986	0.0015349	MCBRYAN_PUBERTAL_BREAST_4_5WK_UP
GOMF_E_BOX_BINDING	LEWY_full	47	0.34466	0.016994	0.1164	0.0015354	GOMF_E_BOX_BINDING
GOBP_POSITIVE_REGULATION_OF_...567	INFA	145	0.1926	0.016632	0.065052	0.0015374	GOBP_POSITIVE_REGULATION_OF_NEURON_PROJECTION_DEVELOPMENT
GOBP_NEGATIVE_REGULATION_OF_...387	LEWY_grp	161	0.19886	0.018093	0.067187	0.0015421	GOBP_NEGATIVE_REGULATION_OF_MAPK_CASCADE
GOMF_ERBB_3_CLASS_RECEPTOR_B...	B_SCORE	5	1.1072	0.01782	0.3742	0.0015463	GOMF_ERBB_3_CLASS_RECEPTOR_BINDING
WP_IL5_SIGNALING_PATHWAY	BRAA	38	0.40482	0.01795	0.13682	0.0015471	WP_IL5_SIGNALING_PATHWAY
GOMF_GROWTH_FACTOR_ACTIVITY	MICR	151	0.18832	0.016594	0.063659	0.0015493	GOMF_GROWTH_FACTOR_ACTIVITY
GOCC_ENDONUCLEASE_COMPLEX	CVD_CAA	35	0.43523	0.018521	0.14723	0.0015602	GOCC_ENDONUCLEASE_COMPLEX
GOBP_POSITIVE_REGULATION_OF_...64	CVD_ATH	6	0.96309	0.016979	0.32579	0.0015604	GOBP_POSITIVE_REGULATION_OF_BLOOD_PRESSURE_BY_EPINEPHRINE_NOREPINEPHRINE
JINESH_BLEBBISHIELD_VS_LIVE_...2	AMY_THAL	332	0.13223	0.017194	0.044739	0.0015627	JINESH_BLEBBISHIELD_VS_LIVE_CONTROL_UP
BURTON_ADIPOGENESIS_10	LEWY_ANY	28	0.4533	0.017259	0.15337	0.0015635	BURTON_ADIPOGENESIS_10
REACTOME_GLUCURONIDATION	HEMOR	23	0.70659	0.024392	0.23911	0.0015659	REACTOME_GLUCURONIDATION
GOBP_HYPOTONIC_RESPONSE	CVD_ART	12	0.77482	0.019315	0.26223	0.0015675	GOBP_HYPOTONIC_RESPONSE
WP_FAMILIAL_HYPERLIPIDEMIA_T...5	AMY_CERAD	14	0.61971	0.016688	0.20976	0.0015692	WP_FAMILIAL_HYPERLIPIDEMIA_TYPE_5
WP_UREA_CYCLE_AND_ASSOCIATED...	TDP_3	23	0.51553	0.017787	0.17451	0.0015704	WP_UREA_CYCLE_AND_ASSOCIATED_PATHWAYS
GOBP_POSITIVE_REGULATION_OF_...43	CVD_CAA	7	0.99676	0.018983	0.33744	0.0015716	GOBP_POSITIVE_REGULATION_OF_ARP2_3_COMPLEX_MEDIATED_ACTIN_NUCLEATION
REACTOME_CREB3_FACTORS_ACTIV...	LEWY_full	8	0.74593	0.015189	0.25259	0.0015753	REACTOME_CREB3_FACTORS_ACTIVATE_GENES
GOBP_TRANSCYTOSIS	TDP_3	19	0.5918	0.01856	0.20041	0.0015769	GOBP_TRANSCYTOSIS
GOBP_POSITIVE_REGULATION_OF_...621	CVD_ART_ANY	27	0.49164	0.01838	0.16656	0.0015828	GOBP_POSITIVE_REGULATION_OF_PEPTIDYL_THREONINE_PHOSPHORYLATION
WP_MICROGLIA_PATHOGEN_PHAGOC...	AMY_CERAD	38	0.38955	0.017272	0.13197	0.001583	WP_MICROGLIA_PATHOGEN_PHAGOCYTOSIS_PATHWAY
GOBP_NEGATIVE_REGULATION_OF_...69	BRAA	4	1.0601	0.015264	0.35916	0.0015841	GOBP_NEGATIVE_REGULATION_OF_CALCIUM_ION_TRANSMEMBRANE_TRANSPORT_VIA_HIGH_VOLTAGE_GATED_CALCIUM_CHANNEL
GOBP_NEGATIVE_REGULATION_OF_...464	INFA	24	0.437	0.015402	0.14807	0.0015852	GOBP_NEGATIVE_REGULATION_OF_NIK_NF_KAPPAB_SIGNALING
PELLICCIOTTA_HDAC_IN_ANTIGEN...2	WMR	60	0.30691	0.017086	0.10399	0.0015854	PELLICCIOTTA_HDAC_IN_ANTIGEN_PRESENTATION_UP
ROZANOV_MMP14_TARGETS_DN	B_SCORE	32	0.43214	0.017583	0.14644	0.0015869	ROZANOV_MMP14_TARGETS_DN
GOBP_NEGATIVE_REGULATION_OF_...614	AMY_A	54	0.31431	0.016603	0.10653	0.0015897	GOBP_NEGATIVE_REGULATION_OF_SMALL_GTPASE_MEDIATED_SIGNAL_TRANSDUCTION
GOBP_ESTABLISHMENT_OF_MITOCH...	CVD_S	26	0.51151	0.018764	0.1734	0.0015923	GOBP_ESTABLISHMENT_OF_MITOCHONDRION_LOCALIZATION
GOBP_PROTEIN_QUALITY_CONTROL...	AMY_THAL	26	0.48201	0.01768	0.16344	0.0015959	GOBP_PROTEIN_QUALITY_CONTROL_FOR_MISFOLDED_OR_INCOMPLETELY_SYNTHESIZED_PROTEINS
SCHMAHL_PDGF_SIGNALING	CVD_ART_ANY	9	0.81304	0.017557	0.27576	0.0016	SCHMAHL_PDGF_SIGNALING
GOMF_XENOBIOTIC_TRANSMEMBRAN...	MICR	30	0.40769	0.016063	0.13828	0.001601	GOMF_XENOBIOTIC_TRANSMEMBRANE_TRANSPORTER_ACTIVITY
GOBP_NEUROTRANSMITTER_UPTAKE	MICR	44	0.35283	0.016829	0.11969	0.0016029	GOBP_NEUROTRANSMITTER_UPTAKE
GOBP_TRIGLYCERIDE_CATABOLIC_...	ADNC	24	0.44932	0.015834	0.15243	0.0016038	GOBP_TRIGLYCERIDE_CATABOLIC_PROCESS
GOBP_REGULATION_OF_VENTRICUL...1	LEWY_ANY	12	0.64831	0.016167	0.21995	0.0016043	GOBP_REGULATION_OF_VENTRICULAR_CARDIAC_MUSCLE_CELL_ACTION_POTENTIAL
REACTOME_COBALAMIN_CBL_VITAM...	ADNC	22	0.51134	0.017253	0.17353	0.0016088	REACTOME_COBALAMIN_CBL_VITAMIN_B12_TRANSPORT_AND_METABOLISM
GOBP_CELL_COMMUNICATION_INVO...	LEWY_grp	58	0.31911	0.017474	0.10832	0.0016117	GOBP_CELL_COMMUNICATION_INVOLVED_IN_CARDIAC_CONDUCTION
GOBP_SECONDARY_METABOLIC_PRO...	CVD_S	59	0.32256	0.017809	0.10949	0.0016123	GOBP_SECONDARY_METABOLIC_PROCESS
GOBP_POSITIVE_REGULATION_OF_...318	WMRCAL	63	0.30095	0.017166	0.10216	0.0016129	GOBP_POSITIVE_REGULATION_OF_GLIOGENESIS
RASHI_RESPONSE_TO_IONIZING_R...4	LEWY_grp	47	0.3595	0.017726	0.12205	0.0016149	RASHI_RESPONSE_TO_IONIZING_RADIATION_4
WP_CELLTYPE_DEPENDENT_SELECT...	MICR	13	0.69029	0.017911	0.23441	0.0016188	WP_CELLTYPE_DEPENDENT_SELECTIVITY_OF_CCK2R_SIGNALING
GOBP_MRNA_3_END_PROCESSING_B...	CVD_CAA_ANY	6	0.82144	0.014484	0.27897	0.0016202	GOBP_MRNA_3_END_PROCESSING_BY_STEM_LOOP_BINDING_AND_CLEAVAGE
NIKOLSKY_MUTATED_AND_AMPLIFI...	CVD_ATH_ANY	93	0.2347	0.016254	0.079727	0.0016241	NIKOLSKY_MUTATED_AND_AMPLIFIED_IN_BREAST_CANCER
GOCC_CLATHRIN_COATED_PIT	LEWY_ANY	71	0.27116	0.016422	0.092126	0.0016263	GOCC_CLATHRIN_COATED_PIT
GOBP_RIBOSE_PHOSPHATE_METABO...	CVD_ATH_ANY	431	0.11297	0.016694	0.038389	0.0016289	GOBP_RIBOSE_PHOSPHATE_METABOLIC_PROCESS
REACTOME_CONSTITUTIVE_SIGNAL...4	B_SCORE	19	0.57639	0.018077	0.19592	0.0016335	REACTOME_CONSTITUTIVE_SIGNALING_BY_LIGAND_RESPONSIVE_EGFR_CANCER_VARIANTS
GOBP_NEGATIVE_REGULATION_OF_...387	INFA	161	0.18626	0.016942	0.063327	0.0016379	GOBP_NEGATIVE_REGULATION_OF_MAPK_CASCADE
WP_IL7_SIGNALING_PATHWAY	CVD_ATH_ANY	24	0.4953	0.017457	0.16844	0.0016415	WP_IL7_SIGNALING_PATHWAY
GOCC_INSULIN_LIKE_GROWTH_FAC...	AMY_ANY	5	1.107	0.017825	0.37651	0.0016436	GOCC_INSULIN_LIKE_GROWTH_FACTOR_BINDING_PROTEIN_COMPLEX
GOBP_B_CELL_ACTIVATION	AMY_THAL	261	0.1549	0.017892	0.052692	0.0016451	GOBP_B_CELL_ACTIVATION
MULLIGHAN_NPM1_MUTATED_SIGNA...4	AMY_CERAD	119	0.21636	0.01694	0.073598	0.0016454	MULLIGHAN_NPM1_MUTATED_SIGNATURE_2_UP
REACTOME_SARS_COV_INFECTIONS	AMY_A	395	0.12076	0.0171	0.041083	0.0016465	REACTOME_SARS_COV_INFECTIONS
GOMF_CENTROMERIC_DNA_BINDING	AMY_ANY	6	0.9753	0.017203	0.3318	0.0016471	GOMF_CENTROMERIC_DNA_BINDING
GOBP_RECEPTOR_DIFFUSION_TRAP...	LEWY_full	10	0.77391	0.017618	0.26343	0.0016557	GOBP_RECEPTOR_DIFFUSION_TRAPPING
GOBP_ALCOHOL_METABOLIC_PROCE...	WBVD	343	0.12663	0.016733	0.043117	0.0016599	GOBP_ALCOHOL_METABOLIC_PROCESS
GOBP_PROTEIN_TARGETING	LEWY_ANY	304	0.13784	0.017169	0.046956	0.0016681	GOBP_PROTEIN_TARGETING
SENESE_HDAC2_TARGETS_UP	CVD_ATH	110	0.21028	0.01583	0.071639	0.0016689	SENESE_HDAC2_TARGETS_UP
GOBP_REGULATION_OF_PROTEIN_T...3	CVD_ART_ANY	77	0.27718	0.017477	0.094488	0.0016785	GOBP_REGULATION_OF_PROTEIN_TYROSINE_KINASE_ACTIVITY
GOBP_REGULATION_OF_CARDIAC_M...3	LEWY_ANY	7	1.009	0.019219	0.34397	0.0016793	GOBP_REGULATION_OF_CARDIAC_MUSCLE_CELL_ACTION_POTENTIAL_INVOLVED_IN_REGULATION_OF_CONTRACTION
GOMF_CYCLASE_ACTIVITY	LEWY_ANY	21	0.57362	0.018918	0.19558	0.0016821	GOMF_CYCLASE_ACTIVITY
GOBP_PROTEIN_K27_LINKED_UBIQ...	CVD_ART_ANY	8	0.98105	0.019974	0.33457	0.0016855	GOBP_PROTEIN_K27_LINKED_UBIQUITINATION
GOMF_HISTAMINE_RECEPTOR_ACTI...	AMY_ANY	6	1.2756	0.022499	0.43522	0.0016931	GOMF_HISTAMINE_RECEPTOR_ACTIVITY
GOBP_TELOMERE_MAINTENANCE_IN...	CVD_CAA	32	0.4775	0.019431	0.16295	0.0016962	GOBP_TELOMERE_MAINTENANCE_IN_RESPONSE_TO_DNA_DAMAGE
GOBP_POSITIVE_REGULATION_OF_...26	LEWY_ANY	7	0.83443	0.015894	0.28479	0.0016977	GOBP_POSITIVE_REGULATION_OF_AMPA_RECEPTOR_ACTIVITY
GOBP_MAINTENANCE_OF_DNA_REPE...	AMY_ANY	7	0.72802	0.01387	0.2485	0.0017	GOBP_MAINTENANCE_OF_DNA_REPEAT_ELEMENTS
KOHN_EMT_MESENCHYMAL	AMY_ANY	14	0.56736	0.015284	0.19368	0.0017015	KOHN_EMT_MESENCHYMAL
ZHANG_BREAST_CANCER_PROGENIT...2	BRAA	410	0.11612	0.016749	0.039641	0.0017015	ZHANG_BREAST_CANCER_PROGENITORS_UP
GOCC_CLATHRIN_COATED_VESICLE...	BRAA	127	0.22029	0.017816	0.075215	0.0017041	GOCC_CLATHRIN_COATED_VESICLE_MEMBRANE
STEARMAN_TUMOR_FIELD_EFFECT_...	LEWY_ANY	35	0.47295	0.020129	0.16152	0.0017083	STEARMAN_TUMOR_FIELD_EFFECT_UP
GOBP_REGULATION_OF_CIRCADIAN...	LEWY_grp	111	0.21781	0.016476	0.074389	0.0017088	GOBP_REGULATION_OF_CIRCADIAN_RHYTHM
GOBP_REGULATION_OF_INSULIN_R...	BRAA	66	0.28845	0.016844	0.098519	0.0017096	GOBP_REGULATION_OF_INSULIN_RECEPTOR_SIGNALING_PATHWAY
GOBP_REGULATION_OF_PHOSPHOLI...9	BRAA	15	0.60469	0.016856	0.2066	0.0017152	GOBP_REGULATION_OF_PHOSPHOLIPID_TRANSPORT
GOBP_NEGATIVE_REGULATION_OF_...49	CVD_CAA_ANY	1486	0.065273	0.017404	0.022304	0.0017166	GOBP_NEGATIVE_REGULATION_OF_BIOSYNTHETIC_PROCESS
GOBP_REGULATION_OF_RELEASE_O...1	CVD_ART_ANY	46	0.3772	0.018397	0.12893	0.0017213	GOBP_REGULATION_OF_RELEASE_OF_CYTOCHROME_C_FROM_MITOCHONDRIA
GOBP_NEGATIVE_REGULATION_OF_...214	LEWY_grp	4	1.2753	0.018365	0.43597	0.0017236	GOBP_NEGATIVE_REGULATION_OF_EPINEPHRINE_SECRETION
KRIGE_RESPONSE_TO_TOSEDOSTAT...2	WMRCAL	695	0.087422	0.016288	0.029885	0.001724	KRIGE_RESPONSE_TO_TOSEDOSTAT_24HR_UP
GOBP_NEGATIVE_REGULATION_OF_...725	HS_S	162	0.1868	0.017045	0.06388	0.0017294	GOBP_NEGATIVE_REGULATION_OF_WNT_SIGNALING_PATHWAY
REACTOME_EFFECTS_OF_PIP2_HYD...	AMY_THAL	26	0.45898	0.016836	0.15703	0.0017367	REACTOME_EFFECTS_OF_PIP2_HYDROLYSIS
GOBP_CORONARY_VASCULATURE_DE...	LEWY_ANY	43	0.39932	0.018834	0.13662	0.0017368	GOBP_CORONARY_VASCULATURE_DEVELOPMENT
REACTOME_COOPERATION_OF_PREF...	MICR	31	0.5005	0.020045	0.17125	0.0017388	REACTOME_COOPERATION_OF_PREFOLDIN_AND_TRIC_CCT_IN_ACTIN_AND_TUBULIN_FOLDING
GOMF_PROTEIN_TRANSMEMBRANE_T...	AMY_THAL	22	0.52637	0.017762	0.18013	0.0017409	GOMF_PROTEIN_TRANSMEMBRANE_TRANSPORTER_ACTIVITY
WP_PHOTODYNAMIC_THERAPYINDUC...4	AMY_THAL	34	0.4215	0.017677	0.14424	0.001741	WP_PHOTODYNAMIC_THERAPYINDUCED_NFKB_SURVIVAL_SIGNALING
GOBP_REGULATION_OF_GOLGI_ORG...	LEWY_ANY	18	0.55729	0.017017	0.19074	0.0017433	GOBP_REGULATION_OF_GOLGI_ORGANIZATION
WP_BIOMARKERS_FOR_UREA_CYCLE...	CVD_ART_ANY	11	0.74416	0.017764	0.25471	0.0017442	WP_BIOMARKERS_FOR_UREA_CYCLE_DISORDERS
REACTOME_MATURATION_OF_SARS_...3	ADNC	35	0.41133	0.017499	0.14079	0.0017444	REACTOME_MATURATION_OF_SARS_COV_2_SPIKE_PROTEIN
GOMF_MOLECULAR_FUNCTION_INHI...	TDP43	646	0.10039	0.01806	0.034361	0.0017447	GOMF_MOLECULAR_FUNCTION_INHIBITOR_ACTIVITY
REACTOME_SYNTHESIS_OF_PIPS_A...2	LEWY_grp	5	1.2273	0.019758	0.42026	0.0017518	REACTOME_SYNTHESIS_OF_PIPS_AT_THE_ER_MEMBRANE
GOBP_T_CELL_MEDIATED_CYTOTOX...	CVD_ART	57	0.34157	0.018535	0.11698	0.0017532	GOBP_T_CELL_MEDIATED_CYTOTOXICITY
MARSON_BOUND_BY_FOXP3_UNSTIM...	AMY_A	1167	0.075418	0.017977	0.025831	0.0017548	MARSON_BOUND_BY_FOXP3_UNSTIMULATED
ZEILSTRA_CD44_TARGETS_UP	CVD_ATH	8	0.6967	0.014182	0.2387	0.0017601	ZEILSTRA_CD44_TARGETS_UP
WP_VITAMIN_B12_METABOLISM	CVD_ATH_ANY	48	0.38271	0.019064	0.13123	0.0017736	WP_VITAMIN_B12_METABOLISM
GOMF_GABA_GATED_CHLORIDE_ION...	CVD_ATH_ANY	11	0.95173	0.022717	0.32636	0.0017749	GOMF_GABA_GATED_CHLORIDE_ION_CHANNEL_ACTIVITY
GOBP_REGULATION_OF_TRANSLATI...4	CVD_ATH_ANY	11	0.66263	0.015816	0.22724	0.0017763	GOBP_REGULATION_OF_TRANSLATIONAL_INITIATION_BY_EIF2_ALPHA_PHOSPHORYLATION
BIOCARTA_NFKB_PATHWAY	MICR	19	0.49275	0.015455	0.16902	0.0017799	BIOCARTA_NFKB_PATHWAY
MYLLYKANGAS_AMPLIFICATION_HO...1	AMY_ANY	9	0.80785	0.017451	0.27714	0.0017819	MYLLYKANGAS_AMPLIFICATION_HOT_SPOT_12
GOBP_PROTEIN_KINASE_C_SIGNAL...	CVD_S	36	0.39642	0.017107	0.136	0.0017819	GOBP_PROTEIN_KINASE_C_SIGNALING
GOBP_REGULATION_OF_BMP_SIGNA...	HS_S	98	0.23961	0.017034	0.082204	0.0017821	GOBP_REGULATION_OF_BMP_SIGNALING_PATHWAY
WP_FERROPTOSIS	CVD_ART_ANY	59	0.31544	0.017417	0.10824	0.0017859	WP_FERROPTOSIS
PID_NEPHRIN_NEPH1_PATHWAY	BRAA	31	0.42207	0.016907	0.14484	0.0017866	PID_NEPHRIN_NEPH1_PATHWAY
GOBP_AMYLOID_BETA_CLEARANCE	ADNC	37	0.35352	0.015463	0.12135	0.0017918	GOBP_AMYLOID_BETA_CLEARANCE
GOBP_MIRNA_PROCESSING	CVD_CAA	44	0.34894	0.016645	0.11979	0.001794	GOBP_MIRNA_PROCESSING
REACTOME_TGF_BETA_RECEPTOR_S...1	TDP_3	46	0.32512	0.015854	0.11164	0.0017976	REACTOME_TGF_BETA_RECEPTOR_SIGNALING_ACTIVATES_SMADS
GOBP_GMP_SALVAGE	CVD_CAA_ANY	4	1.2172	0.017525	0.41812	0.0018037	GOBP_GMP_SALVAGE
GOMF_URIDYLYLTRANSFERASE_ACT...	BRAA	7	0.93878	0.017881	0.32252	0.0018055	GOMF_URIDYLYLTRANSFERASE_ACTIVITY
REACTOME_HYALURONAN_BIOSYNTH...	CVD_CAA	5	1.0632	0.017114	0.36529	0.001807	REACTOME_HYALURONAN_BIOSYNTHESIS_AND_EXPORT
GOBP_POSITIVE_REGULATION_OF_...598	CVD_ART_ANY	5	1.1623	0.018709	0.39933	0.0018071	GOBP_POSITIVE_REGULATION_OF_ODONTOGENESIS
GOBP_MRNA_PSEUDOURIDINE_SYNT...	CVD_CAA	8	0.92045	0.018739	0.31628	0.0018089	GOBP_MRNA_PSEUDOURIDINE_SYNTHESIS
VERRECCHIA_DELAYED_RESPONSE_...	TDP_3	36	0.40119	0.017311	0.13786	0.0018097	VERRECCHIA_DELAYED_RESPONSE_TO_TGFB1
GOBP_CEREBRAL_CORTEX_DEVELOP...	AMY_A	117	0.21526	0.01671	0.073987	0.0018136	GOBP_CEREBRAL_CORTEX_DEVELOPMENT
GOBP_REGULATION_OF_LYSOSOME_...1	LEWY_ANY	6	1.3467	0.023749	0.46288	0.0018143	GOBP_REGULATION_OF_LYSOSOME_ORGANIZATION
GOBP_ESTABLISHMENT_OF_PROTEI...10	LEWY_ANY	59	0.29268	0.016164	0.10062	0.0018169	GOBP_ESTABLISHMENT_OF_PROTEIN_LOCALIZATION_TO_VACUOLE
WEBER_METHYLATED_LCP_IN_FIBR...2	CVD_ART_ANY	13	0.77339	0.020069	0.26588	0.0018172	WEBER_METHYLATED_LCP_IN_FIBROBLAST_UP
FISCHER_G1_S_CELL_CYCLE	CVD_ATH_ANY	186	0.16404	0.016027	0.056406	0.0018208	FISCHER_G1_S_CELL_CYCLE
REACTOME_ANTIGEN_ACTIVATES_B...	B_SCORE	27	0.46025	0.017204	0.15827	0.0018215	REACTOME_ANTIGEN_ACTIVATES_B_CELL_RECEPTOR_BCR_LEADING_TO_GENERATION_OF_SECOND_MESSENGERS
GOBP_POSITIVE_REGULATION_OF_...510	CVD_ATH_ANY	12	0.5409	0.013484	0.18605	0.0018261	GOBP_POSITIVE_REGULATION_OF_MITOTIC_CELL_CYCLE_SPINDLE_ASSEMBLY_CHECKPOINT
GOBP_POSITIVE_REGULATION_OF_...36	CVD_ART_ANY	23	0.4524	0.015611	0.15561	0.0018262	GOBP_POSITIVE_REGULATION_OF_ANTIGEN_RECEPTOR_MEDIATED_SIGNALING_PATHWAY
REACTOME_RNA_POLYMERASE_I_TR...3	WBVD	31	0.41767	0.016728	0.14369	0.0018292	REACTOME_RNA_POLYMERASE_I_TRANSCRIPTION_TERMINATION
GOMF_CCR2_CHEMOKINE_RECEPTOR...	CVD_CAA	4	1.9627	0.028258	0.67526	0.0018304	GOMF_CCR2_CHEMOKINE_RECEPTOR_BINDING
MAHAJAN_RESPONSE_TO_IL1A_DN	LEWY_full	66	0.28839	0.016842	0.099227	0.0018313	MAHAJAN_RESPONSE_TO_IL1A_DN
GOBP_NATURAL_KILLER_CELL_MED...2	AMY_THAL	76	0.28234	0.017684	0.097154	0.0018328	GOBP_NATURAL_KILLER_CELL_MEDIATED_IMMUNITY
GOBP_RESOLUTION_OF_MEIOTIC_R...	WBVD	16	0.67184	0.019339	0.23118	0.0018329	GOBP_RESOLUTION_OF_MEIOTIC_RECOMBINATION_INTERMEDIATES
WP_NICOTINE_METABOLISM_IN_LI...	INFA	6	0.96756	0.017058	0.33306	0.0018392	WP_NICOTINE_METABOLISM_IN_LIVER_CELLS
GOBP_XENOBIOTIC_TRANSPORT	MICR	42	0.35004	0.016313	0.12049	0.0018394	GOBP_XENOBIOTIC_TRANSPORT
GOMF_MOLECULAR_CARRIER_ACTIV...	BRAA	85	0.26365	0.017463	0.090772	0.001842	GOMF_MOLECULAR_CARRIER_ACTIVITY
GOBP_NEGATIVE_REGULATION_OF_...676	CVD_ART	3	1.4138	0.017625	0.48681	0.0018445	GOBP_NEGATIVE_REGULATION_OF_TRIGLYCERIDE_BIOSYNTHETIC_PROCESS
GOBP_REGULATION_OF_ISOMERASE...	AMY_A	7	0.70717	0.013466	0.24355	0.0018479	GOBP_REGULATION_OF_ISOMERASE_ACTIVITY
GOMF_OXIDOREDUCTASE_ACTIVITY...17	INFA	10	0.89557	0.020382	0.30844	0.0018479	GOMF_OXIDOREDUCTASE_ACTIVITY_ACTING_ON_OTHER_NITROGENOUS_COMPOUNDS_AS_DONORS
GOBP_NEGATIVE_REGULATION_OF_...544	LEWY_ANY	11	0.7003	0.01672	0.2412	0.0018485	GOBP_NEGATIVE_REGULATION_OF_PROTEIN_LOCALIZATION_TO_CELL_SURFACE
GOBP_PROTEIN_NITROSYLATION	TDP43	14	0.73068	0.019677	0.25171	0.0018515	GOBP_PROTEIN_NITROSYLATION
WANG_HCP_PROSTATE_CANCER	AMY_ANY	103	0.22845	0.016653	0.078701	0.0018526	WANG_HCP_PROSTATE_CANCER
CHICAS_RB1_TARGETS_SENESCENT	CVD_ART	525	0.1023	0.016642	0.035242	0.0018527	CHICAS_RB1_TARGETS_SENESCENT
BIOCARTA_ACH_PATHWAY	BRAA	14	0.63448	0.017087	0.21859	0.0018532	BIOCARTA_ACH_PATHWAY
GOBP_POSITIVE_REGULATION_OF_...384	WMRCAL	140	0.19758	0.016767	0.068078	0.001856	GOBP_POSITIVE_REGULATION_OF_INFLAMMATORY_RESPONSE
KEGG_PYRUVATE_METABOLISM	CVD_CAA_ANY	38	0.38414	0.017031	0.13238	0.001858	KEGG_PYRUVATE_METABOLISM
REACTOME_FORMYL_PEPTIDE_RECE...	ADNC	7	0.99353	0.018916	0.34242	0.0018602	REACTOME_FORMYL_PEPTIDE_RECEPTORS_BIND_FORMYL_PEPTIDES_AND_MANY_OTHER_LIGANDS
ENGELMANN_CANCER_PROGENITORS...2	ADNC	47	0.34095	0.016803	0.11752	0.0018614	ENGELMANN_CANCER_PROGENITORS_UP
GOBP_POSITIVE_REGULATION_OF_...316	AMY_CERAD	9	0.68246	0.014737	0.23526	0.0018641	GOBP_POSITIVE_REGULATION_OF_GLIAL_CELL_MIGRATION
GOMF_PROTEASOME_BINDING	WMR	17	0.49125	0.014574	0.16937	0.0018665	GOMF_PROTEASOME_BINDING
GOMF_CHEMOATTRACTANT_ACTIVITY	INFA	33	0.52295	0.021607	0.1803	0.0018666	GOMF_CHEMOATTRACTANT_ACTIVITY
SNIJDERS_AMPLIFIED_IN_HEAD_A...	AMY_A	37	0.33947	0.01485	0.11707	0.0018705	SNIJDERS_AMPLIFIED_IN_HEAD_AND_NECK_TUMORS
GOBP_NEGATIVE_REGULATION_OF_...663	LEWY_grp	10	0.77915	0.017737	0.26871	0.0018715	GOBP_NEGATIVE_REGULATION_OF_TRANSCRIPTION_FROM_RNA_POLYMERASE_II_PROMOTER_IN_RESPONSE_TO_STRESS
GOBP_INTRACELLULAR_GLUCOSE_H...	CVD_CAA_ANY	140	0.19805	0.016809	0.068303	0.0018718	GOBP_INTRACELLULAR_GLUCOSE_HOMEOSTASIS
GOBP_NEURON_PROJECTION_EXTEN...2	MICR	35	0.38812	0.016515	0.13388	0.0018753	GOBP_NEURON_PROJECTION_EXTENSION_INVOLVED_IN_NEURON_PROJECTION_GUIDANCE
GOBP_CALCIUM_ION_TRANSMEMBRA...3	CVD_CAA_ANY	15	0.63841	0.017794	0.22025	0.0018772	GOBP_CALCIUM_ION_TRANSMEMBRANE_TRANSPORT_VIA_HIGH_VOLTAGE_GATED_CALCIUM_CHANNEL
GOMF_HISTONE_BINDING	LEWY_grp	207	0.17619	0.018155	0.060789	0.0018789	GOMF_HISTONE_BINDING
PASTURAL_RIZ1_TARGETS_DN	MICR	5	0.92427	0.014876	0.31892	0.0018804	PASTURAL_RIZ1_TARGETS_DN
GOBP_HISTONE_H3_K4_MONOMETHY...	MICR	8	0.78696	0.01602	0.27158	0.0018825	GOBP_HISTONE_H3_K4_MONOMETHYLATION
GOBP_ATTACHMENT_OF_SPINDLE_M...	WMRCAL	43	0.3249	0.015319	0.11214	0.001885	GOBP_ATTACHMENT_OF_SPINDLE_MICROTUBULES_TO_KINETOCHORE
GOBP_NUCLEOBASE_CONTAINING_C...	HS_S	200	0.16402	0.016613	0.056612	0.0018856	GOBP_NUCLEOBASE_CONTAINING_COMPOUND_TRANSPORT
CAIRO_PML_TARGETS_BOUND_BY_M...2	CVD_CAA_ANY	22	0.48767	0.016458	0.16833	0.0018863	CAIRO_PML_TARGETS_BOUND_BY_MYC_UP
BHAT_ESR1_TARGETS_NOT_VIA_AK...1	CVD_CAA_ANY	87	0.25457	0.017056	0.087889	0.0018902	BHAT_ESR1_TARGETS_NOT_VIA_AKT1_DN
WP_THYROID_STIMULATING_HORMO...	HEMOR	66	0.27804	0.016241	0.095995	0.0018907	WP_THYROID_STIMULATING_HORMONE_TSH_SIGNALING_PATHWAY
WP_CANCER_IMMUNOTHERAPY_BY_P...	WBVD	23	0.47883	0.016522	0.16535	0.0018934	WP_CANCER_IMMUNOTHERAPY_BY_PD1_BLOCKADE
GOCC_SARCOLEMMA	WMRCAL	133	0.20232	0.016737	0.069866	0.0018943	GOCC_SARCOLEMMA
GOBP_PROTEIN_CONTAINING_COMP...2	LEWY_ANY	176	0.18143	0.017252	0.062664	0.0018975	GOBP_PROTEIN_CONTAINING_COMPLEX_LOCALIZATION
JINESH_BLEBBISHIELD_VS_LIVE_...2	AMY_A	332	0.1325	0.017229	0.045772	0.0019007	JINESH_BLEBBISHIELD_VS_LIVE_CONTROL_UP
GOBP_REGULATION_OF_INTERLEUK...1	B_SCORE	8	0.75144	0.015297	0.25967	0.0019061	GOBP_REGULATION_OF_INTERLEUKIN_1_MEDIATED_SIGNALING_PATHWAY
GOMF_NUCLEOCYTOPLASMIC_CARRI...	BRAA	30	0.38955	0.015351	0.13463	0.0019074	GOMF_NUCLEOCYTOPLASMIC_CARRIER_ACTIVITY
MAHAJAN_RESPONSE_TO_IL1A_DN	LEWY_grp	66	0.29444	0.017195	0.10176	0.0019084	MAHAJAN_RESPONSE_TO_IL1A_DN
GOMF_G_PROTEIN_COUPLED_SEROT...2	HS_S	5	1.364	0.021955	0.47143	0.0019092	GOMF_G_PROTEIN_COUPLED_SEROTONIN_RECEPTOR_BINDING
GOBP_ZINC_ION_TRANSPORT	TDP43	28	0.53263	0.020277	0.18414	0.0019136	GOBP_ZINC_ION_TRANSPORT
PID_RXR_VDR_PATHWAY	ADNC	26	0.47142	0.01729	0.16298	0.0019147	PID_RXR_VDR_PATHWAY
GOBP_CELLULAR_RESPONSE_TO_CO...1	CVD_CAA	8	0.97731	0.019897	0.33795	0.0019182	GOBP_CELLULAR_RESPONSE_TO_COCAINE
GOBP_CHEMOKINE_C_X_C_MOTIF_L...2	LEWY_ANY	6	0.88676	0.015638	0.30678	0.0019262	GOBP_CHEMOKINE_C_X_C_MOTIF_LIGAND_1_PRODUCTION
REACTOME_ADHERENS_JUNCTIONS_...	CVD_S	33	0.43331	0.017904	0.14992	0.0019278	REACTOME_ADHERENS_JUNCTIONS_INTERACTIONS
GOBP_SKELETAL_MUSCLE_SATELLI...3	CVD_ART_ANY	5	1.088	0.017514	0.3766	0.0019351	GOBP_SKELETAL_MUSCLE_SATELLITE_CELL_MAINTENANCE_INVOLVED_IN_SKELETAL_MUSCLE_REGENERATION
GOBP_MODULATION_OF_MICROTUBU...	WBVD	3	1.7038	0.021243	0.58983	0.0019381	GOBP_MODULATION_OF_MICROTUBULE_CYTOSKELETON_INVOLVED_IN_CEREBRAL_CORTEX_RADIAL_GLIA_GUIDED_MIGRATION
GOMF_LIPASE_INHIBITOR_ACTIVI...	LEWY_full	16	0.5349	0.0154	0.18519	0.0019394	GOMF_LIPASE_INHIBITOR_ACTIVITY
GOMF_NEUROTROPHIN_TRK_RECEPT...	B_SCORE	6	1.0583	0.018659	0.36645	0.0019417	GOMF_NEUROTROPHIN_TRK_RECEPTOR_BINDING
GOBP_CELL_SURFACE_RECEPTOR_S...1	AMY_ANY	545	0.10326	0.017115	0.035758	0.0019427	GOBP_CELL_SURFACE_RECEPTOR_SIGNALING_PATHWAY_INVOLVED_IN_CELL_CELL_SIGNALING
GOCC_ENDOSOME	LEWY_grp	981	0.076779	0.01687	0.026587	0.001943	GOCC_ENDOSOME
GOBP_REGULATION_OF_TRANSLATI...8	CVD_ATH_ANY	8	0.756	0.01539	0.26181	0.001944	GOBP_REGULATION_OF_TRANSLATION_INITIATION_IN_RESPONSE_TO_ENDOPLASMIC_RETICULUM_STRESS
REACTOME_SIGNALING_BY_ERBB2_...1	CVD_CAA_ANY	16	0.58256	0.01677	0.20175	0.0019444	REACTOME_SIGNALING_BY_ERBB2_ECD_MUTANTS
GOBP_REGULATION_OF_INSULIN_L...	CVD_S	22	0.48925	0.016511	0.16946	0.0019473	GOBP_REGULATION_OF_INSULIN_LIKE_GROWTH_FACTOR_RECEPTOR_SIGNALING_PATHWAY
GOBP_POSITIVE_REGULATION_BY_...4	AMY_ANY	14	0.65614	0.017675	0.22729	0.0019488	GOBP_POSITIVE_REGULATION_BY_SYMBIONT_OF_ENTRY_INTO_HOST
GOBP_NEGATIVE_REGULATION_OF_...473	TDP43	12	0.69774	0.017397	0.24171	0.00195	GOBP_NEGATIVE_REGULATION_OF_NUCLEAR_TRANSCRIBED_MRNA_CATABOLIC_PROCESS_DEADENYLATION_DEPENDENT_DECAY
GOBP_POSITIVE_REGULATION_BY_...1	LEWY_grp	9	0.73908	0.015962	0.25604	0.0019503	GOBP_POSITIVE_REGULATION_BY_HOST_OF_VIRAL_GENOME_REPLICATION
GOBP_REGULATION_OF_MELANOCYT...	INFA	6	1.0319	0.018193	0.35751	0.001952	GOBP_REGULATION_OF_MELANOCYTE_DIFFERENTIATION
GOBP_CIRCADIAN_RHYTHM	LEWY_full	198	0.16442	0.016574	0.056975	0.001955	GOBP_CIRCADIAN_RHYTHM
MCCABE_HOXC6_TARGETS_DN	TDP_3	21	0.53129	0.017516	0.18412	0.0019567	MCCABE_HOXC6_TARGETS_DN
GOMF_DNA_BINDING_BENDING	INFA	17	0.57755	0.017135	0.2002	0.0019615	GOMF_DNA_BINDING_BENDING
GOBP_LIPID_IMPORT_INTO_CELL	TDP_3	19	0.63676	0.01997	0.22074	0.0019619	GOBP_LIPID_IMPORT_INTO_CELL
GOMF_CYCLIC_NUCLEOTIDE_BINDI...	BRAA	33	0.37713	0.015585	0.13074	0.0019628	GOMF_CYCLIC_NUCLEOTIDE_BINDING
GOBP_MICROGLIAL_CELL_MEDIATE...	B_SCORE	5	1.1166	0.017972	0.38714	0.0019644	GOBP_MICROGLIAL_CELL_MEDIATED_CYTOTOXICITY
REACTOME_FOXO_MEDIATED_TRANS...3	CVD_ART_ANY	15	0.56058	0.015625	0.19438	0.0019665	REACTOME_FOXO_MEDIATED_TRANSCRIPTION_OF_CELL_DEATH_GENES
GOBP_CALCIUM_ION_TRANSMEMBRA...2	LEWY_ANY	331	0.13223	0.017174	0.045854	0.0019681	GOBP_CALCIUM_ION_TRANSMEMBRANE_TRANSPORT
GOBP_ISOTYPE_SWITCHING_TO_IG...2	AMY_ANY	14	0.68912	0.018563	0.23899	0.0019697	GOBP_ISOTYPE_SWITCHING_TO_IGG_ISOTYPES
GOCC_SMN_COMPLEX	CVD_ATH_ANY	9	0.72088	0.015565	0.25003	0.001972	GOCC_SMN_COMPLEX
GOBP_CHORIO_ALLANTOIC_FUSION	INFA	7	0.86633	0.016497	0.30053	0.0019746	GOBP_CHORIO_ALLANTOIC_FUSION
GOMF_MOLECULAR_CARRIER_ACTIV...	CVD_CAA_ANY	85	0.25664	0.016997	0.089035	0.0019762	GOMF_MOLECULAR_CARRIER_ACTIVITY
GOBP_REGULATION_OF_SMAD_PROT...1	AMY_THAL	6	1.0531	0.018565	0.36537	0.0019779	GOBP_REGULATION_OF_SMAD_PROTEIN_COMPLEX_ASSEMBLY
MAGRANGEAS_MULTIPLE_MYELOMA_...3	LEWY_ANY	23	0.51408	0.017742	0.17837	0.0019789	MAGRANGEAS_MULTIPLE_MYELOMA_IGLL_VS_IGLK_DN
GOBP_TUMOR_NECROSIS_FACTOR_M...	HEMOR	98	0.23334	0.016595	0.080971	0.0019802	GOBP_TUMOR_NECROSIS_FACTOR_MEDIATED_SIGNALING_PATHWAY
SIG_INSULIN_RECEPTOR_PATHWAY...	B_SCORE	49	0.34603	0.017414	0.12008	0.0019811	SIG_INSULIN_RECEPTOR_PATHWAY_IN_CARDIAC_MYOCYTES
PID_REELIN_PATHWAY	AMY_A	28	0.43708	0.016637	0.15168	0.001982	PID_REELIN_PATHWAY
GOBP_NEGATIVE_REGULATION_OF_...203	CVD_ART	7	0.9837	0.018731	0.34146	0.001986	GOBP_NEGATIVE_REGULATION_OF_ENDOPLASMIC_RETICULUM_CALCIUM_ION_CONCENTRATION
KEGG_COLORECTAL_CANCER	INFA	61	0.29081	0.016325	0.10096	0.0019884	KEGG_COLORECTAL_CANCER
WP_B_CELL_RECEPTOR_SIGNALING...	AMY_A	93	0.24193	0.016755	0.083993	0.0019891	WP_B_CELL_RECEPTOR_SIGNALING_PATHWAY
KIM_MYCL1_AMPLIFICATION_TARG...1	AMY_ANY	19	0.49334	0.01548	0.17134	0.0019962	KIM_MYCL1_AMPLIFICATION_TARGETS_DN
GOBP_NEGATIVE_REGULATION_OF_...537	TDP43	6	0.92855	0.016373	0.32253	0.0019981	GOBP_NEGATIVE_REGULATION_OF_PROTEIN_EXPORT_FROM_NUCLEUS
GOBP_POSITIVE_REGULATION_OF_...213	MICR	14	0.4736	0.012752	0.16457	0.0020054	GOBP_POSITIVE_REGULATION_OF_DENDRITIC_SPINE_MORPHOGENESIS
GOBP_MAMMARY_GLAND_EPITHELIA...1	MICR	18	0.59494	0.018162	0.20676	0.0020076	GOBP_MAMMARY_GLAND_EPITHELIAL_CELL_DIFFERENTIATION
GOBP_REGULATION_OF_TRANSMEMB...1	TDP43	263	0.14552	0.016875	0.050575	0.0020083	GOBP_REGULATION_OF_TRANSMEMBRANE_RECEPTOR_PROTEIN_SERINE_THREONINE_KINASE_SIGNALING_PATHWAY
GOBP_REGULATION_OF_NEUTROPHI...3	TDP43	7	0.78613	0.014972	0.27321	0.0020084	GOBP_REGULATION_OF_NEUTROPHIL_DEGRANULATION
GOBP_NEGATIVE_REGULATION_OF_...547	TDP_3	32	0.41384	0.016838	0.14383	0.0020089	GOBP_NEGATIVE_REGULATION_OF_PROTEIN_LOCALIZATION_TO_NUCLEUS
GOBP_NEGATIVE_REGULATION_OF_...623	TDP43	14	0.56787	0.015292	0.19736	0.0020091	GOBP_NEGATIVE_REGULATION_OF_SODIUM_ION_TRANSMEMBRANE_TRANSPORT
VECCHI_GASTRIC_CANCER_EARLY_...2	CVD_CAA	401	0.11885	0.016955	0.041312	0.0020121	VECCHI_GASTRIC_CANCER_EARLY_UP
REACTOME_SCAVENGING_BY_CLASS...1	CVD_ATH	19	0.54153	0.016983	0.18831	0.0020183	REACTOME_SCAVENGING_BY_CLASS_A_RECEPTORS
PID_ALPHA_SYNUCLEIN_PATHWAY	CVD_ATH_ANY	31	0.4	0.016019	0.13909	0.0020187	PID_ALPHA_SYNUCLEIN_PATHWAY
GOBP_REGULATION_OF_KIDNEY_DE...	HEMOR	29	0.4131	0.01601	0.14368	0.0020223	GOBP_REGULATION_OF_KIDNEY_DEVELOPMENT
REACTOME_SYNDECAN_INTERACTIO...	HS_S	26	0.4566	0.01675	0.15881	0.0020232	REACTOME_SYNDECAN_INTERACTIONS
BOYAULT_LIVER_CANCER_SUBCLAS...15	TDP43	19	0.47179	0.014799	0.16411	0.0020247	BOYAULT_LIVER_CANCER_SUBCLASS_G6_DN
NIKOLSKY_BREAST_CANCER_7P15_...	CVD_ART	11	1.668	0.039811	0.58029	0.0020272	NIKOLSKY_BREAST_CANCER_7P15_AMPLICON
POMEROY_MEDULLOBLASTOMA_PROG...2	TDP43	46	0.32649	0.015924	0.11358	0.0020273	POMEROY_MEDULLOBLASTOMA_PROGNOSIS_UP
GOBP_REGULATION_OF_EPITHELIA...1	CVD_CAA_ANY	96	0.22824	0.01606	0.079419	0.0020304	GOBP_REGULATION_OF_EPITHELIAL_CELL_APOPTOTIC_PROCESS
EHRLICH_ICF_SYNDROM_UP	CVD_ART_ANY	11	0.65024	0.015522	0.22638	0.0020402	EHRLICH_ICF_SYNDROM_UP
GOBP_POSITIVE_REGULATION_OF_...29	AMY_ANY	5	1.2413	0.019987	0.43219	0.0020424	GOBP_POSITIVE_REGULATION_OF_AMYLOID_FIBRIL_FORMATION
MARTORIATI_MDM4_TARGETS_NEUR...2	LEWY_ANY	164	0.18236	0.016745	0.063502	0.002044	MARTORIATI_MDM4_TARGETS_NEUROEPITHELIUM_UP
GOBP_CELLULAR_DEFENSE_RESPON...	CVD_CAA	50	0.31047	0.015785	0.10812	0.0020461	GOBP_CELLULAR_DEFENSE_RESPONSE
GOBP_RNA_3_URIDYLATION	BRAA	5	0.94285	0.015178	0.3284	0.0020487	GOBP_RNA_3_URIDYLATION
KEGG_CYTOKINE_CYTOKINE_RECEP...	AMY_THAL	242	0.17335	0.01929	0.060399	0.0020548	KEGG_CYTOKINE_CYTOKINE_RECEPTOR_INTERACTION
WP_REGULATION_OF_APOPTOSIS_B...	AMY_THAL	22	0.54032	0.018233	0.18826	0.0020557	WP_REGULATION_OF_APOPTOSIS_BY_PARATHYROID_HORMONERELATED_PROTEIN
GOBP_POSITIVE_REGULATION_OF_...302	TDP_3	7	0.89475	0.017037	0.3118	0.0020578	GOBP_POSITIVE_REGULATION_OF_FIBROBLAST_GROWTH_FACTOR_RECEPTOR_SIGNALING_PATHWAY
WP_FAMILIAL_HYPERLIPIDEMIA_T...4	B_SCORE	21	0.61123	0.020153	0.21301	0.0020589	WP_FAMILIAL_HYPERLIPIDEMIA_TYPE_4
PID_KIT_PATHWAY	AMY_A	52	0.30506	0.015814	0.10634	0.0020634	PID_KIT_PATHWAY
GOBP_REGULATION_OF_GERM_CELL...	INFA	7	0.86481	0.016468	0.30151	0.002067	GOBP_REGULATION_OF_GERM_CELL_PROLIFERATION
GOBP_RESPONSE_TO_TUMOR_CELL	CVD_S	39	0.36279	0.016294	0.1265	0.0020698	GOBP_RESPONSE_TO_TUMOR_CELL
WP_ACUTE_VIRAL_MYOCARDITIS	B_SCORE	83	0.24715	0.016174	0.086185	0.0020709	WP_ACUTE_VIRAL_MYOCARDITIS
DUTTA_APOPTOSIS_VIA_NFKB	HS_S	31	0.41507	0.016625	0.14474	0.0020709	DUTTA_APOPTOSIS_VIA_NFKB
REACTOME_CASPASE_ACTIVATION_...2	CVD_ART_ANY	9	0.77161	0.016662	0.26916	0.0020766	REACTOME_CASPASE_ACTIVATION_VIA_DEPENDENCE_RECEPTORS_IN_THE_ABSENCE_OF_LIGAND
GOBP_CIRCADIAN_RHYTHM	LEWY_grp	198	0.16325	0.016456	0.056952	0.0020784	GOBP_CIRCADIAN_RHYTHM
ONO_AML1_TARGETS_UP	AMY_ANY	23	0.50797	0.017535	0.17726	0.0020835	ONO_AML1_TARGETS_UP
GOMF_ADENYLYLTRANSFERASE_ACT...	WMRCAL	30	0.41036	0.016167	0.14323	0.0020877	GOMF_ADENYLYLTRANSFERASE_ACTIVITY
GOBP_AXIAL_MESODERM_DEVELOPM...	MICR	8	0.77598	0.015797	0.27088	0.0020906	GOBP_AXIAL_MESODERM_DEVELOPMENT
RODRIGUES_THYROID_CARCINOMA_...6	TDP43	16	0.63918	0.0184	0.22315	0.0020931	RODRIGUES_THYROID_CARCINOMA_UP
WP_TOLLLIKE_RECEPTOR_SIGNALI...1	WMRCAL	94	0.23785	0.016559	0.083061	0.0020978	WP_TOLLLIKE_RECEPTOR_SIGNALING_PATHWAY
GOBP_RELEASE_OF_CYTOCHROME_C...	CVD_ART_ANY	56	0.33986	0.018284	0.11869	0.0020982	GOBP_RELEASE_OF_CYTOCHROME_C_FROM_MITOCHONDRIA
HUTTMANN_B_CLL_POOR_SURVIVAL...1	CVD_ATH	56	0.29119	0.015663	0.10172	0.0021047	HUTTMANN_B_CLL_POOR_SURVIVAL_DN
GOMF_HISTONE_THREONINE_KINAS...	CVD_ART_ANY	8	0.78271	0.015936	0.27345	0.0021061	GOMF_HISTONE_THREONINE_KINASE_ACTIVITY
GOBP_NEGATIVE_REGULATION_OF_...671	LEWY_grp	139	0.192	0.016241	0.067084	0.0021078	GOBP_NEGATIVE_REGULATION_OF_TRANSMEMBRANE_RECEPTOR_PROTEIN_SERINE_THREONINE_KINASE_SIGNALING_PATHWAY
GOCC_TRANSCRIPTION_FACTOR_TF...1	CVD_ART_ANY	5	1.0656	0.017153	0.37234	0.0021082	GOCC_TRANSCRIPTION_FACTOR_TFIIA_COMPLEX
REACTOME_CHROMATIN_MODIFYING...	HEMOR	221	0.1645	0.017512	0.057483	0.0021101	REACTOME_CHROMATIN_MODIFYING_ENZYMES
GOCC_CLATHRIN_COATED_ENDOCYT...1	BRAA	86	0.25247	0.016821	0.088248	0.0021152	GOCC_CLATHRIN_COATED_ENDOCYTIC_VESICLE
GOBP_IMP_CATABOLIC_PROCESS	AMY_A	5	0.80654	0.012981	0.28194	0.0021169	GOBP_IMP_CATABOLIC_PROCESS
PID_ERBB1_RECEPTOR_PROXIMAL_...	AMY_CERAD	35	0.38285	0.016292	0.13383	0.002117	PID_ERBB1_RECEPTOR_PROXIMAL_PATHWAY
TARTE_PLASMA_CELL_VS_PLASMAB...2	WBVD	366	0.12728	0.017363	0.044495	0.0021173	TARTE_PLASMA_CELL_VS_PLASMABLAST_UP
GOBP_PHAGOSOME_MATURATION	LEWY_full	28	0.41519	0.015809	0.14514	0.0021174	GOBP_PHAGOSOME_MATURATION
GOBP_REGULATION_OF_VASCULOGE...	AMY_ANY	16	0.58348	0.016802	0.20398	0.002118	GOBP_REGULATION_OF_VASCULOGENESIS
GOBP_REGULATION_OF_WNT_SIGNA...1	HS_S	311	0.12976	0.016342	0.045365	0.0021186	GOBP_REGULATION_OF_WNT_SIGNALING_PATHWAY
GOBP_REGULATION_OF_PHENOTYPI...	WMR	3	1.0221	0.012743	0.35744	0.0021241	GOBP_REGULATION_OF_PHENOTYPIC_SWITCHING
BIOCARTA_CTL_PATHWAY	WBVD	13	0.56652	0.0147	0.19815	0.0021278	BIOCARTA_CTL_PATHWAY
GOBP_CARDIOBLAST_PROLIFERATI...	HS_S	10	0.66243	0.015077	0.23177	0.0021338	GOBP_CARDIOBLAST_PROLIFERATION
BYSTRYKH_HEMATOPOIESIS_STEM_...2	HS_S	149	0.1899	0.016624	0.066449	0.0021362	BYSTRYKH_HEMATOPOIESIS_STEM_CELL_AND_BRAIN_QTL_TRANS
GOBP_NEGATIVE_REGULATION_OF_...611	AMY_ANY	5	0.98518	0.015864	0.34474	0.002137	GOBP_NEGATIVE_REGULATION_OF_SKELETAL_MUSCLE_CELL_PROLIFERATION
REACTOME_DAP12_SIGNALING	AMY_CERAD	28	0.41384	0.015755	0.14482	0.0021377	REACTOME_DAP12_SIGNALING
GOBP_REGULATION_OF_GAMMA_DEL...1	BRAA	11	0.70376	0.016801	0.24641	0.0021481	GOBP_REGULATION_OF_GAMMA_DELTA_T_CELL_ACTIVATION
GOBP_REGULATION_OF_GTPASE_AC...	AMY_CERAD	322	0.12748	0.016331	0.044645	0.0021531	GOBP_REGULATION_OF_GTPASE_ACTIVITY
GOBP_POSITIVE_REGULATION_OF_...548	AMY_THAL	26	0.41971	0.015395	0.14699	0.0021534	GOBP_POSITIVE_REGULATION_OF_NATURAL_KILLER_CELL_ACTIVATION
BIOCARTA_D4GDI_PATHWAY	WBVD	12	0.68578	0.017097	0.24022	0.0021563	BIOCARTA_D4GDI_PATHWAY
GOBP_ACROSOME_ASSEMBLY	LEWY_full	27	0.5106	0.019091	0.17889	0.0021602	GOBP_ACROSOME_ASSEMBLY
GOBP_PROTEIN_AUTOPHOSPHORYLA...	CVD_ART_ANY	216	0.15572	0.016384	0.054562	0.0021628	GOBP_PROTEIN_AUTOPHOSPHORYLATION
GOBP_REGULATION_OF_LONG_CHAI...1	TDP_3	6	1.2232	0.021565	0.42867	0.0021652	GOBP_REGULATION_OF_LONG_CHAIN_FATTY_ACID_IMPORT_ACROSS_PLASMA_MEMBRANE
STAEGE_EWING_FAMILY_TUMOR	WMRCAL	25	0.42682	0.015352	0.14962	0.002171	STAEGE_EWING_FAMILY_TUMOR
REACTOME_PI3K_AKT_ACTIVATION	B_SCORE	9	0.95222	0.020559	0.33383	0.0021732	REACTOME_PI3K_AKT_ACTIVATION
GOBP_LYSOSOMAL_LUMEN_ACIDIFI...	AMY_CERAD	19	0.65725	0.020616	0.23044	0.002175	GOBP_LYSOSOMAL_LUMEN_ACIDIFICATION
WP_2Q211_COPY_NUMBER_VARIATI...	AMY_A	17	0.61259	0.018174	0.21479	0.0021753	WP_2Q211_COPY_NUMBER_VARIATION_SYNDROME
GOBP_SKELETAL_MUSCLE_ADAPTAT...	AMY_ANY	22	0.50316	0.016987	0.17645	0.0021786	GOBP_SKELETAL_MUSCLE_ADAPTATION
GOBP_COPII_COATED_VESICLE_CA...	TDP43	15	0.57239	0.015955	0.20075	0.0021806	GOBP_COPII_COATED_VESICLE_CARGO_LOADING
REACTOME_DISEASES_OF_SIGNAL_...	TDP_3	417	0.11123	0.016172	0.039022	0.0021866	REACTOME_DISEASES_OF_SIGNAL_TRANSDUCTION_BY_GROWTH_FACTOR_RECEPTORS_AND_SECOND_MESSENGERS
GOBP_NEGATIVE_REGULATION_OF_...658	CVD_S	23	0.48168	0.01662	0.16899	0.0021871	GOBP_NEGATIVE_REGULATION_OF_TORC1_SIGNALING
KUMAR_TARGETS_OF_MLL_AF9_FUS...	CVD_CAA_ANY	378	0.11571	0.016036	0.040595	0.0021876	KUMAR_TARGETS_OF_MLL_AF9_FUSION
GOBP_MAINTENANCE_OF_PROTEIN_...6	INFA	5	1.0719	0.017252	0.3761	0.0021898	GOBP_MAINTENANCE_OF_PROTEIN_LOCATION_IN_MITOCHONDRION
GOBP_CARDIAC_MUSCLE_CELL_ACT...1	LEWY_full	69	0.29644	0.0177	0.10402	0.0021901	GOBP_CARDIAC_MUSCLE_CELL_ACTION_POTENTIAL
PID_CD8_TCR_DOWNSTREAM_PATHW...	AMY_THAL	63	0.3199	0.018248	0.11225	0.0021907	PID_CD8_TCR_DOWNSTREAM_PATHWAY
GOBP_SECRETORY_GRANULE_ORGAN...	HS_S	62	0.26378	0.01493	0.092568	0.002192	GOBP_SECRETORY_GRANULE_ORGANIZATION
GOBP_REGULATION_OF_PROTEOLYS...2	CVD_CAA_ANY	214	0.1544	0.016171	0.05419	0.0021943	GOBP_REGULATION_OF_PROTEOLYSIS_INVOLVED_IN_PROTEIN_CATABOLIC_PROCESS
REACTOME_SIGNALING_BY_FGFR2_...2	AMY_CERAD	42	0.37694	0.017569	0.1323	0.0021946	REACTOME_SIGNALING_BY_FGFR2_IN_DISEASE
GOBP_REGULATION_OF_CIRCADIAN...	LEWY_ANY	111	0.21666	0.01639	0.076053	0.0021975	GOBP_REGULATION_OF_CIRCADIAN_RHYTHM
FARMER_BREAST_CANCER_APOCRIN...1	AMY_CERAD	307	0.13212	0.016534	0.046387	0.0022013	FARMER_BREAST_CANCER_APOCRINE_VS_BASAL
GOBP_ESTABLISHMENT_OF_SPINDL...	AMY_THAL	41	0.35416	0.016307	0.12435	0.0022031	GOBP_ESTABLISHMENT_OF_SPINDLE_ORIENTATION
GOBP_REGULATION_OF_AMPA_RECE...	CVD_S	24	0.51589	0.018183	0.18121	0.0022102	GOBP_REGULATION_OF_AMPA_RECEPTOR_ACTIVITY
KEGG_GALACTOSE_METABOLISM	CVD_CAA	25	0.44063	0.015851	0.15478	0.0022111	KEGG_GALACTOSE_METABOLISM
GOBP_DOPAMINE_BIOSYNTHETIC_P...	TDP_3	12	0.60381	0.015052	0.2121	0.0022115	GOBP_DOPAMINE_BIOSYNTHETIC_PROCESS
GOBP_EPITHELIAL_TO_MESENCHYM...2	TDP_3	20	0.49256	0.015848	0.17308	0.0022183	GOBP_EPITHELIAL_TO_MESENCHYMAL_TRANSITION_INVOLVED_IN_ENDOCARDIAL_CUSHION_FORMATION
GOBP_POSITIVE_REGULATION_OF_...307	MICR	6	0.83896	0.014792	0.29485	0.0022213	GOBP_POSITIVE_REGULATION_OF_G0_TO_G1_TRANSITION
GOBP_NEGATIVE_REGULATION_OF_...43	MICR	42	0.33208	0.015476	0.11671	0.0022214	GOBP_NEGATIVE_REGULATION_OF_AXON_EXTENSION
GOBP_NEGATIVE_REGULATION_OF_...628	CVD_ATH_ANY	27	0.42188	0.01577	0.14828	0.0022234	GOBP_NEGATIVE_REGULATION_OF_STEM_CELL_DIFFERENTIATION
GOMF_CGMP_BINDING	CVD_CAA_ANY	15	0.63214	0.017619	0.2222	0.0022249	GOMF_CGMP_BINDING
BIOCARTA_ERBB4_PATHWAY	WMRCAL	7	1.012	0.01927	0.35575	0.0022269	BIOCARTA_ERBB4_PATHWAY
GOCC_L_TYPE_VOLTAGE_GATED_CA...	LEWY_ANY	12	0.63686	0.015881	0.22405	0.0022422	GOCC_L_TYPE_VOLTAGE_GATED_CALCIUM_CHANNEL_COMPLEX
WP_2Q112_COPY_NUMBER_VARIATI...	AMY_CERAD	36	0.61508	0.026545	0.2164	0.0022423	WP_2Q112_COPY_NUMBER_VARIATION_SYNDROME
GOCC_ACTIN_FILAMENT	AMY_ANY	94	0.2399	0.016711	0.084403	0.0022424	GOCC_ACTIN_FILAMENT
GOBP_IMMUNE_RESPONSE	WMRCAL	1540	0.063216	0.01713	0.022243	0.0022451	GOBP_IMMUNE_RESPONSE
PID_ALK1_PATHWAY	HS_S	25	0.45187	0.016256	0.15908	0.0022551	PID_ALK1_PATHWAY
GOBP_REGULATION_OF_SKELETAL_...8	MICR	5	0.74746	0.012031	0.26315	0.0022559	GOBP_REGULATION_OF_SKELETAL_MUSCLE_TISSUE_GROWTH
GOBP_REGULATION_OF_DNA_DUPLE...	HS_S	7	0.79533	0.015147	0.28005	0.0022592	GOBP_REGULATION_OF_DNA_DUPLEX_UNWINDING
GOBP_ENDOSOMAL_LUMEN_ACIDIFI...	AMY_CERAD	12	0.76273	0.019017	0.26859	0.0022607	GOBP_ENDOSOMAL_LUMEN_ACIDIFICATION
GOMF_PROTEIN_LIPID_COMPLEX_B...	ADNC	27	0.42602	0.015922	0.15002	0.0022608	GOMF_PROTEIN_LIPID_COMPLEX_BINDING
GOCC_ALPHA_BETA_T_CELL_RECEP...	CVD_S	5	1.0032	0.016147	0.35335	0.0022653	GOCC_ALPHA_BETA_T_CELL_RECEPTOR_COMPLEX
PID_PDGFRB_PATHWAY	AMY_A	126	0.19581	0.01577	0.068985	0.0022704	PID_PDGFRB_PATHWAY
WP_COVID19_AND_ENDOTHELIAL_C...	LEWY_grp	5	1.1751	0.018918	0.414	0.0022711	WP_COVID19_AND_ENDOTHELIAL_CELL_SENESCENCE
PID_NETRIN_PATHWAY	BRAA	32	0.42392	0.017252	0.14939	0.002275	PID_NETRIN_PATHWAY
KRIGE_RESPONSE_TO_TOSEDOSTAT...4	WMRCAL	855	0.076716	0.015786	0.02704	0.0022795	KRIGE_RESPONSE_TO_TOSEDOSTAT_6HR_UP
JOHNSTONE_PARVB_TARGETS_2_UP	LEWY_grp	134	0.1964	0.016314	0.069247	0.0022857	JOHNSTONE_PARVB_TARGETS_2_UP
GOBP_REGULATION_OF_VERY_LOW_...2	LEWY_grp	6	1.2449	0.021954	0.43895	0.0022869	GOBP_REGULATION_OF_VERY_LOW_DENSITY_LIPOPROTEIN_PARTICLE_REMODELING
WP_METABOLIC_PATHWAY_OF_LDL_...	B_SCORE	17	0.57698	0.017118	0.2035	0.0022929	WP_METABOLIC_PATHWAY_OF_LDL_HDL_AND_TG_INCLUDING_DISEASES
GOBP_GPI_ANCHOR_METABOLIC_PR...	AMY_ANY	31	0.4951	0.019837	0.17463	0.0022944	GOBP_GPI_ANCHOR_METABOLIC_PROCESS
GOBP_PHAGOCYTOSIS	AMY_CERAD	225	0.15797	0.01696	0.055734	0.0022995	GOBP_PHAGOCYTOSIS
GOMF_PHOSPHOPROTEIN_PHOSPHAT...	CVD_ATH	163	0.17562	0.016071	0.061966	0.0023013	GOMF_PHOSPHOPROTEIN_PHOSPHATASE_ACTIVITY
CHANG_POU5F1_TARGETS_UP	HS_S	14	0.50457	0.013587	0.17804	0.0023021	CHANG_POU5F1_TARGETS_UP
GOMF_LOW_DENSITY_LIPOPROTEIN...1	ADNC	17	0.48467	0.014377	0.17103	0.0023034	GOMF_LOW_DENSITY_LIPOPROTEIN_PARTICLE_BINDING
GOBP_ENDOSOMAL_VESICLE_FUSION	CVD_ATH	12	0.67188	0.016749	0.23711	0.0023044	GOBP_ENDOSOMAL_VESICLE_FUSION
REACTOME_PHASE_1_INACTIVATIO...	LEWY_full	6	0.93838	0.016549	0.33119	0.0023065	REACTOME_PHASE_1_INACTIVATION_OF_FAST_NA_CHANNELS
BAFNA_MUC4_TARGETS_UP	CVD_ATH_ANY	3	0.94642	0.0118	0.33406	0.0023085	BAFNA_MUC4_TARGETS_UP
GOBP_GLIAL_CELL_MIGRATION	CVD_CAA	54	0.30408	0.016065	0.10736	0.0023138	GOBP_GLIAL_CELL_MIGRATION
SCHRAETS_MLL_TARGETS_UP	WMRCAL	30	0.40849	0.016093	0.14423	0.0023153	SCHRAETS_MLL_TARGETS_UP
GOBP_MEMBRANE_RAFT_ORGANIZAT...	WMRCAL	24	0.4963	0.017491	0.17524	0.002316	GOBP_MEMBRANE_RAFT_ORGANIZATION
REACTOME_DEGRADATION_OF_THE_...	CVD_ATH	133	0.20467	0.016932	0.072274	0.0023171	REACTOME_DEGRADATION_OF_THE_EXTRACELLULAR_MATRIX
GOMF_INTERLEUKIN_17_RECEPTOR...	CVD_ATH_ANY	8	0.8614	0.017535	0.30418	0.0023175	GOMF_INTERLEUKIN_17_RECEPTOR_ACTIVITY
GOBP_PLASMA_MEMBRANE_PHOSPHO...	LEWY_grp	23	0.50214	0.01733	0.17733	0.002319	GOBP_PLASMA_MEMBRANE_PHOSPHOLIPID_SCRAMBLING
GOBP_POSITIVE_REGULATION_OF_...139	LEWY_full	71	0.27656	0.016749	0.097667	0.0023191	GOBP_POSITIVE_REGULATION_OF_CELL_KILLING
GOCC_ASTROCYTE_PROJECTION	CVD_S	19	0.53355	0.016734	0.18844	0.0023206	GOCC_ASTROCYTE_PROJECTION
REACTOME_ACTIVATION_OF_TRKA_...	CVD_ATH_ANY	6	0.95604	0.016855	0.33773	0.0023255	REACTOME_ACTIVATION_OF_TRKA_RECEPTORS
GOBP_POSITIVE_REGULATION_OF_...22	HS_S	152	0.17971	0.015888	0.063486	0.0023261	GOBP_POSITIVE_REGULATION_OF_AMIDE_METABOLIC_PROCESS
WEST_ADRENOCORTICAL_CARCINOM...1	CVD_ATH	24	0.48963	0.017256	0.17301	0.0023301	WEST_ADRENOCORTICAL_CARCINOMA_VS_ADENOMA_DN
GOBP_REGULATION_OF_SECONDARY...1	AMY_ANY	9	0.70021	0.015125	0.24749	0.0023365	GOBP_REGULATION_OF_SECONDARY_HEART_FIELD_CARDIOBLAST_PROLIFERATION
GOBP_NEGATIVE_REGULATION_OF_...527	MICR	33	0.37724	0.015587	0.13334	0.0023365	GOBP_NEGATIVE_REGULATION_OF_PROTEASOMAL_UBIQUITIN_DEPENDENT_PROTEIN_CATABOLIC_PROCESS
GOBP_POLYOL_TRANSMEMBRANE_TR...	CVD_CAA	10	0.68302	0.015546	0.24144	0.0023386	GOBP_POLYOL_TRANSMEMBRANE_TRANSPORT
GOBP_REGULATION_OF_PROTEIN_L...12	BRAA	130	0.18989	0.015537	0.067128	0.0023396	GOBP_REGULATION_OF_PROTEIN_LOCALIZATION_TO_NUCLEUS
MURAKAMI_UV_RESPONSE_1HR_UP	CVD_ART_ANY	14	0.63004	0.016966	0.22274	0.0023412	MURAKAMI_UV_RESPONSE_1HR_UP
GOBP_NEGATIVE_REGULATION_OF_...526	MICR	42	0.32437	0.015117	0.11468	0.0023428	GOBP_NEGATIVE_REGULATION_OF_PROTEASOMAL_PROTEIN_CATABOLIC_PROCESS
WP_MONOAMINE_GPCRS	CVD_ATH	31	0.39991	0.016015	0.14141	0.0023458	WP_MONOAMINE_GPCRS
GOBP_NEGATIVE_REGULATION_OF_...698	LEWY_full	11	0.73904	0.017645	0.26134	0.0023461	GOBP_NEGATIVE_REGULATION_OF_T_HELPER_17_TYPE_IMMUNE_RESPONSE
REACTOME_TRANSPORT_OF_CONNEX...	CVD_ART_ANY	19	0.55411	0.017381	0.19596	0.0023474	REACTOME_TRANSPORT_OF_CONNEXONS_TO_THE_PLASMA_MEMBRANE
BIOCARTA_FXR_PATHWAY	BRAA	7	0.84185	0.016034	0.29779	0.002353	BIOCARTA_FXR_PATHWAY
DIRMEIER_LMP1_RESPONSE_EARLY	CVD_ATH	60	0.30761	0.017125	0.10881	0.0023532	DIRMEIER_LMP1_RESPONSE_EARLY
GOBP_MAINTENANCE_OF_DNA_REPE...	CVD_ART	7	0.8091	0.015407	0.28624	0.0023552	GOBP_MAINTENANCE_OF_DNA_REPEAT_ELEMENTS
GOMF_POLY_PYRIMIDINE_TRACT_B...	TDP43	26	0.4289	0.015735	0.15179	0.0023623	GOMF_POLY_PYRIMIDINE_TRACT_BINDING
GOBP_NEURON_DEATH_IN_RESPONS...1	CVD_CAA_ANY	5	1.1324	0.018227	0.40079	0.0023647	GOBP_NEURON_DEATH_IN_RESPONSE_TO_HYDROGEN_PEROXIDE
HOEBEKE_LYMPHOID_STEM_CELL_DN	LEWY_ANY	82	0.25808	0.016792	0.091358	0.0023685	HOEBEKE_LYMPHOID_STEM_CELL_DN
GOBP_PALLIUM_DEVELOPMENT	ADNC	172	0.16691	0.015685	0.059088	0.0023692	GOBP_PALLIUM_DEVELOPMENT
GOBP_RESPONSE_TO_GONADOTROPI...	INFA	5	0.90465	0.01456	0.32029	0.0023717	GOBP_RESPONSE_TO_GONADOTROPIN_RELEASING_HORMONE
REACTOME_SARS_COV_2_TARGETS_...2	CVD_ART	5	1.2876	0.020723	0.45594	0.0023744	REACTOME_SARS_COV_2_TARGETS_PDZ_PROTEINS_IN_CELL_CELL_JUNCTION
ROYLANCE_BREAST_CANCER_16Q_C...2	INFA	61	0.46039	0.025844	0.16302	0.0023745	ROYLANCE_BREAST_CANCER_16Q_COPY_NUMBER_UP
GOBP_RETINAL_GANGLION_CELL_A...	HS_S	21	0.57073	0.018819	0.2021	0.0023748	GOBP_RETINAL_GANGLION_CELL_AXON_GUIDANCE
GOBP_POSITIVE_REGULATION_OF_...477	WBVD	5	1.3551	0.021811	0.47991	0.002378	GOBP_POSITIVE_REGULATION_OF_MAST_CELL_CHEMOTAXIS
MULLIGHAN_NPM1_SIGNATURE_3_UP	AMY_CERAD	305	0.13184	0.016445	0.046697	0.0023803	MULLIGHAN_NPM1_SIGNATURE_3_UP
GOBP_REGULATION_OF_TRANSCRIP...1	B_SCORE	6	1.3415	0.023652	0.47517	0.0023804	GOBP_REGULATION_OF_TRANSCRIPTION_BY_GLUCOSE
REACTOME_LYSOSOME_VESICLE_BI...	INFA	33	0.40138	0.016584	0.14221	0.0023862	REACTOME_LYSOSOME_VESICLE_BIOGENESIS
GOBP_MEMBRANE_FUSION_INVOLVE...	AMY_A	5	0.98107	0.01579	0.34764	0.0023895	GOBP_MEMBRANE_FUSION_INVOLVED_IN_VIRAL_ENTRY_INTO_HOST_CELL
REACTOME_SIGNALING_BY_NOTCH1	HS_S	70	0.25112	0.015099	0.088996	0.002392	REACTOME_SIGNALING_BY_NOTCH1
GOMF_TYPE_I_INTERFERON_RECEP...	AMY_ANY	17	1.3191	0.039155	0.46752	0.0023929	GOMF_TYPE_I_INTERFERON_RECEPTOR_BINDING
REACTOME_SYNTHESIS_OF_IP2_IP...	INFA	13	0.49855	0.012936	0.17669	0.0023934	REACTOME_SYNTHESIS_OF_IP2_IP_AND_INS_IN_THE_CYTOSOL
GOCC_PROXIMAL_DENDRITE	HEMOR	7	0.86476	0.016476	0.30662	0.0024027	GOCC_PROXIMAL_DENDRITE
GOMF_MYOSIN_LIGHT_CHAIN_BIND...	CVD_ATH	7	0.83287	0.015859	0.29535	0.0024052	GOMF_MYOSIN_LIGHT_CHAIN_BINDING
GOBP_NEGATIVE_REGULATION_OF_...500	TDP43	5	1.3671	0.022006	0.48486	0.0024087	GOBP_NEGATIVE_REGULATION_OF_PEPTIDYL_CYSTEINE_S_NITROSYLATION
REACTOME_PHASE_2_PLATEAU_PHA...	LEWY_ANY	14	0.60069	0.016178	0.21307	0.0024112	REACTOME_PHASE_2_PLATEAU_PHASE
GOMF_MAP_KINASE_SCAFFOLD_ACT...	CVD_ATH	11	0.64491	0.015392	0.22877	0.0024117	GOMF_MAP_KINASE_SCAFFOLD_ACTIVITY
MIKKELSEN_ES_LCP_WITH_H3K4ME3	AMY_CERAD	137	0.20398	0.017129	0.072369	0.0024148	MIKKELSEN_ES_LCP_WITH_H3K4ME3
GOBP_PRE_MIRNA_PROCESSING	CVD_CAA	15	0.54305	0.015136	0.19268	0.0024164	GOBP_PRE_MIRNA_PROCESSING
GOBP_TYPE_B_PANCREATIC_CELL_...1	B_SCORE	10	0.84241	0.019172	0.29895	0.0024206	GOBP_TYPE_B_PANCREATIC_CELL_APOPTOTIC_PROCESS
GOBP_NEGATIVE_REGULATION_OF_...625	INFA	3	1.4248	0.017764	0.50563	0.002421	GOBP_NEGATIVE_REGULATION_OF_SOMATIC_STEM_CELL_POPULATION_MAINTENANCE
HIRSCH_CELLULAR_TRANSFORMATI...2	HS_S	237	0.14618	0.016102	0.051905	0.0024333	HIRSCH_CELLULAR_TRANSFORMATION_SIGNATURE_UP
NATSUME_RESPONSE_TO_INTERFER...1	WMRCAL	51	0.32344	0.016605	0.11485	0.0024347	NATSUME_RESPONSE_TO_INTERFERON_BETA_DN
GOBP_XENOBIOTIC_GLUCURONIDAT...	LEWY_full	6	1.6106	0.028404	0.57195	0.0024349	GOBP_XENOBIOTIC_GLUCURONIDATION
BONOME_OVARIAN_CANCER_SURVIV...2	B_SCORE	466	0.10602	0.016276	0.037658	0.0024394	BONOME_OVARIAN_CANCER_SURVIVAL_SUBOPTIMAL_DEBULKING
GOMF_G_PROTEIN_COUPLED_AMINE...	MICR	35	0.43007	0.0183	0.15276	0.0024407	GOMF_G_PROTEIN_COUPLED_AMINE_RECEPTOR_ACTIVITY
GOBP_VIRAL_LIFE_CYCLE	HS_S	307	0.13554	0.016961	0.048152	0.0024432	GOBP_VIRAL_LIFE_CYCLE
BIOCARTA_RELA_PATHWAY	MICR	14	0.57707	0.015538	0.20501	0.0024432	BIOCARTA_RELA_PATHWAY
GOBP_MORPHOGENESIS_OF_AN_END...	WBVD	17	0.66752	0.019805	0.23714	0.0024433	GOBP_MORPHOGENESIS_OF_AN_ENDOTHELIUM
GOBP_NEGATIVE_REGULATION_OF_...521	LEWY_ANY	23	0.47498	0.016393	0.16874	0.0024436	GOBP_NEGATIVE_REGULATION_OF_POTASSIUM_ION_TRANSMEMBRANE_TRANSPORT
MULLIGHAN_NPM1_MUTATED_SIGNA...2	AMY_CERAD	243	0.14554	0.016231	0.051707	0.0024445	MULLIGHAN_NPM1_MUTATED_SIGNATURE_1_UP
GOBP_VIRAL_PROTEIN_PROCESSING	ADNC	31	0.45586	0.018254	0.16197	0.0024459	GOBP_VIRAL_PROTEIN_PROCESSING
GOBP_MESENCHYMAL_STEM_CELL_M...	INFA	5	0.95819	0.015422	0.34046	0.0024474	GOBP_MESENCHYMAL_STEM_CELL_MAINTENANCE_INVOLVED_IN_NEPHRON_MORPHOGENESIS
WP_CORTICOTROPINRELEASING_HO...	INFA	89	0.2479	0.016797	0.088093	0.0024495	WP_CORTICOTROPINRELEASING_HORMONE_SIGNALING_PATHWAY
PID_HIF2PATHWAY	AMY_ANY	32	0.38561	0.015697	0.13703	0.0024501	PID_HIF2PATHWAY
GOMF_STEROID_DEHYDROGENASE_A...1	WBVD	33	0.43174	0.017839	0.15344	0.0024524	GOMF_STEROID_DEHYDROGENASE_ACTIVITY
BURTON_ADIPOGENESIS_4	WMR	43	0.33177	0.015643	0.11795	0.0024596	BURTON_ADIPOGENESIS_4
GOBP_CYTIDINE_TO_URIDINE_EDI...	WMRCAL	12	0.72343	0.018034	0.25721	0.0024608	GOBP_CYTIDINE_TO_URIDINE_EDITING
KONDO_PROSTATE_CANCER_HCP_WI...	AMY_A	92	0.24071	0.016581	0.085589	0.0024621	KONDO_PROSTATE_CANCER_HCP_WITH_H3K27ME3
GOBP_MAINTENANCE_OF_PROTEIN_...6	WBVD	5	1.3812	0.022231	0.49117	0.002465	GOBP_MAINTENANCE_OF_PROTEIN_LOCATION_IN_MITOCHONDRION
PID_ERBB2_ERBB3_PATHWAY	INFA	44	0.32793	0.015641	0.11662	0.0024665	PID_ERBB2_ERBB3_PATHWAY
GOBP_TRANSMEMBRANE_TRANSPORT	LEWY_grp	1444	0.064771	0.017047	0.023035	0.0024667	GOBP_TRANSMEMBRANE_TRANSPORT
GOMF_HISTONE_SERINE_KINASE_A...	MICR	8	0.81925	0.016678	0.29138	0.002468	GOMF_HISTONE_SERINE_KINASE_ACTIVITY
GOBP_POSITIVE_REGULATION_OF_...602	CVD_ATH	497	0.10133	0.01605	0.03604	0.002469	GOBP_POSITIVE_REGULATION_OF_ORGANELLE_ORGANIZATION
GOBP_DENDRITIC_CELL_ANTIGEN_...	CVD_S	14	0.65671	0.017683	0.23358	0.0024692	GOBP_DENDRITIC_CELL_ANTIGEN_PROCESSING_AND_PRESENTATION
WP_B_CELL_RECEPTOR_SIGNALING...	AMY_CERAD	93	0.23018	0.015943	0.081873	0.0024699	WP_B_CELL_RECEPTOR_SIGNALING_PATHWAY
GOBP_TRANSMEMBRANE_RECEPTOR_...1	LEWY_grp	355	0.12267	0.016489	0.043632	0.0024704	GOBP_TRANSMEMBRANE_RECEPTOR_PROTEIN_SERINE_THREONINE_KINASE_SIGNALING_PATHWAY
GOBP_SINOATRIAL_NODE_DEVELOP...	AMY_ANY	12	0.63189	0.01576	0.22477	0.0024705	GOBP_SINOATRIAL_NODE_DEVELOPMENT
KIM_ALL_DISORDERS_DURATION_C...1	LEWY_grp	140	0.20742	0.017608	0.073789	0.0024734	KIM_ALL_DISORDERS_DURATION_CORR_DN
REACTOME_MULTIFUNCTIONAL_ANI...	AMY_A	9	0.74382	0.016059	0.26463	0.0024744	REACTOME_MULTIFUNCTIONAL_ANION_EXCHANGERS
GOBP_POSITIVE_REGULATION_OF_...802	CVD_S	11	0.60001	0.014322	0.2135	0.0024775	GOBP_POSITIVE_REGULATION_OF_TOLERANCE_INDUCTION
GOMF_RETINOIC_ACID_RESPONSIV...	AMY_THAL	6	1.2185	0.021482	0.43361	0.00248	GOMF_RETINOIC_ACID_RESPONSIVE_ELEMENT_BINDING
GOBP_PROTEIN_SIALYLATION	WMR	6	1.0247	0.018064	0.36472	0.0024852	GOBP_PROTEIN_SIALYLATION
GOMF_GAMMA_TUBULIN_BINDING	INFA	29	0.43743	0.016945	0.15576	0.0024937	GOMF_GAMMA_TUBULIN_BINDING
GOBP_POSITIVE_REGULATION_OF_...401	LEWY_full	7	0.97047	0.018486	0.34557	0.002494	GOBP_POSITIVE_REGULATION_OF_INTERLEUKIN_23_PRODUCTION
REACTOME_INTERLEUKIN_3_INTER...	AMY_CERAD	45	0.33856	0.016332	0.12056	0.0024944	REACTOME_INTERLEUKIN_3_INTERLEUKIN_5_AND_GM_CSF_SIGNALING
GOMF_CAMP_BINDING	BRAA	18	0.48359	0.014766	0.17221	0.0024947	GOMF_CAMP_BINDING
GOBP_POSITIVE_REGULATION_OF_...848	AMY_THAL	10	0.61083	0.013901	0.21752	0.0024948	GOBP_POSITIVE_REGULATION_OF_T_CELL_DIFFERENTIATION_IN_THYMUS
ZHANG_ANTIVIRAL_RESPONSE_TO_...1	TDP_3	41	0.35511	0.01635	0.12646	0.0024953	ZHANG_ANTIVIRAL_RESPONSE_TO_RIBAVIRIN_DN
GOCC_OXOGLUTARATE_DEHYDROGEN...	WMR	5	1.4334	0.023069	0.51045	0.0024958	GOCC_OXOGLUTARATE_DEHYDROGENASE_COMPLEX
GOBP_HEART_TRABECULA_MORPHOG...	TDP_3	32	0.37049	0.015074	0.13197	0.0025001	GOBP_HEART_TRABECULA_MORPHOGENESIS
GOBP_REGULATION_OF_OSTEOBLAS...1	WMRCAL	121	0.19336	0.015263	0.068878	0.0025013	GOBP_REGULATION_OF_OSTEOBLAST_DIFFERENTIATION
RICKMAN_HEAD_AND_NECK_CANCER...4	LEWY_grp	33	0.35027	0.014477	0.12478	0.0025042	RICKMAN_HEAD_AND_NECK_CANCER_D
GOBP_SYNAPTIC_ASSEMBLY_AT_NE...	AMY_ANY	8	0.69158	0.014085	0.24639	0.002505	GOBP_SYNAPTIC_ASSEMBLY_AT_NEUROMUSCULAR_JUNCTION
GOMF_MRF_BINDING	AMY_THAL	5	0.89716	0.014439	0.31985	0.0025203	GOMF_MRF_BINDING
GOBP_REGULATION_OF_ISOMERASE...	ADNC	7	0.61647	0.011737	0.21978	0.0025206	GOBP_REGULATION_OF_ISOMERASE_ACTIVITY
GAVIN_PDE3B_TARGETS	CVD_ART_ANY	21	0.51181	0.016877	0.18248	0.0025215	GAVIN_PDE3B_TARGETS
GOBP_PROLINE_TRANSMEMBRANE_T...	INFA	9	0.80868	0.01746	0.28834	0.0025229	GOBP_PROLINE_TRANSMEMBRANE_TRANSPORT
WP_ACE_INHIBITOR_PATHWAY	CVD_ART	14	0.5682	0.015298	0.20265	0.0025282	WP_ACE_INHIBITOR_PATHWAY
GOCC_CEREBELLAR_MOSSY_FIBER	BRAA	7	0.7984	0.015207	0.28483	0.0025343	GOCC_CEREBELLAR_MOSSY_FIBER
GOBP_ORGANIC_HYDROXY_COMPOUN...2	CVD_CAA_ANY	69	0.26554	0.015852	0.094766	0.0025428	GOBP_ORGANIC_HYDROXY_COMPOUND_CATABOLIC_PROCESS
GOBP_CELL_PROLIFERATION_INVO...3	CVD_CAA_ANY	9	0.90334	0.019506	0.32251	0.0025513	GOBP_CELL_PROLIFERATION_INVOLVED_IN_METANEPHROS_DEVELOPMENT
GOBP_NEGATIVE_REGULATION_OF_...614	AMY_THAL	54	0.2937	0.015514	0.10486	0.0025529	GOBP_NEGATIVE_REGULATION_OF_SMALL_GTPASE_MEDIATED_SIGNAL_TRANSDUCTION
BOYAULT_LIVER_CANCER_SUBCLAS...9	CVD_ATH	50	0.3238	0.01646	0.11561	0.0025533	BOYAULT_LIVER_CANCER_SUBCLASS_G23_UP
BIOCARTA_IL2RB_PATHWAY	BRAA	36	0.37673	0.01626	0.13451	0.0025534	BIOCARTA_IL2RB_PATHWAY
GOBP_REGULATION_OF_EPINEPHRI...	LEWY_full	6	0.91902	0.016207	0.32816	0.0025547	GOBP_REGULATION_OF_EPINEPHRINE_SECRETION
BIOCARTA_ETS_PATHWAY	LEWY_full	17	0.58156	0.017259	0.2077	0.0025591	BIOCARTA_ETS_PATHWAY
WP_FAMILIAL_HYPERLIPIDEMIA_T...4	ADNC	21	0.59399	0.019581	0.21216	0.0025609	WP_FAMILIAL_HYPERLIPIDEMIA_TYPE_4
JINESH_BLEBBISHIELD_TRANSFOR...2	CVD_ART	162	0.17996	0.016418	0.06429	0.0025659	JINESH_BLEBBISHIELD_TRANSFORMED_STEM_CELL_SPHERES_UP
GOCC_CLATHRIN_COATED_ENDOCYT...2	BRAA	68	0.28861	0.017106	0.10312	0.0025673	GOCC_CLATHRIN_COATED_ENDOCYTIC_VESICLE_MEMBRANE
GOBP_REGULATION_OF_SMAD_PROT...2	LEWY_grp	32	0.36252	0.014755	0.12953	0.0025695	GOBP_REGULATION_OF_SMAD_PROTEIN_SIGNAL_TRANSDUCTION
KOBAYASHI_EGFR_SIGNALING_24H...1	CVD_ATH_ANY	248	0.14603	0.016448	0.052183	0.0025722	KOBAYASHI_EGFR_SIGNALING_24HR_DN
GOBP_N_TERMINAL_PEPTIDYL_MET...	AMY_A	8	1.0112	0.020585	0.36139	0.0025738	GOBP_N_TERMINAL_PEPTIDYL_METHIONINE_ACETYLATION
GOBP_REGULATION_OF_LIPOPROTE...1	LEWY_ANY	16	0.66524	0.019153	0.23783	0.0025821	GOBP_REGULATION_OF_LIPOPROTEIN_LIPASE_ACTIVITY
WP_FOLATE_METABOLISM	CVD_ATH_ANY	67	0.29127	0.017133	0.10414	0.0025829	WP_FOLATE_METABOLISM
GOBP_REGULATION_OF_TRANSLATI...5	CVD_ATH_ANY	15	0.5539	0.015437	0.19804	0.0025836	GOBP_REGULATION_OF_TRANSLATIONAL_INITIATION_IN_RESPONSE_TO_STRESS
GOBP_POSITIVE_REGULATION_OF_...519	LEWY_grp	19	0.58133	0.018237	0.20788	0.0025866	GOBP_POSITIVE_REGULATION_OF_MONOCYTE_CHEMOTAXIS
HASLINGER_B_CLL_WITH_11Q23_D...	MICR	21	0.46163	0.015221	0.16511	0.0025918	HASLINGER_B_CLL_WITH_11Q23_DELETION
REACTOME_CYTOCHROME_P450_ARR...	INFA	63	0.28617	0.016324	0.10239	0.0026003	REACTOME_CYTOCHROME_P450_ARRANGED_BY_SUBSTRATE_TYPE
GOBP_CARDIAC_MUSCLE_CELL_ACT...1	LEWY_ANY	69	0.28166	0.016817	0.10078	0.0026005	GOBP_CARDIAC_MUSCLE_CELL_ACTION_POTENTIAL
GOBP_SPHINGOLIPID_TRANSLOCAT...	AMY_A	5	1.1881	0.019121	0.4251	0.0026006	GOBP_SPHINGOLIPID_TRANSLOCATION
REACTOME_EXTRACELLULAR_MATRI...	CVD_ATH	288	0.13855	0.016799	0.049578	0.002602	REACTOME_EXTRACELLULAR_MATRIX_ORGANIZATION
GOBP_RESPONSE_TO_DISACCHARIDE	WMR	7	0.82754	0.015758	0.29618	0.0026068	GOBP_RESPONSE_TO_DISACCHARIDE
REACTOME_PREGNENOLONE_BIOSYN...	HS_S	12	0.75059	0.018714	0.2687	0.0026115	REACTOME_PREGNENOLONE_BIOSYNTHESIS
GOBP_REGULATION_OF_SIGNALING...	LEWY_grp	153	0.192	0.017034	0.068737	0.0026124	GOBP_REGULATION_OF_SIGNALING_RECEPTOR_ACTIVITY
GOBP_NEGATIVE_REGULATION_OF_...693	AMY_CERAD	10	0.88139	0.020062	0.31556	0.0026139	GOBP_NEGATIVE_REGULATION_OF_T_CELL_MEDIATED_CYTOTOXICITY
REACTOME_METABOLISM_OF_LIPIDS	INFA	705	0.083482	0.015662	0.02989	0.0026156	REACTOME_METABOLISM_OF_LIPIDS
GOBP_PHOSPHOLIPASE_C_ACTIVAT...1	INFA	8	0.75946	0.01546	0.27195	0.0026173	GOBP_PHOSPHOLIPASE_C_ACTIVATING_DOPAMINE_RECEPTOR_SIGNALING_PATHWAY
BIOCARTA_CELL2CELL_PATHWAY	CVD_ART	10	0.70346	0.016009	0.25189	0.0026174	BIOCARTA_CELL2CELL_PATHWAY
CARRILLOREIXACH_MRS3_VS_LOWE...1	WMRCAL	152	0.18547	0.016395	0.066417	0.0026186	CARRILLOREIXACH_MRS3_VS_LOWER_RISK_HEPATOBLASTOMA_DN
GOBP_MUSCLE_TISSUE_DEVELOPME...	WMRCAL	395	0.11574	0.016388	0.041451	0.0026208	GOBP_MUSCLE_TISSUE_DEVELOPMENT
GOCC_EARLY_ENDOSOME	CVD_S	407	0.10809	0.015532	0.038712	0.0026218	GOCC_EARLY_ENDOSOME
KEGG_TOLL_LIKE_RECEPTOR_SIGN...	WMRCAL	94	0.23152	0.016118	0.08293	0.0026251	KEGG_TOLL_LIKE_RECEPTOR_SIGNALING_PATHWAY
GOBP_SEMAPHORIN_PLEXIN_SIGNA...2	ADNC	14	0.62804	0.016908	0.22499	0.0026281	GOBP_SEMAPHORIN_PLEXIN_SIGNALING_PATHWAY_INVOLVED_IN_NEURON_PROJECTION_GUIDANCE
MENSE_HYPOXIA_UP	CVD_CAA_ANY	95	0.22064	0.015445	0.079053	0.0026305	MENSE_HYPOXIA_UP
GOBP_INTRA_GOLGI_VESICLE_MED...	TDP43	32	0.36038	0.014666	0.12915	0.0026353	GOBP_INTRA_GOLGI_VESICLE_MEDIATED_TRANSPORT
HASINA_NOL7_TARGETS_DN	AMY_ANY	13	0.6499	0.016871	0.23293	0.0026379	HASINA_NOL7_TARGETS_DN
GOMF_OXIDATIVE_PHOSPHORYLATI...	AMY_A	4	1.204	0.017332	0.4316	0.0026428	GOMF_OXIDATIVE_PHOSPHORYLATION_UNCOUPLER_ACTIVITY
GOBP_PHENOL_CONTAINING_COMPO...2	CVD_CAA_ANY	9	0.74367	0.016058	0.26662	0.0026453	GOBP_PHENOL_CONTAINING_COMPOUND_CATABOLIC_PROCESS
GOBP_ARF_PROTEIN_SIGNAL_TRAN...	AMY_A	21	0.47697	0.015725	0.17104	0.00265	GOBP_ARF_PROTEIN_SIGNAL_TRANSDUCTION
WP_KIT_RECEPTOR_SIGNALING_PA...	AMY_A	57	0.28501	0.015467	0.10224	0.0026581	WP_KIT_RECEPTOR_SIGNALING_PATHWAY
REACTOME_RND3_GTPASE_CYCLE	AMY_CERAD	41	0.35149	0.016187	0.12611	0.0026621	REACTOME_RND3_GTPASE_CYCLE
LU_TUMOR_VASCULATURE_DN	WMR	8	0.90114	0.018343	0.32331	0.0026622	LU_TUMOR_VASCULATURE_DN
GOMF_MHC_CLASS_I_PROTEIN_COM...	TDP_3	6	0.82681	0.014576	0.29667	0.0026638	GOMF_MHC_CLASS_I_PROTEIN_COMPLEX_BINDING
REACTOME_DISEASES_OF_SIGNAL_...	WMRCAL	417	0.10608	0.015423	0.038067	0.0026671	REACTOME_DISEASES_OF_SIGNAL_TRANSDUCTION_BY_GROWTH_FACTOR_RECEPTORS_AND_SECOND_MESSENGERS
WESTON_VEGFA_TARGETS_3HR	TDP_3	59	0.29458	0.016263	0.10573	0.002671	WESTON_VEGFA_TARGETS_3HR
GOBP_REGULATION_OF_PHOSPHORU...	CVD_ATH_ANY	1265	0.065926	0.016317	0.023664	0.0026724	GOBP_REGULATION_OF_PHOSPHORUS_METABOLIC_PROCESS
MOREIRA_RESPONSE_TO_TSA_DN	AMY_THAL	18	0.47427	0.014478	0.17024	0.0026729	MOREIRA_RESPONSE_TO_TSA_DN
GOBP_ANATOMICAL_STRUCTURE_RE...	INFA	16	0.52143	0.015008	0.18717	0.0026736	GOBP_ANATOMICAL_STRUCTURE_REGRESSION
ZHENG_RESPONSE_TO_ARSENITE_DN	CVD_ATH	11	0.66623	0.015901	0.23916	0.0026739	ZHENG_RESPONSE_TO_ARSENITE_DN
GOMF_PROTEIN_TYROSINE_PHOSPH...	CVD_ATH	89	0.2278	0.015434	0.081777	0.0026747	GOMF_PROTEIN_TYROSINE_PHOSPHATASE_ACTIVITY
GOBP_POSITIVE_REGULATION_OF_...317	CVD_S	17	0.52327	0.015525	0.18784	0.0026748	GOBP_POSITIVE_REGULATION_OF_GLIAL_CELL_PROLIFERATION
MULLIGHAN_MLL_SIGNATURE_1_UP	B_SCORE	364	0.12136	0.016511	0.043574	0.0026781	MULLIGHAN_MLL_SIGNATURE_1_UP
GOMF_TRACE_AMINE_RECEPTOR_AC...	MICR	5	2.156	0.034702	0.77409	0.0026782	GOMF_TRACE_AMINE_RECEPTOR_ACTIVITY
GOBP_POSITIVE_REGULATION_OF_...597	CVD_ATH	37	0.39275	0.01718	0.14102	0.00268	GOBP_POSITIVE_REGULATION_OF_NUCLEOTIDE_METABOLIC_PROCESS
CHICAS_RB1_TARGETS_SENESCENT	AMY_CERAD	524	0.10007	0.016267	0.035934	0.0026817	CHICAS_RB1_TARGETS_SENESCENT
GOCC_ORGANELLE_MEMBRANE_CONT...	HS_S	44	0.33302	0.015886	0.11959	0.0026833	GOCC_ORGANELLE_MEMBRANE_CONTACT_SITE
GOBP_REGULATION_OF_SKELETAL_...9	CVD_S	8	0.86982	0.017707	0.31245	0.0026896	GOBP_REGULATION_OF_SKELETAL_MUSCLE_TISSUE_REGENERATION
GOBP_CELLULAR_RESPONSE_TO_BI...1	ADNC	5	1.0323	0.016612	0.37092	0.0026958	GOBP_CELLULAR_RESPONSE_TO_BILE_ACID
GOMF_PEPTIDE_N_ACETYLTRANSFE...	CVD_S	44	0.35331	0.016852	0.12699	0.0027032	GOMF_PEPTIDE_N_ACETYLTRANSFERASE_ACTIVITY
GOMF_RIBONUCLEASE_ACTIVITY	TDP43	127	0.20425	0.016518	0.073443	0.0027131	GOMF_RIBONUCLEASE_ACTIVITY
BIOCARTA_IRES_PATHWAY	CVD_CAA	7	0.89433	0.017032	0.3216	0.0027146	BIOCARTA_IRES_PATHWAY
GOBP_NEGATIVE_REGULATION_OF_...624	TDP43	16	0.52214	0.015031	0.18776	0.0027148	GOBP_NEGATIVE_REGULATION_OF_SODIUM_ION_TRANSPORT
GOCC_DIHYDROLIPOYL_DEHYDROGE...	WMR	9	1.1621	0.02509	0.41792	0.0027162	GOCC_DIHYDROLIPOYL_DEHYDROGENASE_COMPLEX
BIOCARTA_GHRELIN_PATHWAY	INFA	13	0.7645	0.019836	0.27499	0.0027209	BIOCARTA_GHRELIN_PATHWAY
REACTOME_CREB1_PHOSPHORYLATI...1	INFA	24	0.39149	0.013798	0.14082	0.0027216	REACTOME_CREB1_PHOSPHORYLATION_THROUGH_NMDA_RECEPTOR_MEDIATED_ACTIVATION_OF_RAS_SIGNALING
GOBP_NEUTROPHIL_ACTIVATION_I...	TDP43	19	0.51885	0.016275	0.18666	0.0027252	GOBP_NEUTROPHIL_ACTIVATION_INVOLVED_IN_IMMUNE_RESPONSE
PID_GMCSF_PATHWAY	AMY_CERAD	35	0.36962	0.015729	0.13301	0.0027304	PID_GMCSF_PATHWAY
REACTOME_GAP_JUNCTION_ASSEMB...	MICR	34	0.46361	0.019443	0.16683	0.0027308	REACTOME_GAP_JUNCTION_ASSEMBLY
GOBP_CHOLANGIOCYTE_PROLIFERA...	LEWY_ANY	4	1.5823	0.022785	0.56945	0.0027334	GOBP_CHOLANGIOCYTE_PROLIFERATION
GOBP_REFLEX	CVD_S	21	0.45746	0.015083	0.16466	0.0027361	GOBP_REFLEX
WP_FAMILIAL_HYPERLIPIDEMIA_T...2	B_SCORE	15	0.58558	0.01632	0.21077	0.0027364	WP_FAMILIAL_HYPERLIPIDEMIA_TYPE_2
GOBP_RECEPTOR_MEDIATED_ENDOC...1	LEWY_ANY	246	0.14722	0.016521	0.052992	0.0027374	GOBP_RECEPTOR_MEDIATED_ENDOCYTOSIS
WANG_NEOPLASTIC_TRANSFORMATI...	AMY_ANY	16	0.5968	0.017186	0.21486	0.0027415	WANG_NEOPLASTIC_TRANSFORMATION_BY_CCND1_MYC
REACTOME_VASOPRESSIN_REGULAT...	AMY_A	42	0.34902	0.016265	0.12566	0.0027431	REACTOME_VASOPRESSIN_REGULATES_RENAL_WATER_HOMEOSTASIS_VIA_AQUAPORINS
MULLIGHAN_NPM1_MUTATED_SIGNA...1	TDP_3	118	0.20968	0.016345	0.075498	0.002745	MULLIGHAN_NPM1_MUTATED_SIGNATURE_1_DN
GOBP_POSITIVE_REGULATION_OF_...816	AMY_ANY	10	0.8674	0.01975	0.31236	0.0027474	GOBP_POSITIVE_REGULATION_OF_TRANSCRIPTION_FROM_RNA_POLYMERASE_II_PROMOTER_IN_RESPONSE_TO_ENDOPLASMIC_RETICULUM_STRESS
GOBP_TORC1_SIGNALING	CVD_S	55	0.29439	0.015695	0.10601	0.0027477	GOBP_TORC1_SIGNALING
KEGG_RETINOL_METABOLISM	WBVD	59	0.34038	0.018793	0.12259	0.0027513	KEGG_RETINOL_METABOLISM
GOBP_REGULATION_OF_DNA_DAMAG...2	CVD_ART_ANY	36	0.32857	0.01418	0.11835	0.0027533	GOBP_REGULATION_OF_DNA_DAMAGE_RESPONSE_SIGNAL_TRANSDUCTION_BY_P53_CLASS_MEDIATOR
GOBP_GROWTH_HORMONE_RECEPTOR...1	LEWY_full	23	0.48871	0.016867	0.17604	0.0027546	GOBP_GROWTH_HORMONE_RECEPTOR_SIGNALING_PATHWAY
REACTOME_PRE_NOTCH_EXPRESSIO...	HS_S	75	0.27446	0.017079	0.098891	0.0027607	REACTOME_PRE_NOTCH_EXPRESSION_AND_PROCESSING
BIOCARTA_MET_PATHWAY	AMY_A	32	0.37664	0.015325	0.13573	0.0027652	BIOCARTA_MET_PATHWAY
GOCC_N_TERMINAL_PROTEIN_ACET...	AMY_A	9	0.93919	0.020278	0.3385	0.0027679	GOCC_N_TERMINAL_PROTEIN_ACETYLTRANSFERASE_COMPLEX
GOCC_GOLGI_TRANSPORT_COMPLEX	TDP_3	9	0.79923	0.017255	0.28808	0.0027699	GOCC_GOLGI_TRANSPORT_COMPLEX
GOBP_REGULATION_OF_T_CIRCLE_...	INFA	7	0.91723	0.017466	0.33067	0.0027738	GOBP_REGULATION_OF_T_CIRCLE_FORMATION
REACTOME_INFECTIOUS_DISEASE	MICR	881	0.078239	0.016332	0.028207	0.0027751	REACTOME_INFECTIOUS_DISEASE
GOBP_ADAPTIVE_IMMUNE_RESPONS...	AMY_ANY	295	0.13752	0.016881	0.049588	0.0027785	GOBP_ADAPTIVE_IMMUNE_RESPONSE_BASED_ON_SOMATIC_RECOMBINATION_OF_IMMUNE_RECEPTORS_BUILT_FROM_IMMUNOGLOBULIN_SUPERFAMILY_DOMAINS
PID_RAS_PATHWAY	AMY_THAL	30	0.40718	0.016042	0.14685	0.002783	PID_RAS_PATHWAY
GOMF_ORGANIC_ACID_BINDING	CVD_CAA_ANY	212	0.15617	0.016281	0.056332	0.0027869	GOMF_ORGANIC_ACID_BINDING
GOBP_MYELOID_CELL_ACTIVATION...	HEMOR	94	0.23044	0.016052	0.083134	0.0027905	GOBP_MYELOID_CELL_ACTIVATION_INVOLVED_IN_IMMUNE_RESPONSE
GOBP_ACYLGLYCEROL_HOMEOSTASIS	LEWY_grp	35	0.41038	0.017466	0.14805	0.0027905	GOBP_ACYLGLYCEROL_HOMEOSTASIS
REACTOME_PRESYNAPTIC_DEPOLAR...	LEWY_full	11	0.67799	0.016187	0.24463	0.0027943	REACTOME_PRESYNAPTIC_DEPOLARIZATION_AND_CALCIUM_CHANNEL_OPENING
GOMF_ATP_HYDROLYSIS_ACTIVITY	CVD_ATH	353	0.11861	0.015894	0.0428	0.0027954	GOMF_ATP_HYDROLYSIS_ACTIVITY
GOMF_AZOLE_TRANSMEMBRANE_TRA...	MICR	12	0.61535	0.015341	0.22204	0.0027954	GOMF_AZOLE_TRANSMEMBRANE_TRANSPORTER_ACTIVITY
REACTOME_GABA_B_RECEPTOR_ACT...	AMY_ANY	43	0.35508	0.016751	0.12815	0.002799	REACTOME_GABA_B_RECEPTOR_ACTIVATION
GOBP_WOUND_HEALING_SPREADING...	AMY_THAL	20	0.50146	0.016135	0.18102	0.0028053	GOBP_WOUND_HEALING_SPREADING_OF_EPIDERMAL_CELLS
GOBP_ESTABLISHMENT_OF_PROTEI...1	LEWY_grp	1582	0.05888	0.016157	0.021256	0.0028062	GOBP_ESTABLISHMENT_OF_PROTEIN_LOCALIZATION
GOMF_HYDROLASE_ACTIVITY_HYDR...1	CVD_ART	37	0.44389	0.019417	0.16024	0.0028063	GOMF_HYDROLASE_ACTIVITY_HYDROLYZING_N_GLYCOSYL_COMPOUNDS
GOCC_MALE_PRONUCLEUS	MICR	8	1.0742	0.021868	0.38781	0.0028072	GOCC_MALE_PRONUCLEUS
GOBP_REGULATION_OF_ARTERY_MO...	LEWY_ANY	4	1.1524	0.016595	0.41611	0.0028105	GOBP_REGULATION_OF_ARTERY_MORPHOGENESIS
REACTOME_CS_DS_DEGRADATION	CVD_CAA_ANY	12	0.68809	0.017155	0.24845	0.0028107	REACTOME_CS_DS_DEGRADATION
GOCC_CONE_PHOTORECEPTOR_OUTE...	LEWY_full	8	0.959	0.019528	0.34627	0.0028108	GOCC_CONE_PHOTORECEPTOR_OUTER_SEGMENT
GOBP_POSITIVE_REGULATION_OF_...891	WMRCAL	8	0.77423	0.01576	0.27957	0.0028126	GOBP_POSITIVE_REGULATION_OF_WNT_SIGNALING_PATHWAY_PLANAR_CELL_POLARITY_PATHWAY
WP_MAMMARY_GLAND_DEVELOPMENT...1	AMY_A	15	0.50092	0.01396	0.18091	0.002816	WP_MAMMARY_GLAND_DEVELOPMENT_PATHWAY_EMBRYONIC_DEVELOPMENT_STAGE_1_OF_4
GOMF_N_ACETYLTRANSFERASE_ACT...	TDP43	57	0.30339	0.016467	0.10957	0.0028171	GOMF_N_ACETYLTRANSFERASE_ACTIVITY
GOBP_REGULATION_OF_NEUTROPHI...3	HEMOR	7	0.8687	0.016551	0.3139	0.0028287	GOBP_REGULATION_OF_NEUTROPHIL_DEGRANULATION
GOBP_REGULATION_OF_PROTEIN_L...9	WMR	12	0.63763	0.015895	0.23042	0.0028303	GOBP_REGULATION_OF_PROTEIN_LOCALIZATION_TO_ENDOSOME
PID_LPA4_PATHWAY	HS_S	14	0.57764	0.015555	0.20879	0.0028363	PID_LPA4_PATHWAY
GOBP_STRIATED_MUSCLE_CELL_PR...	AMY_ANY	69	0.2727	0.016285	0.098605	0.0028452	GOBP_STRIATED_MUSCLE_CELL_PROLIFERATION
GOBP_POSITIVE_REGULATION_OF_...721	HS_S	5	1.0115	0.016281	0.36577	0.002847	GOBP_POSITIVE_REGULATION_OF_RESPONSE_TO_REACTIVE_OXYGEN_SPECIES
REACTOME_NFE2L2_REGULATING_A...	HEMOR	17	0.59908	0.017783	0.21669	0.0028526	REACTOME_NFE2L2_REGULATING_ANTI_OXIDANT_DETOXIFICATION_ENZYMES
TOMLINS_METASTASIS_DN	AMY_A	20	0.52818	0.016995	0.19109	0.0028584	TOMLINS_METASTASIS_DN
GOCC_CONE_PHOTORECEPTOR_OUTE...	LEWY_ANY	8	0.86882	0.017691	0.31434	0.0028594	GOCC_CONE_PHOTORECEPTOR_OUTER_SEGMENT
WP_LIPID_PARTICLES_COMPOSITI...	CVD_CAA_ANY	10	0.75636	0.017215	0.27366	0.0028601	WP_LIPID_PARTICLES_COMPOSITION
RODRIGUES_NTN1_TARGETS_DN	AMY_ANY	154	0.17243	0.01535	0.06239	0.0028604	RODRIGUES_NTN1_TARGETS_DN
REACTOME_ADORA2B_MEDIATED_AN...	ADNC	42	0.33047	0.015398	0.11958	0.0028629	REACTOME_ADORA2B_MEDIATED_ANTI_INFLAMMATORY_CYTOKINES_PRODUCTION
BLANCO_MELO_RESPIRATORY_SYNC...2	WMRCAL	277	0.13593	0.016168	0.049188	0.0028635	BLANCO_MELO_RESPIRATORY_SYNCYTIAL_VIRUS_INFECTION_A594_CELLS_UP
GOBP_POSITIVE_REGULATION_OF_...461	AMY_THAL	120	0.21283	0.01673	0.077025	0.0028668	GOBP_POSITIVE_REGULATION_OF_LYMPHOCYTE_MEDIATED_IMMUNITY
GOBP_POSITIVE_REGULATION_OF_...846	BRAA	12	0.68893	0.017178	0.24934	0.0028678	GOBP_POSITIVE_REGULATION_OF_T_CELL_APOPTOTIC_PROCESS
GOBP_NUCLEOTIDE_BINDING_OLIG...1	WMRCAL	6	0.99372	0.017519	0.35967	0.002869	GOBP_NUCLEOTIDE_BINDING_OLIGOMERIZATION_DOMAIN_CONTAINING_1_SIGNALING_PATHWAY
PETRETTO_BLOOD_PRESSURE_UP	MICR	12	0.71872	0.017918	0.26017	0.0028722	PETRETTO_BLOOD_PRESSURE_UP
GOBP_NEGATIVE_REGULATION_OF_...95	HS_S	96	0.22006	0.015485	0.079669	0.0028745	GOBP_NEGATIVE_REGULATION_OF_CELLULAR_RESPONSE_TO_GROWTH_FACTOR_STIMULUS
GOBP_MICROTUBULE_ORGANIZING_...1	WBVD	32	0.38263	0.015569	0.13853	0.0028757	GOBP_MICROTUBULE_ORGANIZING_CENTER_LOCALIZATION
REACTOME_BETA_CATENIN_PHOSPH...	AMY_THAL	16	0.53066	0.015274	0.19213	0.0028759	REACTOME_BETA_CATENIN_PHOSPHORYLATION_CASCADE
GOBP_PURINE_CONTAINING_COMPO...2	CVD_ATH_ANY	521	0.096908	0.015707	0.035087	0.0028773	GOBP_PURINE_CONTAINING_COMPOUND_METABOLIC_PROCESS
REACTOME_ORGANIC_CATION_TRAN...	MICR	10	0.73096	0.016636	0.26468	0.0028793	REACTOME_ORGANIC_CATION_TRANSPORT
GOBP_CARDIAC_EPITHELIAL_TO_M...	TDP_3	37	0.35857	0.015685	0.12987	0.0028851	GOBP_CARDIAC_EPITHELIAL_TO_MESENCHYMAL_TRANSITION
GOBP_OSTEOCLAST_DIFFERENTIAT...	WMRCAL	98	0.22386	0.015912	0.081092	0.0028893	GOBP_OSTEOCLAST_DIFFERENTIATION
GOMF_DNA_INSERTION_OR_DELETI...	CVD_ART	6	0.85401	0.015056	0.30937	0.0028899	GOMF_DNA_INSERTION_OR_DELETION_BINDING
GOMF_CHLORIDE_ION_BINDING	TDP43	12	0.61879	0.015429	0.22416	0.00289	GOMF_CHLORIDE_ION_BINDING
PID_REELIN_PATHWAY	AMY_CERAD	28	0.41915	0.015957	0.15185	0.0028914	PID_REELIN_PATHWAY
GOBP_ERK1_AND_ERK2_CASCADE	LEWY_full	313	0.12938	0.016348	0.046872	0.002892	GOBP_ERK1_AND_ERK2_CASCADE
TOMLINS_METASTASIS_UP	CVD_CAA	14	0.67032	0.01805	0.24286	0.0028937	TOMLINS_METASTASIS_UP
ENGELMANN_CANCER_PROGENITORS...2	LEWY_full	47	0.30871	0.015221	0.11185	0.0028943	ENGELMANN_CANCER_PROGENITORS_UP
GOMF_ATP_DEPENDENT_ACTIVITY	CVD_ATH	542	0.095084	0.015709	0.034454	0.0028962	GOMF_ATP_DEPENDENT_ACTIVITY
REACTOME_DEADENYLATION_OF_MR...	HS_S	25	0.43451	0.015631	0.15745	0.0028972	REACTOME_DEADENYLATION_OF_MRNA
GOBP_REGULATION_OF_CELLULAR_...9	ADNC	911	0.073731	0.015635	0.02672	0.0028997	GOBP_REGULATION_OF_CELLULAR_LOCALIZATION
GOBP_ENDOLYSOSOMAL_TOLL_LIKE...	MICR	34	0.37996	0.015935	0.13776	0.0029108	GOBP_ENDOLYSOSOMAL_TOLL_LIKE_RECEPTOR_SIGNALING_PATHWAY
FUJII_YBX1_TARGETS_DN	ADNC	185	0.17203	0.016761	0.062389	0.002917	FUJII_YBX1_TARGETS_DN
MAGRANGEAS_MULTIPLE_MYELOMA_...3	LEWY_grp	23	0.52665	0.018176	0.191	0.0029174	MAGRANGEAS_MULTIPLE_MYELOMA_IGLL_VS_IGLK_DN
WP_MIRNA_TARGETS_IN_ECM_AND_...	CVD_S	22	0.48899	0.016502	0.17736	0.0029205	WP_MIRNA_TARGETS_IN_ECM_AND_MEMBRANE_RECEPTORS
REACTOME_MRNA_SPLICING_MINOR...	AMY_CERAD	49	0.3595	0.018095	0.13041	0.0029232	REACTOME_MRNA_SPLICING_MINOR_PATHWAY
HAHTOLA_SEZARY_SYNDROM_UP	TDP43	92	0.24612	0.016956	0.08928	0.0029234	HAHTOLA_SEZARY_SYNDROM_UP
GOCC_NUCLEAR_OUTER_MEMBRANE_...	WBVD	1128	0.069884	0.016396	0.025352	0.0029246	GOCC_NUCLEAR_OUTER_MEMBRANE_ENDOPLASMIC_RETICULUM_MEMBRANE_NETWORK
GOBP_REGULATION_OF_LIPOPROTE...3	ADNC	20	0.51818	0.016671	0.18799	0.0029256	GOBP_REGULATION_OF_LIPOPROTEIN_PARTICLE_CLEARANCE
TAKEDA_TARGETS_OF_NUP98_HOXA...9	AMY_A	183	0.1644	0.015933	0.05964	0.0029256	TAKEDA_TARGETS_OF_NUP98_HOXA9_FUSION_8D_DN
REACTOME_SIGNALING_BY_FGFR2_...1	AMY_ANY	19	0.52698	0.016535	0.19118	0.0029257	REACTOME_SIGNALING_BY_FGFR2_IIIA_TM
REACTOME_NECTIN_NECL_TRANS_H...	WMRCAL	7	0.84248	0.016042	0.30583	0.0029408	REACTOME_NECTIN_NECL_TRANS_HETERODIMERIZATION
GOBP_LEUKOCYTE_MEDIATED_CYTO...	BRAA	130	0.20851	0.01706	0.075696	0.0029427	GOBP_LEUKOCYTE_MEDIATED_CYTOTOXICITY
BUYTAERT_PHOTODYNAMIC_THERAP...2	TDP43	791	0.082458	0.016351	0.029936	0.002943	BUYTAERT_PHOTODYNAMIC_THERAPY_STRESS_UP
CALVET_IRINOTECAN_SENSITIVE_...3	WMRCAL	5	0.88725	0.014279	0.32213	0.0029451	CALVET_IRINOTECAN_SENSITIVE_VS_REVERTED_UP
TAKADA_GASTRIC_CANCER_COPY_N...2	AMY_ANY	7	0.89368	0.017026	0.32449	0.002947	TAKADA_GASTRIC_CANCER_COPY_NUMBER_UP
GOBP_REGULATION_OF_GAMMA_DEL...2	BRAA	9	0.74246	0.016034	0.26961	0.0029496	GOBP_REGULATION_OF_GAMMA_DELTA_T_CELL_DIFFERENTIATION
KIM_MYCL1_AMPLIFICATION_TARG...2	CVD_ATH_ANY	13	0.52376	0.01359	0.19021	0.0029515	KIM_MYCL1_AMPLIFICATION_TARGETS_UP
GOBP_REGULATION_OF_DEACETYLA...	CVD_CAA_ANY	11	0.75425	0.018005	0.27393	0.0029528	GOBP_REGULATION_OF_DEACETYLASE_ACTIVITY
GALIE_TUMOR_ANGIOGENESIS	CVD_ART_ANY	8	0.74845	0.015238	0.27183	0.0029535	GALIE_TUMOR_ANGIOGENESIS
REACTOME_CROSSLINKING_OF_COL...	CVD_ATH	16	0.53413	0.015373	0.194	0.002954	REACTOME_CROSSLINKING_OF_COLLAGEN_FIBRILS
GOBP_RESPONSE_TO_AMINO_ACID_...	WMRCAL	51	0.29448	0.015118	0.10696	0.0029541	GOBP_RESPONSE_TO_AMINO_ACID_STARVATION
GOBP_REGULATION_OF_CHROMATIN...2	INFA	41	0.32043	0.014755	0.11639	0.0029556	GOBP_REGULATION_OF_CHROMATIN_ORGANIZATION
GOMF_PROTEIN_PHOSPHATASE_2A_...	WBVD	27	0.46849	0.017513	0.17018	0.0029569	GOMF_PROTEIN_PHOSPHATASE_2A_BINDING
GOCC_ZONULA_ADHERENS	HS_S	8	0.71746	0.014607	0.26075	0.0029703	GOCC_ZONULA_ADHERENS
REACTOME_ADHERENS_JUNCTIONS_...	CVD_ATH_ANY	33	0.41121	0.01699	0.14946	0.0029714	REACTOME_ADHERENS_JUNCTIONS_INTERACTIONS
GOBP_REGULATION_OF_SKELETAL_...2	CVD_ART_ANY	19	0.53812	0.016879	0.19563	0.0029771	GOBP_REGULATION_OF_SKELETAL_MUSCLE_CELL_DIFFERENTIATION
GOBP_ENDOCARDIUM_DEVELOPMENT	TDP_3	12	0.60763	0.015147	0.22093	0.0029806	GOBP_ENDOCARDIUM_DEVELOPMENT
REACTOME_HCMV_EARLY_EVENTS	MICR	97	0.24146	0.017077	0.087797	0.0029816	REACTOME_HCMV_EARLY_EVENTS
GOBP_MAINTENANCE_OF_PROTEIN_...2	CVD_CAA_ANY	41	0.38288	0.017632	0.13923	0.0029836	GOBP_MAINTENANCE_OF_PROTEIN_LOCALIZATION_IN_ORGANELLE
GOMF_PSEUDOURIDINE_SYNTHASE_...	CVD_CAA	11	0.76227	0.018196	0.27723	0.0029879	GOMF_PSEUDOURIDINE_SYNTHASE_ACTIVITY
GOBP_CONSTITUTIVE_SECRETORY_...	LEWY_ANY	7	0.80519	0.015337	0.29285	0.0029883	GOBP_CONSTITUTIVE_SECRETORY_PATHWAY
GOBP_ORGANIC_HYDROXY_COMPOUN...3	INFA	518	0.096667	0.015624	0.035158	0.0029885	GOBP_ORGANIC_HYDROXY_COMPOUND_METABOLIC_PROCESS
GOBP_FOREBRAIN_VENTRICULAR_Z...	AMY_ANY	5	0.82436	0.013274	0.29984	0.0029895	GOBP_FOREBRAIN_VENTRICULAR_ZONE_PROGENITOR_CELL_DIVISION
GOBP_GLUTAMATE_RECEPTOR_SIGN...	CVD_ATH_ANY	49	0.31071	0.015637	0.11301	0.0029903	GOBP_GLUTAMATE_RECEPTOR_SIGNALING_PATHWAY
GOBP_RELAXATION_OF_SMOOTH_MU...	WMRCAL	9	0.73795	0.015932	0.26841	0.0029904	GOBP_RELAXATION_OF_SMOOTH_MUSCLE
REACTOME_BIOLOGICAL_OXIDATIO...	INFA	212	0.16462	0.01716	0.05988	0.0029913	REACTOME_BIOLOGICAL_OXIDATIONS
REACTOME_SARS_COV_1_MODULATE...	MICR	34	0.41299	0.017321	0.15024	0.0029949	REACTOME_SARS_COV_1_MODULATES_HOST_TRANSLATION_MACHINERY
GOCC_TRANSCRIPTION_FACTOR_TF...3	WBVD	12	0.60962	0.015198	0.2218	0.0029975	GOCC_TRANSCRIPTION_FACTOR_TFIIH_HOLO_COMPLEX
GROSS_HYPOXIA_VIA_HIF1A_UP	WBVD	78	0.26467	0.016794	0.096302	0.0029992	GROSS_HYPOXIA_VIA_HIF1A_UP
GOMF_HISTONE_H3_ACETYLTRANSF...	CVD_S	14	0.57892	0.015588	0.21067	0.0030022	GOMF_HISTONE_H3_ACETYLTRANSFERASE_ACTIVITY
GOBP_POSITIVE_REGULATION_OF_...203	CVD_CAA_ANY	8	0.84449	0.017193	0.30733	0.0030041	GOBP_POSITIVE_REGULATION_OF_DEACETYLASE_ACTIVITY
GOBP_PROTEIN_LOCALIZATION_TO...30	INFA	16	0.49999	0.014391	0.18197	0.0030056	GOBP_PROTEIN_LOCALIZATION_TO_MICROTUBULE
GOBP_MEMBRANE_FUSION_INVOLVE...	HS_S	5	1.0122	0.016293	0.36844	0.0030089	GOBP_MEMBRANE_FUSION_INVOLVED_IN_VIRAL_ENTRY_INTO_HOST_CELL
GOBP_REGULATION_OF_OXIDATIVE...2	TDP43	64	0.29588	0.017014	0.10772	0.0030151	GOBP_REGULATION_OF_OXIDATIVE_STRESS_INDUCED_CELL_DEATH
GOBP_CARDIOBLAST_PROLIFERATI...	AMY_ANY	10	0.65605	0.014938	0.23886	0.0030155	GOBP_CARDIOBLAST_PROLIFERATION
GOBP_REGULATION_OF_TRIGLYCER...2	HS_S	13	0.70494	0.018293	0.25668	0.0030175	GOBP_REGULATION_OF_TRIGLYCERIDE_CATABOLIC_PROCESS
REACTOME_O_LINKED_GLYCOSYLAT...2	ADNC	61	0.29194	0.016386	0.10633	0.0030233	REACTOME_O_LINKED_GLYCOSYLATION_OF_MUCINS
REACTOME_MATURATION_OF_SARS_...3	AMY_A	35	0.39217	0.016686	0.14283	0.0030234	REACTOME_MATURATION_OF_SARS_COV_2_SPIKE_PROTEIN
GOBP_CELL_CELL_SIGNALING_INV...	LEWY_full	32	0.43888	0.017863	0.15985	0.0030238	GOBP_CELL_CELL_SIGNALING_INVOLVED_IN_CARDIAC_CONDUCTION
BIOCARTA_TCAPOPTOSIS_PATHWAY	B_SCORE	9	0.73044	0.015771	0.26607	0.0030272	BIOCARTA_TCAPOPTOSIS_PATHWAY
GOBP_CELL_JUNCTION_DISASSEMB...	AMY_CERAD	28	0.40344	0.015359	0.14696	0.0030281	GOBP_CELL_JUNCTION_DISASSEMBLY
PID_CD8_TCR_PATHWAY	AMY_THAL	49	0.3122	0.015712	0.11373	0.0030297	PID_CD8_TCR_PATHWAY
GOBP_NEGATIVE_REGULATION_OF_...633	LEWY_grp	13	0.67398	0.017493	0.24553	0.0030301	GOBP_NEGATIVE_REGULATION_OF_STEROL_TRANSPORT
PID_AVB3_OPN_PATHWAY	CVD_ATH_ANY	30	0.36558	0.014403	0.1332	0.0030327	PID_AVB3_OPN_PATHWAY
GOBP_UTERINE_SMOOTH_MUSCLE_C...	LEWY_grp	10	0.79384	0.018072	0.28942	0.0030495	GOBP_UTERINE_SMOOTH_MUSCLE_CONTRACTION
REACTOME_PURINERGIC_SIGNALIN...	CVD_ATH_ANY	25	0.44495	0.016005	0.16222	0.0030496	REACTOME_PURINERGIC_SIGNALING_IN_LEISHMANIASIS_INFECTION
GOMF_GALACTOSIDASE_ACTIVITY	B_SCORE	5	1.0504	0.016905	0.383	0.0030528	GOMF_GALACTOSIDASE_ACTIVITY
GOBP_REGULATION_OF_CELL_JUNC...	CVD_S	198	0.15843	0.015966	0.057769	0.003054	GOBP_REGULATION_OF_CELL_JUNCTION_ASSEMBLY
GOBP_POSITIVE_REGULATION_OF_...616	LEWY_grp	5	1.0633	0.017118	0.38772	0.0030548	GOBP_POSITIVE_REGULATION_OF_PENILE_ERECTION
GOBP_REGULATION_OF_SODIUM_PR...	AMY_ANY	7	0.99587	0.018973	0.36321	0.0030587	GOBP_REGULATION_OF_SODIUM_PROTON_ANTIPORTER_ACTIVITY
GOMF_HORMONE_BINDING	CVD_ATH_ANY	83	0.24288	0.015895	0.088593	0.0030619	GOMF_HORMONE_BINDING
BIOCARTA_EPO_PATHWAY	ADNC	18	0.49579	0.015133	0.18085	0.0030628	BIOCARTA_EPO_PATHWAY
WP_CIRCADIAN_RHYTHM_GENES	LEWY_grp	196	0.15863	0.01591	0.057864	0.0030636	WP_CIRCADIAN_RHYTHM_GENES
LU_TUMOR_ANGIOGENESIS_UP	TDP_3	25	0.38729	0.01393	0.14128	0.0030641	LU_TUMOR_ANGIOGENESIS_UP
GOBP_NEGATIVE_REGULATION_OF_...563	WBVD	40	0.34725	0.015794	0.1267	0.0030703	GOBP_NEGATIVE_REGULATION_OF_REACTIVE_OXYGEN_SPECIES_METABOLIC_PROCESS
GOBP_SRP_DEPENDENT_COTRANSLA...3	TDP43	8	0.69464	0.014143	0.25348	0.003072	GOBP_SRP_DEPENDENT_COTRANSLATIONAL_PROTEIN_TARGETING_TO_MEMBRANE_TRANSLOCATION
REACTOME_REGULATION_OF_PTEN_...1	HEMOR	59	0.26691	0.014744	0.097403	0.0030733	REACTOME_REGULATION_OF_PTEN_GENE_TRANSCRIPTION
REACTOME_MITOCHONDRIAL_PROTE...	HEMOR	57	0.30627	0.01663	0.11177	0.003074	REACTOME_MITOCHONDRIAL_PROTEIN_IMPORT
WP_ERBB_SIGNALING_PATHWAY	WMRCAL	87	0.21774	0.014586	0.079464	0.003075	WP_ERBB_SIGNALING_PATHWAY
GOBP_RESPONSE_TO_INSULIN	BRAA	259	0.1334	0.015354	0.048685	0.0030754	GOBP_RESPONSE_TO_INSULIN
GOBP_POSITIVE_REGULATION_OF_...552	CVD_S	7	0.73235	0.013946	0.26733	0.0030808	GOBP_POSITIVE_REGULATION_OF_NATURAL_KILLER_CELL_MEDIATED_IMMUNE_RESPONSE_TO_TUMOR_CELL
GOBP_SYNAPSE_PRUNING	AMY_CERAD	15	0.50533	0.014085	0.18447	0.0030827	GOBP_SYNAPSE_PRUNING
GOBP_VIRION_ATTACHMENT_TO_HO...	CVD_S	9	0.82268	0.017763	0.30037	0.0030864	GOBP_VIRION_ATTACHMENT_TO_HOST_CELL
BIOCARTA_FXR_PATHWAY	AMY_THAL	7	0.76252	0.01452	0.27846	0.003092	BIOCARTA_FXR_PATHWAY
REACTOME_NGF_STIMULATED_TRAN...	HEMOR	38	0.32894	0.01459	0.12013	0.0030932	REACTOME_NGF_STIMULATED_TRANSCRIPTION
GOBP_NEGATIVE_REGULATION_OF_...421	MICR	22	0.45971	0.015514	0.16791	0.0030962	GOBP_NEGATIVE_REGULATION_OF_MONONUCLEAR_CELL_MIGRATION
GOBP_TRANSMEMBRANE_TRANSPORT	LEWY_full	1444	0.062319	0.016401	0.022765	0.0031003	GOBP_TRANSMEMBRANE_TRANSPORT
OHASHI_AURKB_TARGETS	WMRCAL	8	0.77904	0.015858	0.28461	0.003102	OHASHI_AURKB_TARGETS
GOBP_REGULATION_OF_DNA_BINDI...1	CVD_CAA_ANY	117	0.20434	0.015865	0.07466	0.0031049	GOBP_REGULATION_OF_DNA_BINDING
GOCC_EARLY_ENDOSOME_MEMBRANE	CVD_ART_ANY	174	0.16101	0.015222	0.058829	0.003106	GOCC_EARLY_ENDOSOME_MEMBRANE
REACTOME_SYNTHESIS_OF_GLYCOS...	AMY_ANY	16	0.73272	0.0211	0.26773	0.0031062	REACTOME_SYNTHESIS_OF_GLYCOSYLPHOSPHATIDYLINOSITOL_GPI
FERRARI_RESPONSE_TO_FENRETIN...1	CVD_ART_ANY	5	0.9911	0.015953	0.36217	0.0031083	FERRARI_RESPONSE_TO_FENRETINIDE_DN
GOMF_POLY_A_BINDING	HS_S	22	0.43108	0.014549	0.15758	0.0031168	GOMF_POLY_A_BINDING
GOMF_SECONDARY_ACTIVE_TRANSM...	MICR	242	0.14143	0.015739	0.051707	0.0031209	GOMF_SECONDARY_ACTIVE_TRANSMEMBRANE_TRANSPORTER_ACTIVITY
GOBP_URATE_TRANSPORT	INFA	8	0.73329	0.014927	0.2681	0.0031216	GOBP_URATE_TRANSPORT
GOBP_CHORIO_ALLANTOIC_FUSION	HS_S	7	0.88476	0.01685	0.3236	0.0031312	GOBP_CHORIO_ALLANTOIC_FUSION
GOMF_DEATH_RECEPTOR_ACTIVITY	LEWY_ANY	12	0.6777	0.0169	0.2479	0.003135	GOMF_DEATH_RECEPTOR_ACTIVITY
GOBP_SKELETAL_MUSCLE_CELL_PR...	AMY_ANY	21	0.47226	0.015578	0.17275	0.0031352	GOBP_SKELETAL_MUSCLE_CELL_PROLIFERATION
GOBP_SPHINGOLIPID_TRANSLOCAT...	AMY_THAL	5	1.1865	0.019095	0.43402	0.0031362	GOBP_SPHINGOLIPID_TRANSLOCATION
GOBP_PROTEIN_TRANSPORT_INTO_...	WMR	4	1.3541	0.019493	0.49539	0.0031383	GOBP_PROTEIN_TRANSPORT_INTO_MEMBRANE_RAFT
GOBP_RESPONSE_TO_WATER	HS_S	14	0.58363	0.015716	0.21352	0.0031389	GOBP_RESPONSE_TO_WATER
GOBP_NEGATIVE_REGULATION_OF_...21	ADNC	9	0.56803	0.012262	0.20783	0.0031406	GOBP_NEGATIVE_REGULATION_OF_AMYLOID_BETA_CLEARANCE
GOBP_IODIDE_TRANSPORT	LEWY_grp	6	0.85502	0.015079	0.31296	0.0031513	GOBP_IODIDE_TRANSPORT
DEN_INTERACT_WITH_LCA5	LEWY_grp	25	0.43674	0.015714	0.15989	0.0031576	DEN_INTERACT_WITH_LCA5
PID_HEDGEHOG_2PATHWAY	CVD_CAA_ANY	22	0.53567	0.018078	0.19616	0.0031639	PID_HEDGEHOG_2PATHWAY
GOBP_TRANSMEMBRANE_TRANSPORT	LEWY_ANY	1444	0.062333	0.016405	0.022832	0.00317	GOBP_TRANSMEMBRANE_TRANSPORT
GOMF_FOUR_WAY_JUNCTION_HELIC...	BRAA	6	0.9155	0.016144	0.33536	0.0031716	GOMF_FOUR_WAY_JUNCTION_HELICASE_ACTIVITY
SNIJDERS_AMPLIFIED_IN_HEAD_A...	AMY_THAL	37	0.33383	0.014604	0.12229	0.0031726	SNIJDERS_AMPLIFIED_IN_HEAD_AND_NECK_TUMORS
GOBP_LYMPHOCYTE_MEDIATED_IMM...	AMY_THAL	280	0.14532	0.017377	0.053236	0.0031743	GOBP_LYMPHOCYTE_MEDIATED_IMMUNITY
GOBP_MONOATOMIC_CATION_TRANS...1	LEWY_ANY	785	0.082912	0.016384	0.030381	0.0031797	GOBP_MONOATOMIC_CATION_TRANSMEMBRANE_TRANSPORT
GOBP_TRANSCRIPTION_BY_RNA_PO...2	AMY_ANY	50	0.33484	0.01703	0.1227	0.0031802	GOBP_TRANSCRIPTION_BY_RNA_POLYMERASE_III
GOCC_POSTSYNAPTIC_SPECIALIZA...2	INFA	15	0.54751	0.015259	0.20063	0.0031813	GOCC_POSTSYNAPTIC_SPECIALIZATION_INTRACELLULAR_COMPONENT
MILICIC_FAMILIAL_ADENOMATOUS...2	CVD_ART	9	0.72888	0.015737	0.26712	0.0031837	MILICIC_FAMILIAL_ADENOMATOUS_POLYPOSIS_UP
GOBP_REGULATION_OF_HYDROGEN_...2	TDP43	9	0.7583	0.016375	0.2779	0.003184	GOBP_REGULATION_OF_HYDROGEN_PEROXIDE_MEDIATED_PROGRAMMED_CELL_DEATH
ZHAN_V2_LATE_DIFFERENTIATION...	TDP43	39	0.36006	0.016173	0.13196	0.0031847	ZHAN_V2_LATE_DIFFERENTIATION_GENES
GOBP_CELL_SURFACE_PATTERN_RE...	MICR	52	0.3099	0.016066	0.11358	0.0031864	GOBP_CELL_SURFACE_PATTERN_RECOGNITION_RECEPTOR_SIGNALING_PATHWAY
GOBP_NEGATIVE_REGULATION_OF_...119	MICR	175	0.16597	0.015733	0.060836	0.0031896	GOBP_NEGATIVE_REGULATION_OF_CELL_GROWTH
GOBP_MAST_CELL_PROLIFERATION	AMY_A	7	0.84254	0.016044	0.3089	0.0031946	GOBP_MAST_CELL_PROLIFERATION
WELCH_GATA1_TARGETS	INFA	24	0.53285	0.01878	0.19536	0.0031948	WELCH_GATA1_TARGETS
GOBP_MAST_CELL_CHEMOTAXIS	HEMOR	11	0.66189	0.015807	0.24267	0.003195	GOBP_MAST_CELL_CHEMOTAXIS
RUIZ_TNC_TARGETS_DN	CVD_ATH_ANY	139	0.1876	0.015864	0.06878	0.0031954	RUIZ_TNC_TARGETS_DN
GOBP_MAINTENANCE_OF_PROTEIN_...3	CVD_CAA_ANY	83	0.24297	0.015902	0.089094	0.003199	GOBP_MAINTENANCE_OF_PROTEIN_LOCATION
GOCC_SARCOLEMMA	CVD_S	133	0.19771	0.016358	0.072503	0.0032008	GOCC_SARCOLEMMA
IKEDA_MIR30_TARGETS_DN	ADNC	24	0.48435	0.017068	0.17763	0.0032029	IKEDA_MIR30_TARGETS_DN
REACTOME_TRANSPORT_OF_BILE_S...	MICR	82	0.24435	0.015895	0.089617	0.0032033	REACTOME_TRANSPORT_OF_BILE_SALTS_AND_ORGANIC_ACIDS_METAL_IONS_AND_AMINE_COMPOUNDS
GOMF_DIHYDROPYRIMIDINASE_ACT...	AMY_ANY	6	0.65639	0.011578	0.24077	0.0032076	GOMF_DIHYDROPYRIMIDINASE_ACTIVITY
GOMF_VIRION_BINDING	HS_S	11	0.68162	0.016271	0.25003	0.0032083	GOMF_VIRION_BINDING
GOBP_PROTEIN_LOCALIZATION_TO...6	CVD_S	100	0.21318	0.015307	0.078205	0.0032104	GOBP_PROTEIN_LOCALIZATION_TO_CELL_JUNCTION
FUNG_IL2_SIGNALING_2	CVD_ATH	11	0.81545	0.019463	0.29921	0.0032162	FUNG_IL2_SIGNALING_2
GOMF_POLY_PURINE_TRACT_BINDI...	HS_S	27	0.38522	0.014401	0.14136	0.0032175	GOMF_POLY_PURINE_TRACT_BINDING
GOBP_RECEPTOR_MEDIATED_ENDOC...1	LEWY_grp	246	0.14989	0.016821	0.055006	0.0032187	GOBP_RECEPTOR_MEDIATED_ENDOCYTOSIS
WP_WHITE_FAT_CELL_DIFFERENTI...	WMRCAL	32	0.36538	0.014866	0.13408	0.0032188	WP_WHITE_FAT_CELL_DIFFERENTIATION
GOBP_CELLULAR_RESPONSE_TO_OX...1	TDP_3	265	0.13234	0.015401	0.048565	0.0032195	GOBP_CELLULAR_RESPONSE_TO_OXIDATIVE_STRESS
WP_DEGRADATION_PATHWAY_OF_SP...	HS_S	16	0.65211	0.018772	0.23933	0.0032222	WP_DEGRADATION_PATHWAY_OF_SPHINGOLIPIDS_INCLUDING_DISEASES
BIOCARTA_ETS_PATHWAY	LEWY_grp	17	0.65038	0.019301	0.23872	0.0032244	BIOCARTA_ETS_PATHWAY
GOBP_PLASMA_MEMBRANE_ORGANIZ...	AMY_ANY	156	0.18327	0.016419	0.067272	0.0032256	GOBP_PLASMA_MEMBRANE_ORGANIZATION
GOBERT_OLIGODENDROCYTE_DIFFE...1	WBVD	1026	0.069324	0.015555	0.025447	0.003227	GOBERT_OLIGODENDROCYTE_DIFFERENTIATION_DN
GOBP_CELL_DIFFERENTIATION_IN...4	WMR	2	1.2963	0.013195	0.47594	0.003233	GOBP_CELL_DIFFERENTIATION_INVOLVED_IN_PHENOTYPIC_SWITCHING
MYLLYKANGAS_AMPLIFICATION_HO...5	INFA	5	1.0121	0.016289	0.3716	0.0032334	MYLLYKANGAS_AMPLIFICATION_HOT_SPOT_18
REACTOME_SIGNALING_BY_SCF_KIT	BRAA	43	0.32579	0.015365	0.11962	0.0032346	REACTOME_SIGNALING_BY_SCF_KIT
WP_OVERVIEW_OF_INTERFERONSME...	B_SCORE	36	0.45439	0.019608	0.16686	0.0032366	WP_OVERVIEW_OF_INTERFERONSMEDIATED_SIGNALING_PATHWAY
GOBP_DNA_REPLICATION_SYNTHES...	CVD_CAA	6	0.8274	0.014589	0.30383	0.0032369	GOBP_DNA_REPLICATION_SYNTHESIS_OF_RNA_PRIMER
GOBP_REGULATION_OF_T_CELL_CO...	TDP_3	5	0.95604	0.015386	0.35129	0.0032534	GOBP_REGULATION_OF_T_CELL_COSTIMULATION
REACTOME_SARS_COV_2_MODULATE...1	CVD_ATH	11	0.6731	0.016065	0.24734	0.0032545	REACTOME_SARS_COV_2_MODULATES_AUTOPHAGY
MCCABE_HOXC6_TARGETS_DN	TDP43	21	0.46214	0.01524	0.16984	0.0032578	MCCABE_HOXC6_TARGETS_DN
WP_SPINAL_CORD_INJURY	WMRCAL	115	0.21016	0.016175	0.077234	0.0032578	WP_SPINAL_CORD_INJURY
DAVICIONI_TARGETS_OF_PAX_FOX...1	WMRCAL	62	0.28396	0.016069	0.10436	0.003258	DAVICIONI_TARGETS_OF_PAX_FOXO1_FUSIONS_DN
BIOCARTA_P53HYPOXIA_PATHWAY	AMY_A	20	0.43157	0.013886	0.15862	0.0032605	BIOCARTA_P53HYPOXIA_PATHWAY
PID_HEDGEHOG_GLI_PATHWAY	AMY_THAL	46	0.34387	0.016769	0.12642	0.0032676	PID_HEDGEHOG_GLI_PATHWAY
GOBP_PURINE_DEOXYRIBONUCLEOT...3	AMY_A	16	0.5093	0.014659	0.18725	0.0032702	GOBP_PURINE_DEOXYRIBONUCLEOTIDE_METABOLIC_PROCESS
WP_IL7_SIGNALING_PATHWAY	BRAA	24	0.42109	0.014844	0.15484	0.0032739	WP_IL7_SIGNALING_PATHWAY
REACTOME_NOTCH1_INTRACELLULA...	HS_S	44	0.30003	0.014312	0.11034	0.0032766	REACTOME_NOTCH1_INTRACELLULAR_DOMAIN_REGULATES_TRANSCRIPTION
GOBP_TONGUE_MORPHOGENESIS	INFA	10	0.61581	0.014015	0.22653	0.0032832	GOBP_TONGUE_MORPHOGENESIS
GOBP_NEUTROPHIL_DEGRANULATION	TDP_3	12	0.7275	0.018135	0.26767	0.0032894	GOBP_NEUTROPHIL_DEGRANULATION
GOBP_POSITIVE_REGULATION_OF_...746	WMRCAL	8	0.80638	0.016414	0.29673	0.0032929	GOBP_POSITIVE_REGULATION_OF_SKELETAL_MUSCLE_FIBER_DEVELOPMENT
BYSTRYKH_HEMATOPOIESIS_STEM_...7	AMY_THAL	740	0.082519	0.015846	0.030366	0.0032937	BYSTRYKH_HEMATOPOIESIS_STEM_CELL_QTL_TRANS
GOBP_CEREBRAL_CORTEX_RADIALL...	CVD_ATH_ANY	34	0.3274	0.01373	0.12049	0.0032968	GOBP_CEREBRAL_CORTEX_RADIALLY_ORIENTED_CELL_MIGRATION
SNIJDERS_AMPLIFIED_IN_HEAD_A...	CVD_ATH_ANY	37	0.32973	0.014425	0.12136	0.0032983	SNIJDERS_AMPLIFIED_IN_HEAD_AND_NECK_TUMORS
REACTOME_CONSTITUTIVE_SIGNAL...3	BRAA	15	0.59086	0.016471	0.21748	0.0032994	REACTOME_CONSTITUTIVE_SIGNALING_BY_EGFRVIII
GOMF_CALCIUM_ACTIVATED_POTAS...	WMR	13	0.66578	0.017274	0.24507	0.0033008	GOMF_CALCIUM_ACTIVATED_POTASSIUM_CHANNEL_ACTIVITY
GOBP_POSITIVE_REGULATION_OF_...572	ADNC	4	1.3021	0.018742	0.47934	0.0033039	GOBP_POSITIVE_REGULATION_OF_NEUROTROPHIN_TRK_RECEPTOR_SIGNALING_PATHWAY
REACTOME_SIGNALLING_TO_P38_V...	AMY_CERAD	5	1.4347	0.023094	0.52815	0.0033044	REACTOME_SIGNALLING_TO_P38_VIA_RIT_AND_RIN
GOBP_CHONDROCYTE_PROLIFERATI...	INFA	22	0.51695	0.017445	0.19037	0.0033134	GOBP_CHONDROCYTE_PROLIFERATION
GOBP_TRNA_THREONYLCARBAMOYLA...1	AMY_ANY	13	0.75719	0.019656	0.27888	0.0033171	GOBP_TRNA_THREONYLCARBAMOYLADENOSINE_METABOLIC_PROCESS
GOBP_PARASYMPATHETIC_NERVOUS...	MICR	17	0.54357	0.016127	0.2002	0.0033174	GOBP_PARASYMPATHETIC_NERVOUS_SYSTEM_DEVELOPMENT
GOBP_REGULATION_OF_CELL_ACTI...	WMRCAL	617	0.089763	0.015791	0.033066	0.0033219	GOBP_REGULATION_OF_CELL_ACTIVATION
GOMF_PHOSPHOLIPASE_INHIBITOR...	LEWY_ANY	12	0.64086	0.015981	0.23611	0.0033263	GOMF_PHOSPHOLIPASE_INHIBITOR_ACTIVITY
GOBP_NEGATIVE_REGULATION_OF_...695	MICR	6	0.81279	0.01433	0.29953	0.0033328	GOBP_NEGATIVE_REGULATION_OF_T_CELL_MIGRATION
CREIGHTON_AKT1_SIGNALING_VIA...2	CVD_CAA	33	0.3576	0.014777	0.13179	0.003333	CREIGHTON_AKT1_SIGNALING_VIA_MTOR_UP
WP_FAMILIAL_HYPERLIPIDEMIA_T...1	ADNC	17	0.581	0.017234	0.21413	0.0033349	WP_FAMILIAL_HYPERLIPIDEMIA_TYPE_1
GOBP_TNFSF11_MEDIATED_SIGNAL...	B_SCORE	5	1.1241	0.018092	0.41428	0.003335	GOBP_TNFSF11_MEDIATED_SIGNALING_PATHWAY
GOBP_LYMPHOCYTE_APOPTOTIC_PR...	AMY_A	76	0.26256	0.016445	0.09677	0.0033356	GOBP_LYMPHOCYTE_APOPTOTIC_PROCESS
MIKKELSEN_NPC_LCP_WITH_H3K4M...	LEWY_ANY	58	0.28454	0.015581	0.10488	0.0033371	MIKKELSEN_NPC_LCP_WITH_H3K4ME3
GOBP_POSITIVE_REGULATION_OF_...475	BRAA	18	0.47545	0.014517	0.17525	0.0033387	GOBP_POSITIVE_REGULATION_OF_MAST_CELL_ACTIVATION
GOBP_POSITIVE_REGULATION_OF_...668	INFA	10	0.78868	0.017949	0.29077	0.0033446	GOBP_POSITIVE_REGULATION_OF_PROTEIN_KINASE_C_SIGNALING
GOBP_PROTEIN_LOCALIZATION_TO...20	CVD_ATH	55	0.28793	0.015349	0.10616	0.0033452	GOBP_PROTEIN_LOCALIZATION_TO_CYTOSKELETON
GOBP_TRANSCRIPTION_COUPLED_N...	WMRCAL	10	0.66121	0.015047	0.24379	0.0033458	GOBP_TRANSCRIPTION_COUPLED_NUCLEOTIDE_EXCISION_REPAIR
REACTOME_THROMBOXANE_SIGNALL...	AMY_A	24	0.50088	0.017653	0.18468	0.0033464	REACTOME_THROMBOXANE_SIGNALLING_THROUGH_TP_RECEPTOR
GOBP_B_CELL_CHEMOTAXIS	CVD_CAA	8	0.84454	0.017194	0.31139	0.0033469	GOBP_B_CELL_CHEMOTAXIS
BEGUM_TARGETS_OF_PAX3_FOXO1_...1	HS_S	7	0.84722	0.016135	0.31243	0.0033512	BEGUM_TARGETS_OF_PAX3_FOXO1_FUSION_AND_PAX3
MEISSNER_ES_ICP_WITH_H3K4ME3	CVD_S	29	0.49333	0.019111	0.18193	0.0033518	MEISSNER_ES_ICP_WITH_H3K4ME3
GOMF_TRANSMEMBRANE_RECEPTOR_...7	B_SCORE	17	0.49903	0.014805	0.18409	0.0033614	GOMF_TRANSMEMBRANE_RECEPTOR_PROTEIN_TYROSINE_KINASE_ADAPTOR_ACTIVITY
GOCC_ESC_E_Z_COMPLEX	LEWY_ANY	8	0.91375	0.018606	0.33711	0.0033629	GOCC_ESC_E_Z_COMPLEX
GOBP_REGULATION_OF_PEPTIDYL_...3	CVD_ATH_ANY	133	0.19874	0.016442	0.073329	0.0033659	GOBP_REGULATION_OF_PEPTIDYL_SERINE_PHOSPHORYLATION
RAMASWAMY_METASTASIS_DN	CVD_CAA	52	0.29451	0.015269	0.10867	0.0033665	RAMASWAMY_METASTASIS_DN
GOBP_REGULATION_OF_SODIUM_PR...	TDP_3	7	0.76699	0.014605	0.28306	0.0033726	GOBP_REGULATION_OF_SODIUM_PROTON_ANTIPORTER_ACTIVITY
REACTOME_SARS_COV_2_INFECTION	AMY_A	283	0.1321	0.01588	0.048755	0.0033737	REACTOME_SARS_COV_2_INFECTION
REACTOME_RHOBTB1_GTPASE_CYCLE	AMY_ANY	22	0.47853	0.016156	0.17661	0.003374	REACTOME_RHOBTB1_GTPASE_CYCLE
GOBP_POSITIVE_REGULATION_OF_...742	LEWY_grp	42	0.33738	0.015727	0.12452	0.0033744	GOBP_POSITIVE_REGULATION_OF_SIGNALING_RECEPTOR_ACTIVITY
GOBP_PYRIMIDINE_CONTAINING_C...5	MICR	15	0.51641	0.014392	0.19061	0.0033762	GOBP_PYRIMIDINE_CONTAINING_COMPOUND_TRANSMEMBRANE_TRANSPORT
GOBP_O_GLYCAN_PROCESSING	WMRCAL	41	0.36986	0.017029	0.13654	0.0033809	GOBP_O_GLYCAN_PROCESSING
MARZEC_IL2_SIGNALING_UP	CVD_ATH_ANY	110	0.20239	0.015237	0.074724	0.0033842	MARZEC_IL2_SIGNALING_UP
WINTER_HYPOXIA_DN	INFA	46	0.32497	0.015847	0.11999	0.0033852	WINTER_HYPOXIA_DN
WP_2Q112_COPY_NUMBER_VARIATI...	BRAA	36	0.50459	0.021779	0.18635	0.0033916	WP_2Q112_COPY_NUMBER_VARIATION_SYNDROME
WP_BLOOD_CLOTTING_CASCADE	MICR	20	0.57202	0.018406	0.21136	0.0034061	WP_BLOOD_CLOTTING_CASCADE
GOCC_SMOOTH_ENDOPLASMIC_RETI...2	WBVD	7	0.91033	0.017336	0.33638	0.0034067	GOCC_SMOOTH_ENDOPLASMIC_RETICULUM_MEMBRANE
PID_NFKAPPAB_CANONICAL_PATHW...	WMRCAL	21	0.47861	0.015779	0.17686	0.0034074	PID_NFKAPPAB_CANONICAL_PATHWAY
REACTOME_ABERRANT_REGULATION...2	CVD_S	17	0.4558	0.013523	0.16843	0.0034078	REACTOME_ABERRANT_REGULATION_OF_MITOTIC_G1_S_TRANSITION_IN_CANCER_DUE_TO_RB1_DEFECTS
GOCC_SPHERICAL_HIGH_DENSITY_...	LEWY_ANY	8	0.94019	0.019145	0.34748	0.0034122	GOCC_SPHERICAL_HIGH_DENSITY_LIPOPROTEIN_PARTICLE
GOBP_PARAXIAL_MESODERM_FORMA...	INFA	7	0.80393	0.015309	0.29722	0.0034217	GOBP_PARAXIAL_MESODERM_FORMATION
WP_DNA_DAMAGE_RESPONSE_ONLY_...	INFA	109	0.19762	0.014811	0.073065	0.0034219	WP_DNA_DAMAGE_RESPONSE_ONLY_ATM_DEPENDENT
GOBP_CELL_DEATH_IN_RESPONSE_...2	TDP_3	85	0.22629	0.014984	0.083669	0.0034245	GOBP_CELL_DEATH_IN_RESPONSE_TO_OXIDATIVE_STRESS
REACTOME_SIGNALING_BY_ERBB2_...2	B_SCORE	26	0.44958	0.016491	0.16624	0.0034259	REACTOME_SIGNALING_BY_ERBB2_IN_CANCER
REACTOME_COLLAGEN_FORMATION	CVD_ATH	86	0.24117	0.016063	0.089179	0.0034269	REACTOME_COLLAGEN_FORMATION
SERVITJA_LIVER_HNF1A_TARGETS...1	WMRCAL	158	0.17229	0.015525	0.063717	0.0034307	SERVITJA_LIVER_HNF1A_TARGETS_DN
GOBP_NUCLEOSOME_ORGANIZATION	CVD_ART	93	0.24982	0.0173	0.092402	0.0034344	GOBP_NUCLEOSOME_ORGANIZATION
GOBP_ADIPONECTIN_ACTIVATED_S...	CVD_CAA_ANY	7	1.0851	0.020664	0.40135	0.0034349	GOBP_ADIPONECTIN_ACTIVATED_SIGNALING_PATHWAY
NAKAMURA_CANCER_MICROENVIRON...2	CVD_ATH_ANY	24	0.3935	0.013869	0.14555	0.0034354	NAKAMURA_CANCER_MICROENVIRONMENT_UP
PUJANA_ATM_PCC_NETWORK	BRAA	1283	0.062678	0.015618	0.023187	0.0034392	PUJANA_ATM_PCC_NETWORK
REACTOME_E2F_ENABLED_INHIBIT...	CVD_ART_ANY	9	0.64191	0.013861	0.23751	0.0034439	REACTOME_E2F_ENABLED_INHIBITION_OF_PRE_REPLICATION_COMPLEX_FORMATION
GOMF_1_ACYLGLYCEROPHOSPHOCHO...	WMRCAL	7	0.7068	0.013459	0.26153	0.0034453	GOMF_1_ACYLGLYCEROPHOSPHOCHOLINE_O_ACYLTRANSFERASE_ACTIVITY
GOMF_DYNEIN_LIGHT_CHAIN_BIND...	ADNC	10	0.65488	0.014902	0.24235	0.0034489	GOMF_DYNEIN_LIGHT_CHAIN_BINDING
GOBP_RESPONSE_TO_IMMOBILIZAT...	CVD_CAA_ANY	16	0.51	0.014681	0.18874	0.0034491	GOBP_RESPONSE_TO_IMMOBILIZATION_STRESS
EPPERT_PROGENITOR	CVD_ATH_ANY	132	0.18671	0.01539	0.069102	0.0034506	EPPERT_PROGENITOR
MALTA_CURATED_STEMNESS_MARKE...	CVD_ATH_ANY	21	0.46593	0.015362	0.17246	0.0034538	MALTA_CURATED_STEMNESS_MARKERS
GOBP_O_GLYCAN_PROCESSING	WMR	41	0.34868	0.016054	0.12907	0.0034555	GOBP_O_GLYCAN_PROCESSING
GOMF_HISTONE_KINASE_ACTIVITY	CVD_ART_ANY	21	0.47079	0.015524	0.17428	0.0034575	GOMF_HISTONE_KINASE_ACTIVITY
ZHENG_FOXP3_TARGETS_IN_T_LYM...1	B_SCORE	36	0.34758	0.014999	0.12867	0.0034578	ZHENG_FOXP3_TARGETS_IN_T_LYMPHOCYTE_DN
GOMF_PHOSPHOTRANSFERASE_ACTI...1	HS_S	22	0.48577	0.016394	0.1799	0.0034689	GOMF_PHOSPHOTRANSFERASE_ACTIVITY_FOR_OTHER_SUBSTITUTED_PHOSPHATE_GROUPS
GOBP_POSITIVE_REGULATION_OF_...357	INFA	9	0.79646	0.017197	0.29499	0.0034716	GOBP_POSITIVE_REGULATION_OF_HIPPO_SIGNALING
LU_TUMOR_VASCULATURE_UP	LEWY_ANY	27	0.38632	0.014445	0.1431	0.0034753	LU_TUMOR_VASCULATURE_UP
GOBP_PROTEIN_LOCALIZATION_TO...38	AMY_A	295	0.12833	0.015745	0.047537	0.0034759	GOBP_PROTEIN_LOCALIZATION_TO_NUCLEUS
WENG_POR_TARGETS_GLOBAL_DN	CVD_CAA_ANY	24	0.41154	0.014506	0.15246	0.003478	WENG_POR_TARGETS_GLOBAL_DN
GOBP_NEUROTRANSMITTER_BIOSYN...	CVD_CAA_ANY	13	0.57455	0.014909	0.21288	0.0034824	GOBP_NEUROTRANSMITTER_BIOSYNTHETIC_PROCESS
NIKOLSKY_BREAST_CANCER_1Q32_...	AMY_A	10	1.2762	0.029043	0.47301	0.0034923	NIKOLSKY_BREAST_CANCER_1Q32_AMPLICON
MIKKELSEN_DEDIFFERENTIATED_S...1	WMRCAL	7	0.87223	0.016609	0.32329	0.0034925	MIKKELSEN_DEDIFFERENTIATED_STATE_DN
GOBP_POSITIVE_REGULATION_OF_...742	LEWY_full	42	0.34771	0.016208	0.12891	0.0035001	GOBP_POSITIVE_REGULATION_OF_SIGNALING_RECEPTOR_ACTIVITY
KEGG_WNT_SIGNALING_PATHWAY	AMY_THAL	146	0.17224	0.014925	0.063861	0.0035008	KEGG_WNT_SIGNALING_PATHWAY
GOBP_REACTIVE_NITROGEN_SPECI...	BRAA	72	0.26107	0.01592	0.096793	0.003501	GOBP_REACTIVE_NITROGEN_SPECIES_METABOLIC_PROCESS
GOBP_POSITIVE_REGULATION_OF_...552	LEWY_ANY	6	0.68608	0.012099	0.25439	0.0035032	GOBP_POSITIVE_REGULATION_OF_NATURAL_KILLER_CELL_MEDIATED_IMMUNE_RESPONSE_TO_TUMOR_CELL
GOMF_TOXIN_TRANSMEMBRANE_TRA...	INFA	9	0.71364	0.015408	0.26465	0.0035078	GOMF_TOXIN_TRANSMEMBRANE_TRANSPORTER_ACTIVITY
GOBP_LEUKOCYTE_ACTIVATION_IN...	BRAA	46	0.315	0.015364	0.11682	0.0035097	GOBP_LEUKOCYTE_ACTIVATION_INVOLVED_IN_INFLAMMATORY_RESPONSE
KEGG_PATHWAYS_IN_CANCER	AMY_A	314	0.11868	0.015014	0.044016	0.0035113	KEGG_PATHWAYS_IN_CANCER
TERAMOTO_OPN_TARGETS_CLUSTER...2	CVD_ATH_ANY	6	1.0521	0.018549	0.39021	0.0035113	TERAMOTO_OPN_TARGETS_CLUSTER_3
GOBP_POSITIVE_REGULATION_OF_...321	CVD_ART_ANY	16	0.53617	0.015435	0.19886	0.0035116	GOBP_POSITIVE_REGULATION_OF_GLUCONEOGENESIS
GOBP_RIBOSOME_DISASSEMBLY	CVD_ART	10	0.68758	0.015647	0.25506	0.0035159	GOBP_RIBOSOME_DISASSEMBLY
GOBP_OSTEOCLAST_DIFFERENTIAT...	AMY_CERAD	98	0.2276	0.01618	0.084436	0.003519	GOBP_OSTEOCLAST_DIFFERENTIATION
GOBP_POSITIVE_REGULATION_OF_...768	TDP43	43	0.33994	0.016032	0.12612	0.0035207	GOBP_POSITIVE_REGULATION_OF_STEM_CELL_PROLIFERATION
GOBP_REGULATION_OF_DNA_TEMPL...5	AMY_ANY	42	0.3514	0.016384	0.13038	0.0035214	GOBP_REGULATION_OF_DNA_TEMPLATED_TRANSCRIPTION_IN_RESPONSE_TO_STRESS
GOBP_RHYTHMIC_PROCESS	LEWY_full	292	0.1264	0.015435	0.046899	0.0035222	GOBP_RHYTHMIC_PROCESS
GOBP_PLASMA_MEMBRANE_PHOSPHO...	LEWY_ANY	23	0.47976	0.016558	0.17803	0.0035259	GOBP_PLASMA_MEMBRANE_PHOSPHOLIPID_SCRAMBLING
GOMF_NITRITE_REDUCTASE_ACTIV...	INFA	5	1.2964	0.020866	0.48111	0.0035271	GOMF_NITRITE_REDUCTASE_ACTIVITY
WP_CYTOKINES_AND_INFLAMMATOR...	AMY_ANY	26	0.41524	0.015239	0.15411	0.0035295	WP_CYTOKINES_AND_INFLAMMATORY_RESPONSE
GOBP_DETECTION_OF_CHEMICAL_S...2	BRAA	46	0.33826	0.016499	0.12554	0.0035307	GOBP_DETECTION_OF_CHEMICAL_STIMULUS_INVOLVED_IN_SENSORY_PERCEPTION_OF_TASTE
PEDERSEN_METASTASIS_BY_ERBB2...1	CVD_CAA_ANY	46	0.32903	0.016047	0.12213	0.0035333	PEDERSEN_METASTASIS_BY_ERBB2_ISOFORM_1
KEGG_STARCH_AND_SUCROSE_META...	LEWY_ANY	48	0.38356	0.019111	0.14238	0.0035348	KEGG_STARCH_AND_SUCROSE_METABOLISM
GOBP_REGULATION_OF_CARDIAC_M...3	LEWY_full	7	0.9072	0.01728	0.33676	0.0035355	GOBP_REGULATION_OF_CARDIAC_MUSCLE_CELL_ACTION_POTENTIAL_INVOLVED_IN_REGULATION_OF_CONTRACTION
GOCC_MON1_CCZ1_COMPLEX	LEWY_grp	5	1.0373	0.0167	0.38513	0.0035413	GOCC_MON1_CCZ1_COMPLEX
GOBP_CELL_MOTILITY_INVOLVED_...	WBVD	6	1.1072	0.019522	0.4111	0.0035414	GOBP_CELL_MOTILITY_INVOLVED_IN_CEREBRAL_CORTEX_RADIAL_GLIA_GUIDED_MIGRATION
REACTOME_DNA_DAMAGE_REVERSAL	MICR	8	0.82266	0.016747	0.30545	0.0035421	REACTOME_DNA_DAMAGE_REVERSAL
WP_ADIPOGENESIS	WMRCAL	128	0.18102	0.014694	0.067227	0.003548	WP_ADIPOGENESIS
REACTOME_VLDL_ASSEMBLY	LEWY_full	5	1.5096	0.024304	0.56068	0.0035508	REACTOME_VLDL_ASSEMBLY
BOYAULT_LIVER_CANCER_SUBCLAS...15	WMR	19	0.49449	0.015508	0.18366	0.0035513	BOYAULT_LIVER_CANCER_SUBCLASS_G6_DN
GOBP_REGULATION_OF_METALLOPE...	AMY_THAL	14	0.58493	0.015749	0.21728	0.0035552	GOBP_REGULATION_OF_METALLOPEPTIDASE_ACTIVITY
REACTOME_NECTIN_NECL_TRANS_H...	TDP43	7	0.8169	0.015558	0.30346	0.0035561	REACTOME_NECTIN_NECL_TRANS_HETERODIMERIZATION
GOMF_DEATH_RECEPTOR_ACTIVITY	LEWY_full	12	0.61586	0.015357	0.22878	0.0035564	GOMF_DEATH_RECEPTOR_ACTIVITY
GOBP_REGULATION_OF_LYMPHOCYT...5	AMY_THAL	176	0.17489	0.016626	0.06497	0.0035565	GOBP_REGULATION_OF_LYMPHOCYTE_MEDIATED_IMMUNITY
GOBP_CANONICAL_WNT_SIGNALING...1	AMY_ANY	288	0.13197	0.016009	0.049025	0.0035569	GOBP_CANONICAL_WNT_SIGNALING_PATHWAY
NIKOLSKY_BREAST_CANCER_7P15_...	BRAA	11	1.3454	0.032119	0.49981	0.0035584	NIKOLSKY_BREAST_CANCER_7P15_AMPLICON
GOBP_RESPONSE_TO_SODIUM_PHOS...	LEWY_grp	7	0.82926	0.015796	0.30808	0.0035587	GOBP_RESPONSE_TO_SODIUM_PHOSPHATE
GOBP_PROTEIN_CATABOLIC_PROCE...1	AMY_THAL	952	0.071915	0.015574	0.026718	0.0035592	GOBP_PROTEIN_CATABOLIC_PROCESS
GOBP_POSITIVE_REGULATION_OF_...359	CVD_CAA_ANY	6	1.0118	0.01784	0.37594	0.0035627	GOBP_POSITIVE_REGULATION_OF_HISTONE_DEACETYLASE_ACTIVITY
WP_OVERVIEW_OF_INTERFERONSME...	BRAA	36	0.46569	0.020099	0.17304	0.0035642	WP_OVERVIEW_OF_INTERFERONSMEDIATED_SIGNALING_PATHWAY
GOBP_ADAPTIVE_IMMUNE_RESPONSE	WMRCAL	434	0.11191	0.016592	0.041584	0.0035645	GOBP_ADAPTIVE_IMMUNE_RESPONSE
GOBP_REGULATION_OF_INTEGRIN_...3	LEWY_grp	18	0.57036	0.017417	0.21194	0.003565	GOBP_REGULATION_OF_INTEGRIN_MEDIATED_SIGNALING_PATHWAY
GOBP_LENS_MORPHOGENESIS_IN_C...	AMY_ANY	20	0.53043	0.017076	0.19714	0.00357	GOBP_LENS_MORPHOGENESIS_IN_CAMERA_TYPE_EYE
GOMF_N6_METHYLADENOSINE_CONT...	AMY_CERAD	10	0.66008	0.015024	0.24541	0.0035798	GOMF_N6_METHYLADENOSINE_CONTAINING_RNA_BINDING
COATES_MACROPHAGE_M1_VS_M2_UP	CVD_CAA_ANY	85	0.24087	0.015953	0.089559	0.0035823	COATES_MACROPHAGE_M1_VS_M2_UP
GOBP_REGULATION_OF_LYMPHANGI...	INFA	5	1.0525	0.016939	0.39132	0.0035827	GOBP_REGULATION_OF_LYMPHANGIOGENESIS
GOBP_INTERLEUKIN_6_PRODUCTION	ADNC	143	0.19158	0.016428	0.071239	0.0035855	GOBP_INTERLEUKIN_6_PRODUCTION
GAUSSMANN_MLL_AF4_FUSION_TAR...12	CVD_S	176	0.16159	0.015362	0.060091	0.0035862	GAUSSMANN_MLL_AF4_FUSION_TARGETS_F_UP
SMIRNOV_CIRCULATING_ENDOTHEL...2	AMY_ANY	151	0.18221	0.016062	0.067762	0.0035889	SMIRNOV_CIRCULATING_ENDOTHELIOCYTES_IN_CANCER_UP
GOBP_ADAPTIVE_IMMUNE_RESPONS...	WMRCAL	295	0.13326	0.016349	0.049558	0.003589	GOBP_ADAPTIVE_IMMUNE_RESPONSE_BASED_ON_SOMATIC_RECOMBINATION_OF_IMMUNE_RECEPTORS_BUILT_FROM_IMMUNOGLOBULIN_SUPERFAMILY_DOMAINS
VERHAAK_AML_WITH_NPM1_MUTATE...1	CVD_ART_ANY	235	0.13832	0.015173	0.051445	0.0035911	VERHAAK_AML_WITH_NPM1_MUTATED_DN
GOCC_CHROMOSOME_TELOMERIC_RE...2	CVD_CAA	13	0.63708	0.016532	0.23699	0.0035957	GOCC_CHROMOSOME_TELOMERIC_REPEAT_REGION
GOBP_REGULATION_OF_ESTABLISH...4	LEWY_grp	49	0.31988	0.016103	0.11899	0.0035965	GOBP_REGULATION_OF_ESTABLISHMENT_OF_PROTEIN_LOCALIZATION_TO_MITOCHONDRION
GOCC_MICROFIBRIL	CVD_CAA	13	0.70369	0.01826	0.2618	0.0035996	GOCC_MICROFIBRIL
BIOCARTA_FIBRINOLYSIS_PATHWAY	MICR	12	0.65723	0.016385	0.24455	0.0036042	BIOCARTA_FIBRINOLYSIS_PATHWAY
GOBP_MYELOID_LEUKOCYTE_DIFFE...	AMY_ANY	215	0.14927	0.015675	0.055549	0.0036078	GOBP_MYELOID_LEUKOCYTE_DIFFERENTIATION
GOBP_REGULATION_OF_NUCLEOTID...5	CVD_ATH_ANY	84	0.22494	0.014809	0.083727	0.0036135	GOBP_REGULATION_OF_NUCLEOTIDE_METABOLIC_PROCESS
REACTOME_TRANSCRIPTIONAL_REG...12	BRAA	30	0.42804	0.016868	0.15933	0.0036148	REACTOME_TRANSCRIPTIONAL_REGULATION_OF_PLURIPOTENT_STEM_CELLS
GOMF_PHOSPHATIDYLCHOLINE_TRA...2	AMY_THAL	18	0.55249	0.016866	0.20566	0.0036149	GOMF_PHOSPHATIDYLCHOLINE_TRANSPORTER_ACTIVITY
REACTOME_ASPIRIN_ADME	WMRCAL	42	0.40535	0.018889	0.15089	0.0036152	REACTOME_ASPIRIN_ADME
GOBP_POSITIVE_REGULATION_OF_...26	LEWY_full	7	0.77423	0.014747	0.28822	0.0036176	GOBP_POSITIVE_REGULATION_OF_AMPA_RECEPTOR_ACTIVITY
GOBP_MANNOSE_METABOLIC_PROCE...	WBVD	9	0.8402	0.018142	0.31278	0.0036179	GOBP_MANNOSE_METABOLIC_PROCESS
GOCC_GROWTH_FACTOR_COMPLEX	WBVD	8	0.80546	0.016397	0.29991	0.0036236	GOCC_GROWTH_FACTOR_COMPLEX
PARK_HSC_AND_MULTIPOTENT_PRO...	BRAA	43	0.32614	0.015381	0.12144	0.0036237	PARK_HSC_AND_MULTIPOTENT_PROGENITORS
REACTOME_PLASMA_LIPOPROTEIN_...4	AMY_CERAD	32	0.38961	0.015855	0.14509	0.0036266	REACTOME_PLASMA_LIPOPROTEIN_REMODELING
GOBP_VASOCONSTRICTION	LEWY_grp	73	0.26104	0.01603	0.097207	0.0036268	GOBP_VASOCONSTRICTION
GOCC_FICOLIN_1_RICH_GRANULE_...1	CVD_CAA	121	0.1944	0.015347	0.072403	0.0036313	GOCC_FICOLIN_1_RICH_GRANULE_LUMEN
REACTOME_G_BETA_GAMMA_SIGNAL...1	AMY_A	19	0.53109	0.016656	0.19782	0.003634	REACTOME_G_BETA_GAMMA_SIGNALLING_THROUGH_CDC42
GOBP_NEGATIVE_REGULATION_OF_...204	CVD_ATH_ANY	5	0.85894	0.013824	0.31994	0.0036344	GOBP_NEGATIVE_REGULATION_OF_ENDOPLASMIC_RETICULUM_STRESS_INDUCED_EIF2_ALPHA_PHOSPHORYLATION
GOBP_NEGATIVE_REGULATION_OF_...651	CVD_ATH_ANY	20	0.48146	0.015492	0.17934	0.0036356	GOBP_NEGATIVE_REGULATION_OF_TELOMERE_MAINTENANCE_VIA_TELOMERASE
GOBP_GLUTAMINE_FAMILY_AMINO_...1	TDP43	16	0.61617	0.017738	0.22954	0.003638	GOBP_GLUTAMINE_FAMILY_AMINO_ACID_BIOSYNTHETIC_PROCESS
NAM_FXYD5_TARGETS_DN	WMRCAL	17	0.55994	0.016611	0.2086	0.0036383	NAM_FXYD5_TARGETS_DN
MARTORIATI_MDM4_TARGETS_NEUR...2	LEWY_grp	164	0.16986	0.015597	0.06329	0.003644	MARTORIATI_MDM4_TARGETS_NEUROEPITHELIUM_UP
GOBP_REGULATION_OF_G_PROTEIN...	LEWY_grp	126	0.18987	0.015296	0.070752	0.003647	GOBP_REGULATION_OF_G_PROTEIN_COUPLED_RECEPTOR_SIGNALING_PATHWAY
GOBP_SPINDLE_ORGANIZATION	CVD_ATH_ANY	197	0.16388	0.016474	0.061086	0.0036543	GOBP_SPINDLE_ORGANIZATION
MATZUK_SPERMATOZOA	AMY_A	110	0.21288	0.016026	0.079368	0.0036618	MATZUK_SPERMATOZOA
NELSON_RESPONSE_TO_ANDROGEN_...1	HS_S	17	0.49842	0.014789	0.18588	0.0036706	NELSON_RESPONSE_TO_ANDROGEN_DN
GOBP_PHAGOLYSOSOME_ASSEMBLY	LEWY_full	17	0.4632	0.013746	0.17275	0.0036706	GOBP_PHAGOLYSOSOME_ASSEMBLY
HOLLEMAN_ASPARAGINASE_RESIST...1	TDP_3	22	0.53895	0.018186	0.20101	0.0036728	HOLLEMAN_ASPARAGINASE_RESISTANCE_ALL_DN
GOMF_PLATELET_DERIVED_GROWTH...1	WBVD	11	0.62002	0.0148	0.2313	0.003679	GOMF_PLATELET_DERIVED_GROWTH_FACTOR_BINDING
MEBARKI_HCC_PROGENITOR_WNT_U...1	ADNC	113	0.20346	0.015521	0.075912	0.0036838	MEBARKI_HCC_PROGENITOR_WNT_UP_BLOCKED_BY_FZD8CRD
REACTOME_SIGNALING_BY_ERBB2_...1	B_SCORE	16	0.58367	0.0168	0.21779	0.0036854	REACTOME_SIGNALING_BY_ERBB2_ECD_MUTANTS
WP_NAD_METABOLISM	CVD_ART_ANY	15	0.55179	0.01538	0.20593	0.0036907	WP_NAD_METABOLISM
GOBP_POSITIVE_REGULATION_OF_...277	LEWY_grp	35	0.37265	0.015861	0.13908	0.0036924	GOBP_POSITIVE_REGULATION_OF_ESTABLISHMENT_OF_PROTEIN_LOCALIZATION_TO_MITOCHONDRION
GOBP_MACROPHAGE_ACTIVATION	BRAA	102	0.21807	0.015816	0.081397	0.0036958	GOBP_MACROPHAGE_ACTIVATION
WP_VITAMIN_B12_DISORDERS	ADNC	13	0.57701	0.014969	0.21538	0.0036964	WP_VITAMIN_B12_DISORDERS
BIOCARTA_IGF1_PATHWAY	B_SCORE	20	0.4739	0.015249	0.1769	0.0036981	BIOCARTA_IGF1_PATHWAY
REACTOME_SARS_COV_2_MODULATE...2	CVD_ATH_ANY	47	0.33964	0.016741	0.12681	0.0037033	REACTOME_SARS_COV_2_MODULATES_HOST_TRANSLATION_MACHINERY
GOBP_NEGATIVE_REGULATION_OF_...85	LEWY_grp	12	0.6542	0.016313	0.24426	0.0037046	GOBP_NEGATIVE_REGULATION_OF_CATECHOLAMINE_SECRETION
GOBP_NEGATIVE_REGULATION_OF_...584	TDP_3	16	0.55621	0.016008	0.20773	0.0037129	GOBP_NEGATIVE_REGULATION_OF_RESPONSE_TO_REACTIVE_OXYGEN_SPECIES
GOBP_POSITIVE_REGULATION_OF_...572	AMY_THAL	4	1.1681	0.016816	0.43636	0.0037185	GOBP_POSITIVE_REGULATION_OF_NEUROTROPHIN_TRK_RECEPTOR_SIGNALING_PATHWAY
KIM_ALL_DISORDERS_CALB1_CORR...1	WBVD	34	0.35206	0.014766	0.13152	0.0037193	KIM_ALL_DISORDERS_CALB1_CORR_DN
GOBP_PHAGOSOME_MATURATION	LEWY_grp	28	0.43454	0.016545	0.16233	0.0037211	GOBP_PHAGOSOME_MATURATION
MULLIGHAN_NPM1_SIGNATURE_3_DN	TDP_3	153	0.17616	0.015622	0.06581	0.0037217	MULLIGHAN_NPM1_SIGNATURE_3_DN
GOBP_PYRIMIDINE_RIBONUCLEOSI...5	CVD_ATH_ANY	16	0.5849	0.016835	0.21853	0.0037242	GOBP_PYRIMIDINE_RIBONUCLEOSIDE_TRIPHOSPHATE_METABOLIC_PROCESS
GOBP_POSITIVE_REGULATION_OF_...669	ADNC	446	0.10123	0.015209	0.037826	0.0037273	GOBP_POSITIVE_REGULATION_OF_PROTEIN_LOCALIZATION
WP_TLR4_SIGNALING_AND_TOLERA...	AMY_THAL	25	0.36335	0.013069	0.13577	0.0037282	WP_TLR4_SIGNALING_AND_TOLERANCE
GOBP_NEUROTRANSMITTER_RECEPT...1	LEWY_grp	29	0.41552	0.0161	0.15527	0.0037297	GOBP_NEUROTRANSMITTER_RECEPTOR_INTERNALIZATION
SMID_BREAST_CANCER_NORMAL_LI...1	AMY_ANY	6	0.952	0.016792	0.35578	0.0037324	SMID_BREAST_CANCER_NORMAL_LIKE_DN
MORI_MATURE_B_LYMPHOCYTE_UP	BRAA	91	0.2198	0.015062	0.082153	0.0037353	MORI_MATURE_B_LYMPHOCYTE_UP
GOBP_MEDIUM_CHAIN_FATTY_ACID...1	AMY_CERAD	6	0.77024	0.013581	0.28789	0.0037356	GOBP_MEDIUM_CHAIN_FATTY_ACID_BIOSYNTHETIC_PROCESS
GOCC_AZUROPHIL_GRANULE_MEMBR...	WMRCAL	55	0.297	0.015832	0.11101	0.0037373	GOCC_AZUROPHIL_GRANULE_MEMBRANE
PID_IL6_7_PATHWAY	WMRCAL	46	0.32315	0.015758	0.1208	0.0037399	PID_IL6_7_PATHWAY
GOBP_CELLULAR_RESPONSE_TO_CG...	B_SCORE	7	0.98758	0.018806	0.36924	0.0037453	GOBP_CELLULAR_RESPONSE_TO_CGMP
SIMBULAN_UV_RESPONSE_NORMAL_...2	AMY_ANY	9	0.83746	0.01809	0.31312	0.0037457	SIMBULAN_UV_RESPONSE_NORMAL_UP
GOBP_PROTEIN_CONTAINING_COMP...4	AMY_CERAD	33	0.40218	0.01662	0.1504	0.0037505	GOBP_PROTEIN_CONTAINING_COMPLEX_REMODELING
GOBP_EPITHELIAL_TO_MESENCHYM...1	LEWY_grp	160	0.17426	0.015806	0.065166	0.0037515	GOBP_EPITHELIAL_TO_MESENCHYMAL_TRANSITION
GOBP_NEGATIVE_REGULATION_OF_...671	LEWY_ANY	139	0.17578	0.014869	0.06574	0.0037545	GOBP_NEGATIVE_REGULATION_OF_TRANSMEMBRANE_RECEPTOR_PROTEIN_SERINE_THREONINE_KINASE_SIGNALING_PATHWAY
GOMF_GALACTOSIDASE_ACTIVITY	TDP43	5	0.87227	0.014041	0.32623	0.0037547	GOMF_GALACTOSIDASE_ACTIVITY
GOBP_INTRACELLULAR_TRANSPORT	BRAA	1488	0.057952	0.015463	0.021677	0.0037579	GOBP_INTRACELLULAR_TRANSPORT
BIOCARTA_TPO_PATHWAY	BRAA	24	0.48072	0.016946	0.17982	0.00376	BIOCARTA_TPO_PATHWAY
GOCC_POSTSYNAPTIC_DENSITY_IN...	LEWY_ANY	12	0.57366	0.014305	0.21459	0.0037608	GOCC_POSTSYNAPTIC_DENSITY_INTRACELLULAR_COMPONENT
GOBP_SPINAL_CORD_OLIGODENDRO...	WBVD	5	0.78257	0.012596	0.2928	0.0037663	GOBP_SPINAL_CORD_OLIGODENDROCYTE_CELL_DIFFERENTIATION
GOBP_VERY_LOW_DENSITY_LIPOPR...2	LEWY_grp	6	1.3022	0.022965	0.48728	0.0037701	GOBP_VERY_LOW_DENSITY_LIPOPROTEIN_PARTICLE_CLEARANCE
GOBP_CARDIOBLAST_DIFFERENTIA...	AMY_THAL	18	0.44271	0.013514	0.16568	0.0037747	GOBP_CARDIOBLAST_DIFFERENTIATION
GOBP_CHEMOREPULSION_OF_AXON	LEWY_grp	5	1.0293	0.016571	0.3853	0.0037815	GOBP_CHEMOREPULSION_OF_AXON
GOMF_INSULIN_RECEPTOR_BINDING	BRAA	21	0.48475	0.015986	0.18147	0.003784	GOMF_INSULIN_RECEPTOR_BINDING
GOBP_RESPONSE_TO_PROGESTERONE	WMR	39	0.34159	0.01534	0.12788	0.003784	GOBP_RESPONSE_TO_PROGESTERONE
GOBP_NOREPINEPHRINE_UPTAKE	CVD_ATH_ANY	8	0.67451	0.013731	0.25253	0.0037859	GOBP_NOREPINEPHRINE_UPTAKE
GOBP_REGULATION_OF_NEUROTRAN...2	LEWY_ANY	61	0.29244	0.016421	0.1095	0.0037909	GOBP_REGULATION_OF_NEUROTRANSMITTER_RECEPTOR_ACTIVITY
REACTOME_DISEASES_OF_MISMATC...	CVD_ART	5	0.86058	0.01385	0.32225	0.0037913	REACTOME_DISEASES_OF_MISMATCH_REPAIR_MMR
GOBP_NEURAL_TUBE_DEVELOPMENT	MICR	160	0.16537	0.014996	0.061938	0.0037976	GOBP_NEURAL_TUBE_DEVELOPMENT
GOBP_NUCLEOLUS_ORGANIZATION	INFA	16	0.47456	0.013659	0.17776	0.0038015	GOBP_NUCLEOLUS_ORGANIZATION
GOBP_CELLULAR_CARBOHYDRATE_C...	AMY_ANY	42	0.37159	0.017325	0.1392	0.003803	GOBP_CELLULAR_CARBOHYDRATE_CATABOLIC_PROCESS
GOBP_REGULATION_OF_VIRAL_ENT...	HS_S	47	0.32925	0.016231	0.12335	0.0038054	GOBP_REGULATION_OF_VIRAL_ENTRY_INTO_HOST_CELL
SHEN_SMARCA2_TARGETS_UP	BRAA	408	0.10518	0.015134	0.039409	0.0038099	SHEN_SMARCA2_TARGETS_UP
GOBP_POSITIVE_REGULATION_BY_...1	LEWY_full	9	0.68583	0.014812	0.25703	0.0038165	GOBP_POSITIVE_REGULATION_BY_HOST_OF_VIRAL_GENOME_REPLICATION
GOBP_CELL_DEATH_IN_RESPONSE_...2	TDP43	85	0.2428	0.016081	0.090998	0.0038183	GOBP_CELL_DEATH_IN_RESPONSE_TO_OXIDATIVE_STRESS
GOBP_REVERSE_CHOLESTEROL_TRA...	AMY_CERAD	17	0.54866	0.01628	0.20564	0.003819	GOBP_REVERSE_CHOLESTEROL_TRANSPORT
DORN_ADENOVIRUS_INFECTION_48...2	INFA	13	0.59095	0.015333	0.22152	0.0038233	DORN_ADENOVIRUS_INFECTION_48HR_UP
GOBP_REGULATION_OF_HYDROGEN_...2	HS_S	9	0.74968	0.016188	0.28103	0.0038245	GOBP_REGULATION_OF_HYDROGEN_PEROXIDE_MEDIATED_PROGRAMMED_CELL_DEATH
WP_UNFOLDED_PROTEIN_RESPONSE	CVD_ART_ANY	22	0.47421	0.016005	0.17777	0.0038249	WP_UNFOLDED_PROTEIN_RESPONSE
RAGHAVACHARI_PLATELET_SPECIF...	CVD_ATH_ANY	63	0.26235	0.014966	0.098364	0.0038299	RAGHAVACHARI_PLATELET_SPECIFIC_GENES
GOBP_POSITIVE_REGULATION_OF_...786	MICR	6	0.90039	0.015875	0.33762	0.0038325	GOBP_POSITIVE_REGULATION_OF_SYNAPTIC_TRANSMISSION_CHOLINERGIC
GOCC_GEMINI_OF_COILED_BODIES	CVD_ATH_ANY	11	0.54349	0.012972	0.20383	0.0038383	GOCC_GEMINI_OF_COILED_BODIES
ONO_FOXP3_TARGETS_DN	LEWY_grp	40	0.35684	0.016234	0.13383	0.0038388	ONO_FOXP3_TARGETS_DN
GOBP_OSTEOBLAST_DEVELOPMENT	CVD_CAA_ANY	17	0.52087	0.015455	0.19535	0.0038393	GOBP_OSTEOBLAST_DEVELOPMENT
WHITFIELD_CELL_CYCLE_M_G1	LEWY_ANY	118	0.19212	0.014981	0.072056	0.00384	WHITFIELD_CELL_CYCLE_M_G1
REACTOME_NOTCH4_INTRACELLULA...	CVD_CAA	19	0.50411	0.015812	0.18907	0.0038405	REACTOME_NOTCH4_INTRACELLULAR_DOMAIN_REGULATES_TRANSCRIPTION
WP_DNA_DAMAGE_RESPONSE_ONLY_...	BRAA	109	0.20281	0.015202	0.076073	0.0038432	WP_DNA_DAMAGE_RESPONSE_ONLY_ATM_DEPENDENT
GOBP_PEPTIDYL_THREONINE_MODI...	CVD_ART_ANY	114	0.20626	0.015809	0.077374	0.0038452	GOBP_PEPTIDYL_THREONINE_MODIFICATION
GOCC_CATALYTIC_STEP_1_SPLICE...	HEMOR	10	0.69194	0.015756	0.2596	0.0038502	GOCC_CATALYTIC_STEP_1_SPLICEOSOME
REACTOME_BH3_ONLY_PROTEINS_A...	LEWY_full	9	0.72017	0.015554	0.27022	0.0038533	REACTOME_BH3_ONLY_PROTEINS_ASSOCIATE_WITH_AND_INACTIVATE_ANTI_APOPTOTIC_BCL_2_MEMBERS
GOMF_3_PHOSPHOADENOSINE_5_PH...	CVD_ATH_ANY	9	0.65727	0.014191	0.24663	0.0038543	GOMF_3_PHOSPHOADENOSINE_5_PHOSPHOSULFATE_BINDING
GOBP_CELLULAR_RESPONSE_TO_LE...2	MICR	10	0.61009	0.013885	0.22897	0.0038599	GOBP_CELLULAR_RESPONSE_TO_LEUCINE
GOBP_CONSTITUTIVE_SECRETORY_...	LEWY_grp	7	0.79235	0.015093	0.29744	0.0038666	GOBP_CONSTITUTIVE_SECRETORY_PATHWAY
REACTOME_ADRENALINE_NORADREN...	AMY_ANY	28	0.43073	0.016403	0.1617	0.0038675	REACTOME_ADRENALINE_NORADRENALINE_INHIBITS_INSULIN_SECRETION
GOBP_PROSTAGLANDIN_TRANSPORT	CVD_ATH_ANY	29	0.41838	0.016207	0.15707	0.0038693	GOBP_PROSTAGLANDIN_TRANSPORT
GOBP_POSITIVE_REGULATION_OF_...268	LEWY_full	54	0.29352	0.01551	0.1102	0.0038707	GOBP_POSITIVE_REGULATION_OF_EPITHELIAL_TO_MESENCHYMAL_TRANSITION
GOMF_ORGANIC_HYDROXY_COMPOUN...	CVD_CAA	49	0.31826	0.016019	0.11951	0.0038765	GOMF_ORGANIC_HYDROXY_COMPOUND_TRANSMEMBRANE_TRANSPORTER_ACTIVITY
GOBP_RECOMBINATIONAL_REPAIR	CVD_CAA	168	0.16014	0.014878	0.060136	0.003878	GOBP_RECOMBINATIONAL_REPAIR
GOBP_POSITIVE_REGULATION_OF_...139	LEWY_ANY	71	0.2603	0.015764	0.097761	0.0038821	GOBP_POSITIVE_REGULATION_OF_CELL_KILLING
GOBP_IMPORT_INTO_NUCLEUS	BRAA	162	0.15755	0.014378	0.059176	0.0038835	GOBP_IMPORT_INTO_NUCLEUS
GOBP_CELL_PROLIFERATION_IN_F...	INFA	22	0.45018	0.015192	0.16909	0.003885	GOBP_CELL_PROLIFERATION_IN_FOREBRAIN
GOBP_RESPONSE_TO_INACTIVITY	AMY_A	11	0.60502	0.014441	0.22726	0.0038866	GOBP_RESPONSE_TO_INACTIVITY
GOMF_IMMUNE_RECEPTOR_ACTIVITY	BRAA	123	0.21098	0.016794	0.079257	0.0038886	GOMF_IMMUNE_RECEPTOR_ACTIVITY
GOBP_PROTEIN_LOCALIZATION_TO...27	CVD_ART	5	0.75006	0.012071	0.28184	0.0038963	GOBP_PROTEIN_LOCALIZATION_TO_GOLGI_MEMBRANE
GOBP_NEUROTRANSMITTER_RECEPT...1	LEWY_ANY	29	0.4101	0.015891	0.1541	0.0038971	GOBP_NEUROTRANSMITTER_RECEPTOR_INTERNALIZATION
GOBP_REGULATION_OF_LEUKOCYTE...5	HEMOR	44	0.34273	0.016356	0.12879	0.0038984	GOBP_REGULATION_OF_LEUKOCYTE_DEGRANULATION
GOBP_POSITIVE_REGULATION_OF_...799	AMY_ANY	36	0.37437	0.016162	0.14071	0.0039054	GOBP_POSITIVE_REGULATION_OF_TELOMERE_MAINTENANCE_VIA_TELOMERE_LENGTHENING
BIOCARTA_NGF_PATHWAY	B_SCORE	19	0.5254	0.016478	0.1975	0.0039083	BIOCARTA_NGF_PATHWAY
GOCC_ENDOPLASMIC_RETICULUM_Q...	AMY_A	24	0.41095	0.014483	0.15449	0.0039121	GOCC_ENDOPLASMIC_RETICULUM_QUALITY_CONTROL_COMPARTMENT
GOBP_RESPONSE_TO_WOUNDING	LEWY_full	542	0.09372	0.015489	0.035236	0.0039145	GOBP_RESPONSE_TO_WOUNDING
GOBP_ENDONUCLEOLYTIC_CLEAVAG...2	CVD_S	8	1.1848	0.02412	0.44556	0.0039205	GOBP_ENDONUCLEOLYTIC_CLEAVAGE_IN_5_ETS_OF_TRICISTRONIC_RRNA_TRANSCRIPT_SSU_RRNA_5_8S_RRNA_LSU_RRNA
REACTOME_SUMOYLATION_OF_TRAN...2	CVD_S	20	0.4895	0.015751	0.18408	0.0039206	REACTOME_SUMOYLATION_OF_TRANSCRIPTION_FACTORS
GOBP_HIPPOCAMPAL_NEURON_APOP...	AMY_CERAD	7	0.65215	0.01242	0.24524	0.0039213	GOBP_HIPPOCAMPAL_NEURON_APOPTOTIC_PROCESS
GOBP_ENDOTHELIAL_CELL_CHEMOT...	TDP43	26	0.4287	0.015728	0.16124	0.003926	GOBP_ENDOTHELIAL_CELL_CHEMOTAXIS
GOBP_REGULATION_OF_LEUKOCYTE...7	AMY_THAL	92	0.23529	0.016207	0.088504	0.0039292	GOBP_REGULATION_OF_LEUKOCYTE_MEDIATED_CYTOTOXICITY
GOBP_HEMOPOIESIS	AMY_CERAD	883	0.07601	0.015885	0.028599	0.0039376	GOBP_HEMOPOIESIS
GOBP_NEGATIVE_REGULATION_OF_...502	HS_S	25	0.4638	0.016685	0.17451	0.0039376	GOBP_NEGATIVE_REGULATION_OF_PEPTIDYL_SERINE_PHOSPHORYLATION
GOBP_NEGATIVE_REGULATION_OF_...658	WMRCAL	23	0.41991	0.014487	0.15799	0.0039378	GOBP_NEGATIVE_REGULATION_OF_TORC1_SIGNALING
GOBP_POLYOL_TRANSMEMBRANE_TR...	HS_S	10	0.70466	0.016039	0.26517	0.0039421	GOBP_POLYOL_TRANSMEMBRANE_TRANSPORT
GOMF_LEUCINE_BINDING	CVD_CAA_ANY	6	0.85604	0.015094	0.32216	0.003945	GOMF_LEUCINE_BINDING
GOBP_NEGATIVE_REGULATION_OF_...201	LEWY_ANY	51	0.3081	0.015823	0.11596	0.0039475	GOBP_NEGATIVE_REGULATION_OF_ENDOCYTOSIS
GOBP_ORGAN_OR_TISSUE_SPECIFI...	ADNC	36	0.37059	0.015989	0.13949	0.0039483	GOBP_ORGAN_OR_TISSUE_SPECIFIC_IMMUNE_RESPONSE
CHEN_PDGF_TARGETS	CVD_ART_ANY	18	0.50387	0.015384	0.18969	0.0039553	CHEN_PDGF_TARGETS
SEKI_INFLAMMATORY_RESPONSE_L...2	CVD_ART	73	0.25378	0.015579	0.095554	0.0039597	SEKI_INFLAMMATORY_RESPONSE_LPS_UP
GOBP_FUSED_ANTRUM_STAGE	CVD_CAA_ANY	6	0.72303	0.012749	0.27225	0.003962	GOBP_FUSED_ANTRUM_STAGE
GOBP_LYMPHOCYTE_ACTIVATION_I...	WMRCAL	202	0.16042	0.016326	0.060406	0.0039622	GOBP_LYMPHOCYTE_ACTIVATION_INVOLVED_IN_IMMUNE_RESPONSE
GUTIERREZ_WALDENSTROEMS_MACR...3	AMY_CERAD	12	0.60893	0.015182	0.22936	0.0039722	GUTIERREZ_WALDENSTROEMS_MACROGLOBULINEMIA_2
POMEROY_MEDULLOBLASTOMA_DESM...1	CVD_ATH_ANY	54	0.29771	0.015727	0.11214	0.003974	POMEROY_MEDULLOBLASTOMA_DESMOPLASIC_VS_CLASSIC_DN
GOBP_SUBSTRATE_INDEPENDENT_T...	INFA	10	0.65022	0.014798	0.24495	0.0039756	GOBP_SUBSTRATE_INDEPENDENT_TELENCEPHALIC_TANGENTIAL_MIGRATION
GOBP_RIBONUCLEOSIDE_DIPHOSPH...3	CVD_ATH_ANY	108	0.20046	0.014955	0.075523	0.0039782	GOBP_RIBONUCLEOSIDE_DIPHOSPHATE_METABOLIC_PROCESS
GOBP_REGULATION_OF_INFLAMMAT...1	WMRCAL	360	0.10927	0.014784	0.041174	0.0039847	GOBP_REGULATION_OF_INFLAMMATORY_RESPONSE
WP_ONCOSTATIN_M_SIGNALING_PA...	WMRCAL	65	0.25794	0.014945	0.0972	0.0039851	WP_ONCOSTATIN_M_SIGNALING_PATHWAY
GOBP_POSITIVE_REGULATION_OF_...407	BRAA	147	0.17351	0.015089	0.065386	0.0039868	GOBP_POSITIVE_REGULATION_OF_INTRACELLULAR_PROTEIN_TRANSPORT
GOBP_MAINTENANCE_OF_PROTEIN_...2	TDP43	41	0.40418	0.018613	0.15232	0.0039891	GOBP_MAINTENANCE_OF_PROTEIN_LOCALIZATION_IN_ORGANELLE
KANG_CISPLATIN_RESISTANCE_UP	LEWY_ANY	20	0.52822	0.017001	0.19908	0.0039896	KANG_CISPLATIN_RESISTANCE_UP
GOBP_NEGATIVE_REGULATION_OF_...659	CVD_CAA	54	0.28303	0.014953	0.10667	0.0039911	GOBP_NEGATIVE_REGULATION_OF_TOR_SIGNALING
GOBP_PROTEASOMAL_PROTEIN_CAT...	WMRCAL	483	0.096672	0.015101	0.036436	0.0039919	GOBP_PROTEASOMAL_PROTEIN_CATABOLIC_PROCESS
GOBP_BEHAVIORAL_RESPONSE_TO_...2	INFA	14	0.58027	0.015624	0.21872	0.0039935	GOBP_BEHAVIORAL_RESPONSE_TO_COCAINE
GOBP_REGULATION_OF_ACTIN_FIL...1	LEWY_ANY	37	0.3915	0.017131	0.1476	0.0039998	GOBP_REGULATION_OF_ACTIN_FILAMENT_BASED_MOVEMENT
GOBP_POSITIVE_REGULATION_OF_...815	LEWY_grp	19	0.50231	0.015758	0.18937	0.004	GOBP_POSITIVE_REGULATION_OF_TRANSCRIPTION_FROM_RNA_POLYMERASE_II_PROMOTER_INVOLVED_IN_CELLULAR_RESPONSE_TO_CHEMICAL_STIMULUS
GOBP_T_HELPER_17_CELL_DIFFER...	WMR	28	0.38026	0.014474	0.14336	0.0040004	GOBP_T_HELPER_17_CELL_DIFFERENTIATION
GOCC_SCAR_COMPLEX	AMY_ANY	11	0.72476	0.017307	0.27327	0.0040037	GOCC_SCAR_COMPLEX
GOBP_NERVE_DEVELOPMENT	WMRCAL	87	0.24692	0.016542	0.093108	0.0040054	GOBP_NERVE_DEVELOPMENT
GOBP_PERICARDIUM_DEVELOPMENT	INFA	19	0.46704	0.014648	0.17611	0.0040056	GOBP_PERICARDIUM_DEVELOPMENT
GOBP_REGULATION_OF_PROTEIN_C...1	CVD_CAA_ANY	334	0.11538	0.015049	0.043513	0.0040113	GOBP_REGULATION_OF_PROTEIN_CATABOLIC_PROCESS
JEON_SMAD6_TARGETS_UP	TDP43	24	0.43385	0.015293	0.16366	0.0040183	JEON_SMAD6_TARGETS_UP
GOBP_LYSOSOMAL_PROTEIN_CATAB...	TDP_3	18	0.5609	0.017122	0.21161	0.0040222	GOBP_LYSOSOMAL_PROTEIN_CATABOLIC_PROCESS
TAKEDA_TARGETS_OF_NUP98_HOXA...9	AMY_THAL	183	0.1527	0.0148	0.057612	0.0040227	TAKEDA_TARGETS_OF_NUP98_HOXA9_FUSION_8D_DN
GOBP_MUSCLE_ORGAN_MORPHOGENE...	TDP_3	78	0.26121	0.016572	0.098548	0.004023	GOBP_MUSCLE_ORGAN_MORPHOGENESIS
GOMF_TRANSFORMING_GROWTH_FAC...3	AMY_CERAD	5	1.1494	0.018501	0.43363	0.0040231	GOMF_TRANSFORMING_GROWTH_FACTOR_BETA_RECEPTOR_ACTIVITY_TYPE_I
GOBP_CAP_DEPENDENT_TRANSLATI...	AMY_ANY	7	1.0631	0.020253	0.40109	0.0040233	GOBP_CAP_DEPENDENT_TRANSLATIONAL_INITIATION
GOMF_INTERLEUKIN_2_RECEPTOR_...	LEWY_grp	5	1.0047	0.016175	0.37909	0.0040258	GOMF_INTERLEUKIN_2_RECEPTOR_BINDING
GOBP_POSITIVE_REGULATION_OF_...607	TDP_3	12	0.59035	0.014716	0.22275	0.0040264	GOBP_POSITIVE_REGULATION_OF_OSTEOBLAST_PROLIFERATION
WP_MIRNA_BIOGENESIS	WMRCAL	6	0.82437	0.014533	0.31107	0.0040277	WP_MIRNA_BIOGENESIS
GOBP_POSITIVE_REGULATION_OF_...122	B_SCORE	11	0.60642	0.014474	0.22886	0.0040322	GOBP_POSITIVE_REGULATION_OF_CELL_CELL_ADHESION_MEDIATED_BY_CADHERIN
SUZUKI_RESPONSE_TO_TSA	HS_S	17	0.59198	0.017565	0.22344	0.0040364	SUZUKI_RESPONSE_TO_TSA
GOBP_SECRETORY_GRANULE_LOCAL...	AMY_THAL	12	0.65159	0.016243	0.24597	0.0040412	GOBP_SECRETORY_GRANULE_LOCALIZATION
LEE_INTRATHYMIC_T_PROGENITOR	WMR	18	0.46106	0.014074	0.17405	0.0040416	LEE_INTRATHYMIC_T_PROGENITOR
REACTOME_RESPONSE_TO_ELEVATE...	WMRCAL	122	0.19149	0.015177	0.072296	0.0040446	REACTOME_RESPONSE_TO_ELEVATED_PLATELET_CYTOSOLIC_CA2
GOBP_REGULATION_OF_AXON_GUID...	HS_S	12	0.54104	0.013489	0.20426	0.0040447	GOBP_REGULATION_OF_AXON_GUIDANCE
GOMF_HEXOSAMINIDASE_ACTIVITY	CVD_CAA	15	0.63942	0.017822	0.24141	0.004045	GOMF_HEXOSAMINIDASE_ACTIVITY
GOBP_NEGATIVE_REGULATION_OF_...505	BRAA	6	1.2445	0.021945	0.46989	0.004048	GOBP_NEGATIVE_REGULATION_OF_PERK_MEDIATED_UNFOLDED_PROTEIN_RESPONSE
GOBP_POSITIVE_REGULATION_OF_...722	HS_S	14	0.47986	0.012922	0.1812	0.0040501	GOBP_POSITIVE_REGULATION_OF_RESPONSE_TO_TUMOR_CELL
LIEN_BREAST_CARCINOMA_METAPL...3	CVD_ART	76	0.24642	0.015433	0.093066	0.0040563	LIEN_BREAST_CARCINOMA_METAPLASTIC_VS_DUCTAL_UP
GOBP_NEGATIVE_REGULATION_OF_...268	B_SCORE	4	1.1229	0.016165	0.42414	0.0040602	GOBP_NEGATIVE_REGULATION_OF_GRANULOCYTE_CHEMOTAXIS
GOBP_POSITIVE_REGULATION_OF_...43	AMY_ANY	7	0.90298	0.017203	0.34111	0.0040637	GOBP_POSITIVE_REGULATION_OF_ARP2_3_COMPLEX_MEDIATED_ACTIN_NUCLEATION
GOBP_POSITIVE_REGULATION_OF_...268	LEWY_grp	54	0.30094	0.015902	0.11369	0.0040653	GOBP_POSITIVE_REGULATION_OF_EPITHELIAL_TO_MESENCHYMAL_TRANSITION
GOCC_VACUOLAR_MEMBRANE	CVD_S	439	0.099339	0.014812	0.037541	0.0040751	GOCC_VACUOLAR_MEMBRANE
GOBP_POSITIVE_REGULATION_OF_...133	WMRCAL	794	0.074847	0.014866	0.028286	0.0040768	GOBP_POSITIVE_REGULATION_OF_CELL_DIFFERENTIATION
GOBP_VENTRICULAR_TRABECULA_M...	TDP_3	14	0.54324	0.014626	0.2053	0.0040769	GOBP_VENTRICULAR_TRABECULA_MYOCARDIUM_MORPHOGENESIS
GOBP_INTERLEUKIN_1_MEDIATED_...	CVD_ART_ANY	26	0.42778	0.015694	0.16167	0.0040776	GOBP_INTERLEUKIN_1_MEDIATED_SIGNALING_PATHWAY
GOBP_PHOTORECEPTOR_CELL_DIFF...	CVD_CAA_ANY	61	0.28107	0.015779	0.10623	0.0040783	GOBP_PHOTORECEPTOR_CELL_DIFFERENTIATION
GOMF_E_BOX_BINDING	LEWY_ANY	47	0.30326	0.014953	0.11464	0.0040853	GOMF_E_BOX_BINDING
GOBP_POSITIVE_REGULATION_OF_...801	LEWY_grp	11	0.67749	0.016175	0.25613	0.004088	GOBP_POSITIVE_REGULATION_OF_TISSUE_REMODELING
GOMF_ADENOSINE_RECEPTOR_BIND...	BRAA	7	0.80088	0.015254	0.3028	0.0040906	GOMF_ADENOSINE_RECEPTOR_BINDING
GOBP_LEUKOCYTE_ACTIVATION_IN...	B_SCORE	46	0.3211	0.015659	0.12141	0.0040912	GOBP_LEUKOCYTE_ACTIVATION_INVOLVED_IN_INFLAMMATORY_RESPONSE
GOBP_POSITIVE_REGULATION_OF_...687	LEWY_grp	15	0.55774	0.015548	0.21095	0.0041016	GOBP_POSITIVE_REGULATION_OF_PROTEIN_POLYUBIQUITINATION
GOBP_CRANIAL_NERVE_STRUCTURA...	MICR	9	0.63615	0.013736	0.2406	0.0041018	GOBP_CRANIAL_NERVE_STRUCTURAL_ORGANIZATION
POMEROY_MEDULLOBLASTOMA_DESM...1	CVD_ATH	54	0.28663	0.015141	0.10841	0.0041026	POMEROY_MEDULLOBLASTOMA_DESMOPLASIC_VS_CLASSIC_DN
WP_TRANSCRIPTION_FACTOR_REGU...	WMR	22	0.45104	0.01522	0.17063	0.0041082	WP_TRANSCRIPTION_FACTOR_REGULATION_IN_ADIPOGENESIS
GOCC_BASEMENT_MEMBRANE	HS_S	78	0.23364	0.014826	0.088386	0.0041092	GOCC_BASEMENT_MEMBRANE
WILLERT_WNT_SIGNALING	LEWY_full	21	0.49842	0.016438	0.18857	0.0041123	WILLERT_WNT_SIGNALING
REACTOME_SHC_MEDIATED_CASCAD...2	INFA	17	0.50064	0.014853	0.18942	0.0041135	REACTOME_SHC_MEDIATED_CASCADE_FGFR3
GOBP_PROTEIN_K48_LINKED_UBIQ...	CVD_ART_ANY	66	0.25314	0.014781	0.095785	0.0041157	GOBP_PROTEIN_K48_LINKED_UBIQUITINATION
GOBP_GTP_METABOLIC_PROCESS	CVD_ATH_ANY	24	0.40999	0.01445	0.15514	0.0041182	GOBP_GTP_METABOLIC_PROCESS
KANG_DOXORUBICIN_RESISTANCE_...1	HS_S	18	0.50348	0.015372	0.19054	0.0041218	KANG_DOXORUBICIN_RESISTANCE_DN
GOMF_PROTEIN_TYROSINE_PHOSPH...	CVD_CAA_ANY	89	0.22542	0.015275	0.085312	0.0041226	GOMF_PROTEIN_TYROSINE_PHOSPHATASE_ACTIVITY
GOCC_COLLAGEN_TYPE_IV_TRIMER	CVD_ART	4	1.3571	0.019536	0.51372	0.0041287	GOCC_COLLAGEN_TYPE_IV_TRIMER
GOBP_NEGATIVE_REGULATION_OF_...476	CVD_CAA_ANY	1414	0.060066	0.015654	0.022745	0.0041395	GOBP_NEGATIVE_REGULATION_OF_NUCLEOBASE_CONTAINING_COMPOUND_METABOLIC_PROCESS
GOBP_REGULATION_OF_PEPTIDYL_...5	CVD_ART	41	0.33698	0.015516	0.12761	0.0041411	GOBP_REGULATION_OF_PEPTIDYL_THREONINE_PHOSPHORYLATION
GOBP_CELLULAR_KETONE_METABOL...	HS_S	200	0.15356	0.015553	0.05815	0.0041416	GOBP_CELLULAR_KETONE_METABOLIC_PROCESS
GOBP_MESENCHYMAL_TO_EPITHELI...2	HEMOR	12	0.57018	0.014222	0.21594	0.0041437	GOBP_MESENCHYMAL_TO_EPITHELIAL_TRANSITION_INVOLVED_IN_METANEPHROS_MORPHOGENESIS
GOBP_POSITIVE_T_CELL_SELECTI...	LEWY_ANY	37	0.36384	0.015921	0.1378	0.0041473	GOBP_POSITIVE_T_CELL_SELECTION
GOBP_GLUCOSE_6_PHOSPHATE_MET...	WBVD	26	0.42091	0.015441	0.15943	0.0041485	GOBP_GLUCOSE_6_PHOSPHATE_METABOLIC_PROCESS
GOBP_ENDOMEMBRANE_SYSTEM_ORG...	LEWY_ANY	568	0.09308	0.015737	0.035256	0.004149	GOBP_ENDOMEMBRANE_SYSTEM_ORGANIZATION
GOMF_MACROMOLECULE_TRANSMEMB...	AMY_A	28	0.41443	0.015775	0.15698	0.0041496	GOMF_MACROMOLECULE_TRANSMEMBRANE_TRANSPORTER_ACTIVITY
GOBP_REGULATION_OF_ASPARTIC_...2	BRAA	12	0.62666	0.015625	0.23738	0.0041516	GOBP_REGULATION_OF_ASPARTIC_TYPE_PEPTIDASE_ACTIVITY
GOBP_REGULATION_OF_HISTONE_D...1	CVD_CAA_ANY	9	0.84255	0.018193	0.31919	0.004155	GOBP_REGULATION_OF_HISTONE_DEACETYLASE_ACTIVITY
WP_HORMONAL_CONTROL_OF_PUBER...	CVD_ATH	5	0.95629	0.01539	0.36228	0.0041551	WP_HORMONAL_CONTROL_OF_PUBERTAL_GROWTH_SPURT
GOBP_REGULATION_OF_EXTENT_OF...	MICR	95	0.20545	0.01438	0.077835	0.0041556	GOBP_REGULATION_OF_EXTENT_OF_CELL_GROWTH
REACTOME_POU5F1_OCT4_SOX2_NA...1	WMR	12	0.65494	0.016326	0.24818	0.0041627	REACTOME_POU5F1_OCT4_SOX2_NANOG_ACTIVATE_GENES_RELATED_TO_PROLIFERATION
GOBP_POSITIVE_REGULATION_OF_...828	CVD_ATH_ANY	6	0.6956	0.012264	0.26359	0.004163	GOBP_POSITIVE_REGULATION_OF_TRANSLATION_IN_RESPONSE_TO_STRESS
CHESLER_BRAIN_D6MIT150_QTL_T...	CVD_CAA	8	0.6273	0.012771	0.23771	0.0041632	CHESLER_BRAIN_D6MIT150_QTL_TRANS
GOBP_REGULATION_OF_VERY_LOW_...2	ADNC	6	1.2027	0.021201	0.45576	0.0041636	GOBP_REGULATION_OF_VERY_LOW_DENSITY_LIPOPROTEIN_PARTICLE_REMODELING
GOBP_ESTABLISHMENT_OF_MITOTI...2	AMY_THAL	39	0.33818	0.015187	0.12816	0.0041666	GOBP_ESTABLISHMENT_OF_MITOTIC_SPINDLE_LOCALIZATION
BURTON_ADIPOGENESIS_10	LEWY_grp	28	0.42991	0.016369	0.16293	0.004168	BURTON_ADIPOGENESIS_10
BIOCARTA_IL10_PATHWAY	WMRCAL	13	0.57433	0.014901	0.2177	0.0041728	BIOCARTA_IL10_PATHWAY
REACTOME_BASIGIN_INTERACTIONS	MICR	24	0.41866	0.014756	0.15869	0.0041729	REACTOME_BASIGIN_INTERACTIONS
WP_COVID19_ADVERSE_OUTCOME_P...	CVD_CAA_ANY	13	0.66724	0.017314	0.25296	0.0041781	WP_COVID19_ADVERSE_OUTCOME_PATHWAY
GOCC_CLATHRIN_COATED_PIT	LEWY_grp	71	0.26701	0.016171	0.10123	0.0041792	GOCC_CLATHRIN_COATED_PIT
GOBP_AUTOCRINE_SIGNALING	LEWY_full	7	0.79741	0.015189	0.30235	0.0041828	GOBP_AUTOCRINE_SIGNALING
GOBP_NLS_BEARING_PROTEIN_IMP...	INFA	20	0.4698	0.015117	0.17814	0.0041839	GOBP_NLS_BEARING_PROTEIN_IMPORT_INTO_NUCLEUS
SENGUPTA_NASOPHARYNGEAL_CARC...2	CVD_ATH_ANY	292	0.1228	0.014991	0.046563	0.0041847	SENGUPTA_NASOPHARYNGEAL_CARCINOMA_UP
GOBP_RESPONSE_TO_UV_C	BRAA	14	0.54853	0.014772	0.20801	0.0041871	GOBP_RESPONSE_TO_UV_C
PEDERSEN_METASTASIS_BY_ERBB2...1	CVD_ART	46	0.31264	0.015245	0.11857	0.0041892	PEDERSEN_METASTASIS_BY_ERBB2_ISOFORM_1
GOBP_NEGATIVE_REGULATION_OF_...466	TDP43	6	1.1415	0.020128	0.4329	0.0041899	GOBP_NEGATIVE_REGULATION_OF_NITRIC_OXIDE_SYNTHASE_ACTIVITY
REACTOME_MET_INTERACTS_WITH_...	TDP_3	5	0.9041	0.014551	0.3429	0.0041912	REACTOME_MET_INTERACTS_WITH_TNS_PROTEINS
GOMF_TYPE_2_FIBROBLAST_GROWT...	AMY_THAL	5	0.99691	0.016045	0.3781	0.0041922	GOMF_TYPE_2_FIBROBLAST_GROWTH_FACTOR_RECEPTOR_BINDING
REACTOME_ANCHORING_FIBRIL_FO...	CVD_ATH	13	0.62079	0.016107	0.23548	0.0041953	REACTOME_ANCHORING_FIBRIL_FORMATION
GOBP_PROTEIN_CONTAINING_COMP...4	LEWY_ANY	33	0.4041	0.016702	0.1533	0.0042	GOBP_PROTEIN_CONTAINING_COMPLEX_REMODELING
GOCC_TRANSCRIPTION_PREINITIA...	CVD_CAA	11	0.72761	0.017369	0.27604	0.0042005	GOCC_TRANSCRIPTION_PREINITIATION_COMPLEX
GOCC_B_CELL_RECEPTOR_COMPLEX	BRAA	5	1.3764	0.022157	0.52217	0.0042011	GOCC_B_CELL_RECEPTOR_COMPLEX
GOBP_ACTIN_MEDIATED_CELL_CON...	WMRCAL	95	0.22506	0.015751	0.085395	0.0042061	GOBP_ACTIN_MEDIATED_CELL_CONTRACTION
REACTOME_CHOLINE_CATABOLISM	CVD_CAA_ANY	6	0.90265	0.015916	0.34251	0.0042065	REACTOME_CHOLINE_CATABOLISM
GOMF_POTASSIUM_CHLORIDE_SYMP...	HEMOR	9	0.6903	0.014912	0.26195	0.004209	GOMF_POTASSIUM_CHLORIDE_SYMPORTER_ACTIVITY
CHIARADONNA_NEOPLASTIC_TRANS...2	HS_S	106	0.19413	0.01435	0.073672	0.0042103	CHIARADONNA_NEOPLASTIC_TRANSFORMATION_CDC25_UP
GOBP_REGULATION_OF_CELLULAR_...13	LEWY_grp	293	0.12996	0.015896	0.049317	0.0042103	GOBP_REGULATION_OF_CELLULAR_RESPONSE_TO_GROWTH_FACTOR_STIMULUS
KEGG_MELANOGENESIS	INFA	100	0.20427	0.014667	0.077521	0.0042112	KEGG_MELANOGENESIS
GOBP_BEHAVIORAL_RESPONSE_TO_...1	ADNC	5	1.0262	0.016514	0.38946	0.0042119	GOBP_BEHAVIORAL_RESPONSE_TO_CHEMICAL_PAIN
GOMF_VITAMIN_B6_BINDING	TDP_3	54	0.30892	0.016318	0.11724	0.0042136	GOMF_VITAMIN_B6_BINDING
GOBP_INTERLEUKIN_1_MEDIATED_...	AMY_CERAD	26	0.44604	0.016363	0.16929	0.0042146	GOBP_INTERLEUKIN_1_MEDIATED_SIGNALING_PATHWAY
LEE_LIVER_CANCER_SURVIVAL_UP	WMRCAL	171	0.16093	0.015081	0.061081	0.0042156	LEE_LIVER_CANCER_SURVIVAL_UP
GOCC_FANCONI_ANAEMIA_NUCLEAR...	INFA	12	0.65884	0.016424	0.25008	0.0042182	GOCC_FANCONI_ANAEMIA_NUCLEAR_COMPLEX
PID_IL4_2PATHWAY	AMY_A	57	0.27095	0.014704	0.10286	0.004223	PID_IL4_2PATHWAY
GOBP_REGULATION_OF_CELLULAR_...13	HS_S	293	0.1238	0.01514	0.047004	0.0042261	GOBP_REGULATION_OF_CELLULAR_RESPONSE_TO_GROWTH_FACTOR_STIMULUS
LOPES_METHYLATED_IN_COLON_CA...2	CVD_CAA_ANY	28	0.43095	0.016406	0.16362	0.0042268	LOPES_METHYLATED_IN_COLON_CANCER_UP
SA_FAS_SIGNALING	LEWY_grp	9	0.77322	0.0167	0.29359	0.004228	SA_FAS_SIGNALING
GOCC_CLATHRIN_COAT	B_SCORE	45	0.31998	0.015434	0.12152	0.0042334	GOCC_CLATHRIN_COAT
GOBP_NEGATIVE_REGULATION_OF_...592	CVD_CAA_ANY	1194	0.065851	0.015867	0.025009	0.0042362	GOBP_NEGATIVE_REGULATION_OF_RNA_BIOSYNTHETIC_PROCESS
GOMF_STRUCTURAL_CONSTITUENT_...13	WMR	24	0.40635	0.014321	0.15433	0.0042378	GOMF_STRUCTURAL_CONSTITUENT_OF_SYNAPSE
GRATIAS_RETINOBLASTOMA_16Q24	CVD_ATH_ANY	18	0.59489	0.01816	0.22596	0.0042403	GRATIAS_RETINOBLASTOMA_16Q24
SU_PANCREAS	CVD_CAA_ANY	39	0.34152	0.01534	0.12975	0.0042481	SU_PANCREAS
WP_MIR5093P_ALTERATION_OF_YA...	CVD_S	17	0.55402	0.016437	0.21049	0.0042491	WP_MIR5093P_ALTERATION_OF_YAP1ECM_AXIS
GOMF_PROTEIN_TRANSMEMBRANE_T...	ADNC	22	0.52053	0.017563	0.1978	0.0042533	GOMF_PROTEIN_TRANSMEMBRANE_TRANSPORTER_ACTIVITY
GOBP_MONOATOMIC_ION_TRANSPORT	LEWY_grp	1144	0.067027	0.015833	0.02547	0.0042543	GOBP_MONOATOMIC_ION_TRANSPORT
HUNSBERGER_EXERCISE_REGULATE...	CVD_CAA_ANY	28	0.40885	0.015564	0.15537	0.0042571	HUNSBERGER_EXERCISE_REGULATED_GENES
WP_ESTRADIOL_REGULATION_IN_P...	WMRCAL	5	1.0009	0.016108	0.38037	0.0042574	WP_ESTRADIOL_REGULATION_IN_PORTOSINUSOIDAL_VASCULAR_DISEASE
GOBP_PEPTIDYL_SERINE_MODIFIC...	CVD_ATH_ANY	309	0.12432	0.015605	0.047247	0.0042578	GOBP_PEPTIDYL_SERINE_MODIFICATION
GOBP_POSITIVE_REGULATION_OF_...639	ADNC	12	0.54275	0.013528	0.20628	0.0042596	GOBP_POSITIVE_REGULATION_OF_PLATELET_AGGREGATION
SPIRA_SMOKERS_LUNG_CANCER_UP	TDP43	36	0.34996	0.015104	0.13301	0.0042608	SPIRA_SMOKERS_LUNG_CANCER_UP
GOBP_REGULATION_OF_PEPTIDYL_...5	CVD_ART_ANY	41	0.36499	0.016808	0.13875	0.0042669	GOBP_REGULATION_OF_PEPTIDYL_THREONINE_PHOSPHORYLATION
REACTOME_SEALING_OF_THE_NUCL...	MICR	30	0.43426	0.017109	0.16508	0.0042675	REACTOME_SEALING_OF_THE_NUCLEAR_ENVELOPE_NE_BY_ESCRT_III
GOCC_HOPS_COMPLEX	CVD_ATH	9	0.64393	0.013903	0.24481	0.0042694	GOCC_HOPS_COMPLEX
REACTOME_CELL_CELL_JUNCTION_...	CVD_S	64	0.28627	0.016459	0.10884	0.004272	REACTOME_CELL_CELL_JUNCTION_ORGANIZATION
GOBP_PRIMARY_MIRNA_PROCESSING	WMRCAL	16	0.45979	0.013233	0.17482	0.0042724	GOBP_PRIMARY_MIRNA_PROCESSING
GOCC_DEUTEROSOME	CVD_ATH_ANY	5	1.1788	0.018973	0.44828	0.0042783	GOCC_DEUTEROSOME
GOMF_DINUCLEOTIDE_PHOSPHATAS...	LEWY_ANY	8	0.87704	0.017859	0.33352	0.004279	GOMF_DINUCLEOTIDE_PHOSPHATASE_ACTIVITY
REACTOME_SIGNALING_BY_THE_B_...	AMY_CERAD	104	0.2175	0.015926	0.082717	0.0042807	REACTOME_SIGNALING_BY_THE_B_CELL_RECEPTOR_BCR
GOBP_REGULATION_OF_LIPOPROTE...1	LEWY_full	16	0.63427	0.018261	0.24122	0.0042813	GOBP_REGULATION_OF_LIPOPROTEIN_LIPASE_ACTIVITY
GOBP_PLASMA_MEMBRANE_RAFT_AS...	WMRCAL	6	1.1846	0.020885	0.45056	0.0042838	GOBP_PLASMA_MEMBRANE_RAFT_ASSEMBLY
GOBP_AUTOCRINE_SIGNALING	LEWY_grp	7	0.84837	0.01616	0.32269	0.004286	GOBP_AUTOCRINE_SIGNALING
GOMF_EPINEPHRINE_BINDING	LEWY_full	5	0.97475	0.015693	0.37078	0.0042877	GOMF_EPINEPHRINE_BINDING
GOBP_OVULATION_CYCLE_PROCESS	ADNC	52	0.29868	0.015481	0.11362	0.0042883	GOBP_OVULATION_CYCLE_PROCESS
KEGG_NEUROACTIVE_LIGAND_RECE...	CVD_ATH	250	0.14075	0.015915	0.053541	0.0042896	KEGG_NEUROACTIVE_LIGAND_RECEPTOR_INTERACTION
REACTOME_IRS_ACTIVATION	AMY_CERAD	5	1.0455	0.016829	0.39774	0.0042923	REACTOME_IRS_ACTIVATION
GOBP_LYMPH_NODE_DEVELOPMENT	WMRCAL	18	0.52026	0.015881	0.19794	0.0042954	GOBP_LYMPH_NODE_DEVELOPMENT
GOBP_NEGATIVE_REGULATION_OF_...97	CVD_ATH_ANY	37	0.37918	0.016587	0.14427	0.0042959	GOBP_NEGATIVE_REGULATION_OF_CELLULAR_RESPONSE_TO_INSULIN_STIMULUS
GOMF_GENERAL_TRANSCRIPTION_I...2	CVD_CAA	51	0.32679	0.01678	0.12436	0.0043024	GOMF_GENERAL_TRANSCRIPTION_INITIATION_FACTOR_BINDING
GOBP_MUSCLE_HYPERTROPHY	LEWY_grp	84	0.24413	0.016076	0.092905	0.0043033	GOBP_MUSCLE_HYPERTROPHY
GOBP_CELL_KILLING	BRAA	192	0.16826	0.016703	0.064035	0.004305	GOBP_CELL_KILLING
WP_SEROTONIN_RECEPTOR_2_AND_...	AMY_THAL	18	0.49842	0.015215	0.18969	0.0043055	WP_SEROTONIN_RECEPTOR_2_AND_ELKSRFGATA4_SIGNALING
REACTOME_SIGNALING_BY_NTRK3_...	B_SCORE	17	0.59773	0.017733	0.2275	0.0043069	REACTOME_SIGNALING_BY_NTRK3_TRKC
GOMF_PHOSPHATIDYLINOSITOL_3_...5	CVD_S	8	0.61175	0.012454	0.23289	0.0043146	GOMF_PHOSPHATIDYLINOSITOL_3_5_BISPHOSPHATE_3_PHOSPHATASE_ACTIVITY
BOYAULT_LIVER_CANCER_SUBCLAS...2	WBVD	43	0.32584	0.015365	0.12405	0.0043163	BOYAULT_LIVER_CANCER_SUBCLASS_G123_UP
GOBP_EPITHELIAL_TO_MESENCHYM...1	LEWY_full	160	0.16856	0.015289	0.064178	0.0043191	GOBP_EPITHELIAL_TO_MESENCHYMAL_TRANSITION
GOBP_CELLULAR_RESPONSE_TO_ET...1	CVD_CAA	11	0.65753	0.015696	0.25035	0.0043195	GOBP_CELLULAR_RESPONSE_TO_ETHANOL
REACTOME_EXTENSION_OF_TELOME...	CVD_ATH_ANY	49	0.3143	0.015818	0.11967	0.0043197	REACTOME_EXTENSION_OF_TELOMERES
GOBP_RENAL_SYSTEM_PROCESS_IN...2	WMRCAL	23	0.45253	0.015613	0.17231	0.0043221	GOBP_RENAL_SYSTEM_PROCESS_INVOLVED_IN_REGULATION_OF_SYSTEMIC_ARTERIAL_BLOOD_PRESSURE
REACTOME_CYTOKINE_SIGNALING_...	WMRCAL	684	0.083488	0.015436	0.031791	0.0043232	REACTOME_CYTOKINE_SIGNALING_IN_IMMUNE_SYSTEM
GOBP_POSITIVE_REGULATION_OF_...311	WMRCAL	6	0.68493	0.012075	0.26084	0.0043272	GOBP_POSITIVE_REGULATION_OF_GAP_JUNCTION_ASSEMBLY
GOBP_POST_EMBRYONIC_ANIMAL_M...	BRAA	15	0.61627	0.017179	0.2347	0.0043281	GOBP_POST_EMBRYONIC_ANIMAL_MORPHOGENESIS
REACTOME_CYTOPROTECTION_BY_H...	HEMOR	57	0.29083	0.015791	0.11076	0.0043282	REACTOME_CYTOPROTECTION_BY_HMOX1
REACTOME_HSP90_CHAPERONE_CYC...	MICR	54	0.28495	0.015053	0.10853	0.0043295	REACTOME_HSP90_CHAPERONE_CYCLE_FOR_STEROID_HORMONE_RECEPTORS_SHR_IN_THE_PRESENCE_OF_LIGAND
TING_SILENCED_BY_DICER	WMRCAL	29	0.39193	0.015181	0.1493	0.0043356	TING_SILENCED_BY_DICER
REACTOME_CLATHRIN_MEDIATED_E...	B_SCORE	139	0.1784	0.015086	0.067959	0.0043368	REACTOME_CLATHRIN_MEDIATED_ENDOCYTOSIS
BIOCARTA_TUBBY_PATHWAY	WBVD	4	1.0388	0.014955	0.39572	0.0043377	BIOCARTA_TUBBY_PATHWAY
GOMF_APOLIPOPROTEIN_BINDING	AMY_A	18	0.57059	0.017418	0.21737	0.0043379	GOMF_APOLIPOPROTEIN_BINDING
GOBP_MAINTENANCE_OF_PROTEIN_...7	TDP43	23	0.52347	0.018064	0.19943	0.0043389	GOBP_MAINTENANCE_OF_PROTEIN_LOCATION_IN_NUCLEUS
GOMF_OXIDOREDUCTASE_ACTIVITY...10	WBVD	15	0.51661	0.014399	0.19684	0.0043441	GOMF_OXIDOREDUCTASE_ACTIVITY_ACTING_ON_METAL_IONS
GOBP_POSITIVE_REGULATION_OF_...474	CVD_ART_ANY	113	0.20414	0.015578	0.077798	0.0043499	GOBP_POSITIVE_REGULATION_OF_MAP_KINASE_ACTIVITY
GOBP_TRIGLYCERIDE_RICH_LIPOP...2	ADNC	12	0.70791	0.017645	0.26979	0.0043505	GOBP_TRIGLYCERIDE_RICH_LIPOPROTEIN_PARTICLE_REMODELING
GOMF_HYDROLASE_ACTIVITY_ACTI...1	CVD_ATH	715	0.080724	0.015247	0.030765	0.0043515	GOMF_HYDROLASE_ACTIVITY_ACTING_ON_ACID_ANHYDRIDES
GOMF_TYPE_II_TRANSFORMING_GR...	TDP_3	9	0.67593	0.014593	0.25761	0.0043519	GOMF_TYPE_II_TRANSFORMING_GROWTH_FACTOR_BETA_RECEPTOR_BINDING
GOBP_VESICLE_CARGO_LOADING	TDP43	31	0.38686	0.015496	0.14745	0.0043549	GOBP_VESICLE_CARGO_LOADING
REACTOME_VLDL_CLEARANCE	LEWY_grp	6	1.1072	0.019526	0.42205	0.0043581	REACTOME_VLDL_CLEARANCE
GOBP_REGULATORY_NCRNA_PROCES...	CVD_CAA	67	0.25107	0.01477	0.095708	0.0043595	GOBP_REGULATORY_NCRNA_PROCESSING
GOBP_REGULATION_OF_BILE_ACID...1	MICR	11	0.55365	0.013215	0.21106	0.0043604	GOBP_REGULATION_OF_BILE_ACID_BIOSYNTHETIC_PROCESS
WP_FOXP3_IN_COVID19	AMY_ANY	13	0.60379	0.015674	0.23018	0.0043607	WP_FOXP3_IN_COVID19
GOBP_RESPONSE_TO_INTERLEUKIN...4	CVD_ATH	15	0.57823	0.016114	0.22044	0.0043616	GOBP_RESPONSE_TO_INTERLEUKIN_17
MAGRANGEAS_MULTIPLE_MYELOMA_...3	TDP_3	23	0.5121	0.017668	0.19523	0.0043629	MAGRANGEAS_MULTIPLE_MYELOMA_IGLL_VS_IGLK_DN
GOBP_PYRIMIDINE_NUCLEOSIDE_C...	WMRCAL	16	0.62797	0.018074	0.23942	0.0043643	GOBP_PYRIMIDINE_NUCLEOSIDE_CATABOLIC_PROCESS
BIOCARTA_INSULIN_PATHWAY	BRAA	20	0.53972	0.01737	0.20578	0.004365	BIOCARTA_INSULIN_PATHWAY
GOBP_MICROGLIAL_CELL_MIGRATI...	BRAA	7	1.0161	0.019354	0.38743	0.0043659	GOBP_MICROGLIAL_CELL_MIGRATION
GOBP_REGULATION_OF_CARDIAC_M...2	WMR	28	0.38144	0.014519	0.14544	0.0043684	GOBP_REGULATION_OF_CARDIAC_MUSCLE_CELL_ACTION_POTENTIAL
GOBP_POSITIVE_REGULATION_OF_...292	HS_S	32	0.39269	0.015979	0.14973	0.0043689	GOBP_POSITIVE_REGULATION_OF_FATTY_ACID_METABOLIC_PROCESS
SLEBOS_HEAD_AND_NECK_CANCER_...	CVD_ART_ANY	70	0.24963	0.015009	0.09519	0.0043705	SLEBOS_HEAD_AND_NECK_CANCER_WITH_HPV_UP
GOBP_L_PHENYLALANINE_METABOL...	CVD_CAA_ANY	8	0.66178	0.013473	0.25236	0.0043713	GOBP_L_PHENYLALANINE_METABOLIC_PROCESS
REACTOME_HCMV_INFECTION	MICR	121	0.20798	0.016418	0.079312	0.0043723	REACTOME_HCMV_INFECTION
GOBP_SYNAPTIC_VESICLE_MATURA...	AMY_THAL	23	0.41309	0.014253	0.15755	0.0043763	GOBP_SYNAPTIC_VESICLE_MATURATION
GOMF_ADP_BINDING	WBVD	32	0.31779	0.012931	0.12122	0.0043805	GOMF_ADP_BINDING
HASLINGER_B_CLL_WITH_13Q14_D...	BRAA	24	0.45625	0.016084	0.17404	0.0043816	HASLINGER_B_CLL_WITH_13Q14_DELETION
MINGUEZ_LIVER_CANCER_VASCULA...1	CVD_CAA_ANY	21	0.40944	0.013501	0.1562	0.0043854	MINGUEZ_LIVER_CANCER_VASCULAR_INVASION_DN
RUAN_RESPONSE_TO_TNF_TROGLIT...2	CVD_ATH	17	0.539	0.01599	0.20563	0.0043857	RUAN_RESPONSE_TO_TNF_TROGLITAZONE_UP
GOBP_REGULATION_OF_CANONICAL...	HS_S	235	0.13785	0.015121	0.05259	0.0043857	GOBP_REGULATION_OF_CANONICAL_WNT_SIGNALING_PATHWAY
REACTOME_NEPHRIN_FAMILY_INTE...	AMY_CERAD	21	0.4812	0.015867	0.18358	0.0043871	REACTOME_NEPHRIN_FAMILY_INTERACTIONS
GOBP_COMPLEMENT_RECEPTOR_MED...	ADNC	11	0.71302	0.017016	0.27208	0.0043938	GOBP_COMPLEMENT_RECEPTOR_MEDIATED_SIGNALING_PATHWAY
GOBP_NEGATIVE_REGULATION_OF_...209	AMY_ANY	9	0.89966	0.019434	0.34331	0.0043942	GOBP_NEGATIVE_REGULATION_OF_ENDOTHELIAL_CELL_DIFFERENTIATION
GOMF_CHANNEL_REGULATOR_ACTIV...	CVD_S	145	0.18267	0.015775	0.069705	0.0043946	GOMF_CHANNEL_REGULATOR_ACTIVITY
GOBP_PROTEIN_LOCALIZATION_TO...42	TDP_3	7	0.83525	0.015905	0.31874	0.0043956	GOBP_PROTEIN_LOCALIZATION_TO_PHOTORECEPTOR_OUTER_SEGMENT
TAKEDA_TARGETS_OF_NUP98_HOXA...4	WMRCAL	166	0.1681	0.015523	0.064153	0.0043967	TAKEDA_TARGETS_OF_NUP98_HOXA9_FUSION_16D_UP
GOBP_NEGATIVE_REGULATION_OF_...569	LEWY_ANY	24	0.43126	0.015204	0.16459	0.0043998	GOBP_NEGATIVE_REGULATION_OF_RECEPTOR_SIGNALING_PATHWAY_VIA_STAT
RUAN_RESPONSE_TO_TNF_DN	LEWY_grp	77	0.26631	0.016793	0.10164	0.0044	RUAN_RESPONSE_TO_TNF_DN
MIKKELSEN_IPS_LCP_WITH_H3K4M...2	CVD_ART_ANY	5	1.2023	0.019353	0.45886	0.0044002	MIKKELSEN_IPS_LCP_WITH_H3K4ME3_AND_H3K27ME3
REACTOME_GLUCAGON_SIGNALING_...	AMY_A	33	0.39009	0.016117	0.14891	0.0044057	REACTOME_GLUCAGON_SIGNALING_IN_METABOLIC_REGULATION
GOBP_NEPHRIC_DUCT_MORPHOGENE...	LEWY_grp	9	0.78273	0.016905	0.29879	0.004406	GOBP_NEPHRIC_DUCT_MORPHOGENESIS
GOBP_MEMBRANE_ORGANIZATION	BRAA	761	0.080796	0.015729	0.030843	0.0044072	GOBP_MEMBRANE_ORGANIZATION
GOBP_CENTRAL_NERVOUS_SYSTEM_...1	LEWY_grp	1002	0.069553	0.015436	0.026555	0.0044117	GOBP_CENTRAL_NERVOUS_SYSTEM_DEVELOPMENT
GOBP_POSITIVE_REGULATION_OF_...367	B_SCORE	81	0.24142	0.015608	0.092176	0.004413	GOBP_POSITIVE_REGULATION_OF_HISTONE_MODIFICATION
GOBP_NEGATIVE_REGULATION_OF_...559	CVD_ART_ANY	29	0.39451	0.015284	0.15064	0.0044146	GOBP_NEGATIVE_REGULATION_OF_PROTEIN_TYROSINE_KINASE_ACTIVITY
BIOCARTA_BBCELL_PATHWAY	AMY_ANY	8	0.67633	0.013774	0.25824	0.0044147	BIOCARTA_BBCELL_PATHWAY
AKL_HTLV1_INFECTION_DN	CVD_ATH_ANY	64	0.24814	0.014267	0.094751	0.0044161	AKL_HTLV1_INFECTION_DN
GOBP_REGULATION_OF_CIRCADIAN...	INFA	111	0.19809	0.014981	0.075642	0.0044169	GOBP_REGULATION_OF_CIRCADIAN_RHYTHM
GOBP_POSITIVE_REGULATION_OF_...815	LEWY_full	19	0.5291	0.016599	0.20205	0.0044184	GOBP_POSITIVE_REGULATION_OF_TRANSCRIPTION_FROM_RNA_POLYMERASE_II_PROMOTER_INVOLVED_IN_CELLULAR_RESPONSE_TO_CHEMICAL_STIMULUS
GOBP_POSITIVE_REGULATION_OF_...409	TDP43	10	0.77449	0.017629	0.29582	0.0044256	GOBP_POSITIVE_REGULATION_OF_INTRACELLULAR_STEROID_HORMONE_RECEPTOR_SIGNALING_PATHWAY
GOBP_MODIFICATION_OF_SYNAPTI...	HS_S	23	0.39005	0.013459	0.14898	0.0044269	GOBP_MODIFICATION_OF_SYNAPTIC_STRUCTURE
LIU_NASOPHARYNGEAL_CARCINOMA	AMY_CERAD	66	0.26347	0.015384	0.10065	0.0044306	LIU_NASOPHARYNGEAL_CARCINOMA
GOMF_INTERLEUKIN_17_RECEPTOR...	LEWY_ANY	8	0.68644	0.013978	0.26225	0.0044333	GOMF_INTERLEUKIN_17_RECEPTOR_ACTIVITY
PETRETTO_BLOOD_PRESSURE_UP	CVD_ART_ANY	12	0.61217	0.015263	0.23387	0.0044339	PETRETTO_BLOOD_PRESSURE_UP
GOBP_RESPONSE_TO_LAMINAR_FLU...	AMY_THAL	12	0.62367	0.015547	0.23828	0.0044355	GOBP_RESPONSE_TO_LAMINAR_FLUID_SHEAR_STRESS
GOBP_NEUROTRANSMITTER_BIOSYN...	CVD_ATH_ANY	13	0.56988	0.014786	0.21773	0.0044357	GOBP_NEUROTRANSMITTER_BIOSYNTHETIC_PROCESS
GOBP_REGULATION_OF_CELL_DIFF...	WMRCAL	1465	0.056144	0.01487	0.021451	0.0044363	GOBP_REGULATION_OF_CELL_DIFFERENTIATION
PID_FAK_PATHWAY	BRAA	57	0.28117	0.015262	0.10743	0.0044368	PID_FAK_PATHWAY
GOBP_POSITIVE_REGULATION_OF_...665	B_SCORE	6	0.88814	0.015658	0.33935	0.0044379	GOBP_POSITIVE_REGULATION_OF_PROTEIN_K63_LINKED_UBIQUITINATION
GOBP_POSITIVE_REGULATION_BY_...1	LEWY_ANY	9	0.63375	0.013687	0.24216	0.0044389	GOBP_POSITIVE_REGULATION_BY_HOST_OF_VIRAL_GENOME_REPLICATION
WILLERT_WNT_SIGNALING	AMY_A	21	0.45673	0.015058	0.17452	0.0044398	WILLERT_WNT_SIGNALING
GOBP_POSITIVE_REGULATION_OF_...678	CVD_CAA_ANY	85	0.24022	0.01591	0.091795	0.004441	GOBP_POSITIVE_REGULATION_OF_PROTEIN_LOCALIZATION_TO_NUCLEUS
GOBP_AZOLE_TRANSMEMBRANE_TRA...	MICR	13	0.57664	0.014962	0.22035	0.0044414	GOBP_AZOLE_TRANSMEMBRANE_TRANSPORT
REACTOME_EGR2_AND_SOX10_MEDI...	AMY_ANY	27	0.35146	0.013144	0.13432	0.0044457	REACTOME_EGR2_AND_SOX10_MEDIATED_INITIATION_OF_SCHWANN_CELL_MYELINATION
GHANDHI_BYSTANDER_IRRADIATIO...2	HS_S	74	0.25171	0.015559	0.096198	0.0044467	GHANDHI_BYSTANDER_IRRADIATION_UP
GOBP_NEGATIVE_REGULATION_OF_...214	LEWY_full	4	1.0618	0.01529	0.40586	0.0044508	GOBP_NEGATIVE_REGULATION_OF_EPINEPHRINE_SECRETION
GOMF_VOLTAGE_GATED_CALCIUM_C...2	CVD_ATH	5	1.0054	0.016181	0.38434	0.0044538	GOMF_VOLTAGE_GATED_CALCIUM_CHANNEL_ACTIVITY_INVOLVED_IN_CARDIAC_MUSCLE_CELL_ACTION_POTENTIAL
WP_LINOLEIC_ACID_METABOLISM_...	WMR	5	0.94292	0.015175	0.36045	0.0044544	WP_LINOLEIC_ACID_METABOLISM_AFFECTED_BY_SARSCOV2
SA_MMP_CYTOKINE_CONNECTION	CVD_ART_ANY	15	0.60084	0.016747	0.22969	0.0044553	SA_MMP_CYTOKINE_CONNECTION
GOBP_NEGATIVE_REGULATION_OF_...364	LEWY_ANY	28	0.41232	0.015699	0.15763	0.0044555	GOBP_NEGATIVE_REGULATION_OF_LIPID_TRANSPORT
KYNG_WERNER_SYNDROM_UP	CVD_CAA	13	0.61283	0.015903	0.23432	0.0044619	KYNG_WERNER_SYNDROM_UP
GOBP_POSITIVE_REGULATION_OF_...469	WBVD	15	0.60269	0.016798	0.23048	0.0044668	GOBP_POSITIVE_REGULATION_OF_MACROPHAGE_DIFFERENTIATION
GOBP_PHOSPHOLIPID_TRANSPORT	LEWY_grp	100	0.22401	0.016088	0.085673	0.0044712	GOBP_PHOSPHOLIPID_TRANSPORT
GOBP_NEGATIVE_REGULATION_OF_...566	LEWY_ANY	31	0.40572	0.016253	0.15518	0.0044723	GOBP_NEGATIVE_REGULATION_OF_RECEPTOR_MEDIATED_ENDOCYTOSIS
GOMF_ORGANIC_ANION_TRANSMEMB...	MICR	218	0.14841	0.015686	0.056772	0.0044768	GOMF_ORGANIC_ANION_TRANSMEMBRANE_TRANSPORTER_ACTIVITY
GOCC_MCRD_MEDIATED_MRNA_STAB...	TDP43	5	0.88552	0.014255	0.33874	0.0044775	GOCC_MCRD_MEDIATED_MRNA_STABILITY_COMPLEX
BIOCARTA_CD40_PATHWAY	MICR	12	0.58168	0.014501	0.22252	0.004479	BIOCARTA_CD40_PATHWAY
GOCC_PROTEIN_COMPLEX_INVOLVE...3	LEWY_full	17	0.49541	0.014702	0.18952	0.0044791	GOCC_PROTEIN_COMPLEX_INVOLVED_IN_CELL_MATRIX_ADHESION
GOBP_DRINKING_BEHAVIOR	CVD_ATH	10	0.81392	0.018523	0.31138	0.0044804	GOBP_DRINKING_BEHAVIOR
GOBP_HISTAMINE_METABOLIC_PRO...	MICR	6	0.92594	0.016325	0.35424	0.0044817	GOBP_HISTAMINE_METABOLIC_PROCESS
GOBP_REGULATION_OF_REMOVAL_O...	CVD_CAA_ANY	6	0.88476	0.0156	0.3385	0.0044832	GOBP_REGULATION_OF_REMOVAL_OF_SUPEROXIDE_RADICALS
GOBP_POSITIVE_REGULATION_OF_...277	LEWY_ANY	35	0.34507	0.014687	0.13206	0.0044927	GOBP_POSITIVE_REGULATION_OF_ESTABLISHMENT_OF_PROTEIN_LOCALIZATION_TO_MITOCHONDRION
VALK_AML_WITH_EVI1	AMY_ANY	24	0.44462	0.015678	0.17016	0.0044932	VALK_AML_WITH_EVI1
GOBP_POSITIVE_REGULATION_OF_...244	AMY_A	20	0.43338	0.013945	0.16586	0.0044937	GOBP_POSITIVE_REGULATION_OF_EMBRYONIC_DEVELOPMENT
MOROSETTI_FACIOSCAPULOHUMERA...2	HEMOR	20	0.47858	0.015407	0.18316	0.004494	MOROSETTI_FACIOSCAPULOHUMERAL_MUSCULAR_DISTROPHY_UP
GOBP_NEGATIVE_REGULATION_OF_...522	LEWY_grp	30	0.39613	0.015611	0.15162	0.0044969	GOBP_NEGATIVE_REGULATION_OF_POTASSIUM_ION_TRANSPORT
SLEBOS_HEAD_AND_NECK_CANCER_...	TDP43	70	0.27126	0.016311	0.10383	0.0044984	SLEBOS_HEAD_AND_NECK_CANCER_WITH_HPV_UP
GOBP_RESPONSE_TO_CISPLATIN	MICR	6	1.2062	0.021267	0.46174	0.0045012	GOBP_RESPONSE_TO_CISPLATIN
GOBP_DENDRITIC_SPINE_MORPHOG...	CVD_CAA_ANY	51	0.2829	0.014526	0.1083	0.0045042	GOBP_DENDRITIC_SPINE_MORPHOGENESIS
GOBP_NEGATIVE_REGULATION_OF_...271	TDP43	29	0.4092	0.015854	0.15667	0.0045073	GOBP_NEGATIVE_REGULATION_OF_GTPASE_ACTIVITY
BLANCO_MELO_COVID19_SARS_COV...3	CVD_ATH	397	0.10602	0.015049	0.040597	0.0045127	BLANCO_MELO_COVID19_SARS_COV_2_INFECTION_A594_ACE2_EXPRESSING_CELLS_RUXOLITINIB_UP
GOBP_LIPID_HOMEOSTASIS	LEWY_full	148	0.17063	0.01489	0.065348	0.0045184	GOBP_LIPID_HOMEOSTASIS
GOMF_FIBRONECTIN_BINDING	WBVD	31	0.36736	0.014713	0.14073	0.0045275	GOMF_FIBRONECTIN_BINDING
REACTOME_CRMPS_IN_SEMA3A_SIG...	CVD_CAA	15	0.57949	0.016152	0.22202	0.0045316	REACTOME_CRMPS_IN_SEMA3A_SIGNALING
GOBP_MAINTENANCE_OF_DNA_REPE...	CVD_ART_ANY	7	0.71933	0.0137	0.2756	0.004532	GOBP_MAINTENANCE_OF_DNA_REPEAT_ELEMENTS
PETRETTO_HEART_MASS_QTL_CIS_...1	CVD_ATH	29	0.39327	0.015233	0.15068	0.0045332	PETRETTO_HEART_MASS_QTL_CIS_DN
WP_COVID19_AND_ENDOTHELIAL_C...	LEWY_full	5	1.0645	0.017138	0.40787	0.0045336	WP_COVID19_AND_ENDOTHELIAL_CELL_SENESCENCE
GOBP_REGULATION_OF_POSTSYNAP...3	INFA	11	0.69108	0.016495	0.26482	0.0045376	GOBP_REGULATION_OF_POSTSYNAPTIC_DENSITY_ASSEMBLY
REACTOME_INTERLEUKIN_36_PATH...	WBVD	7	1.0115	0.019262	0.38761	0.0045385	REACTOME_INTERLEUKIN_36_PATHWAY
GOBP_REGULATION_OF_LYSOSOME_...1	TDP43	6	1.0932	0.019276	0.41894	0.0045407	GOBP_REGULATION_OF_LYSOSOME_ORGANIZATION
WP_CYTOKINES_AND_INFLAMMATOR...	WMRCAL	26	0.40943	0.015018	0.15691	0.0045408	WP_CYTOKINES_AND_INFLAMMATORY_RESPONSE
MATHEW_FANCONI_ANEMIA_GENES	INFA	10	0.72616	0.016526	0.27835	0.004548	MATHEW_FANCONI_ANEMIA_GENES
ENK_UV_RESPONSE_KERATINOCYTE...2	HS_S	500	0.095626	0.015194	0.036656	0.004549	ENK_UV_RESPONSE_KERATINOCYTE_UP
GOBP_REGULATION_OF_LYMPHOCYT...1	WMRCAL	480	0.097309	0.015154	0.037306	0.0045538	GOBP_REGULATION_OF_LYMPHOCYTE_ACTIVATION
GOBP_REGULATION_OF_RESPONSE_...1	WMRCAL	426	0.10089	0.014823	0.038681	0.0045549	GOBP_REGULATION_OF_RESPONSE_TO_BIOTIC_STIMULUS
GOMF_CALCIUM_CHANNEL_REGULAT...	CVD_S	53	0.28398	0.014863	0.10888	0.0045559	GOMF_CALCIUM_CHANNEL_REGULATOR_ACTIVITY
PURBEY_TARGETS_OF_CTBP1_AND_...1	CVD_CAA_ANY	150	0.17994	0.015804	0.068989	0.004556	PURBEY_TARGETS_OF_CTBP1_AND_SATB1_DN
BIOCARTA_LDL_PATHWAY	AMY_CERAD	6	0.92903	0.016381	0.35619	0.0045561	BIOCARTA_LDL_PATHWAY
FERRARI_RESPONSE_TO_FENRETIN...1	AMY_A	5	0.92025	0.014811	0.35287	0.0045605	FERRARI_RESPONSE_TO_FENRETINIDE_DN
GOBP_FORMATION_OF_PRIMARY_GE...	INFA	118	0.19721	0.015374	0.075627	0.004563	GOBP_FORMATION_OF_PRIMARY_GERM_LAYER
GOBP_RESPONSE_TO_FIBROBLAST_...	TDP_3	105	0.20364	0.01498	0.078103	0.004568	GOBP_RESPONSE_TO_FIBROBLAST_GROWTH_FACTOR
GOBP_NEGATIVE_REGULATION_OF_...601	WBVD	6	0.66853	0.011787	0.25642	0.0045694	GOBP_NEGATIVE_REGULATION_OF_SEQUESTERING_OF_TRIGLYCERIDE
GOBP_RENAL_WATER_HOMEOSTASIS	LEWY_ANY	22	0.51841	0.017499	0.19884	0.0045695	GOBP_RENAL_WATER_HOMEOSTASIS
GOBP_REGULATION_OF_G_PROTEIN...	LEWY_full	126	0.18341	0.014777	0.070351	0.0045707	GOBP_REGULATION_OF_G_PROTEIN_COUPLED_RECEPTOR_SIGNALING_PATHWAY
ENGELMANN_CANCER_PROGENITORS...2	LEWY_grp	47	0.29531	0.014561	0.11327	0.0045711	ENGELMANN_CANCER_PROGENITORS_UP
GOBP_REGULATION_OF_RESPONSE_...11	CVD_CAA_ANY	30	0.35544	0.014005	0.13635	0.004576	GOBP_REGULATION_OF_RESPONSE_TO_REACTIVE_OXYGEN_SPECIES
REACTOME_DOWNSTREAM_SIGNAL_T...	BRAA	29	0.38583	0.014949	0.14802	0.004577	REACTOME_DOWNSTREAM_SIGNAL_TRANSDUCTION
GOMF_CARBONATE_DEHYDRATASE_A...	MICR	14	0.53402	0.014379	0.20488	0.0045791	GOMF_CARBONATE_DEHYDRATASE_ACTIVITY
GOCC_FICOLIN_1_RICH_GRANULE	CVD_CAA	179	0.15931	0.015274	0.061135	0.0045875	GOCC_FICOLIN_1_RICH_GRANULE
PID_ERBB1_RECEPTOR_PROXIMAL_...	BRAA	35	0.36656	0.0156	0.14068	0.0045895	PID_ERBB1_RECEPTOR_PROXIMAL_PATHWAY
WP_SIGNAL_TRANSDUCTION_THROU...	WMRCAL	31	0.33847	0.013554	0.12989	0.0045895	WP_SIGNAL_TRANSDUCTION_THROUGH_IL1R
REACTOME_COPI_INDEPENDENT_GO...	MICR	51	0.2898	0.014879	0.11122	0.0045915	REACTOME_COPI_INDEPENDENT_GOLGI_TO_ER_RETROGRADE_TRAFFIC
GOMF_MAP_KINASE_KINASE_KINAS...1	CVD_ART_ANY	21	0.45915	0.01514	0.17629	0.0046052	GOMF_MAP_KINASE_KINASE_KINASE_ACTIVITY
VANDESLUIS_NORMAL_EMBRYOS_DN	CVD_CAA_ANY	20	0.45365	0.014599	0.17418	0.0046061	VANDESLUIS_NORMAL_EMBRYOS_DN
HOWLIN_CITED1_TARGETS_1_UP	CVD_ATH	33	0.35109	0.014506	0.13481	0.0046069	HOWLIN_CITED1_TARGETS_1_UP
GOBP_VACUOLAR_TRANSPORT	LEWY_full	157	0.16877	0.015166	0.064804	0.0046076	GOBP_VACUOLAR_TRANSPORT
GOBP_REGULATION_OF_KILLING_O...	LEWY_grp	8	0.66049	0.013449	0.25362	0.0046092	GOBP_REGULATION_OF_KILLING_OF_CELLS_OF_ANOTHER_ORGANISM
BIOCARTA_CTLA4_PATHWAY	B_SCORE	20	0.48243	0.015523	0.18525	0.0046093	BIOCARTA_CTLA4_PATHWAY
PID_AR_TF_PATHWAY	HS_S	50	0.28765	0.014624	0.11046	0.00461	PID_AR_TF_PATHWAY
VISALA_AGING_LYMPHOCYTE_UP	LEWY_full	5	1.2413	0.019985	0.4767	0.0046121	VISALA_AGING_LYMPHOCYTE_UP
GOBP_NUCLEAR_EXPORT	BRAA	154	0.17592	0.015656	0.067565	0.0046164	GOBP_NUCLEAR_EXPORT
REACTOME_DAP12_INTERACTIONS	BRAA	38	0.3688	0.016353	0.14165	0.0046166	REACTOME_DAP12_INTERACTIONS
GOBP_NEGATIVE_REGULATION_OF_...397	LEWY_ANY	10	0.74668	0.016998	0.28678	0.0046166	GOBP_NEGATIVE_REGULATION_OF_MEMBRANE_POTENTIAL
REACTOME_FORMATION_OF_TC_NER...	CVD_S	52	0.27627	0.014322	0.10611	0.0046182	REACTOME_FORMATION_OF_TC_NER_PRE_INCISION_COMPLEX
FRASOR_TAMOXIFEN_RESPONSE_UP	WMR	46	0.3125	0.015239	0.12003	0.0046185	FRASOR_TAMOXIFEN_RESPONSE_UP
VERHAAK_GLIOBLASTOMA_NEURAL	TDP_3	120	0.20179	0.015862	0.077508	0.00462	VERHAAK_GLIOBLASTOMA_NEURAL
GOBP_POSITIVE_REGULATION_OF_...552	LEWY_full	6	0.67143	0.011841	0.25791	0.0046215	GOBP_POSITIVE_REGULATION_OF_NATURAL_KILLER_CELL_MEDIATED_IMMUNE_RESPONSE_TO_TUMOR_CELL
GARCIA_TARGETS_OF_FLI1_AND_D...1	CVD_ATH_ANY	159	0.1683	0.015214	0.06465	0.0046222	GARCIA_TARGETS_OF_FLI1_AND_DAX1_DN
LU_TUMOR_ENDOTHELIAL_MARKERS...1	WMR	4	1.4644	0.02108	0.56255	0.0046236	LU_TUMOR_ENDOTHELIAL_MARKERS_DN
HU_GENOTOXIC_DAMAGE_4HR	CVD_ART_ANY	35	0.38541	0.016401	0.14806	0.0046254	HU_GENOTOXIC_DAMAGE_4HR
GOBP_REGULATION_OF_DENDRITIC...1	CVD_S	11	0.69443	0.016575	0.26686	0.0046368	GOBP_REGULATION_OF_DENDRITIC_CELL_ANTIGEN_PROCESSING_AND_PRESENTATION
NADLER_HYPERGLYCEMIA_AT_OBES...	WMRCAL	58	0.26701	0.014616	0.10261	0.0046368	NADLER_HYPERGLYCEMIA_AT_OBESITY
GUTIERREZ_CHRONIC_LYMPHOCYTI...1	AMY_ANY	55	0.28417	0.015156	0.10921	0.0046384	GUTIERREZ_CHRONIC_LYMPHOCYTIC_LEUKEMIA_DN
GARGALOVIC_RESPONSE_TO_OXIDI...23	CVD_CAA_ANY	23	0.42405	0.014633	0.16298	0.0046408	GARGALOVIC_RESPONSE_TO_OXIDIZED_PHOSPHOLIPIDS_YELLOW_DN
GOBP_CRANIAL_NERVE_MORPHOGEN...	MICR	29	0.42786	0.016574	0.16444	0.004641	GOBP_CRANIAL_NERVE_MORPHOGENESIS
REACTOME_N_GLYCAN_TRIMMING_A...	CVD_ART_ANY	5	1.0009	0.016111	0.38472	0.0046442	REACTOME_N_GLYCAN_TRIMMING_AND_ELONGATION_IN_THE_CIS_GOLGI
TAKEDA_TARGETS_OF_NUP98_HOXA...1	AMY_THAL	131	0.17895	0.014694	0.068789	0.0046464	TAKEDA_TARGETS_OF_NUP98_HOXA9_FUSION_10D_DN
PID_TCR_PATHWAY	B_SCORE	58	0.27405	0.015002	0.10535	0.0046484	PID_TCR_PATHWAY
GOBP_REGULATION_OF_TRANSPORT...	LEWY_ANY	272	0.13283	0.015663	0.051067	0.0046515	GOBP_REGULATION_OF_TRANSPORTER_ACTIVITY
GOBP_LIMBIC_SYSTEM_DEVELOPME...	ADNC	108	0.19612	0.014629	0.0754	0.0046519	GOBP_LIMBIC_SYSTEM_DEVELOPMENT
GOBP_POSITIVE_REGULATION_OF_...459	CVD_CAA_ANY	17	0.62531	0.018554	0.24041	0.0046526	GOBP_POSITIVE_REGULATION_OF_LYMPHOCYTE_CHEMOTAXIS
GOBP_REGULATION_OF_ASPARTIC_...1	AMY_A	10	0.79949	0.018195	0.30738	0.0046531	GOBP_REGULATION_OF_ASPARTIC_TYPE_ENDOPEPTIDASE_ACTIVITY_INVOLVED_IN_AMYLOID_PRECURSOR_PROTEIN_CATABOLIC_PROCESS
GOBP_POSITIVE_REGULATION_OF_...435	AMY_THAL	142	0.17331	0.014811	0.066634	0.0046549	GOBP_POSITIVE_REGULATION_OF_LEUKOCYTE_MEDIATED_IMMUNITY
BIOCARTA_PAR1_PATHWAY	B_SCORE	19	0.52003	0.01631	0.19997	0.0046593	BIOCARTA_PAR1_PATHWAY
MILI_PSEUDOPODIA_CHEMOTAXIS_...1	WBVD	403	0.10425	0.014908	0.040091	0.0046609	MILI_PSEUDOPODIA_CHEMOTAXIS_DN
WP_CHEMOKINE_SIGNALING_PATHW...	AMY_CERAD	157	0.17545	0.015763	0.067479	0.0046649	WP_CHEMOKINE_SIGNALING_PATHWAY
GOMF_COMPLEMENT_RECEPTOR_ACT...	ADNC	10	0.72066	0.016399	0.27717	0.0046659	GOMF_COMPLEMENT_RECEPTOR_ACTIVITY
REACTOME_INACTIVATION_OF_CDC...	CVD_CAA_ANY	7	0.78135	0.01488	0.30055	0.0046703	REACTOME_INACTIVATION_OF_CDC42_AND_RAC1
GOBP_CRANIAL_GANGLION_DEVELO...	ADNC	5	1.0062	0.016192	0.38705	0.0046709	GOBP_CRANIAL_GANGLION_DEVELOPMENT
REACTOME_HEDGEHOG_LIGAND_BIO...	WMR	63	0.25931	0.014792	0.099748	0.004671	REACTOME_HEDGEHOG_LIGAND_BIOGENESIS
GOMF_PHOSPHATIDYLINOSITOL_3_...5	INFA	8	0.74658	0.015198	0.28718	0.0046713	GOMF_PHOSPHATIDYLINOSITOL_3_5_BISPHOSPHATE_3_PHOSPHATASE_ACTIVITY
GOBP_REGULATION_OF_IMMUNE_SY...	WMRCAL	1354	0.058586	0.014964	0.02254	0.0046768	GOBP_REGULATION_OF_IMMUNE_SYSTEM_PROCESS
REACTOME_PI3K_AKT_ACTIVATION	BRAA	9	0.83859	0.01811	0.32265	0.0046792	REACTOME_PI3K_AKT_ACTIVATION
REACTOME_ACTIVATION_OF_NOXA_...	CVD_S	5	0.79247	0.012755	0.30491	0.0046793	REACTOME_ACTIVATION_OF_NOXA_AND_TRANSLOCATION_TO_MITOCHONDRIA
REACTOME_ONCOGENIC_MAPK_SIGN...	WMRCAL	79	0.22189	0.014168	0.085376	0.0046802	REACTOME_ONCOGENIC_MAPK_SIGNALING
GOBP_RESPONSE_TO_LEUCINE	CVD_CAA_ANY	14	0.60865	0.01639	0.23419	0.0046813	GOBP_RESPONSE_TO_LEUCINE
NOUSHMEHR_GBM_SOMATIC_MUTATED	TDP43	9	0.65073	0.014052	0.25043	0.0046869	NOUSHMEHR_GBM_SOMATIC_MUTATED
REACTOME_NEPHRIN_FAMILY_INTE...	BRAA	21	0.4845	0.015978	0.18646	0.0046874	REACTOME_NEPHRIN_FAMILY_INTERACTIONS
FARMER_BREAST_CANCER_APOCRIN...1	CVD_CAA_ANY	307	0.1193	0.014929	0.045915	0.0046887	FARMER_BREAST_CANCER_APOCRINE_VS_BASAL
GOBP_EMBRYONIC_NEUROCRANIUM_...	MICR	8	0.68858	0.014018	0.26505	0.0046946	GOBP_EMBRYONIC_NEUROCRANIUM_MORPHOGENESIS
GRADE_COLON_AND_RECTAL_CANCE...2	CVD_S	269	0.13174	0.015446	0.050711	0.0046951	GRADE_COLON_AND_RECTAL_CANCER_UP
GOMF_URATE_TRANSMEMBRANE_TRA...	INFA	6	0.81125	0.014303	0.31228	0.0046963	GOMF_URATE_TRANSMEMBRANE_TRANSPORTER_ACTIVITY
GOBP_POSITIVE_REGULATION_OF_...113	CVD_CAA_ANY	14	0.70361	0.018947	0.27087	0.0046995	GOBP_POSITIVE_REGULATION_OF_CELLULAR_RESPIRATION
GOBP_VITAMIN_TRANSMEMBRANE_T...	MICR	20	0.49274	0.015855	0.1897	0.0047002	GOBP_VITAMIN_TRANSMEMBRANE_TRANSPORT
GOBP_NEGATIVE_REGULATION_OF_...320	AMY_ANY	5	0.89578	0.014424	0.34488	0.0047027	GOBP_NEGATIVE_REGULATION_OF_INTERLEUKIN_1_MEDIATED_SIGNALING_PATHWAY
GOBP_POSITIVE_REGULATION_OF_...376	AMY_CERAD	516	0.097394	0.015714	0.0375	0.0047054	GOBP_POSITIVE_REGULATION_OF_HYDROLASE_ACTIVITY
BIOCARTA_PDGF_PATHWAY	B_SCORE	27	0.39633	0.014815	0.1526	0.0047055	BIOCARTA_PDGF_PATHWAY
BORCZUK_MALIGNANT_MESOTHELIO...1	MICR	90	0.22074	0.01504	0.085001	0.0047088	BORCZUK_MALIGNANT_MESOTHELIOMA_DN
STEIN_ESRRA_TARGETS_UP	CVD_CAA	369	0.10832	0.014836	0.041713	0.0047106	STEIN_ESRRA_TARGETS_UP
GOBP_REGULATION_OF_TELOMERE_...2	CVD_CAA	101	0.20676	0.014921	0.079628	0.0047127	GOBP_REGULATION_OF_TELOMERE_MAINTENANCE
REACTOME_REGULATION_OF_HMOX1...	HEMOR	5	1.0636	0.017126	0.4097	0.004722	REACTOME_REGULATION_OF_HMOX1_EXPRESSION_AND_ACTIVITY
GOBP_RECEPTOR_INTERNALIZATION	LEWY_grp	119	0.20018	0.015676	0.077116	0.0047231	GOBP_RECEPTOR_INTERNALIZATION
GOBP_PROTEIN_LOCALIZATION_TO...36	BRAA	18	0.4037	0.012326	0.15554	0.0047283	GOBP_PROTEIN_LOCALIZATION_TO_NUCLEOLUS
GOBP_RESPONSE_TO_FLUORIDE	INFA	5	1.2022	0.01935	0.46324	0.0047309	GOBP_RESPONSE_TO_FLUORIDE
REACTOME_NOTCH_HLH_TRANSCRIP...	LEWY_grp	24	0.38751	0.013661	0.14932	0.0047319	REACTOME_NOTCH_HLH_TRANSCRIPTION_PATHWAY
GOBP_POSITIVE_REGULATION_OF_...487	TDP43	24	0.4601	0.016218	0.17729	0.0047328	GOBP_POSITIVE_REGULATION_OF_MESENCHYMAL_CELL_PROLIFERATION
GOBP_CELLULAR_RESPONSE_TO_EX...3	LEWY_grp	248	0.13783	0.015529	0.05311	0.0047333	GOBP_CELLULAR_RESPONSE_TO_EXTRACELLULAR_STIMULUS
GOBP_NEGATIVE_REGULATION_OF_...381	AMY_A	5	0.93716	0.015083	0.36113	0.0047338	GOBP_NEGATIVE_REGULATION_OF_MACROPHAGE_APOPTOTIC_PROCESS
GOBP_RESPONSE_TO_REACTIVE_OX...	B_SCORE	186	0.14231	0.013904	0.054843	0.0047363	GOBP_RESPONSE_TO_REACTIVE_OXYGEN_SPECIES
GOMF_PHOSPHATIDYL_PHOSPHOLIP...	BRAA	11	0.69245	0.016531	0.26692	0.0047458	GOMF_PHOSPHATIDYL_PHOSPHOLIPASE_B_ACTIVITY
LI_ADIPOGENESIS_BY_ACTIVATED...	CVD_CAA_ANY	18	0.49619	0.015149	0.1913	0.0047519	LI_ADIPOGENESIS_BY_ACTIVATED_PPARG
REACTOME_RHO_GTPASES_ACTIVAT...8	AMY_CERAD	9	0.73116	0.015789	0.2819	0.0047529	REACTOME_RHO_GTPASES_ACTIVATE_RHOTEKIN_AND_RHOPHILINS
WP_EMBRYONIC_STEM_CELL_PLURI...	AMY_THAL	111	0.198	0.014973	0.076343	0.0047546	WP_EMBRYONIC_STEM_CELL_PLURIPOTENCY_PATHWAYS
GOMF_LEUCINE_BINDING	CVD_CAA	6	0.82229	0.014499	0.31705	0.004755	GOMF_LEUCINE_BINDING
GOBP_CELL_ACTIVATION	LEWY_ANY	1035	0.069358	0.01563	0.026743	0.0047556	GOBP_CELL_ACTIVATION
WP_P53_TRANSCRIPTIONAL_GENE_...	MICR	89	0.21275	0.014415	0.082032	0.0047557	WP_P53_TRANSCRIPTIONAL_GENE_NETWORK
GOBP_ANTEROGRADE_AXONAL_TRAN...2	HEMOR	6	0.97548	0.017207	0.37615	0.0047581	GOBP_ANTEROGRADE_AXONAL_TRANSPORT_OF_MITOCHONDRION
GOBP_BRANCHING_MORPHOGENESIS...2	AMY_ANY	10	0.62657	0.014266	0.24162	0.0047598	GOBP_BRANCHING_MORPHOGENESIS_OF_A_NERVE
DAZARD_UV_RESPONSE_CLUSTER_G...2	CVD_ART_ANY	20	0.45141	0.014527	0.17408	0.0047617	DAZARD_UV_RESPONSE_CLUSTER_G28
GOBP_NEGATIVE_REGULATION_OF_...254	B_SCORE	9	0.73296	0.015825	0.28273	0.0047702	GOBP_NEGATIVE_REGULATION_OF_GLIAL_CELL_APOPTOTIC_PROCESS
GOBP_NEGATIVE_REGULATION_OF_...206	B_SCORE	14	0.69836	0.018804	0.26939	0.0047713	GOBP_NEGATIVE_REGULATION_OF_ENDOPLASMIC_RETICULUM_UNFOLDED_PROTEIN_RESPONSE
BIOCARTA_MAPK_PATHWAY	CVD_ART_ANY	78	0.22958	0.014569	0.088566	0.0047732	BIOCARTA_MAPK_PATHWAY
GOMF_MICROTUBULE_MOTOR_ACTIV...	HS_S	72	0.24174	0.01474	0.093265	0.0047763	GOMF_MICROTUBULE_MOTOR_ACTIVITY
GOBP_HEMATOPOIETIC_STEM_CELL...1	WMR	36	0.37704	0.016269	0.14551	0.0047882	GOBP_HEMATOPOIETIC_STEM_CELL_DIFFERENTIATION
GOBP_REGULATION_OF_PHOSPHORY...	CVD_ATH_ANY	1135	0.064435	0.01516	0.02487	0.0047918	GOBP_REGULATION_OF_PHOSPHORYLATION
GOMF_HISTONE_H4K12_ACETYLTRA...	TDP43	12	0.59762	0.014901	0.23068	0.0047946	GOMF_HISTONE_H4K12_ACETYLTRANSFERASE_ACTIVITY
REACTOME_INTEGRIN_CELL_SURFA...	TDP43	82	0.23602	0.015355	0.091128	0.004804	REACTOME_INTEGRIN_CELL_SURFACE_INTERACTIONS
GOBP_RESPONSE_TO_NITROGEN_CO...	WMRCAL	1065	0.065336	0.014919	0.025227	0.0048054	GOBP_RESPONSE_TO_NITROGEN_COMPOUND
GOMF_DEOXYNUCLEOSIDE_KINASE_...	CVD_CAA_ANY	5	0.87306	0.014053	0.33712	0.0048077	GOMF_DEOXYNUCLEOSIDE_KINASE_ACTIVITY
GOBP_NUCLEOBASE_CATABOLIC_PR...	AMY_ANY	10	0.54694	0.012453	0.2112	0.0048079	GOBP_NUCLEOBASE_CATABOLIC_PROCESS
GOMF_LAMIN_BINDING	LEWY_grp	15	0.54597	0.01522	0.21084	0.0048114	GOMF_LAMIN_BINDING
REACTOME_RNA_POLYMERASE_I_PR...	WBVD	58	0.30471	0.016681	0.11767	0.0048121	REACTOME_RNA_POLYMERASE_I_PROMOTER_ESCAPE
GOBP_RENAL_WATER_HOMEOSTASIS	CVD_CAA	22	0.5288	0.017847	0.20425	0.0048188	GOBP_RENAL_WATER_HOMEOSTASIS
GOBP_NUCLEAR_TRANSPORT	CVD_CAA	311	0.11738	0.014783	0.04534	0.0048193	GOBP_NUCLEAR_TRANSPORT
GOBP_CELLULAR_RESPONSE_TO_ME...	CVD_ATH_ANY	68	0.25584	0.015161	0.098842	0.0048267	GOBP_CELLULAR_RESPONSE_TO_MECHANICAL_STIMULUS
GOBP_POSITIVE_REGULATION_OF_...648	WMRCAL	112	0.19062	0.014479	0.07365	0.0048298	GOBP_POSITIVE_REGULATION_OF_PROTEASOMAL_PROTEIN_CATABOLIC_PROCESS
GOBP_TRANS_SYNAPTIC_SIGNALIN...3	TDP43	12	0.64256	0.016021	0.24829	0.0048339	GOBP_TRANS_SYNAPTIC_SIGNALING_MODULATING_SYNAPTIC_TRANSMISSION
PID_CIRCADIAN_PATHWAY	TDP_3	14	0.56128	0.015112	0.21689	0.0048345	PID_CIRCADIAN_PATHWAY
GOBP_CELLULAR_RESPONSE_TO_MA...2	INFA	7	0.83812	0.01596	0.32388	0.004835	GOBP_CELLULAR_RESPONSE_TO_MAGNESIUM_ION
GOBP_REGULATION_OF_SERINE_TY...	HS_S	7	0.71155	0.013551	0.27497	0.0048359	GOBP_REGULATION_OF_SERINE_TYPE_PEPTIDASE_ACTIVITY
WP_G_PROTEIN_SIGNALING_PATHW...	ADNC	90	0.21787	0.014842	0.0842	0.0048379	WP_G_PROTEIN_SIGNALING_PATHWAYS
LIN_TUMOR_ESCAPE_FROM_IMMUNE...	AMY_A	18	0.44535	0.013595	0.17211	0.0048389	LIN_TUMOR_ESCAPE_FROM_IMMUNE_ATTACK
GOBP_POSITIVE_REGULATION_OF_...146	INFA	6	0.84325	0.014867	0.32589	0.0048391	GOBP_POSITIVE_REGULATION_OF_CELL_PROLIFERATION_INVOLVED_IN_HEART_MORPHOGENESIS
GOMF_TRIGLYCERIDE_LIPASE_ACT...	WBVD	22	0.45631	0.015399	0.17636	0.004841	GOMF_TRIGLYCERIDE_LIPASE_ACTIVITY
GOCC_PHOTORECEPTOR_RIBBON_SY...	CVD_ATH_ANY	8	0.68417	0.013928	0.26447	0.0048461	GOCC_PHOTORECEPTOR_RIBBON_SYNAPSE
JAZAERI_BREAST_CANCER_BRCA1_...1	LEWY_ANY	41	0.29952	0.013795	0.11579	0.0048484	JAZAERI_BREAST_CANCER_BRCA1_VS_BRCA2_DN
GOBP_NUCLEOSIDE_TRIPHOSPHATE...3	CVD_ATH_ANY	243	0.13134	0.014646	0.050776	0.0048498	GOBP_NUCLEOSIDE_TRIPHOSPHATE_METABOLIC_PROCESS
GOBP_SEROTONIN_UPTAKE	TDP_3	12	0.55139	0.013745	0.21321	0.0048588	GOBP_SEROTONIN_UPTAKE
GOMF_PEPTIDE_HORMONE_BINDING	CVD_ATH_ANY	48	0.29134	0.014512	0.11267	0.0048644	GOMF_PEPTIDE_HORMONE_BINDING
GOBP_REGULATION_OF_NEUROTRAN...2	LEWY_full	61	0.2868	0.016104	0.11092	0.0048656	GOBP_REGULATION_OF_NEUROTRANSMITTER_RECEPTOR_ACTIVITY
REACTOME_DEUBIQUITINATION	LEWY_full	261	0.13836	0.015986	0.053515	0.0048683	REACTOME_DEUBIQUITINATION
GOBP_PITUITARY_GLAND_DEVELOP...	HS_S	40	0.30978	0.014091	0.11982	0.0048685	GOBP_PITUITARY_GLAND_DEVELOPMENT
GOBP_PALLIUM_DEVELOPMENT	AMY_A	172	0.15806	0.014856	0.06114	0.0048702	GOBP_PALLIUM_DEVELOPMENT
GOBP_TOLL_LIKE_RECEPTOR_7_SI...	WBVD	9	0.70501	0.015223	0.2727	0.0048702	GOBP_TOLL_LIKE_RECEPTOR_7_SIGNALING_PATHWAY
GOBP_LENS_FIBER_CELL_DIFFERE...	INFA	37	0.33297	0.014566	0.12881	0.0048732	GOBP_LENS_FIBER_CELL_DIFFERENTIATION
GOBP_CALCIUM_ION_TRANSPORT	LEWY_ANY	419	0.10613	0.015472	0.041058	0.0048756	GOBP_CALCIUM_ION_TRANSPORT
GOBP_POSITIVE_REGULATION_OF_...481	INFA	5	1.053	0.016947	0.40741	0.0048803	GOBP_POSITIVE_REGULATION_OF_MELANOCYTE_DIFFERENTIATION
GOMF_HYDRO_LYASE_ACTIVITY	MICR	60	0.25553	0.014227	0.098877	0.0048841	GOMF_HYDRO_LYASE_ACTIVITY
GOBP_NEGATIVE_REGULATION_OF_...220	LEWY_grp	35	0.36144	0.015384	0.13986	0.004885	GOBP_NEGATIVE_REGULATION_OF_EPITHELIAL_TO_MESENCHYMAL_TRANSITION
GOBP_ESTABLISHMENT_OF_PROTEI...10	LEWY_grp	59	0.26771	0.014784	0.1036	0.0048874	GOBP_ESTABLISHMENT_OF_PROTEIN_LOCALIZATION_TO_VACUOLE
GOBP_PROTEIN_NITROSYLATION	TDP_3	14	0.58657	0.015793	0.22705	0.0048965	GOBP_PROTEIN_NITROSYLATION
GOBP_NEGATIVE_REGULATION_OF_...225	HEMOR	118	0.18734	0.014612	0.072516	0.0048973	GOBP_NEGATIVE_REGULATION_OF_ESTABLISHMENT_OF_PROTEIN_LOCALIZATION
GOBP_DETECTION_OF_TEMPERATUR...3	BRAA	5	1.089	0.01753	0.42153	0.0048974	GOBP_DETECTION_OF_TEMPERATURE_STIMULUS_INVOLVED_IN_THERMOCEPTION
GOBP_GAMMA_DELTA_T_CELL_ACTI...	AMY_ANY	23	0.44148	0.01524	0.17089	0.0048976	GOBP_GAMMA_DELTA_T_CELL_ACTIVATION
REACTOME_NUCLEAR_EVENTS_KINA...	HEMOR	59	0.25584	0.014132	0.099037	0.0048992	REACTOME_NUCLEAR_EVENTS_KINASE_AND_TRANSCRIPTION_FACTOR_ACTIVATION
GOBP_TOOTH_ERUPTION	WBVD	7	0.81662	0.015551	0.31613	0.0049005	GOBP_TOOTH_ERUPTION
WANG_TNF_TARGETS	MICR	24	0.49962	0.017609	0.19348	0.0049135	WANG_TNF_TARGETS
KEGG_FRUCTOSE_AND_MANNOSE_ME...	CVD_CAA_ANY	32	0.38218	0.015552	0.14801	0.0049147	KEGG_FRUCTOSE_AND_MANNOSE_METABOLISM
GOBP_REGULATION_OF_UBIQUITIN...1	CVD_CAA_ANY	164	0.15667	0.014383	0.060681	0.00492	GOBP_REGULATION_OF_UBIQUITIN_DEPENDENT_PROTEIN_CATABOLIC_PROCESS
LIN_TUMOR_ESCAPE_FROM_IMMUNE...	ADNC	18	0.49074	0.014979	0.19008	0.0049203	LIN_TUMOR_ESCAPE_FROM_IMMUNE_ATTACK
GOMF_HYDROLASE_ACTIVITY_ACTI...6	TDP_3	10	0.81977	0.018656	0.31757	0.004925	GOMF_HYDROLASE_ACTIVITY_ACTING_ON_CARBON_NITROGEN_BUT_NOT_PEPTIDE_BONDS_IN_LINEAR_AMIDINES
GOBP_CRD_MEDIATED_MRNA_STABI...	TDP43	11	0.6077	0.014507	0.23544	0.0049291	GOBP_CRD_MEDIATED_MRNA_STABILIZATION
KEGG_GLYOXYLATE_AND_DICARBOX...	CVD_ATH_ANY	16	0.49185	0.014157	0.19056	0.0049302	KEGG_GLYOXYLATE_AND_DICARBOXYLATE_METABOLISM
GRAHAM_CML_DIVIDING_VS_NORMA...2	CVD_ATH	12	0.60675	0.015125	0.23508	0.004931	GRAHAM_CML_DIVIDING_VS_NORMAL_DIVIDING_UP
GOBP_PROTEIN_REPAIR	CVD_ATH	7	0.84971	0.01618	0.32925	0.0049344	GOBP_PROTEIN_REPAIR
GOBP_ACTIN_FILAMENT_ORGANIZA...	CVD_S	412	0.10457	0.015116	0.040521	0.0049361	GOBP_ACTIN_FILAMENT_ORGANIZATION
GOBP_ANATOMICAL_STRUCTURE_AR...	MICR	15	0.48705	0.013574	0.18873	0.0049366	GOBP_ANATOMICAL_STRUCTURE_ARRANGEMENT
GOBP_CORONARY_VASCULATURE_DE...	LEWY_grp	43	0.34054	0.016062	0.13197	0.0049395	GOBP_CORONARY_VASCULATURE_DEVELOPMENT
GOMF_ACETYL_COA_HYDROLASE_AC...	CVD_CAA_ANY	4	1.3546	0.019503	0.525	0.004942	GOMF_ACETYL_COA_HYDROLASE_ACTIVITY
[truncated: 457,246+ more rows]
