# Supplementary material for: Genome wide association study meta-analysis of neuropathologic lesions of Alzheimer’s disease and related dementias in a multi-site autopsy cohort
Source: PLoS Genet. 2026 Jun 29;22(6):e1012170. doi: 10.1371/journal.pgen.1012170 (PMC13340787; doi:10.1371/journal.pgen.1012170)
Supplement: S16 Table — (XLSX) [file pgen.1012170.s036.xlsx]

## Sheet: Table S16
Table S16: MAGMA tissue-specific associations
VARIABLE	PHENOTYPE	NGENES	BETA	BETA_STD	SE	P	FULL_NAME
Spleen	B_SCORE	17388	0.029995	0.059493	0.0070306	1.0011e-05	Spleen
Lung	BRAA	17385	0.032442	0.062793	0.0087527	0.00010555	Lung
Spleen	BRAA	17385	0.023626	0.046862	0.0070521	0.000405	Spleen
Lung	B_SCORE	17388	0.028451	0.055071	0.0087327	0.00056253	Lung
Whole_Blood	B_SCORE	17388	0.015938	0.028808	0.0054271	0.0016618	Whole_Blood
Adipose_Subcutaneous	INFA	17386	0.028935	0.057801	0.0099196	0.0017704	Adipose_Subcutaneous
Breast_Mammary_Tissue	CVD_ART	17388	0.032823	0.063188	0.012033	0.0031933	Breast_Mammary_Tissue
Pituitary	LEWY_grp	17385	0.023638	0.04412	0.0086806	0.0032389	Pituitary
Whole_Blood	WMRCAL	17388	0.014084	0.025457	0.0053647	0.0043347	Whole_Blood
Thyroid	CVD_ART	17388	0.023585	0.046756	0.0094684	0.0063772	Thyroid
Whole_Blood	BRAA	17385	0.013414	0.024247	0.0054582	0.007002	Whole_Blood
Breast_Mammary_Tissue	INFA	17386	0.027665	0.053262	0.011541	0.0082701	Breast_Mammary_Tissue
Lung	AMY_CERAD	17386	0.020671	0.040011	0.0087626	0.0091701	Lung
Liver	WMRCAL	17388	0.014031	0.025278	0.005993	0.0096188	Liver
Pituitary	LEWY_full	17385	0.02022	0.037741	0.0086425	0.0096594	Pituitary
Thyroid	TDP_3	17388	0.021672	0.042964	0.009375	0.010405	Thyroid
Cells_Cultured_fibroblasts	TDP43	17386	0.01496	0.032072	0.0065021	0.010708	Cells_Cultured_fibroblasts
Thyroid	B_SCORE	17388	0.021212	0.042052	0.0092616	0.011009	Thyroid
Artery_Tibial	TDP43	17386	0.021782	0.044877	0.0097102	0.012451	Artery_Tibial
Nerve_Tibial	TDP43	17386	0.022105	0.044543	0.0099354	0.013053	Nerve_Tibial
Adipose_Visceral_Omentum	ADNC	17388	0.023228	0.045157	0.010523	0.013656	Adipose_Visceral_Omentum
Cervix_Ectocervix	TDP43	17386	0.025262	0.049565	0.011726	0.015615	Cervix_Ectocervix
Lung	TDP_3	17388	0.01872	0.036234	0.0087541	0.016251	Lung
Colon_Transverse	WMR	17388	0.023018	0.042366	0.010892	0.017296	Colon_Transverse
Nerve_Tibial	TDP_3	17388	0.020048	0.040396	0.0096771	0.019159	Nerve_Tibial
Lung	CVD_ATH_ANY	17386	0.017648	0.034159	0.0086428	0.020592	Lung
Whole_Blood	AMY_CERAD	17386	0.011255	0.020344	0.0055156	0.020659	Whole_Blood
Breast_Mammary_Tissue	WMR	17388	0.023983	0.046171	0.011803	0.021087	Breast_Mammary_Tissue
Adipose_Subcutaneous	CVD_ART	17388	0.020853	0.041656	0.010271	0.021179	Adipose_Subcutaneous
Cervix_Ectocervix	HEMOR	17378	0.022759	0.044653	0.011509	0.024007	Cervix_Ectocervix
Adrenal_Gland	AMY_A	17388	0.018408	0.035566	0.0094213	0.025371	Adrenal_Gland
Bladder	CVD_ATH	17388	0.023688	0.046221	0.012325	0.027322	Bladder
Thyroid	TDP43	17386	0.018035	0.035753	0.0094426	0.028082	Thyroid
Lung	CVD_ATH	17388	0.016215	0.031385	0.0085141	0.028437	Lung
Esophagus_Muscularis	AMY_CERAD	17386	0.022351	0.044128	0.01174	0.028473	Esophagus_Muscularis
Prostate	AMY_CERAD	17386	0.022071	0.041925	0.011602	0.02857	Prostate
Liver	CVD_ART	17388	0.011644	0.020978	0.0061372	0.028907	Liver
Uterus	HEMOR	17378	0.019597	0.039966	0.010339	0.02903	Uterus
Brain_Cerebellar_Hemisphere	CVD_ART_ANY	17387	0.010914	0.021916	0.0058028	0.030012	Brain_Cerebellar_Hemisphere
Thyroid	BRAA	17385	0.016934	0.033571	0.0092372	0.033393	Thyroid
Adipose_Visceral_Omentum	INFA	17386	0.018789	0.036529	0.010293	0.033978	Adipose_Visceral_Omentum
Bladder	BRAA	17385	0.022721	0.044334	0.012451	0.034027	Bladder
Lung	CVD_ART	17388	0.015954	0.030881	0.0087684	0.034429	Lung
Adipose_Visceral_Omentum	WMR	17388	0.019047	0.037029	0.010584	0.035976	Adipose_Visceral_Omentum
Cervix_Ectocervix	CVD_ATH	17388	0.02063	0.040475	0.011472	0.036085	Cervix_Ectocervix
Artery_Aorta	TDP43	17386	0.017908	0.036574	0.01002	0.036969	Artery_Aorta
Adrenal_Gland	INFA	17386	0.016308	0.03151	0.0091345	0.037114	Adrenal_Gland
Artery_Tibial	INFA	17386	0.016395	0.033778	0.0091899	0.037226	Artery_Tibial
Ovary	ADNC	17388	0.016068	0.0326	0.0092163	0.04064	Ovary
Skin_Not_Sun_Exposed_Suprapu...	TDP43	17386	0.013002	0.0251	0.0075529	0.042593	Skin_Not_Sun_Exposed_Suprapubic
Small_Intestine_Terminal_Ile...	BRAA	17385	0.015701	0.028908	0.0091258	0.042684	Small_Intestine_Terminal_Ileum
Cells_Cultured_fibroblasts	CVD_ATH_ANY	17386	0.010711	0.022962	0.0062311	0.042825	Cells_Cultured_fibroblasts
Cervix_Endocervix	HEMOR	17378	0.018911	0.037478	0.011014	0.043	Cervix_Endocervix
Skin_Sun_Exposed_Lower_leg	TDP43	17386	0.012953	0.025161	0.0075591	0.04332	Skin_Sun_Exposed_Lower_leg
Skin_Sun_Exposed_Lower_leg	HS_S	17386	0.012556	0.02439	0.0073626	0.044078	Skin_Sun_Exposed_Lower_leg
Nerve_Tibial	MICR	17385	0.01568	0.031594	0.0093616	0.046991	Nerve_Tibial
Brain_Cerebellum	CVD_ART_ANY	17387	0.010023	0.019912	0.0060018	0.04748	Brain_Cerebellum
Testis	CVD_S	17387	0.0089571	0.015483	0.0053772	0.047893	Testis
Spleen	CVD_ATH_ANY	17386	0.011642	0.023092	0.0070174	0.048563	Spleen
Thyroid	INFA	17386	0.01497	0.029677	0.0090371	0.048823	Thyroid
Whole_Blood	CVD_ATH_ANY	17386	0.0089379	0.016156	0.0054008	0.048983	Whole_Blood
Artery_Coronary	ADNC	17388	0.018008	0.035879	0.011176	0.053574	Artery_Coronary
Artery_Coronary	TDP43	17386	0.018625	0.037109	0.01163	0.054662	Artery_Coronary
Brain_Hypothalamus	LEWY_grp	17385	0.012674	0.02184	0.0079677	0.055858	Brain_Hypothalamus
Fallopian_Tube	ADNC	17388	0.018086	0.035129	0.011387	0.056112	Fallopian_Tube
Colon_Sigmoid	AMY_THAL	17388	0.018949	0.037108	0.011953	0.056457	Colon_Sigmoid
Artery_Aorta	TDP_3	17388	0.015534	0.031725	0.0098763	0.057889	Artery_Aorta
Artery_Tibial	ADNC	17388	0.014846	0.030587	0.0094623	0.058343	Artery_Tibial
Esophagus_Gastroesophageal_J...	AMY_CERAD	17386	0.018996	0.037428	0.012112	0.058419	Esophagus_Gastroesophageal_Junction
Spleen	WMRCAL	17388	0.010887	0.021594	0.0069643	0.059004	Spleen
Ovary	CVD_CAA_ANY	17386	0.014362	0.029139	0.009244	0.060145	Ovary
Skin_Not_Sun_Exposed_Suprapu...	HS_S	17386	0.011412	0.022031	0.0073525	0.060327	Skin_Not_Sun_Exposed_Suprapubic
Skin_Sun_Exposed_Lower_leg	INFA	17386	0.011132	0.021624	0.0072079	0.061259	Skin_Sun_Exposed_Lower_leg
Minor_Salivary_Gland	CVD_ART	17388	0.014298	0.026637	0.0092621	0.061343	Minor_Salivary_Gland
Cervix_Endocervix	TDP43	17386	0.017293	0.034273	0.011217	0.06159	Cervix_Endocervix
Ovary	CVD_ATH_ANY	17386	0.014134	0.028676	0.0092191	0.062634	Ovary
Adrenal_Gland	CVD_ART	17388	0.014419	0.027858	0.0094086	0.062713	Adrenal_Gland
Artery_Aorta	CVD_ATH	17388	0.014683	0.029988	0.0096341	0.063753	Artery_Aorta
Minor_Salivary_Gland	WMRCAL	17388	0.013937	0.025963	0.0091925	0.064762	Minor_Salivary_Gland
Brain_Cortex	LEWY_grp	17385	0.010624	0.019393	0.0070207	0.06512	Brain_Cortex
Brain_Hypothalamus	LEWY_full	17385	0.011706	0.020172	0.0078293	0.067455	Brain_Hypothalamus
Adrenal_Gland	CVD_CAA	17385	0.014171	0.02738	0.0094892	0.06768	Adrenal_Gland
Adipose_Visceral_Omentum	CVD_ART	17388	0.015755	0.03063	0.010566	0.06798	Adipose_Visceral_Omentum
Colon_Sigmoid	ADNC	17388	0.017412	0.034098	0.011726	0.068789	Colon_Sigmoid
Skin_Sun_Exposed_Lower_leg	AMY_ANY	17377	0.011023	0.021411	0.0074723	0.07009	Skin_Sun_Exposed_Lower_leg
Brain_Cortex	LEWY_full	17385	0.010163	0.018551	0.0068994	0.07039	Brain_Cortex
Minor_Salivary_Gland	INFA	17386	0.013016	0.024249	0.0088557	0.070821	Minor_Salivary_Gland
Skin_Not_Sun_Exposed_Suprapu...	AMY_ANY	17377	0.01095	0.021137	0.0074699	0.071349	Skin_Not_Sun_Exposed_Suprapubic
Lung	ADNC	17388	0.012652	0.024489	0.0086312	0.071361	Lung
Brain_Cerebellar_Hemisphere	HEMOR	17378	0.0083601	0.01679	0.0057476	0.072911	Brain_Cerebellar_Hemisphere
Cervix_Endocervix	CVD_ATH_ANY	17386	0.015982	0.031675	0.010996	0.073061	Cervix_Endocervix
Kidney_Cortex	BRAA	17385	0.012338	0.0217	0.0084906	0.07311	Kidney_Cortex
Cervix_Endocervix	CVD_ATH	17388	0.015876	0.031465	0.010972	0.073956	Cervix_Endocervix
Cervix_Endocervix	B_SCORE	17388	0.015779	0.031272	0.011002	0.075772	Cervix_Endocervix
Stomach	ADNC	17388	0.016032	0.029155	0.011245	0.076987	Stomach
Spleen	CVD_ART	17388	0.010119	0.020071	0.0071236	0.077745	Spleen
Brain_Cerebellum	HEMOR	17378	0.0083653	0.016621	0.0059472	0.079786	Brain_Cerebellum
Artery_Aorta	CVD_ART	17388	0.013751	0.028084	0.0098007	0.080314	Artery_Aorta
Artery_Coronary	INFA	17386	0.015363	0.030611	0.010958	0.080456	Artery_Coronary
Testis	CVD_ART	17388	0.0075331	0.013021	0.0053883	0.081063	Testis
Uterus	CVD_ATH_ANY	17386	0.014393	0.029352	0.010305	0.081277	Uterus
Kidney_Medulla	BRAA	17385	0.012272	0.022717	0.0088029	0.081655	Kidney_Medulla
Adipose_Subcutaneous	WMR	17388	0.014259	0.028485	0.01023	0.081694	Adipose_Subcutaneous
Brain_Cortex	CVD_CAA_ANY	17386	0.0095746	0.017477	0.006897	0.082545	Brain_Cortex
Fallopian_Tube	B_SCORE	17388	0.015477	0.030062	0.011179	0.083109	Fallopian_Tube
Vagina	CVD_ATH	17388	0.014521	0.027799	0.01052	0.083756	Vagina
Brain_Caudate_basal_ganglia	AMY_ANY	17377	0.010544	0.018231	0.0076742	0.084749	Brain_Caudate_basal_ganglia
Uterus	LEWY_full	17385	0.014297	0.029156	0.010433	0.085299	Uterus
Fallopian_Tube	CVD_S	17387	0.015494	0.030093	0.011329	0.08573	Fallopian_Tube
Prostate	WMRCAL	17388	0.015553	0.029544	0.011384	0.085937	Prostate
Esophagus_Mucosa	HS_S	17386	0.009999	0.019347	0.0073774	0.087664	Esophagus_Mucosa
Small_Intestine_Terminal_Ile...	WMR	17388	0.012108	0.022291	0.0089789	0.088766	Small_Intestine_Terminal_Ileum
Brain_Cortex	WBVD	17388	0.0090837	0.016581	0.0067517	0.089262	Brain_Cortex
Artery_Tibial	TDP_3	17388	0.01285	0.026475	0.0095718	0.089727	Artery_Tibial
Adrenal_Gland	TDP43	17386	0.013084	0.025281	0.0097598	0.09003	Adrenal_Gland
Pituitary	LEWY_ANY	17385	0.011634	0.021715	0.0087016	0.090622	Pituitary
Vagina	HS_S	17386	0.014163	0.027114	0.010596	0.090686	Vagina
Skin_Not_Sun_Exposed_Suprapu...	WMR	17388	0.0099716	0.019249	0.0074618	0.09073	Skin_Not_Sun_Exposed_Suprapubic
Lung	INFA	17386	0.011336	0.021941	0.0084967	0.091097	Lung
Brain_Amygdala	LEWY_grp	17385	0.010309	0.01758	0.0078052	0.093288	Brain_Amygdala
Esophagus_Muscularis	AMY_THAL	17388	0.015516	0.030633	0.011769	0.093703	Esophagus_Muscularis
Muscle_Skeletal	AMY_A	17388	0.0087313	0.016521	0.0066617	0.094997	Muscle_Skeletal
Spleen	WBVD	17388	0.0092144	0.018276	0.0070312	0.095025	Spleen
Skin_Not_Sun_Exposed_Suprapu...	WMRCAL	17388	0.0095933	0.018519	0.0073437	0.095733	Skin_Not_Sun_Exposed_Suprapubic
Brain_Nucleus_accumbens_basa...	LEWY_grp	17385	0.0097949	0.017011	0.0074998	0.095783	Brain_Nucleus_accumbens_basal_ganglia
Brain_Amygdala	LEWY_full	17385	0.0099389	0.016948	0.0076172	0.095994	Brain_Amygdala
Adipose_Subcutaneous	ADNC	17388	0.013223	0.026414	0.010144	0.096204	Adipose_Subcutaneous
Bladder	AMY_CERAD	17386	0.016306	0.031817	0.012531	0.096588	Bladder
Brain_Nucleus_accumbens_basa...	AMY_ANY	17377	0.0096181	0.016704	0.0074199	0.097455	Brain_Nucleus_accumbens_basal_ganglia
Spleen	ADNC	17388	0.0089979	0.017847	0.0069969	0.099237	Spleen
Bladder	HS_S	17386	0.015914	0.031052	0.012398	0.099659	Bladder
Kidney_Cortex	AMY_CERAD	17386	0.011029	0.019398	0.00861	0.10012	Kidney_Cortex
Brain_Hypothalamus	LEWY_ANY	17385	0.0099764	0.017192	0.0078096	0.10073	Brain_Hypothalamus
Pituitary	B_SCORE	17388	0.010812	0.02018	0.0084717	0.10096	Pituitary
Kidney_Cortex	CVD_CAA_ANY	17386	0.011053	0.01944	0.0086686	0.10116	Kidney_Cortex
Spleen	CVD_ATH	17388	0.0088814	0.017616	0.0070305	0.10326	Spleen
Testis	ADNC	17388	0.0067212	0.011618	0.0053391	0.10405	Testis
Uterus	B_SCORE	17388	0.012964	0.026437	0.010349	0.10518	Uterus
Brain_Frontal_Cortex_BA9	CVD_CAA_ANY	17386	0.0083137	0.015334	0.0066604	0.10599	Brain_Frontal_Cortex_BA9
Adipose_Subcutaneous	MICR	17385	0.012547	0.025064	0.010054	0.10603	Adipose_Subcutaneous
Fallopian_Tube	HEMOR	17378	0.014027	0.027245	0.011312	0.10751	Fallopian_Tube
Heart_Atrial_Appendage	LEWY_ANY	17385	0.011467	0.020603	0.0092689	0.10802	Heart_Atrial_Appendage
Uterus	ADNC	17388	0.012955	0.02642	0.010501	0.10867	Uterus
Small_Intestine_Terminal_Ile...	AMY_A	17388	0.011254	0.020719	0.0091258	0.10877	Small_Intestine_Terminal_Ileum
Colon_Transverse	CVD_CAA	17385	0.01346	0.024774	0.010927	0.10902	Colon_Transverse
Vagina	BRAA	17385	0.013181	0.025232	0.01071	0.10922	Vagina
Skin_Not_Sun_Exposed_Suprapu...	INFA	17386	0.0088564	0.017097	0.0072036	0.10947	Skin_Not_Sun_Exposed_Suprapubic
Brain_Hippocampus	LEWY_grp	17385	0.0096787	0.016406	0.0078829	0.10977	Brain_Hippocampus
Brain_Hippocampus	LEWY_full	17385	0.0094499	0.016018	0.0077107	0.11019	Brain_Hippocampus
Brain_Frontal_Cortex_BA9	WBVD	17388	0.0079877	0.014732	0.0065176	0.11019	Brain_Frontal_Cortex_BA9
Brain_Putamen_basal_ganglia	AMY_ANY	17377	0.0094872	0.016158	0.007753	0.11055	Brain_Putamen_basal_ganglia
Kidney_Cortex	AMY_A	17388	0.010457	0.018393	0.0085537	0.11077	Kidney_Cortex
Adipose_Visceral_Omentum	AMY_CERAD	17386	0.012844	0.024971	0.010596	0.11274	Adipose_Visceral_Omentum
Brain_Cerebellum	WBVD	17388	0.0072105	0.014326	0.005958	0.11311	Brain_Cerebellum
Artery_Tibial	CVD_ATH	17388	0.011403	0.023493	0.0094531	0.11388	Artery_Tibial
Artery_Tibial	CVD_ART	17388	0.011485	0.023663	0.0095547	0.11468	Artery_Tibial
Thyroid	AMY_ANY	17377	0.011341	0.022484	0.0094595	0.11529	Thyroid
Small_Intestine_Terminal_Ile...	CVD_ART_ANY	17387	0.010859	0.019992	0.009096	0.11628	Small_Intestine_Terminal_Ileum
Minor_Salivary_Gland	WMR	17388	0.010843	0.020201	0.009113	0.11706	Minor_Salivary_Gland
Adrenal_Gland	CVD_S	17387	0.011163	0.021568	0.0093839	0.11711	Adrenal_Gland
Brain_Nucleus_accumbens_basa...	WBVD	17388	0.0085972	0.014931	0.007236	0.11741	Brain_Nucleus_accumbens_basal_ganglia
Adrenal_Gland	TDP_3	17388	0.011401	0.022028	0.0096018	0.11755	Adrenal_Gland
Brain_Anterior_cingulate_cor...	LEWY_grp	17385	0.0084899	0.01501	0.0071634	0.11799	Brain_Anterior_cingulate_cortex_BA24
Uterus	MICR	17385	0.012229	0.02494	0.010364	0.11902	Uterus
Minor_Salivary_Gland	BRAA	17385	0.010733	0.019994	0.0091024	0.11919	Minor_Salivary_Gland
Prostate	WMR	17388	0.013472	0.02559	0.011471	0.12013	Prostate
Nerve_Tibial	B_SCORE	17388	0.011214	0.022597	0.0095635	0.12048	Nerve_Tibial
Ovary	LEWY_ANY	17385	0.010793	0.021898	0.0092449	0.12152	Ovary
Colon_Transverse	BRAA	17385	0.012825	0.023606	0.010989	0.12159	Colon_Transverse
Heart_Atrial_Appendage	WBVD	17388	0.010472	0.018814	0.0089952	0.1222	Heart_Atrial_Appendage
Colon_Sigmoid	TDP_3	17388	0.013745	0.026917	0.011861	0.12327	Colon_Sigmoid
Brain_Cortex	AMY_ANY	17377	0.0080239	0.014647	0.0069273	0.12338	Brain_Cortex
Brain_Cortex	LEWY_ANY	17385	0.0079311	0.014477	0.0068722	0.12425	Brain_Cortex
Esophagus_Gastroesophageal_J...	ADNC	17388	0.013848	0.027284	0.012	0.12426	Esophagus_Gastroesophageal_Junction
Brain_Frontal_Cortex_BA9	LEWY_grp	17385	0.0078242	0.014431	0.0067809	0.12429	Brain_Frontal_Cortex_BA9
Cells_EBV-transformed_lympho...	CVD_ART_ANY	17387	0.0052907	0.011546	0.004595	0.12479	Cells_EBV-transformed_lymphocytes
Adipose_Visceral_Omentum	TDP_3	17388	0.012285	0.023883	0.010728	0.12609	Adipose_Visceral_Omentum
Brain_Amygdala	LEWY_ANY	17385	0.0087162	0.014863	0.0076121	0.12611	Brain_Amygdala
Artery_Aorta	INFA	17386	0.010774	0.022004	0.009414	0.12623	Artery_Aorta
Brain_Cerebellar_Hemisphere	WBVD	17388	0.0065972	0.013249	0.0057656	0.12627	Brain_Cerebellar_Hemisphere
Pituitary	AMY_ANY	17377	0.010106	0.018863	0.0088407	0.1265	Pituitary
Cells_Cultured_fibroblasts	CVD_CAA_ANY	17386	0.0072	0.015435	0.0063663	0.12905	Cells_Cultured_fibroblasts
Esophagus_Muscularis	ADNC	17388	0.013145	0.025951	0.01163	0.12921	Esophagus_Muscularis
Brain_Nucleus_accumbens_basa...	LEWY_ANY	17385	0.0082962	0.014408	0.0073468	0.12941	Brain_Nucleus_accumbens_basal_ganglia
Brain_Frontal_Cortex_BA9	LEWY_full	17385	0.0075108	0.013853	0.0066571	0.12962	Brain_Frontal_Cortex_BA9
Adrenal_Gland	CVD_ATH_ANY	17386	0.010464	0.020219	0.0093206	0.13079	Adrenal_Gland
Brain_Anterior_cingulate_cor...	LEWY_full	17385	0.0078718	0.013918	0.0070164	0.13096	Brain_Anterior_cingulate_cortex_BA24
Adrenal_Gland	AMY_CERAD	17386	0.010778	0.020825	0.0096266	0.13144	Adrenal_Gland
Cells_Cultured_fibroblasts	CVD_S	17387	0.0070097	0.015027	0.0063069	0.1332	Cells_Cultured_fibroblasts
Cervix_Ectocervix	LEWY_full	17385	0.012957	0.025422	0.01166	0.13325	Cervix_Ectocervix
Ovary	CVD_S	17387	0.010226	0.020746	0.00921	0.13345	Ovary
Prostate	B_SCORE	17388	0.012748	0.024215	0.011508	0.134	Prostate
Bladder	WMR	17388	0.013544	0.026428	0.012227	0.134	Bladder
Pituitary	HEMOR	17378	0.0094795	0.017694	0.0085878	0.13484	Pituitary
Pancreas	AMY_A	17388	0.0088878	0.014872	0.0080623	0.13516	Pancreas
Spleen	AMY_A	17388	0.007786	0.015443	0.0070703	0.13541	Spleen
Esophagus_Muscularis	AMY_A	17388	0.01267	0.025014	0.011507	0.13544	Esophagus_Muscularis
Prostate	BRAA	17385	0.012766	0.02425	0.011594	0.13544	Prostate
Skin_Sun_Exposed_Lower_leg	WMRCAL	17388	0.0080849	0.015705	0.0073448	0.13551	Skin_Sun_Exposed_Lower_leg
Esophagus_Gastroesophageal_J...	AMY_THAL	17388	0.013363	0.026329	0.012152	0.13576	Esophagus_Gastroesophageal_Junction
Brain_Anterior_cingulate_cor...	WBVD	17388	0.0075496	0.013348	0.0068668	0.1358	Brain_Anterior_cingulate_cortex_BA24
Adipose_Subcutaneous	TDP_3	17388	0.01123	0.022433	0.010225	0.13605	Adipose_Subcutaneous
Stomach	AMY_A	17388	0.012439	0.022622	0.011365	0.13687	Stomach
Fallopian_Tube	CVD_ATH_ANY	17386	0.01215	0.023599	0.011147	0.13788	Fallopian_Tube
Colon_Transverse	HS_S	17386	0.011952	0.021999	0.010999	0.13861	Colon_Transverse
Fallopian_Tube	CVD_ART	17388	0.012355	0.023997	0.011402	0.13928	Fallopian_Tube
Pancreas	INFA	17386	0.0084906	0.014209	0.0078516	0.13977	Pancreas
Adipose_Subcutaneous	TDP43	17386	0.01124	0.022452	0.010447	0.14101	Adipose_Subcutaneous
Pituitary	CVD_ART_ANY	17387	0.0092561	0.017276	0.0086616	0.14263	Pituitary
Brain_Cortex	CVD_CAA	17385	0.0072355	0.013207	0.0067904	0.14332	Brain_Cortex
Fallopian_Tube	AMY_CERAD	17386	0.012238	0.02377	0.011489	0.1434	Fallopian_Tube
Fallopian_Tube	TDP43	17386	0.012216	0.023728	0.011485	0.14375	Fallopian_Tube
Brain_Hippocampus	LEWY_ANY	17385	0.0081892	0.013882	0.0077146	0.14424	Brain_Hippocampus
Breast_Mammary_Tissue	AMY_CERAD	17386	0.012751	0.024548	0.012036	0.14472	Breast_Mammary_Tissue
Fallopian_Tube	TDP_3	17388	0.012074	0.023452	0.011424	0.14528	Fallopian_Tube
Colon_Sigmoid	TDP43	17386	0.012671	0.024813	0.012006	0.14564	Colon_Sigmoid
Cells_Cultured_fibroblasts	CVD_ATH	17388	0.0065677	0.01408	0.0062399	0.14628	Cells_Cultured_fibroblasts
Brain_Nucleus_accumbens_basa...	AMY_THAL	17388	0.0076769	0.013333	0.0072977	0.14642	Brain_Nucleus_accumbens_basal_ganglia
Artery_Aorta	BRAA	17385	0.010241	0.020917	0.009748	0.14673	Artery_Aorta
Uterus	CVD_ATH	17388	0.010893	0.022214	0.010372	0.14682	Uterus
Vagina	HEMOR	17378	0.010973	0.021007	0.010546	0.14906	Vagina
Adrenal_Gland	ADNC	17388	0.009763	0.018863	0.0094233	0.1501	Adrenal_Gland
Fallopian_Tube	CVD_ATH	17388	0.011666	0.022659	0.011262	0.15014	Fallopian_Tube
Testis	B_SCORE	17388	0.0055457	0.009586	0.0053549	0.15019	Testis
Ovary	LEWY_full	17385	0.0095958	0.019468	0.0092873	0.15076	Ovary
Brain_Caudate_basal_ganglia	LEWY_grp	17385	0.0080206	0.013868	0.0077652	0.15084	Brain_Caudate_basal_ganglia
Cervix_Ectocervix	CVD_ATH_ANY	17386	0.011867	0.023283	0.011514	0.15137	Cervix_Ectocervix
Brain_Frontal_Cortex_BA9	AMY_ANY	17377	0.0068737	0.012678	0.006671	0.15142	Brain_Frontal_Cortex_BA9
Minor_Salivary_Gland	AMY_CERAD	17386	0.0093692	0.017455	0.0091439	0.15278	Minor_Salivary_Gland
Whole_Blood	WBVD	17388	0.005519	0.0099758	0.0053891	0.1529	Whole_Blood
Nerve_Tibial	INFA	17386	0.0094847	0.019112	0.0092665	0.15303	Nerve_Tibial
Vagina	AMY_ANY	17377	0.010951	0.020964	0.010758	0.15435	Vagina
Heart_Left_Ventricle	WBVD	17388	0.0087455	0.014607	0.0086711	0.1566	Heart_Left_Ventricle
Muscle_Skeletal	ADNC	17388	0.0066965	0.012671	0.0066445	0.15678	Muscle_Skeletal
Whole_Blood	AMY_A	17388	0.0054523	0.0098551	0.0054727	0.15957	Whole_Blood
Vagina	TDP43	17386	0.010797	0.02067	0.01087	0.16028	Vagina
Heart_Atrial_Appendage	ADNC	17388	0.0088748	0.015945	0.0089731	0.16133	Heart_Atrial_Appendage
Brain_Frontal_Cortex_BA9	CVD_CAA	17385	0.0063692	0.011747	0.0065528	0.16554	Brain_Frontal_Cortex_BA9
Prostate	HS_S	17386	0.011145	0.021171	0.011522	0.16671	Prostate
Small_Intestine_Terminal_Ile...	CVD_S	17387	0.0088074	0.016214	0.0091094	0.16682	Small_Intestine_Terminal_Ileum
Brain_Anterior_cingulate_cor...	CVD_CAA_ANY	17386	0.0067834	0.011993	0.0070199	0.16695	Brain_Anterior_cingulate_cortex_BA24
Brain_Anterior_cingulate_cor...	LEWY_ANY	17385	0.006723	0.011886	0.0070014	0.16848	Brain_Anterior_cingulate_cortex_BA24
Colon_Transverse	TDP_3	17388	0.010575	0.019465	0.01106	0.16951	Colon_Transverse
Thyroid	CVD_CAA	17385	0.0086834	0.017214	0.0091764	0.17201	Thyroid
Uterus	INFA	17386	0.0095491	0.019474	0.01011	0.17245	Uterus
Cells_EBV-transformed_lympho...	BRAA	17385	0.0043886	0.009578	0.004677	0.17405	Cells_EBV-transformed_lymphocytes
Skin_Not_Sun_Exposed_Suprapu...	WBVD	17388	0.0069256	0.013369	0.0073894	0.17433	Skin_Not_Sun_Exposed_Suprapubic
Brain_Nucleus_accumbens_basa...	LEWY_full	17385	0.0068775	0.011944	0.0073661	0.17525	Brain_Nucleus_accumbens_basal_ganglia
Spleen	AMY_CERAD	17386	0.0066127	0.013116	0.0070927	0.17559	Spleen
Cervix_Ectocervix	MICR	17385	0.010663	0.02092	0.011481	0.17652	Cervix_Ectocervix
Brain_Caudate_basal_ganglia	AMY_THAL	17388	0.0070036	0.01211	0.0075462	0.17669	Brain_Caudate_basal_ganglia
Artery_Aorta	ADNC	17388	0.0090217	0.018425	0.0097567	0.17758	Artery_Aorta
Stomach	TDP_3	17388	0.0106	0.019278	0.011473	0.17777	Stomach
Cervix_Endocervix	LEWY_full	17385	0.010222	0.020258	0.01109	0.17835	Cervix_Endocervix
Skin_Not_Sun_Exposed_Suprapu...	AMY_CERAD	17386	0.0069441	0.013405	0.0075353	0.17839	Skin_Not_Sun_Exposed_Suprapubic
Small_Intestine_Terminal_Ile...	AMY_THAL	17388	0.0084637	0.015582	0.0092102	0.17907	Small_Intestine_Terminal_Ileum
Cervix_Endocervix	MICR	17385	0.0099136	0.019647	0.010919	0.18198	Cervix_Endocervix
Thyroid	CVD_ART_ANY	17387	0.0085117	0.016873	0.0093815	0.18213	Thyroid
Esophagus_Mucosa	BRAA	17385	0.006784	0.013126	0.0074831	0.18233	Esophagus_Mucosa
Uterus	LEWY_ANY	17385	0.009436	0.019243	0.010528	0.18507	Uterus
Cells_Cultured_fibroblasts	CVD_CAA	17385	0.0056328	0.012076	0.0063005	0.18566	Cells_Cultured_fibroblasts
Thyroid	ADNC	17388	0.008257	0.016369	0.0092775	0.18674	Thyroid
Spleen	CVD_ART_ANY	17387	0.0062404	0.012377	0.007022	0.18709	Spleen
Artery_Aorta	B_SCORE	17388	0.0085505	0.017463	0.009736	0.18992	Artery_Aorta
Skin_Sun_Exposed_Lower_leg	WMR	17388	0.0065499	0.012723	0.0074737	0.19042	Skin_Sun_Exposed_Lower_leg
Cervix_Ectocervix	WMR	17388	0.010013	0.019645	0.011519	0.19236	Cervix_Ectocervix
Esophagus_Gastroesophageal_J...	AMY_A	17388	0.010342	0.020377	0.0119	0.19242	Esophagus_Gastroesophageal_Junction
Heart_Left_Ventricle	LEWY_ANY	17385	0.0077522	0.012948	0.0089415	0.19298	Heart_Left_Ventricle
Heart_Left_Ventricle	ADNC	17388	0.0076006	0.012695	0.0087772	0.19327	Heart_Left_Ventricle
Brain_Caudate_basal_ganglia	LEWY_full	17385	0.0065562	0.011336	0.0076258	0.19498	Brain_Caudate_basal_ganglia
Brain_Frontal_Cortex_BA9	LEWY_ANY	17385	0.0056938	0.010501	0.0066334	0.19536	Brain_Frontal_Cortex_BA9
Nerve_Tibial	BRAA	17385	0.0081642	0.016451	0.0095629	0.19663	Nerve_Tibial
Pituitary	HS_S	17386	0.0073605	0.013739	0.0086803	0.19824	Pituitary
Stomach	AMY_CERAD	17386	0.0097969	0.017817	0.011559	0.19834	Stomach
Lung	TDP43	17386	0.007475	0.014469	0.0089149	0.20089	Lung
Esophagus_Gastroesophageal_J...	TDP_3	17388	0.010204	0.020105	0.012176	0.20102	Esophagus_Gastroesophageal_Junction
Esophagus_Gastroesophageal_J...	HEMOR	17378	0.0099983	0.0197	0.011987	0.20213	Esophagus_Gastroesophageal_Junction
Artery_Coronary	TDP_3	17388	0.0095196	0.018967	0.011444	0.20275	Artery_Coronary
Brain_Putamen_basal_ganglia	LEWY_grp	17385	0.0065058	0.01108	0.0078373	0.20325	Brain_Putamen_basal_ganglia
Uterus	LEWY_grp	17385	0.008768	0.017881	0.010627	0.20469	Uterus
Lung	WMR	17388	0.0070558	0.013657	0.0086053	0.20614	Lung
Artery_Coronary	CVD_ATH	17388	0.0091661	0.018263	0.01119	0.20637	Artery_Coronary
Brain_Caudate_basal_ganglia	WBVD	17388	0.0061011	0.010549	0.00747	0.20704	Brain_Caudate_basal_ganglia
Brain_Anterior_cingulate_cor...	AMY_ANY	17377	0.0057338	0.010138	0.0070518	0.20809	Brain_Anterior_cingulate_cortex_BA24
Colon_Sigmoid	AMY_CERAD	17386	0.0096695	0.018936	0.011928	0.20879	Colon_Sigmoid
Skin_Sun_Exposed_Lower_leg	AMY_CERAD	17386	0.0061136	0.011876	0.0075423	0.20882	Skin_Sun_Exposed_Lower_leg
Artery_Aorta	AMY_CERAD	17386	0.0079596	0.016256	0.0098422	0.20935	Artery_Aorta
Thyroid	AMY_CERAD	17386	0.0076501	0.015166	0.0094768	0.20977	Thyroid
Adrenal_Gland	AMY_THAL	17388	0.0075314	0.014551	0.0094032	0.21159	Adrenal_Gland
Adipose_Visceral_Omentum	CVD_ATH_ANY	17386	0.0083416	0.016217	0.0105	0.21349	Adipose_Visceral_Omentum
Prostate	AMY_ANY	17377	0.009168	0.017415	0.011603	0.21473	Prostate
Brain_Frontal_Cortex_BA9	MICR	17385	0.0051242	0.0094508	0.0064879	0.21483	Brain_Frontal_Cortex_BA9
Muscle_Skeletal	AMY_THAL	17388	0.00525	0.009934	0.0066488	0.21488	Muscle_Skeletal
Brain_Anterior_cingulate_cor...	CVD_CAA	17385	0.0054535	0.0096419	0.006924	0.21547	Brain_Anterior_cingulate_cortex_BA24
Brain_Cortex	MICR	17385	0.0052834	0.0096439	0.0067279	0.21615	Brain_Cortex
Small_Intestine_Terminal_Ile...	AMY_CERAD	17386	0.007234	0.013319	0.0092164	0.21626	Small_Intestine_Terminal_Ileum
Adipose_Subcutaneous	AMY_CERAD	17386	0.0080868	0.016154	0.010332	0.2169	Adipose_Subcutaneous
Colon_Transverse	AMY_A	17388	0.0086037	0.015836	0.011016	0.21741	Colon_Transverse
Stomach	INFA	17386	0.0086688	0.015765	0.011172	0.21889	Stomach
Stomach	BRAA	17385	0.0087679	0.015945	0.011373	0.22037	Stomach
Cervix_Ectocervix	B_SCORE	17388	0.0089196	0.0175	0.011576	0.22051	Cervix_Ectocervix
Esophagus_Muscularis	TDP_3	17388	0.0090963	0.017959	0.011811	0.2206	Esophagus_Muscularis
Cells_Cultured_fibroblasts	CVD_ART_ANY	17387	0.0048006	0.010291	0.0062374	0.22076	Cells_Cultured_fibroblasts
Ovary	LEWY_grp	17385	0.0072489	0.014707	0.0094339	0.22114	Ovary
Vagina	AMY_CERAD	17386	0.0081663	0.015634	0.01069	0.22246	Vagina
Esophagus_Mucosa	AMY_THAL	17388	0.0056216	0.010877	0.0073591	0.22247	Esophagus_Mucosa
Skin_Not_Sun_Exposed_Suprapu...	CVD_S	17387	0.0055964	0.010803	0.0073404	0.22291	Skin_Not_Sun_Exposed_Suprapubic
Liver	HEMOR	17378	0.0046367	0.0083535	0.0060892	0.2232	Liver
Testis	CVD_ART_ANY	17387	0.0040613	0.00702	0.0053389	0.22343	Testis
Colon_Transverse	TDP43	17386	0.0085994	0.015828	0.011306	0.22346	Colon_Transverse
Artery_Aorta	MICR	17385	0.0072902	0.014889	0.009593	0.22365	Artery_Aorta
Breast_Mammary_Tissue	MICR	17385	0.0088991	0.017132	0.011796	0.22531	Breast_Mammary_Tissue
Lung	AMY_A	17388	0.0066189	0.012812	0.0087863	0.22563	Lung
Uterus	CVD_CAA_ANY	17386	0.0078837	0.016078	0.010488	0.22613	Uterus
Esophagus_Muscularis	HEMOR	17378	0.0087006	0.017178	0.011637	0.22734	Esophagus_Muscularis
Testis	HS_S	17386	0.003966	0.0068553	0.0053221	0.22809	Testis
Cells_EBV-transformed_lympho...	CVD_S	17387	0.0034534	0.0075366	0.0046384	0.22829	Cells_EBV-transformed_lymphocytes
Minor_Salivary_Gland	AMY_A	17388	0.006739	0.012555	0.0090606	0.22852	Minor_Salivary_Gland
Nerve_Tibial	HEMOR	17378	0.0070013	0.014108	0.0095293	0.23126	Nerve_Tibial
Esophagus_Mucosa	AMY_CERAD	17386	0.0054608	0.010566	0.0074706	0.23241	Esophagus_Mucosa
Prostate	CVD_CAA_ANY	17386	0.0085326	0.016208	0.011675	0.23244	Prostate
Brain_Anterior_cingulate_cor...	MICR	17385	0.0049727	0.0087919	0.0068417	0.23368	Brain_Anterior_cingulate_cortex_BA24
Adipose_Visceral_Omentum	CVD_ATH	17388	0.0075978	0.014771	0.01047	0.23403	Adipose_Visceral_Omentum
Brain_Caudate_basal_ganglia	LEWY_ANY	17385	0.0054519	0.0094265	0.0076011	0.23662	Brain_Caudate_basal_ganglia
Spleen	WMR	17388	0.005063	0.010042	0.0070592	0.23662	Spleen
Fallopian_Tube	INFA	17386	0.0078086	0.015167	0.010957	0.23804	Fallopian_Tube
Whole_Blood	ADNC	17388	0.003902	0.0070529	0.005478	0.23815	Whole_Blood
Brain_Caudate_basal_ganglia	CVD_CAA_ANY	17386	0.0054193	0.0093703	0.0076232	0.23858	Brain_Caudate_basal_ganglia
Stomach	CVD_ART	17388	0.0081798	0.014876	0.011541	0.23924	Stomach
Brain_Putamen_basal_ganglia	AMY_THAL	17388	0.0053784	0.0091599	0.0076176	0.24008	Brain_Putamen_basal_ganglia
Liver	CVD_CAA	17385	0.0042992	0.0077453	0.0061179	0.24112	Liver
Brain_Putamen_basal_ganglia	LEWY_ANY	17385	0.0053916	0.0091822	0.007685	0.24148	Brain_Putamen_basal_ganglia
Cells_Cultured_fibroblasts	HEMOR	17378	0.0043703	0.0093689	0.0062414	0.2419	Cells_Cultured_fibroblasts
Skin_Sun_Exposed_Lower_leg	WBVD	17388	0.005178	0.010058	0.0074038	0.24217	Skin_Sun_Exposed_Lower_leg
Uterus	CVD_CAA	17385	0.0071923	0.014668	0.010444	0.24552	Uterus
Esophagus_Mucosa	WMR	17388	0.0050821	0.0098332	0.0073822	0.2456	Esophagus_Mucosa
Adipose_Visceral_Omentum	TDP43	17386	0.0073841	0.014356	0.010801	0.24711	Adipose_Visceral_Omentum
Thyroid	WMR	17388	0.0063232	0.012535	0.0092553	0.24725	Thyroid
Brain_Nucleus_accumbens_basa...	CVD_CAA_ANY	17386	0.0050276	0.0087316	0.0073595	0.24726	Brain_Nucleus_accumbens_basal_ganglia
Adipose_Visceral_Omentum	AMY_A	17388	0.0072184	0.014033	0.010572	0.24738	Adipose_Visceral_Omentum
Cervix_Endocervix	CVD_ART_ANY	17387	0.0075827	0.015027	0.011113	0.24752	Cervix_Endocervix
Brain_Spinal_cord_cervical_c...	LEWY_full	17385	0.0055741	0.010029	0.0081763	0.24771	Brain_Spinal_cord_cervical_c-1
Brain_Putamen_basal_ganglia	CVD_CAA_ANY	17386	0.0052302	0.0089076	0.0077092	0.24875	Brain_Putamen_basal_ganglia
Brain_Caudate_basal_ganglia	CVD_CAA	17385	0.0050683	0.0087632	0.0075255	0.25033	Brain_Caudate_basal_ganglia
Adrenal_Gland	LEWY_ANY	17385	0.006357	0.012282	0.0094592	0.25079	Adrenal_Gland
Spleen	TDP43	17386	0.0048283	0.0095768	0.007187	0.25086	Spleen
Testis	INFA	17386	0.003501	0.0060515	0.0052234	0.25136	Testis
Brain_Caudate_basal_ganglia	HS_S	17386	0.0050426	0.0087189	0.0075338	0.25165	Brain_Caudate_basal_ganglia
Artery_Coronary	CVD_ART	17388	0.007588	0.015119	0.011376	0.25239	Artery_Coronary
Cervix_Endocervix	WMR	17388	0.0072781	0.014424	0.011029	0.25466	Cervix_Endocervix
Fallopian_Tube	WMR	17388	0.0074887	0.014545	0.011351	0.25472	Fallopian_Tube
Kidney_Medulla	AMY_A	17388	0.0057955	0.010728	0.0087902	0.25485	Kidney_Medulla
Cervix_Ectocervix	CVD_ART_ANY	17387	0.0076853	0.015078	0.01167	0.2551	Cervix_Ectocervix
Brain_Putamen_basal_ganglia	HS_S	17386	0.0050122	0.0085363	0.0076174	0.25528	Brain_Putamen_basal_ganglia
Cells_EBV-transformed_lympho...	CVD_ATH	17388	0.0029987	0.0065444	0.0045826	0.25644	Cells_EBV-transformed_lymphocytes
Muscle_Skeletal	CVD_CAA_ANY	17386	0.0043434	0.0082187	0.0066403	0.25653	Muscle_Skeletal
Brain_Putamen_basal_ganglia	LEWY_full	17385	0.0050228	0.0085542	0.0076981	0.25705	Brain_Putamen_basal_ganglia
Cells_Cultured_fibroblasts	TDP_3	17388	0.0041611	0.0089203	0.0063892	0.25744	Cells_Cultured_fibroblasts
Lung	CVD_S	17387	0.0056385	0.010913	0.0086693	0.25772	Lung
Brain_Amygdala	WBVD	17388	0.0048393	0.0082521	0.0074502	0.258	Brain_Amygdala
Adipose_Subcutaneous	CVD_ATH_ANY	17386	0.0065329	0.01305	0.010083	0.25853	Adipose_Subcutaneous
Liver	CVD_CAA_ANY	17386	0.0039527	0.007121	0.0061412	0.25991	Liver
Colon_Sigmoid	CVD_S	17387	0.0075273	0.01474	0.011782	0.26146	Colon_Sigmoid
Artery_Tibial	AMY_THAL	17388	0.0060825	0.012532	0.0095242	0.26153	Artery_Tibial
Nerve_Tibial	CVD_ATH	17388	0.0059535	0.011996	0.0093298	0.2617	Nerve_Tibial
Lung	WMRCAL	17388	0.0054637	0.010575	0.0086076	0.2628	Lung
Brain_Spinal_cord_cervical_c...	B_SCORE	17388	0.0051047	0.0091844	0.0080494	0.26299	Brain_Spinal_cord_cervical_c-1
Brain_Hippocampus	AMY_THAL	17388	0.0048613	0.0082404	0.007671	0.26314	Brain_Hippocampus
Pituitary	CVD_CAA	17385	0.0054759	0.010221	0.0087466	0.26564	Pituitary
Esophagus_Gastroesophageal_J...	MICR	17385	0.0074967	0.014771	0.011988	0.26588	Esophagus_Gastroesophageal_Junction
Testis	CVD_ATH_ANY	17386	0.003354	0.0057974	0.0053762	0.26637	Testis
Brain_Cerebellum	LEWY_full	17385	0.0037521	0.0074551	0.0060182	0.2665	Brain_Cerebellum
Cells_EBV-transformed_lympho...	CVD_ATH_ANY	17386	0.0028729	0.0062699	0.0046132	0.26673	Cells_EBV-transformed_lymphocytes
Bladder	TDP_3	17388	0.0077568	0.015135	0.012479	0.26712	Bladder
Vagina	B_SCORE	17388	0.0065126	0.012468	0.010548	0.26849	Vagina
Brain_Anterior_cingulate_cor...	AMY_THAL	17388	0.0043004	0.0076033	0.0069793	0.2689	Brain_Anterior_cingulate_cortex_BA24
Brain_Putamen_basal_ganglia	WBVD	17388	0.0046228	0.007873	0.0075617	0.27049	Brain_Putamen_basal_ganglia
Kidney_Medulla	CVD_ART	17388	0.0053794	0.009958	0.0088783	0.27229	Kidney_Medulla
Whole_Blood	AMY_THAL	17388	0.0033294	0.006018	0.0055168	0.27309	Whole_Blood
Esophagus_Muscularis	CVD_S	17387	0.0069991	0.013818	0.011714	0.2751	Esophagus_Muscularis
Cells_EBV-transformed_lympho...	B_SCORE	17388	0.0027461	0.005993	0.0045967	0.27513	Cells_EBV-transformed_lymphocytes
Brain_Substantia_nigra	LEWY_full	17385	0.0049137	0.0084669	0.0082306	0.27526	Brain_Substantia_nigra
Brain_Amygdala	CVD_CAA_ANY	17386	0.0045342	0.0077319	0.0076242	0.27603	Brain_Amygdala
Artery_Coronary	LEWY_full	17385	0.0067922	0.013533	0.011449	0.2765	Artery_Coronary
Prostate	MICR	17385	0.0066637	0.012658	0.011313	0.27792	Prostate
Small_Intestine_Terminal_Ile...	HEMOR	17378	0.0053031	0.0097639	0.0090298	0.27851	Small_Intestine_Terminal_Ileum
Brain_Amygdala	AMY_THAL	17388	0.0044324	0.0075582	0.0075824	0.27943	Brain_Amygdala
Brain_Cerebellum	AMY_THAL	17388	0.0034942	0.0069424	0.0059871	0.27974	Brain_Cerebellum
Esophagus_Gastroesophageal_J...	TDP43	17386	0.007145	0.014078	0.012322	0.28101	Esophagus_Gastroesophageal_Junction
Cervix_Endocervix	CVD_ART	17388	0.0064473	0.012778	0.011125	0.28112	Cervix_Endocervix
Muscle_Skeletal	HEMOR	17378	0.0038325	0.0072515	0.0066239	0.28144	Muscle_Skeletal
Brain_Cerebellum	LEWY_grp	17385	0.0035155	0.0069849	0.0061292	0.28314	Brain_Cerebellum
Brain_Nucleus_accumbens_basa...	CVD_CAA	17385	0.0041379	0.0071863	0.0072547	0.28422	Brain_Nucleus_accumbens_basal_ganglia
Artery_Aorta	CVD_ART_ANY	17387	0.0055372	0.011308	0.0097198	0.28445	Artery_Aorta
Colon_Sigmoid	CVD_CAA	17385	0.0066604	0.013043	0.011718	0.2849	Colon_Sigmoid
Adipose_Subcutaneous	AMY_A	17388	0.0057753	0.011537	0.010192	0.28548	Adipose_Subcutaneous
Colon_Transverse	CVD_CAA_ANY	17386	0.0062766	0.011553	0.011107	0.28601	Colon_Transverse
Cervix_Endocervix	CVD_CAA_ANY	17386	0.0062467	0.01238	0.01109	0.28663	Cervix_Endocervix
Small_Intestine_Terminal_Ile...	CVD_ATH_ANY	17386	0.0051061	0.0094011	0.0090871	0.28709	Small_Intestine_Terminal_Ileum
Heart_Atrial_Appendage	CVD_ATH	17388	0.0050899	0.0091449	0.0090626	0.28719	Heart_Atrial_Appendage
Brain_Putamen_basal_ganglia	CVD_CAA	17385	0.0042369	0.0072157	0.0076081	0.28881	Brain_Putamen_basal_ganglia
Cervix_Endocervix	INFA	17386	0.0059873	0.011866	0.010766	0.28907	Cervix_Endocervix
Cells_Cultured_fibroblasts	WMR	17388	0.0035065	0.007517	0.0063186	0.28947	Cells_Cultured_fibroblasts
Brain_Frontal_Cortex_BA9	AMY_THAL	17388	0.0036549	0.0067411	0.0066132	0.29025	Brain_Frontal_Cortex_BA9
Esophagus_Gastroesophageal_J...	CVD_S	17387	0.0066729	0.013147	0.012078	0.29032	Esophagus_Gastroesophageal_Junction
Esophagus_Mucosa	CVD_S	17387	0.0040633	0.0078618	0.0073742	0.29082	Esophagus_Mucosa
Small_Intestine_Terminal_Ile...	CVD_CAA_ANY	17386	0.0050306	0.0092621	0.0092007	0.29228	Small_Intestine_Terminal_Ileum
Thyroid	AMY_A	17388	0.0050661	0.010043	0.0093127	0.29323	Thyroid
Kidney_Medulla	TDP_3	17388	0.0049012	0.0090728	0.0090292	0.29363	Kidney_Medulla
Adipose_Subcutaneous	CVD_ATH	17388	0.0054637	0.010914	0.010098	0.29423	Adipose_Subcutaneous
Stomach	WMR	17388	0.0061485	0.011182	0.011413	0.29504	Stomach
Brain_Cerebellar_Hemisphere	LEWY_full	17385	0.0031269	0.0062796	0.0058135	0.29534	Brain_Cerebellar_Hemisphere
Kidney_Medulla	HS_S	17386	0.0047429	0.0087797	0.0088214	0.29541	Kidney_Medulla
Whole_Blood	CVD_ART	17388	0.0029494	0.0053311	0.0054864	0.29544	Whole_Blood
Brain_Amygdala	AMY_ANY	17377	0.0041082	0.0070055	0.0076921	0.29665	Brain_Amygdala
Ovary	CVD_ATH	17388	0.0048639	0.0098681	0.0091661	0.29784	Ovary
Whole_Blood	WMR	17388	0.0028884	0.0052209	0.0054498	0.29806	Whole_Blood
Brain_Cortex	AMY_THAL	17388	0.0036166	0.0066016	0.0068373	0.29842	Brain_Cortex
Artery_Tibial	MICR	17385	0.0049577	0.010214	0.0093963	0.29888	Artery_Tibial
Lung	AMY_ANY	17377	0.0046352	0.0089718	0.0088142	0.29949	Lung
Colon_Transverse	AMY_THAL	17388	0.00573	0.010547	0.011061	0.30222	Colon_Transverse
Cervix_Ectocervix	LEWY_ANY	17385	0.006054	0.011878	0.011747	0.30315	Cervix_Ectocervix
Brain_Spinal_cord_cervical_c...	LEWY_grp	17385	0.0042901	0.0077188	0.0083438	0.30357	Brain_Spinal_cord_cervical_c-1
Brain_Hippocampus	AMY_ANY	17377	0.0039718	0.006733	0.0077818	0.30489	Brain_Hippocampus
Stomach	HEMOR	17378	0.005653	0.010281	0.011121	0.30563	Stomach
Brain_Substantia_nigra	LEWY_grp	17385	0.0042677	0.0073539	0.0084026	0.30576	Brain_Substantia_nigra
Skin_Not_Sun_Exposed_Suprapu...	TDP_3	17388	0.0037824	0.0073015	0.0074925	0.30685	Skin_Not_Sun_Exposed_Suprapubic
Prostate	CVD_ART	17388	0.0058952	0.011198	0.011692	0.30706	Prostate
Brain_Substantia_nigra	LEWY_ANY	17385	0.0041682	0.0071824	0.0082675	0.30708	Brain_Substantia_nigra
Pancreas	CVD_ART	17388	0.004089	0.0068423	0.0081238	0.30737	Pancreas
Breast_Mammary_Tissue	TDP43	17386	0.00613	0.011802	0.012179	0.30737	Breast_Mammary_Tissue
Cervix_Ectocervix	INFA	17386	0.0056599	0.011105	0.011247	0.3074	Cervix_Ectocervix
Esophagus_Gastroesophageal_J...	CVD_ATH	17388	0.0059881	0.011798	0.011913	0.30761	Esophagus_Gastroesophageal_Junction
Brain_Cerebellar_Hemisphere	AMY_THAL	17388	0.002914	0.005852	0.005798	0.30763	Brain_Cerebellar_Hemisphere
Cells_EBV-transformed_lympho...	WBVD	17388	0.0023067	0.0050343	0.0045952	0.30784	Cells_EBV-transformed_lymphocytes
Spleen	AMY_THAL	17388	0.0035295	0.0070005	0.0070602	0.30857	Spleen
Fallopian_Tube	CVD_CAA_ANY	17386	0.0056449	0.010964	0.011302	0.30873	Fallopian_Tube
Whole_Blood	CVD_ATH	17388	0.002682	0.0048478	0.0053788	0.30903	Whole_Blood
Skin_Sun_Exposed_Lower_leg	TDP_3	17388	0.0037276	0.0072408	0.007503	0.30966	Skin_Sun_Exposed_Lower_leg
Brain_Cerebellar_Hemisphere	LEWY_grp	17385	0.0029411	0.0059065	0.0059254	0.30983	Brain_Cerebellar_Hemisphere
Brain_Cortex	HS_S	17386	0.0033168	0.0060545	0.0067945	0.31272	Brain_Cortex
Colon_Transverse	HEMOR	17378	0.0052924	0.0097415	0.010866	0.31311	Colon_Transverse
Esophagus_Muscularis	BRAA	17385	0.0055275	0.010913	0.011601	0.31688	Esophagus_Muscularis
Pituitary	CVD_S	17387	0.0041051	0.007662	0.0086203	0.31696	Pituitary
Breast_Mammary_Tissue	LEWY_full	17385	0.0056893	0.010953	0.011963	0.31719	Breast_Mammary_Tissue
Artery_Tibial	CVD_CAA_ANY	17386	0.004533	0.0093393	0.0095444	0.31742	Artery_Tibial
Brain_Hypothalamus	CVD_S	17387	0.0036513	0.0062919	0.0077075	0.31785	Brain_Hypothalamus
Colon_Transverse	ADNC	17388	0.0052167	0.009602	0.011074	0.31879	Colon_Transverse
Pancreas	WMRCAL	17388	0.0037579	0.0062883	0.0079895	0.31905	Pancreas
Stomach	TDP43	17386	0.0055003	0.010003	0.011809	0.32069	Stomach
Brain_Cerebellar_Hemisphere	CVD_CAA	17385	0.0026875	0.0053972	0.0057881	0.32122	Brain_Cerebellar_Hemisphere
Brain_Nucleus_accumbens_basa...	MICR	17385	0.0033457	0.0058105	0.0072172	0.32148	Brain_Nucleus_accumbens_basal_ganglia
Ovary	CVD_ART	17388	0.0043144	0.0087533	0.0093115	0.32156	Ovary
Artery_Coronary	CVD_ATH_ANY	17386	0.0051584	0.010278	0.011158	0.32194	Artery_Coronary
Brain_Amygdala	CVD_CAA	17385	0.0034685	0.0059146	0.0075307	0.32255	Brain_Amygdala
Colon_Transverse	AMY_CERAD	17386	0.0050914	0.0093714	0.011087	0.32304	Colon_Transverse
Muscle_Skeletal	WMRCAL	17388	0.0030041	0.0056844	0.0065676	0.32369	Muscle_Skeletal
Pituitary	CVD_ART	17388	0.0039724	0.0074147	0.0087097	0.32417	Pituitary
Brain_Cerebellum	CVD_CAA_ANY	17386	0.0027294	0.0054231	0.0060272	0.32533	Brain_Cerebellum
Kidney_Cortex	B_SCORE	17388	0.0037813	0.006651	0.008352	0.32537	Kidney_Cortex
Stomach	CVD_ATH	17388	0.0051351	0.0093385	0.011369	0.32576	Stomach
Adrenal_Gland	LEWY_grp	17385	0.0043339	0.0083737	0.0096077	0.32597	Adrenal_Gland
Ovary	HEMOR	17378	0.0040824	0.0082827	0.0091223	0.32726	Ovary
Brain_Substantia_nigra	MICR	17385	0.0036019	0.0062065	0.0080672	0.32763	Brain_Substantia_nigra
Esophagus_Mucosa	AMY_A	17388	0.0033154	0.006415	0.0074491	0.32814	Esophagus_Mucosa
Brain_Cerebellar_Hemisphere	CVD_CAA_ANY	17386	0.0025733	0.0051678	0.0058266	0.32938	Brain_Cerebellar_Hemisphere
Adrenal_Gland	CVD_CAA_ANY	17386	0.0041575	0.008033	0.0094234	0.32954	Adrenal_Gland
Skin_Sun_Exposed_Lower_leg	MICR	17385	0.003238	0.0062897	0.007381	0.33045	Skin_Sun_Exposed_Lower_leg
Artery_Coronary	BRAA	17385	0.004928	0.0098189	0.011285	0.33118	Artery_Coronary
Artery_Tibial	CVD_CAA	17385	0.0041242	0.008497	0.0094482	0.33124	Artery_Tibial
Adrenal_Gland	CVD_ATH	17388	0.0040656	0.0078551	0.0093144	0.33125	Adrenal_Gland
Skin_Sun_Exposed_Lower_leg	CVD_S	17387	0.0031571	0.0061325	0.0073476	0.33372	Skin_Sun_Exposed_Lower_leg
Brain_Cerebellum	B_SCORE	17388	0.0025531	0.0050725	0.005955	0.33406	Brain_Cerebellum
Colon_Sigmoid	HEMOR	17378	0.0050617	0.0099124	0.01181	0.33412	Colon_Sigmoid
Brain_Hippocampus	WBVD	17388	0.0032256	0.0054678	0.0075525	0.33466	Brain_Hippocampus
Breast_Mammary_Tissue	ADNC	17388	0.0050402	0.0097031	0.011916	0.33615	Breast_Mammary_Tissue
Kidney_Medulla	AMY_ANY	17377	0.0037757	0.0069892	0.0089264	0.33616	Kidney_Medulla
Adipose_Visceral_Omentum	WBVD	17388	0.0043971	0.0085485	0.010409	0.33636	Adipose_Visceral_Omentum
Esophagus_Muscularis	TDP43	17386	0.005031	0.0099327	0.011942	0.33678	Esophagus_Muscularis
Adrenal_Gland	AMY_ANY	17377	0.0040179	0.0077633	0.0095788	0.33744	Adrenal_Gland
Pancreas	CVD_ATH_ANY	17386	0.0033326	0.0055769	0.0080337	0.33914	Pancreas
Brain_Hippocampus	CVD_CAA_ANY	17386	0.0031888	0.0054055	0.0077283	0.33995	Brain_Hippocampus
Brain_Hypothalamus	AMY_ANY	17377	0.0032105	0.0055326	0.0078695	0.34165	Brain_Hypothalamus
Bladder	B_SCORE	17388	0.0049294	0.0096185	0.012212	0.34323	Bladder
Brain_Hypothalamus	HS_S	17386	0.0031252	0.0053857	0.0077618	0.34361	Brain_Hypothalamus
Kidney_Cortex	CVD_ART	17388	0.0034376	0.0060464	0.008548	0.34379	Kidney_Cortex
Artery_Tibial	CVD_ATH_ANY	17386	0.0037733	0.0077742	0.0093917	0.34393	Artery_Tibial
Whole_Blood	AMY_ANY	17377	0.0021799	0.0039407	0.0054601	0.34486	Whole_Blood
Brain_Substantia_nigra	AMY_ANY	17377	0.0033345	0.005746	0.0083564	0.34494	Brain_Substantia_nigra
Minor_Salivary_Gland	HEMOR	17378	0.0035887	0.0066857	0.0090381	0.34567	Minor_Salivary_Gland
Uterus	TDP_3	17388	0.00415	0.0084631	0.010454	0.3457	Uterus
Cells_EBV-transformed_lympho...	WMRCAL	17388	0.0018023	0.0039334	0.0045458	0.34588	Cells_EBV-transformed_lymphocytes
Liver	WMR	17388	0.0024179	0.0043561	0.006104	0.34601	Liver
Cells_EBV-transformed_lympho...	WMR	17388	0.0018366	0.0040082	0.0046548	0.34659	Cells_EBV-transformed_lymphocytes
Small_Intestine_Terminal_Ile...	ADNC	17388	0.0035913	0.0066118	0.0091427	0.34723	Small_Intestine_Terminal_Ileum
Uterus	TDP43	17386	0.0041369	0.0084367	0.010585	0.34796	Uterus
Brain_Cerebellum	CVD_CAA	17385	0.0023322	0.0046339	0.0059736	0.34812	Brain_Cerebellum
Vagina	WMR	17388	0.0041171	0.0078817	0.010547	0.34814	Vagina
Pituitary	WMRCAL	17388	0.0032847	0.006131	0.0084594	0.34891	Pituitary
Brain_Nucleus_accumbens_basa...	HS_S	17386	0.0027992	0.0048615	0.007269	0.35009	Brain_Nucleus_accumbens_basal_ganglia
Cervix_Endocervix	CVD_CAA	17385	0.0042781	0.0084784	0.011116	0.35018	Cervix_Endocervix
Breast_Mammary_Tissue	AMY_A	17388	0.0045572	0.0087732	0.011927	0.3512	Breast_Mammary_Tissue
Lung	CVD_CAA	17385	0.0033182	0.0064227	0.0086953	0.35138	Lung
Esophagus_Muscularis	CVD_ATH	17388	0.004385	0.0086572	0.011554	0.35216	Esophagus_Muscularis
Breast_Mammary_Tissue	WBVD	17388	0.0044757	0.0086162	0.011831	0.35261	Breast_Mammary_Tissue
Brain_Frontal_Cortex_BA9	HS_S	17386	0.0024706	0.0045567	0.0065703	0.35345	Brain_Frontal_Cortex_BA9
Cervix_Ectocervix	CVD_S	17387	0.0043557	0.0085455	0.011625	0.35395	Cervix_Ectocervix
Artery_Tibial	HEMOR	17378	0.0035457	0.0073049	0.0094628	0.35395	Artery_Tibial
Brain_Amygdala	HS_S	17386	0.0028054	0.004784	0.0075268	0.35468	Brain_Amygdala
Skin_Not_Sun_Exposed_Suprapu...	LEWY_ANY	17385	0.0027859	0.005378	0.007593	0.35685	Skin_Not_Sun_Exposed_Suprapubic
Whole_Blood	MICR	17385	0.0019661	0.003554	0.0053593	0.35686	Whole_Blood
Cervix_Endocervix	CVD_S	17387	0.004053	0.0080321	0.011064	0.35707	Cervix_Endocervix
Colon_Sigmoid	AMY_A	17388	0.0043493	0.0085171	0.011903	0.35741	Colon_Sigmoid
Artery_Tibial	AMY_A	17388	0.0034425	0.0070925	0.0094502	0.35783	Artery_Tibial
Cervix_Ectocervix	TDP_3	17388	0.004214	0.0082677	0.011667	0.35898	Cervix_Ectocervix
Bladder	CVD_ATH_ANY	17386	0.0044703	0.0087226	0.012437	0.35963	Bladder
Esophagus_Muscularis	MICR	17385	0.0041071	0.0081087	0.01161	0.36176	Esophagus_Muscularis
Lung	WBVD	17388	0.0030679	0.0059383	0.0086733	0.36178	Lung
Prostate	CVD_CAA	17385	0.0040379	0.0076699	0.011524	0.36303	Prostate
Skin_Not_Sun_Exposed_Suprapu...	MICR	17385	0.0025519	0.0049262	0.0073634	0.36446	Skin_Not_Sun_Exposed_Suprapubic
Cervix_Endocervix	AMY_CERAD	17386	0.0038885	0.0077065	0.011255	0.36487	Cervix_Endocervix
Fallopian_Tube	MICR	17385	0.0038693	0.0075153	0.011212	0.36501	Fallopian_Tube
Skin_Sun_Exposed_Lower_leg	HEMOR	17378	0.0025403	0.0049342	0.0073633	0.36505	Skin_Sun_Exposed_Lower_leg
Esophagus_Mucosa	CVD_ATH	17388	0.00253	0.0048952	0.0073504	0.36535	Esophagus_Mucosa
Colon_Sigmoid	BRAA	17385	0.0040119	0.0078564	0.011796	0.36689	Colon_Sigmoid
Artery_Aorta	CVD_ATH_ANY	17386	0.0032594	0.0066569	0.0096201	0.36738	Artery_Aorta
Brain_Hippocampus	CVD_CAA	17385	0.0025727	0.004361	0.007603	0.36754	Brain_Hippocampus
Small_Intestine_Terminal_Ile...	CVD_CAA	17385	0.0030351	0.005588	0.0089926	0.36787	Small_Intestine_Terminal_Ileum
Breast_Mammary_Tissue	TDP_3	17388	0.0040206	0.0077402	0.011929	0.36804	Breast_Mammary_Tissue
Cervix_Endocervix	LEWY_grp	17385	0.0038169	0.0075645	0.011325	0.36805	Cervix_Endocervix
Thyroid	CVD_ATH	17388	0.0031089	0.0061631	0.0093489	0.36974	Thyroid
Uterus	AMY_CERAD	17386	0.0035118	0.0071619	0.010635	0.37062	Uterus
Adipose_Subcutaneous	CVD_ART_ANY	17387	0.0033432	0.0066781	0.010147	0.3709	Adipose_Subcutaneous
Skin_Not_Sun_Exposed_Suprapu...	CVD_ART	17388	0.0024703	0.0047686	0.0075029	0.37099	Skin_Not_Sun_Exposed_Suprapubic
Adrenal_Gland	CVD_ART_ANY	17387	0.0030475	0.0058878	0.0093392	0.3721	Adrenal_Gland
Brain_Cerebellar_Hemisphere	B_SCORE	17388	0.0018722	0.0037597	0.0057593	0.37257	Brain_Cerebellar_Hemisphere
Artery_Tibial	CVD_ART_ANY	17387	0.0030837	0.0063531	0.0095313	0.37315	Artery_Tibial
Nerve_Tibial	AMY_CERAD	17386	0.0031344	0.006316	0.0097358	0.37375	Nerve_Tibial
Whole_Blood	LEWY_ANY	17385	0.0017591	0.0031798	0.0055355	0.37533	Whole_Blood
Ovary	TDP43	17386	0.0029597	0.0060049	0.0094493	0.37706	Ovary
Cells_EBV-transformed_lympho...	AMY_THAL	17388	0.0014519	0.0031686	0.0046495	0.37742	Cells_EBV-transformed_lymphocytes
Cervix_Ectocervix	HS_S	17386	0.0035989	0.0070611	0.011541	0.37758	Cervix_Ectocervix
Brain_Hippocampus	HS_S	17386	0.0023335	0.0039556	0.0076228	0.37976	Brain_Hippocampus
Heart_Atrial_Appendage	LEWY_grp	17385	0.0028692	0.005155	0.009381	0.37986	Heart_Atrial_Appendage
Thyroid	CVD_CAA_ANY	17386	0.0028409	0.005632	0.0093713	0.38089	Thyroid
Muscle_Skeletal	CVD_ATH	17388	0.0019792	0.0037451	0.0065746	0.38169	Muscle_Skeletal
Artery_Coronary	LEWY_grp	17385	0.0034867	0.0069471	0.011609	0.38196	Artery_Coronary
Cells_EBV-transformed_lympho...	ADNC	17388	0.0013828	0.0030179	0.0046259	0.3825	Cells_EBV-transformed_lymphocytes
Kidney_Medulla	HEMOR	17378	0.0025738	0.0047645	0.0086394	0.38289	Kidney_Medulla
Small_Intestine_Terminal_Ile...	B_SCORE	17388	0.002693	0.0049579	0.0091446	0.38419	Small_Intestine_Terminal_Ileum
Cells_EBV-transformed_lympho...	AMY_A	17388	0.0013602	0.0029684	0.0046234	0.38431	Cells_EBV-transformed_lymphocytes
Cervix_Ectocervix	LEWY_grp	17385	0.003438	0.0067453	0.0119	0.38633	Cervix_Ectocervix
Adipose_Visceral_Omentum	CVD_ART_ANY	17387	0.0030056	0.0058431	0.01045	0.38682	Adipose_Visceral_Omentum
Ovary	AMY_THAL	17388	0.0026376	0.0053512	0.0092025	0.38721	Ovary
Cervix_Ectocervix	CVD_CAA	17385	0.0032783	0.006432	0.011609	0.38883	Cervix_Ectocervix
Adipose_Visceral_Omentum	CVD_S	17387	0.0029474	0.0057298	0.010438	0.38883	Adipose_Visceral_Omentum
Cervix_Ectocervix	AMY_ANY	17377	0.0032636	0.0064031	0.011749	0.39059	Cervix_Ectocervix
Small_Intestine_Terminal_Ile...	TDP_3	17388	0.0025486	0.0046921	0.0092684	0.39167	Small_Intestine_Terminal_Ileum
Heart_Left_Ventricle	CVD_ATH	17388	0.0023733	0.003964	0.0086623	0.39205	Heart_Left_Ventricle
Whole_Blood	INFA	17386	0.0014433	0.0026089	0.0052907	0.3925	Whole_Blood
Uterus	CVD_S	17387	0.0028234	0.0057576	0.010372	0.39273	Uterus
Prostate	CVD_ATH	17388	0.003068	0.0058278	0.011467	0.39452	Prostate
Bladder	TDP43	17386	0.0033884	0.0066116	0.012681	0.39466	Bladder
Cervix_Ectocervix	BRAA	17385	0.0030816	0.006046	0.011646	0.39566	Cervix_Ectocervix
Kidney_Cortex	CVD_CAA	17385	0.0021866	0.0038458	0.0083257	0.39642	Kidney_Cortex
Brain_Putamen_basal_ganglia	MICR	17385	0.001968	0.0033516	0.0075151	0.39671	Brain_Putamen_basal_ganglia
Cervix_Endocervix	WMRCAL	17388	0.002845	0.0056384	0.010989	0.39786	Cervix_Endocervix
Thyroid	WMRCAL	17388	0.0023614	0.0046814	0.0091484	0.39816	Thyroid
Ovary	CVD_ART_ANY	17387	0.0023269	0.0047207	0.0092086	0.40026	Ovary
Muscle_Skeletal	WBVD	17388	0.0016592	0.0031395	0.006625	0.40112	Muscle_Skeletal
Testis	AMY_THAL	17388	0.0013566	0.0023449	0.0054213	0.40121	Testis
Brain_Hypothalamus	AMY_THAL	17388	0.0019215	0.0033113	0.0077622	0.40224	Brain_Hypothalamus
Skin_Sun_Exposed_Lower_leg	CVD_ART	17388	0.00186	0.0036131	0.0075135	0.40224	Skin_Sun_Exposed_Lower_leg
Minor_Salivary_Gland	TDP43	17386	0.0023285	0.004338	0.0094671	0.40286	Minor_Salivary_Gland
Skin_Not_Sun_Exposed_Suprapu...	HEMOR	17378	0.0017859	0.0034475	0.0073504	0.40402	Skin_Not_Sun_Exposed_Suprapubic
Fallopian_Tube	BRAA	17385	0.0027534	0.0053479	0.011387	0.40446	Fallopian_Tube
Adipose_Visceral_Omentum	B_SCORE	17388	0.002474	0.0048097	0.010506	0.40692	Adipose_Visceral_Omentum
Minor_Salivary_Gland	CVD_ART_ANY	17387	0.0021365	0.0039801	0.0090879	0.40707	Minor_Salivary_Gland
Artery_Coronary	MICR	17385	0.0025684	0.0051174	0.011124	0.40871	Artery_Coronary
Brain_Amygdala	MICR	17385	0.0017132	0.0029214	0.007437	0.4089	Brain_Amygdala
Whole_Blood	CVD_ART_ANY	17387	0.0012508	0.0022608	0.0054337	0.40897	Whole_Blood
Cervix_Endocervix	LEWY_ANY	17385	0.0025459	0.0050456	0.011213	0.41019	Cervix_Endocervix
Spleen	TDP_3	17388	0.0016073	0.0031881	0.0071263	0.41078	Spleen
Esophagus_Mucosa	INFA	17386	0.0016025	0.0031007	0.0071197	0.41096	Esophagus_Mucosa
Artery_Tibial	CVD_S	17387	0.0021301	0.0043884	0.0094951	0.41125	Artery_Tibial
Brain_Cerebellum	MICR	17385	0.0013087	0.0026003	0.0059132	0.41242	Brain_Cerebellum
Adipose_Visceral_Omentum	BRAA	17385	0.0023052	0.0044815	0.010526	0.41333	Adipose_Visceral_Omentum
Small_Intestine_Terminal_Ile...	HS_S	17386	0.0019738	0.003634	0.0090494	0.41367	Small_Intestine_Terminal_Ileum
Pancreas	HEMOR	17378	0.0017507	0.0029298	0.008034	0.41375	Pancreas
Ovary	MICR	17385	0.0019862	0.0040296	0.0091376	0.41396	Ovary
Kidney_Cortex	AMY_ANY	17377	0.0018171	0.0031961	0.0085616	0.41596	Kidney_Cortex
Artery_Aorta	LEWY_full	17385	0.0020693	0.0042263	0.0098388	0.41671	Artery_Aorta
Minor_Salivary_Gland	WBVD	17388	0.0019003	0.0035402	0.009102	0.41731	Minor_Salivary_Gland
Colon_Sigmoid	CVD_ATH	17388	0.0023971	0.0046941	0.011739	0.4191	Colon_Sigmoid
Pancreas	TDP_3	17388	0.0016661	0.002788	0.0082219	0.41971	Pancreas
Cervix_Ectocervix	WMRCAL	17388	0.0023076	0.0045275	0.011602	0.42117	Cervix_Ectocervix
Artery_Coronary	CVD_ART_ANY	17387	0.0022371	0.0044571	0.011265	0.42129	Artery_Coronary
Colon_Transverse	CVD_S	17387	0.0021258	0.0039126	0.010898	0.42268	Colon_Transverse
Pancreas	ADNC	17388	0.0015875	0.0026564	0.0081531	0.42281	Pancreas
Brain_Cerebellar_Hemisphere	MICR	17385	0.0011082	0.0022256	0.0057131	0.4231	Brain_Cerebellar_Hemisphere
Artery_Coronary	WMR	17388	0.0021832	0.0043498	0.011295	0.42337	Artery_Coronary
Artery_Coronary	LEWY_ANY	17385	0.0021616	0.0043069	0.011394	0.42477	Artery_Coronary
Liver	HS_S	17386	0.0011577	0.0020857	0.0061075	0.42483	Liver
Nerve_Tibial	CVD_ART	17388	0.0018264	0.0036802	0.0096367	0.42484	Nerve_Tibial
Fallopian_Tube	AMY_ANY	17377	0.0021566	0.0041889	0.011435	0.4252	Fallopian_Tube
Bladder	INFA	17386	0.0022672	0.0044239	0.012044	0.42534	Bladder
Adipose_Subcutaneous	WBVD	17388	0.001896	0.0037875	0.010106	0.42559	Adipose_Subcutaneous
Artery_Coronary	AMY_CERAD	17386	0.0021162	0.0042164	0.011381	0.42625	Artery_Coronary
Esophagus_Mucosa	TDP43	17386	0.001419	0.0027457	0.0076429	0.42635	Esophagus_Mucosa
Skin_Not_Sun_Exposed_Suprapu...	LEWY_full	17385	0.0013886	0.0026806	0.0075067	0.42662	Skin_Not_Sun_Exposed_Suprapubic
Heart_Left_Ventricle	AMY_A	17388	0.0016104	0.0026898	0.0087605	0.42708	Heart_Left_Ventricle
Nerve_Tibial	CVD_ART_ANY	17387	0.0016962	0.0034177	0.009509	0.42921	Nerve_Tibial
Artery_Coronary	AMY_A	17388	0.0019936	0.0039721	0.011256	0.42971	Artery_Coronary
Esophagus_Gastroesophageal_J...	BRAA	17385	0.0020812	0.0041007	0.011988	0.43109	Esophagus_Gastroesophageal_Junction
Brain_Substantia_nigra	CVD_S	17387	0.0013986	0.0024099	0.0081097	0.43154	Brain_Substantia_nigra
Brain_Spinal_cord_cervical_c...	BRAA	17385	0.0014041	0.0025262	0.0081468	0.43158	Brain_Spinal_cord_cervical_c-1
Brain_Anterior_cingulate_cor...	HS_S	17386	0.0011854	0.0020959	0.0069231	0.43203	Brain_Anterior_cingulate_cortex_BA24
Vagina	CVD_ATH_ANY	17386	0.0017932	0.0034329	0.010562	0.43259	Vagina
Esophagus_Muscularis	CVD_ART_ANY	17387	0.0019422	0.0038343	0.011684	0.43399	Esophagus_Muscularis
Ovary	AMY_A	17388	0.0015004	0.0030441	0.009243	0.43552	Ovary
Vagina	INFA	17386	0.0015917	0.0030471	0.010223	0.43814	Vagina
Vagina	WMRCAL	17388	0.0016607	0.0031793	0.010705	0.43836	Vagina
Artery_Aorta	WMR	17388	0.0014963	0.0030559	0.0096998	0.4387	Artery_Aorta
Cervix_Ectocervix	CVD_CAA_ANY	17386	0.0017799	0.0034922	0.0117	0.43955	Cervix_Ectocervix
Liver	LEWY_ANY	17385	0.00094875	0.0017092	0.0062604	0.43977	Liver
Brain_Hippocampus	MICR	17385	0.0011301	0.0019156	0.0075501	0.44051	Brain_Hippocampus
Cells_Cultured_fibroblasts	HS_S	17386	0.00091224	0.0019557	0.0062932	0.44237	Cells_Cultured_fibroblasts
Adipose_Visceral_Omentum	AMY_THAL	17388	0.0015069	0.0029295	0.010512	0.44301	Adipose_Visceral_Omentum
Kidney_Medulla	CVD_CAA_ANY	17386	0.0012757	0.0023615	0.0090042	0.44367	Kidney_Medulla
Fallopian_Tube	WMRCAL	17388	0.0015852	0.003079	0.011233	0.44389	Fallopian_Tube
Artery_Tibial	WBVD	17388	0.0013232	0.002726	0.0093994	0.44403	Artery_Tibial
Adipose_Visceral_Omentum	MICR	17385	0.0014465	0.0028121	0.010459	0.445	Adipose_Visceral_Omentum
Heart_Atrial_Appendage	AMY_A	17388	0.0012482	0.0022426	0.0090548	0.44518	Heart_Atrial_Appendage
Vagina	CVD_S	17387	0.0014569	0.0027889	0.010638	0.44553	Vagina
Cells_Cultured_fibroblasts	LEWY_ANY	17385	0.00084409	0.0018096	0.0063924	0.44748	Cells_Cultured_fibroblasts
Brain_Cerebellar_Hemisphere	AMY_ANY	17377	0.00075643	0.0015191	0.0058464	0.44853	Brain_Cerebellar_Hemisphere
Nerve_Tibial	ADNC	17388	0.0012231	0.0024646	0.0096037	0.44933	Nerve_Tibial
Brain_Cerebellum	AMY_ANY	17377	0.00076635	0.0015227	0.0060526	0.44962	Brain_Cerebellum
Liver	AMY_A	17388	0.00076041	0.0013699	0.006146	0.45077	Liver
Esophagus_Mucosa	HEMOR	17378	0.00089988	0.0017411	0.0073407	0.45122	Esophagus_Mucosa
Prostate	HEMOR	17378	0.001381	0.0026233	0.011268	0.45123	Prostate
Skin_Sun_Exposed_Lower_leg	LEWY_full	17385	0.00090824	0.0017642	0.0075097	0.45187	Skin_Sun_Exposed_Lower_leg
Brain_Nucleus_accumbens_basa...	AMY_A	17388	0.00086551	0.0015031	0.0073249	0.45297	Brain_Nucleus_accumbens_basal_ganglia
Muscle_Skeletal	CVD_ART_ANY	17387	0.00076602	0.0014495	0.0065698	0.45359	Muscle_Skeletal
Artery_Coronary	B_SCORE	17388	0.001292	0.0025743	0.011237	0.45423	Artery_Coronary
Cells_EBV-transformed_lympho...	TDP43	17386	0.0005266	0.0011493	0.0047608	0.45596	Cells_EBV-transformed_lymphocytes
Pancreas	CVD_CAA	17385	0.00089907	0.0015045	0.0081336	0.45599	Pancreas
Kidney_Cortex	WMRCAL	17388	0.00089592	0.0015758	0.0082891	0.45697	Kidney_Cortex
Brain_Substantia_nigra	HS_S	17386	0.00088323	0.001522	0.0081753	0.45698	Brain_Substantia_nigra
Small_Intestine_Terminal_Ile...	CVD_ATH	17388	0.00097913	0.0018026	0.0090958	0.45714	Small_Intestine_Terminal_Ileum
Brain_Hypothalamus	MICR	17385	0.00077962	0.0013435	0.0076208	0.45926	Brain_Hypothalamus
Cells_EBV-transformed_lympho...	MICR	17385	0.00044998	0.00098206	0.0045921	0.46097	Cells_EBV-transformed_lymphocytes
Pancreas	CVD_CAA_ANY	17386	0.0007867	0.0013165	0.0082319	0.46193	Pancreas
Cells_Cultured_fibroblasts	LEWY_full	17385	0.00059406	0.0012736	0.00643	0.4632	Cells_Cultured_fibroblasts
Cells_EBV-transformed_lympho...	CVD_ART	17388	0.00042114	0.0009191	0.0046287	0.46375	Cells_EBV-transformed_lymphocytes
Esophagus_Gastroesophageal_J...	WMR	17388	0.0010847	0.0021371	0.011932	0.46379	Esophagus_Gastroesophageal_Junction
Uterus	WMR	17388	0.00094505	0.0019273	0.010407	0.46382	Uterus
Pituitary	AMY_A	17388	0.00078285	0.0014612	0.0086292	0.46386	Pituitary
Prostate	TDP_3	17388	0.0010047	0.0019085	0.011539	0.46531	Prostate
Brain_Caudate_basal_ganglia	AMY_A	17388	0.00063831	0.0011037	0.0075959	0.46652	Brain_Caudate_basal_ganglia
Pituitary	WMR	17388	0.0007346	0.0013712	0.0087496	0.46655	Pituitary
Artery_Coronary	CVD_CAA	17385	0.00093643	0.0018658	0.011195	0.46667	Artery_Coronary
Adrenal_Gland	HS_S	17386	0.00078103	0.0015091	0.0094106	0.46693	Adrenal_Gland
Breast_Mammary_Tissue	CVD_ATH_ANY	17386	0.00097617	0.0018793	0.011771	0.46695	Breast_Mammary_Tissue
Adrenal_Gland	WBVD	17388	0.00076926	0.0014863	0.009358	0.46724	Adrenal_Gland
Pituitary	TDP_3	17388	0.00070652	0.0013187	0.0088076	0.46803	Pituitary
Nerve_Tibial	CVD_ATH_ANY	17386	0.00074327	0.0014977	0.0093539	0.46833	Nerve_Tibial
Skin_Sun_Exposed_Lower_leg	LEWY_ANY	17385	0.0005971	0.0011598	0.0076088	0.46873	Skin_Sun_Exposed_Lower_leg
Vagina	TDP_3	17388	0.0008058	0.0015426	0.010612	0.46974	Vagina
Brain_Putamen_basal_ganglia	AMY_A	17388	0.00057202	0.0009742	0.0076948	0.47037	Brain_Putamen_basal_ganglia
Brain_Cerebellar_Hemisphere	CVD_ATH	17388	0.00042464	0.00085277	0.0057532	0.47058	Brain_Cerebellar_Hemisphere
Cervix_Endocervix	TDP_3	17388	0.00081831	0.0016218	0.011101	0.47062	Cervix_Endocervix
Cervix_Ectocervix	ADNC	17388	0.00081017	0.0015895	0.011692	0.47238	Cervix_Ectocervix
Thyroid	HEMOR	17378	0.00061815	0.0012255	0.0091472	0.47306	Thyroid
Colon_Sigmoid	LEWY_grp	17385	0.00081225	0.0015906	0.012024	0.47307	Colon_Sigmoid
Adrenal_Gland	LEWY_full	17385	0.00064521	0.0012466	0.0095695	0.47312	Adrenal_Gland
Kidney_Cortex	ADNC	17388	0.00057345	0.0010087	0.0085917	0.47339	Kidney_Cortex
Heart_Atrial_Appendage	TDP_3	17388	0.00056938	0.001023	0.0091274	0.47513	Heart_Atrial_Appendage
Pancreas	WMR	17388	0.00050274	0.00084127	0.0080668	0.47515	Pancreas
Breast_Mammary_Tissue	CVD_ART_ANY	17387	0.0006807	0.0013104	0.011855	0.47711	Breast_Mammary_Tissue
Fallopian_Tube	AMY_THAL	17388	0.00064442	0.0012517	0.011387	0.47744	Fallopian_Tube
Artery_Coronary	WBVD	17388	0.00062217	0.0012396	0.011142	0.47774	Artery_Coronary
Breast_Mammary_Tissue	LEWY_ANY	17385	0.00065765	0.0012661	0.012072	0.47828	Breast_Mammary_Tissue
Esophagus_Mucosa	WMRCAL	17388	0.00040112	0.00077612	0.0073756	0.47831	Esophagus_Mucosa
Spleen	MICR	17385	0.00031452	0.00062385	0.0068952	0.48181	Spleen
Skin_Not_Sun_Exposed_Suprapu...	LEWY_grp	17385	0.00032388	0.00062523	0.0075653	0.48293	Skin_Not_Sun_Exposed_Suprapubic
Brain_Caudate_basal_ganglia	MICR	17385	0.0003147	0.00054412	0.0074475	0.48315	Brain_Caudate_basal_ganglia
Bladder	CVD_CAA	17385	0.00052091	0.0010164	0.012417	0.48327	Bladder
Skin_Sun_Exposed_Lower_leg	CVD_CAA	17385	0.00027786	0.00053974	0.0074956	0.48521	Skin_Sun_Exposed_Lower_leg
Cells_EBV-transformed_lympho...	TDP_3	17388	0.00017009	0.00037121	0.0046887	0.48553	Cells_EBV-transformed_lymphocytes
Pituitary	AMY_CERAD	17386	0.0002851	0.00053215	0.0087308	0.48698	Pituitary
Kidney_Cortex	HEMOR	17378	0.00027047	0.00047572	0.0084062	0.48717	Kidney_Cortex
Fallopian_Tube	CVD_CAA	17385	0.00033199	0.00064482	0.011351	0.48833	Fallopian_Tube
Whole_Blood	CVD_S	17387	0.00012288	0.00022212	0.005465	0.49103	Whole_Blood
Minor_Salivary_Gland	AMY_ANY	17377	0.0002026	0.00037743	0.0090948	0.49111	Minor_Salivary_Gland
Heart_Atrial_Appendage	AMY_THAL	17388	0.00019343	0.00034753	0.0090369	0.49146	Heart_Atrial_Appendage
Pancreas	AMY_CERAD	17386	0.00012172	0.00020369	0.0083126	0.49416	Pancreas
Small_Intestine_Terminal_Ile...	CVD_ART	17388	0.00013133	0.00024178	0.0092547	0.49434	Small_Intestine_Terminal_Ileum
Brain_Spinal_cord_cervical_c...	AMY_ANY	17377	0.00011201	0.00020155	0.0083119	0.49462	Brain_Spinal_cord_cervical_c-1
Spleen	HS_S	17386	7.8298e-05	0.0001553	0.0070856	0.49559	Spleen
Cervix_Endocervix	AMY_ANY	17377	0.00010409	0.00020629	0.011222	0.4963	Cervix_Endocervix
Brain_Nucleus_accumbens_basa...	CVD_S	17387	6.5982e-05	0.00011459	0.0072714	0.49638	Brain_Nucleus_accumbens_basal_ganglia
Small_Intestine_Terminal_Ile...	WMRCAL	17388	5.1866e-05	9.5489e-05	0.009071	0.49772	Small_Intestine_Terminal_Ileum
Minor_Salivary_Gland	CVD_ATH	17388	5.0466e-05	9.4017e-05	0.0091124	0.49779	Minor_Salivary_Gland
Esophagus_Gastroesophageal_J...	CVD_ART_ANY	17387	-3.9499e-06	-7.7824e-06	0.012067	0.50013	Esophagus_Gastroesophageal_Junction
Kidney_Cortex	CVD_S	17387	-1.1232e-05	-1.9756e-05	0.0084391	0.50053	Kidney_Cortex
Brain_Cerebellum	CVD_ATH	17388	-1.2653e-05	-2.5139e-05	0.0059596	0.50085	Brain_Cerebellum
Ovary	CVD_CAA	17385	-4.5664e-05	-9.2645e-05	0.0091324	0.50199	Ovary
Cells_Cultured_fibroblasts	CVD_ART	17388	-3.2183e-05	-6.8992e-05	0.0063112	0.50203	Cells_Cultured_fibroblasts
Colon_Sigmoid	LEWY_ANY	17385	-6.7787e-05	-0.00013274	0.012072	0.50224	Colon_Sigmoid
Spleen	LEWY_ANY	17385	-5.0499e-05	-0.00010016	0.0070667	0.50285	Spleen
Bladder	CVD_ART	17388	-0.00014728	-0.00028738	0.012565	0.50468	Bladder
Colon_Transverse	WMRCAL	17388	-0.00013519	-0.00024883	0.011025	0.50489	Colon_Transverse
Whole_Blood	LEWY_grp	17385	-7.4245e-05	-0.00013421	0.0055804	0.50531	Whole_Blood
Skin_Not_Sun_Exposed_Suprapu...	CVD_CAA	17385	-0.00011289	-0.00021792	0.0074756	0.50602	Skin_Not_Sun_Exposed_Suprapubic
Uterus	CVD_ART	17388	-0.00018481	-0.0003769	0.01057	0.50697	Uterus
Cells_EBV-transformed_lympho...	AMY_ANY	17377	-8.8136e-05	-0.00019235	0.004734	0.50743	Cells_EBV-transformed_lymphocytes
Lung	HS_S	17386	-0.00018965	-0.0003671	0.0086894	0.50871	Lung
Esophagus_Muscularis	WMRCAL	17388	-0.00038721	-0.00076447	0.011505	0.51342	Esophagus_Muscularis
Brain_Cerebellar_Hemisphere	TDP43	17386	-0.00020879	-0.00041932	0.0059688	0.51395	Brain_Cerebellar_Hemisphere
Adipose_Subcutaneous	HEMOR	17378	-0.00036897	-0.00073708	0.010184	0.51445	Adipose_Subcutaneous
Vagina	LEWY_full	17385	-0.00044103	-0.00084429	0.010732	0.51639	Vagina
Stomach	CVD_CAA_ANY	17386	-0.00049226	-0.00089524	0.011522	0.51704	Stomach
Kidney_Medulla	AMY_CERAD	17386	-0.00040184	-0.00074385	0.0089621	0.51788	Kidney_Medulla
Stomach	CVD_S	17387	-0.00053646	-0.00097556	0.01125	0.51902	Stomach
Lung	CVD_ART_ANY	17387	-0.00042015	-0.0008132	0.0086609	0.51935	Lung
Artery_Coronary	HEMOR	17378	-0.00056444	-0.0011246	0.011211	0.52008	Artery_Coronary
Heart_Atrial_Appendage	LEWY_full	17385	-0.00049979	-0.00089796	0.009216	0.52162	Heart_Atrial_Appendage
Brain_Spinal_cord_cervical_c...	LEWY_ANY	17385	-0.00051939	-0.00093448	0.0082467	0.52511	Brain_Spinal_cord_cervical_c-1
Kidney_Medulla	B_SCORE	17388	-0.00057616	-0.0010665	0.0087269	0.52632	Kidney_Medulla
Brain_Substantia_nigra	WBVD	17388	-0.00055541	-0.00095705	0.0080481	0.52751	Brain_Substantia_nigra
Brain_Substantia_nigra	B_SCORE	17388	-0.00056565	-0.0009747	0.0081043	0.52782	Brain_Substantia_nigra
Stomach	CVD_CAA	17385	-0.00079748	-0.0014503	0.011082	0.52868	Stomach
Cells_Cultured_fibroblasts	WBVD	17388	-0.00045473	-0.00097482	0.0062184	0.52915	Cells_Cultured_fibroblasts
Thyroid	MICR	17385	-0.00068354	-0.001355	0.009215	0.52956	Thyroid
Testis	LEWY_ANY	17385	-0.00041353	-0.00071477	0.0054365	0.53032	Testis
Lung	AMY_THAL	17388	-0.00066851	-0.001294	0.008747	0.53046	Lung
Stomach	MICR	17385	-0.00087698	-0.0015949	0.011287	0.53096	Stomach
Cells_EBV-transformed_lympho...	INFA	17386	-0.0003526	-0.00076953	0.0045267	0.53104	Cells_EBV-transformed_lymphocytes
Cells_Cultured_fibroblasts	LEWY_grp	17385	-0.00051003	-0.0010934	0.0064664	0.53143	Cells_Cultured_fibroblasts
Brain_Putamen_basal_ganglia	WMRCAL	17388	-0.00063523	-0.0010818	0.0075843	0.53337	Brain_Putamen_basal_ganglia
Vagina	LEWY_ANY	17385	-0.00091477	-0.0017512	0.010864	0.53355	Vagina
Ovary	TDP_3	17388	-0.00079442	-0.0016118	0.0093449	0.53387	Ovary
Kidney_Medulla	CVD_S	17387	-0.00073981	-0.0013694	0.0086762	0.53398	Kidney_Medulla
Vagina	CVD_ART_ANY	17387	-0.00090967	-0.0017414	0.010649	0.53404	Vagina
Esophagus_Gastroesophageal_J...	INFA	17386	-0.0010473	-0.0020635	0.011719	0.5356	Esophagus_Gastroesophageal_Junction
Bladder	AMY_ANY	17377	-0.0011393	-0.002223	0.012682	0.53579	Bladder
Colon_Sigmoid	LEWY_full	17385	-0.0010886	-0.0021317	0.011919	0.53638	Colon_Sigmoid
Cervix_Ectocervix	AMY_CERAD	17386	-0.0010764	-0.0021119	0.011781	0.5364	Cervix_Ectocervix
Prostate	TDP43	17386	-0.0010999	-0.0020893	0.011771	0.53722	Prostate
Cervix_Endocervix	BRAA	17385	-0.0010527	-0.0020863	0.011102	0.53777	Cervix_Endocervix
Brain_Cerebellum	LEWY_ANY	17385	-0.00058589	-0.0011641	0.0060391	0.53864	Brain_Cerebellum
Esophagus_Gastroesophageal_J...	WMRCAL	17388	-0.0012197	-0.0024032	0.011922	0.54074	Esophagus_Gastroesophageal_Junction
Artery_Coronary	CVD_S	17387	-0.0011546	-0.0023004	0.01121	0.54102	Artery_Coronary
Esophagus_Mucosa	WBVD	17388	-0.00076356	-0.0014774	0.007392	0.54113	Esophagus_Mucosa
Cells_EBV-transformed_lympho...	HEMOR	17378	-0.00047959	-0.0010467	0.0045995	0.54152	Cells_EBV-transformed_lymphocytes
Colon_Sigmoid	HS_S	17386	-0.0012533	-0.0024542	0.011909	0.54191	Colon_Sigmoid
Skin_Sun_Exposed_Lower_leg	LEWY_grp	17385	-0.00080175	-0.0015574	0.0075745	0.54215	Skin_Sun_Exposed_Lower_leg
Spleen	LEWY_grp	17385	-0.00077202	-0.0015313	0.0072526	0.54239	Spleen
Pituitary	WBVD	17388	-0.00093009	-0.001736	0.0086116	0.543	Pituitary
Cells_EBV-transformed_lympho...	AMY_CERAD	17386	-0.00051743	-0.0011293	0.0046663	0.54415	Cells_EBV-transformed_lymphocytes
Breast_Mammary_Tissue	LEWY_grp	17385	-0.0013753	-0.0026477	0.012229	0.54477	Breast_Mammary_Tissue
Spleen	INFA	17386	-0.00076615	-0.0015196	0.0068113	0.54478	Spleen
Brain_Hypothalamus	WBVD	17388	-0.00087492	-0.0015077	0.0076792	0.54535	Brain_Hypothalamus
Esophagus_Gastroesophageal_J...	B_SCORE	17388	-0.0013955	-0.0027497	0.012007	0.54626	Esophagus_Gastroesophageal_Junction
Brain_Amygdala	AMY_A	17388	-0.0009094	-0.0015507	0.0076299	0.54744	Brain_Amygdala
Brain_Nucleus_accumbens_basa...	WMRCAL	17388	-0.00086848	-0.0015083	0.0072649	0.54758	Brain_Nucleus_accumbens_basal_ganglia
Small_Intestine_Terminal_Ile...	MICR	17385	-0.0010813	-0.0019908	0.0089116	0.54829	Small_Intestine_Terminal_Ileum
Colon_Transverse	INFA	17386	-0.0013474	-0.00248	0.010655	0.55031	Colon_Transverse
Esophagus_Muscularis	B_SCORE	17388	-0.0014765	-0.0029151	0.011632	0.5505	Esophagus_Muscularis
Brain_Hypothalamus	CVD_CAA_ANY	17386	-0.0010065	-0.0017345	0.0078355	0.5511	Brain_Hypothalamus
Skin_Not_Sun_Exposed_Suprapu...	CVD_CAA_ANY	17386	-0.0009661	-0.001865	0.0074605	0.55152	Skin_Not_Sun_Exposed_Suprapubic
Fallopian_Tube	LEWY_full	17385	-0.0014845	-0.0028834	0.011288	0.55231	Fallopian_Tube
Cervix_Endocervix	ADNC	17388	-0.0015241	-0.0030206	0.011179	0.55422	Cervix_Endocervix
Uterus	CVD_ART_ANY	17387	-0.0014322	-0.0029205	0.01044	0.55455	Uterus
Brain_Hypothalamus	CVD_ATH_ANY	17386	-0.0010485	-0.0018069	0.007635	0.55461	Brain_Hypothalamus
Adipose_Subcutaneous	LEWY_full	17385	-0.0014168	-0.0028302	0.010294	0.55473	Adipose_Subcutaneous
Adipose_Visceral_Omentum	WMRCAL	17388	-0.0014343	-0.0027885	0.01042	0.55474	Adipose_Visceral_Omentum
Testis	HEMOR	17378	-0.00073865	-0.0012768	0.0053228	0.55518	Testis
Colon_Sigmoid	B_SCORE	17388	-0.0016432	-0.0032179	0.011775	0.55549	Colon_Sigmoid
Testis	AMY_CERAD	17386	-0.00076635	-0.0013247	0.0054774	0.55563	Testis
Adrenal_Gland	WMRCAL	17388	-0.0013152	-0.0025412	0.009336	0.55602	Adrenal_Gland
Bladder	ADNC	17388	-0.0017859	-0.0034847	0.012426	0.55714	Bladder
Thyroid	AMY_THAL	17388	-0.0013603	-0.0026966	0.0091544	0.55906	Thyroid
Colon_Transverse	CVD_ATH_ANY	17386	-0.001648	-0.0030333	0.011035	0.55936	Colon_Transverse
Brain_Caudate_basal_ganglia	WMRCAL	17388	-0.0011357	-0.0019637	0.0075182	0.56003	Brain_Caudate_basal_ganglia
Pituitary	AMY_THAL	17388	-0.0013226	-0.0024687	0.0086126	0.56102	Pituitary
Brain_Cerebellar_Hemisphere	LEWY_ANY	17385	-0.00091455	-0.0018367	0.005839	0.56223	Brain_Cerebellar_Hemisphere
Kidney_Cortex	INFA	17386	-0.0013134	-0.00231	0.0081732	0.56383	Kidney_Cortex
Heart_Left_Ventricle	AMY_THAL	17388	-0.0014154	-0.002364	0.008771	0.5641	Heart_Left_Ventricle
Adipose_Subcutaneous	HS_S	17386	-0.0016435	-0.0032831	0.010124	0.56448	Adipose_Subcutaneous
Small_Intestine_Terminal_Ile...	INFA	17386	-0.0014556	-0.00268	0.0088206	0.56554	Small_Intestine_Terminal_Ileum
Testis	LEWY_full	17385	-0.0008911	-0.0015402	0.0053721	0.56587	Testis
Artery_Aorta	LEWY_ANY	17385	-0.0016404	-0.0033503	0.0098156	0.56636	Artery_Aorta
Brain_Substantia_nigra	AMY_THAL	17388	-0.0014026	-0.0024168	0.0081687	0.56816	Brain_Substantia_nigra
Cells_Cultured_fibroblasts	WMRCAL	17388	-0.0010966	-0.0023509	0.0062112	0.57007	Cells_Cultured_fibroblasts
Artery_Coronary	AMY_THAL	17388	-0.002004	-0.0039929	0.011313	0.5703	Artery_Coronary
Cells_Cultured_fibroblasts	MICR	17385	-0.0011203	-0.0024018	0.0062098	0.57158	Cells_Cultured_fibroblasts
Heart_Atrial_Appendage	AMY_CERAD	17386	-0.0016874	-0.0030318	0.0092704	0.57222	Heart_Atrial_Appendage
Artery_Aorta	HEMOR	17378	-0.0017683	-0.0036113	0.0096092	0.573	Artery_Aorta
Artery_Aorta	LEWY_grp	17385	-0.0018464	-0.003771	0.0099295	0.57376	Artery_Aorta
Breast_Mammary_Tissue	CVD_ATH	17388	-0.0022527	-0.0043367	0.011837	0.57546	Breast_Mammary_Tissue
Brain_Frontal_Cortex_BA9	CVD_ART_ANY	17387	-0.0012748	-0.0023511	0.0066145	0.57641	Brain_Frontal_Cortex_BA9
Breast_Mammary_Tissue	AMY_ANY	17377	-0.0023219	-0.0044701	0.012028	0.57654	Breast_Mammary_Tissue
Adipose_Visceral_Omentum	HEMOR	17378	-0.0020614	-0.0040077	0.010556	0.57741	Adipose_Visceral_Omentum
Thyroid	CVD_ATH_ANY	17386	-0.0017999	-0.0035682	0.0091626	0.57786	Thyroid
Brain_Hypothalamus	CVD_ART_ANY	17387	-0.0015232	-0.0026247	0.007725	0.57815	Brain_Hypothalamus
Kidney_Medulla	INFA	17386	-0.0016694	-0.0030903	0.0084544	0.57827	Kidney_Medulla
Bladder	HEMOR	17378	-0.0024306	-0.0047426	0.012292	0.57837	Bladder
Kidney_Medulla	CVD_ATH	17388	-0.0017497	-0.0032388	0.0088278	0.57855	Kidney_Medulla
Thyroid	CVD_S	17387	-0.0018504	-0.0036682	0.0092329	0.57942	Thyroid
Kidney_Cortex	HS_S	17386	-0.0017152	-0.0030167	0.0085364	0.57962	Kidney_Cortex
Stomach	LEWY_full	17385	-0.0023194	-0.0042181	0.011487	0.58001	Stomach
Brain_Cerebellum	INFA	17386	-0.0011853	-0.0023552	0.0057994	0.58097	Brain_Cerebellum
Testis	CVD_CAA_ANY	17386	-0.0011115	-0.0019213	0.0054076	0.58143	Testis
Colon_Transverse	AMY_ANY	17377	-0.0023112	-0.0042541	0.011183	0.58186	Colon_Transverse
Skin_Sun_Exposed_Lower_leg	BRAA	17385	-0.0015633	-0.0030366	0.0075277	0.58225	Skin_Sun_Exposed_Lower_leg
Nerve_Tibial	AMY_ANY	17377	-0.002019	-0.0040684	0.0096784	0.58262	Nerve_Tibial
Whole_Blood	HS_S	17386	-0.0011428	-0.0020658	0.005457	0.58294	Whole_Blood
Heart_Left_Ventricle	LEWY_grp	17385	-0.0018966	-0.0031678	0.0090326	0.58315	Heart_Left_Ventricle
Brain_Spinal_cord_cervical_c...	AMY_THAL	17388	-0.0017414	-0.0031331	0.0081387	0.58471	Brain_Spinal_cord_cervical_c-1
Spleen	LEWY_full	17385	-0.0015512	-0.0030769	0.0071736	0.5856	Spleen
Skin_Sun_Exposed_Lower_leg	CVD_ART_ANY	17387	-0.0016087	-0.0031247	0.0074113	0.58592	Skin_Sun_Exposed_Lower_leg
Fallopian_Tube	LEWY_grp	17385	-0.0025054	-0.0048662	0.011531	0.586	Fallopian_Tube
Artery_Aorta	WBVD	17388	-0.0021322	-0.0043547	0.0096184	0.58772	Artery_Aorta
Brain_Hypothalamus	WMRCAL	17388	-0.0017103	-0.0029474	0.0076812	0.5881	Brain_Hypothalamus
Fallopian_Tube	LEWY_ANY	17385	-0.0025778	-0.0050069	0.011407	0.58939	Fallopian_Tube
Nerve_Tibial	WBVD	17388	-0.0021885	-0.0044098	0.00961	0.59007	Nerve_Tibial
Liver	ADNC	17388	-0.0013972	-0.0025171	0.0061303	0.59014	Liver
Testis	AMY_A	17388	-0.0012469	-0.0021553	0.0053529	0.59209	Testis
Ovary	B_SCORE	17388	-0.0021465	-0.0043549	0.0091705	0.59253	Ovary
Skin_Not_Sun_Exposed_Suprapu...	CVD_ART_ANY	17387	-0.0017468	-0.0033719	0.0073995	0.59331	Skin_Not_Sun_Exposed_Suprapubic
Thyroid	LEWY_full	17385	-0.002242	-0.0044444	0.0093343	0.5949	Thyroid
Esophagus_Muscularis	WMR	17388	-0.0028049	-0.0055376	0.011567	0.59579	Esophagus_Muscularis
Brain_Spinal_cord_cervical_c...	HS_S	17386	-0.0020207	-0.0036357	0.0081218	0.59824	Brain_Spinal_cord_cervical_c-1
Whole_Blood	CVD_CAA_ANY	17386	-0.0013727	-0.0024812	0.0055069	0.59842	Whole_Blood
Esophagus_Mucosa	AMY_ANY	17377	-0.0018882	-0.0036532	0.0075148	0.59919	Esophagus_Mucosa
Small_Intestine_Terminal_Ile...	AMY_ANY	17377	-0.0023024	-0.0042391	0.0091576	0.59925	Small_Intestine_Terminal_Ileum
Adipose_Visceral_Omentum	LEWY_ANY	17385	-0.002664	-0.0051791	0.010586	0.59935	Adipose_Visceral_Omentum
Heart_Left_Ventricle	CVD_CAA	17385	-0.0022035	-0.0036804	0.0086685	0.60032	Heart_Left_Ventricle
Skin_Sun_Exposed_Lower_leg	CVD_CAA_ANY	17386	-0.0019425	-0.0037734	0.0074634	0.60267	Skin_Sun_Exposed_Lower_leg
Artery_Tibial	LEWY_full	17385	-0.0024914	-0.005133	0.0095063	0.60337	Artery_Tibial
Brain_Spinal_cord_cervical_c...	HEMOR	17378	-0.0021468	-0.0038628	0.0081643	0.6037	Brain_Spinal_cord_cervical_c-1
Brain_Cerebellar_Hemisphere	INFA	17386	-0.0014779	-0.002968	0.0056059	0.60397	Brain_Cerebellar_Hemisphere
Adipose_Subcutaneous	CVD_S	17387	-0.0027004	-0.0053942	0.010121	0.60519	Adipose_Subcutaneous
Esophagus_Mucosa	CVD_ART	17388	-0.0019869	-0.0038445	0.0074097	0.60571	Esophagus_Mucosa
Skin_Not_Sun_Exposed_Suprapu...	BRAA	17385	-0.0020255	-0.00391	0.0075247	0.6061	Skin_Not_Sun_Exposed_Suprapubic
Brain_Hippocampus	AMY_A	17388	-0.0021016	-0.0035624	0.007736	0.60706	Brain_Hippocampus
Stomach	AMY_THAL	17388	-0.0030692	-0.0055816	0.011286	0.60716	Stomach
Heart_Left_Ventricle	CVD_ATH_ANY	17386	-0.0023765	-0.0039694	0.0087031	0.6076	Heart_Left_Ventricle
Muscle_Skeletal	TDP43	17386	-0.0019016	-0.0035983	0.006851	0.60932	Muscle_Skeletal
Esophagus_Gastroesophageal_J...	CVD_ATH_ANY	17386	-0.0033353	-0.0065717	0.011988	0.60957	Esophagus_Gastroesophageal_Junction
Brain_Spinal_cord_cervical_c...	MICR	17385	-0.0023094	-0.004155	0.0080714	0.6126	Brain_Spinal_cord_cervical_c-1
Stomach	B_SCORE	17388	-0.0032137	-0.0058444	0.011168	0.61324	Stomach
Liver	TDP43	17386	-0.0018144	-0.0032687	0.0062732	0.61379	Liver
Colon_Transverse	CVD_ATH	17388	-0.0032299	-0.005945	0.01111	0.61436	Colon_Transverse
Kidney_Cortex	TDP_3	17388	-0.0025534	-0.0044911	0.0087535	0.61474	Kidney_Cortex
Muscle_Skeletal	CVD_CAA	17385	-0.0019459	-0.0036821	0.0066477	0.61513	Muscle_Skeletal
Spleen	CVD_S	17387	-0.002057	-0.0040797	0.0070165	0.6153	Spleen
Brain_Amygdala	WMRCAL	17388	-0.002214	-0.0037754	0.0075193	0.61579	Brain_Amygdala
Brain_Amygdala	CVD_S	17387	-0.0022291	-0.0038011	0.0075378	0.61628	Brain_Amygdala
Cells_EBV-transformed_lympho...	CVD_CAA_ANY	17386	-0.001387	-0.003027	0.004669	0.61679	Cells_EBV-transformed_lymphocytes
Pituitary	CVD_CAA_ANY	17386	-0.0026078	-0.0048676	0.0087686	0.61692	Pituitary
Brain_Cerebellum	TDP43	17386	-0.0018432	-0.0036622	0.0061771	0.61729	Brain_Cerebellum
Brain_Cortex	WMRCAL	17388	-0.00204	-0.0037237	0.0067934	0.61802	Brain_Cortex
Small_Intestine_Terminal_Ile...	LEWY_grp	17385	-0.0028183	-0.005189	0.0093119	0.61892	Small_Intestine_Terminal_Ileum
Esophagus_Mucosa	CVD_ATH_ANY	17386	-0.0022326	-0.0043198	0.0073752	0.61894	Esophagus_Mucosa
Brain_Spinal_cord_cervical_c...	WBVD	17388	-0.0024441	-0.0043974	0.0080159	0.61978	Brain_Spinal_cord_cervical_c-1
Cervix_Ectocervix	CVD_ART	17388	-0.0036153	-0.0070932	0.011618	0.62217	Cervix_Ectocervix
Stomach	LEWY_ANY	17385	-0.0036096	-0.0065643	0.011483	0.62337	Stomach
Brain_Cerebellar_Hemisphere	CVD_ATH_ANY	17386	-0.0018319	-0.003679	0.0057326	0.62535	Brain_Cerebellar_Hemisphere
Heart_Atrial_Appendage	WMRCAL	17388	-0.0028805	-0.0051754	0.0089828	0.62577	Heart_Atrial_Appendage
Testis	WMR	17388	-0.0017111	-0.0029577	0.0053065	0.62644	Testis
Fallopian_Tube	HS_S	17386	-0.0036579	-0.0071048	0.011228	0.6277	Fallopian_Tube
Colon_Sigmoid	MICR	17385	-0.0038727	-0.0075838	0.01177	0.62893	Colon_Sigmoid
Brain_Hippocampus	WMRCAL	17388	-0.0025153	-0.0042637	0.0076358	0.62907	Brain_Hippocampus
Lung	MICR	17385	-0.002834	-0.0054854	0.0085865	0.62932	Lung
Pancreas	HS_S	17386	-0.0027122	-0.0045387	0.0081525	0.63031	Pancreas
Adipose_Visceral_Omentum	HS_S	17386	-0.0035687	-0.006938	0.010546	0.63246	Adipose_Visceral_Omentum
Esophagus_Muscularis	CVD_CAA	17385	-0.0039399	-0.0077786	0.011553	0.63345	Esophagus_Muscularis
Stomach	WMRCAL	17388	-0.0039005	-0.0070933	0.011401	0.63387	Stomach
Brain_Substantia_nigra	AMY_A	17388	-0.0028518	-0.004914	0.0082327	0.63548	Brain_Substantia_nigra
Brain_Hypothalamus	AMY_A	17388	-0.0027167	-0.0046817	0.0078131	0.63597	Brain_Hypothalamus
Brain_Caudate_basal_ganglia	CVD_S	17387	-0.0026274	-0.0045427	0.0075177	0.63664	Brain_Caudate_basal_ganglia
Adipose_Visceral_Omentum	LEWY_full	17385	-0.0037158	-0.0072239	0.010596	0.63708	Adipose_Visceral_Omentum
Prostate	INFA	17386	-0.0038615	-0.0073352	0.010992	0.63731	Prostate
Bladder	WMRCAL	17388	-0.0045338	-0.0088464	0.012483	0.64177	Bladder
Ovary	WMR	17388	-0.0033546	-0.0068059	0.0091326	0.64331	Ovary
Thyroid	WBVD	17388	-0.0033895	-0.0067194	0.0092197	0.64342	Thyroid
Liver	CVD_S	17387	-0.002236	-0.0040283	0.0060761	0.64356	Liver
Adipose_Subcutaneous	BRAA	17385	-0.003735	-0.007461	0.010138	0.64372	Adipose_Subcutaneous
Brain_Hypothalamus	CVD_CAA	17385	-0.002843	-0.0048991	0.0077121	0.6438	Brain_Hypothalamus
Artery_Aorta	CVD_S	17387	-0.0036152	-0.007383	0.0096946	0.64539	Artery_Aorta
Artery_Aorta	AMY_ANY	17377	-0.0036793	-0.0075141	0.0098192	0.64606	Artery_Aorta
Heart_Left_Ventricle	INFA	17386	-0.003221	-0.00538	0.0085872	0.6462	Heart_Left_Ventricle
Adipose_Subcutaneous	LEWY_ANY	17385	-0.0039122	-0.007815	0.010303	0.64791	Adipose_Subcutaneous
Nerve_Tibial	LEWY_full	17385	-0.0036931	-0.0074416	0.0096943	0.64838	Nerve_Tibial
Stomach	LEWY_grp	17385	-0.0044357	-0.0080668	0.011593	0.649	Stomach
Brain_Anterior_cingulate_cor...	AMY_A	17388	-0.0026844	-0.0047461	0.0069991	0.64933	Brain_Anterior_cingulate_cortex_BA24
Brain_Spinal_cord_cervical_c...	AMY_A	17388	-0.0031782	-0.0057181	0.0082184	0.65051	Brain_Spinal_cord_cervical_c-1
Artery_Tibial	AMY_CERAD	17386	-0.0037588	-0.0077443	0.0095884	0.65247	Artery_Tibial
Thyroid	LEWY_ANY	17385	-0.0037358	-0.0074059	0.0095004	0.65292	Thyroid
Brain_Cortex	CVD_ART_ANY	17387	-0.0026999	-0.0049281	0.0068532	0.65319	Brain_Cortex
Esophagus_Mucosa	B_SCORE	17388	-0.0029039	-0.0056187	0.0073382	0.65384	Esophagus_Mucosa
Cells_Cultured_fibroblasts	INFA	17386	-0.0024372	-0.005225	0.0061267	0.65461	Cells_Cultured_fibroblasts
Fallopian_Tube	CVD_ART_ANY	17387	-0.0045135	-0.0087662	0.011313	0.65503	Fallopian_Tube
Nerve_Tibial	CVD_CAA	17385	-0.0038057	-0.0076685	0.009476	0.65601	Nerve_Tibial
Brain_Hippocampus	CVD_ART_ANY	17387	-0.0031042	-0.0052619	0.007675	0.65706	Brain_Hippocampus
Brain_Frontal_Cortex_BA9	CVD_ATH_ANY	17386	-0.0026486	-0.0048851	0.0065168	0.65779	Brain_Frontal_Cortex_BA9
Vagina	LEWY_grp	17385	-0.0044648	-0.0085472	0.010826	0.65998	Vagina
Heart_Atrial_Appendage	CVD_ATH_ANY	17386	-0.0037341	-0.0067092	0.0090218	0.66052	Heart_Atrial_Appendage
Heart_Atrial_Appendage	CVD_S	17387	-0.0037873	-0.0068045	0.0091279	0.6609	Heart_Atrial_Appendage
Brain_Substantia_nigra	WMRCAL	17388	-0.003368	-0.0058035	0.0081094	0.66104	Brain_Substantia_nigra
Adrenal_Gland	B_SCORE	17388	-0.0039191	-0.0075719	0.0093915	0.66177	Adrenal_Gland
Heart_Left_Ventricle	WMRCAL	17388	-0.0036351	-0.0060715	0.0086995	0.66197	Heart_Left_Ventricle
Colon_Sigmoid	WMR	17388	-0.0049466	-0.0096868	0.011835	0.66201	Colon_Sigmoid
Pituitary	BRAA	17385	-0.0036422	-0.0067981	0.0087034	0.6622	Pituitary
Esophagus_Mucosa	LEWY_ANY	17385	-0.0031629	-0.0061198	0.0075531	0.6623	Esophagus_Mucosa
Liver	MICR	17385	-0.0025527	-0.0045989	0.0060658	0.66306	Liver
Brain_Nucleus_accumbens_basa...	TDP_3	17388	-0.0031054	-0.0053932	0.0073592	0.66347	Brain_Nucleus_accumbens_basal_ganglia
Esophagus_Mucosa	TDP_3	17388	-0.0031581	-0.0061106	0.0074241	0.66472	Esophagus_Mucosa
Liver	AMY_CERAD	17386	-0.0026344	-0.0047461	0.0061781	0.66509	Liver
Skin_Not_Sun_Exposed_Suprapu...	AMY_A	17388	-0.0032208	-0.0062174	0.0074653	0.66692	Skin_Not_Sun_Exposed_Suprapubic
Heart_Left_Ventricle	TDP43	17386	-0.0038905	-0.0064983	0.0090101	0.66705	Heart_Left_Ventricle
Testis	LEWY_grp	17385	-0.0023388	-0.0040424	0.0053951	0.66767	Testis
Kidney_Medulla	WMR	17388	-0.0038552	-0.0071365	0.0087881	0.66955	Kidney_Medulla
Small_Intestine_Terminal_Ile...	TDP43	17386	-0.004115	-0.0075763	0.0093609	0.66988	Small_Intestine_Terminal_Ileum
Minor_Salivary_Gland	CVD_CAA_ANY	17386	-0.0040665	-0.0075759	0.0092306	0.67023	Minor_Salivary_Gland
Artery_Aorta	CVD_CAA	17385	-0.0043294	-0.0088423	0.0096677	0.67286	Artery_Aorta
Adrenal_Gland	HEMOR	17378	-0.0042206	-0.0081551	0.0094003	0.67328	Adrenal_Gland
Nerve_Tibial	LEWY_grp	17385	-0.0043792	-0.008824	0.009752	0.6733	Nerve_Tibial
Pancreas	CVD_ATH	17388	-0.0035872	-0.0060027	0.0079707	0.67366	Pancreas
Brain_Cortex	B_SCORE	17388	-0.0030467	-0.0055613	0.0067519	0.67408	Brain_Cortex
Brain_Putamen_basal_ganglia	CVD_S	17387	-0.0034291	-0.0058399	0.0075973	0.67413	Brain_Putamen_basal_ganglia
Breast_Mammary_Tissue	HEMOR	17378	-0.0053566	-0.010313	0.011842	0.67448	Breast_Mammary_Tissue
Liver	LEWY_grp	17385	-0.0028119	-0.0050659	0.0061871	0.67525	Liver
Testis	CVD_ATH	17388	-0.0024129	-0.0041709	0.0052756	0.6763	Testis
Colon_Sigmoid	CVD_ATH_ANY	17386	-0.0054308	-0.010635	0.011812	0.67715	Colon_Sigmoid
Esophagus_Muscularis	INFA	17386	-0.0052404	-0.010346	0.011329	0.67816	Esophagus_Muscularis
Muscle_Skeletal	CVD_S	17387	-0.0030939	-0.0058542	0.006647	0.67919	Muscle_Skeletal
Bladder	CVD_S	17387	-0.0057636	-0.011246	0.012349	0.67964	Bladder
Uterus	BRAA	17385	-0.0048838	-0.0099599	0.010425	0.68028	Uterus
Stomach	CVD_ATH_ANY	17386	-0.0054202	-0.0098573	0.011448	0.68206	Stomach
Brain_Cortex	CVD_ATH_ANY	17386	-0.0032006	-0.0058424	0.0067577	0.68211	Brain_Cortex
Adipose_Subcutaneous	B_SCORE	17388	-0.0047827	-0.009554	0.010093	0.6822	Adipose_Subcutaneous
Vagina	MICR	17385	-0.0050229	-0.0096155	0.010487	0.68402	Vagina
Brain_Hippocampus	CVD_S	17387	-0.0036601	-0.0062042	0.0076194	0.68451	Brain_Hippocampus
Cells_Cultured_fibroblasts	AMY_CERAD	17386	-0.0030929	-0.0066305	0.0064211	0.68498	Cells_Cultured_fibroblasts
Heart_Left_Ventricle	AMY_CERAD	17386	-0.0043081	-0.0071956	0.0089212	0.68541	Heart_Left_Ventricle
Brain_Cerebellar_Hemisphere	HS_S	17386	-0.0027975	-0.0056181	0.0057843	0.68567	Brain_Cerebellar_Hemisphere
Brain_Nucleus_accumbens_basa...	CVD_ATH_ANY	17386	-0.0034973	-0.0060739	0.0072133	0.6861	Brain_Nucleus_accumbens_basal_ganglia
Cervix_Endocervix	HS_S	17386	-0.0053587	-0.01062	0.010984	0.68717	Cervix_Endocervix
Brain_Cerebellum	CVD_ATH_ANY	17386	-0.0029007	-0.0057635	0.0059287	0.68767	Brain_Cerebellum
Brain_Anterior_cingulate_cor...	CVD_ART_ANY	17387	-0.0034367	-0.006076	0.0069849	0.68864	Brain_Anterior_cingulate_cortex_BA24
Brain_Anterior_cingulate_cor...	WMRCAL	17388	-0.0034096	-0.0060283	0.0069224	0.68883	Brain_Anterior_cingulate_cortex_BA24
Brain_Substantia_nigra	CVD_ATH_ANY	17386	-0.0040056	-0.0069024	0.0081107	0.6893	Brain_Substantia_nigra
Kidney_Medulla	CVD_ATH_ANY	17386	-0.004258	-0.0078821	0.0085884	0.68997	Kidney_Medulla
Prostate	CVD_ART_ANY	17387	-0.0056915	-0.010811	0.011447	0.69048	Prostate
Bladder	CVD_ART_ANY	17387	-0.0061808	-0.01206	0.012414	0.69071	Bladder
Brain_Spinal_cord_cervical_c...	CVD_ATH_ANY	17386	-0.0040243	-0.0072407	0.0080767	0.69085	Brain_Spinal_cord_cervical_c-1
Brain_Cerebellar_Hemisphere	CVD_ART	17388	-0.0029171	-0.0058581	0.005852	0.69092	Brain_Cerebellar_Hemisphere
Artery_Tibial	BRAA	17385	-0.0047688	-0.0098251	0.0095111	0.69195	Artery_Tibial
Brain_Cerebellum	HS_S	17386	-0.0030026	-0.005966	0.0059793	0.69222	Brain_Cerebellum
Brain_Amygdala	WMR	17388	-0.0037342	-0.0063676	0.007405	0.69296	Brain_Amygdala
Cells_EBV-transformed_lympho...	CVD_CAA	17385	-0.0023392	-0.0051051	0.0046296	0.69331	Cells_EBV-transformed_lymphocytes
Pancreas	WBVD	17388	-0.0041339	-0.0069174	0.008176	0.69343	Pancreas
Brain_Cortex	WMR	17388	-0.0034159	-0.0062352	0.006732	0.69406	Brain_Cortex
Heart_Atrial_Appendage	INFA	17386	-0.0045107	-0.0081044	0.0088516	0.69483	Heart_Atrial_Appendage
Esophagus_Gastroesophageal_J...	CVD_CAA	17385	-0.0060704	-0.011961	0.011897	0.69505	Esophagus_Gastroesophageal_Junction
Minor_Salivary_Gland	MICR	17385	-0.0046736	-0.0087067	0.0091134	0.69596	Minor_Salivary_Gland
Breast_Mammary_Tissue	BRAA	17385	-0.0060952	-0.011734	0.011881	0.69603	Breast_Mammary_Tissue
Esophagus_Mucosa	LEWY_grp	17385	-0.0039372	-0.0076178	0.0076038	0.69769	Esophagus_Mucosa
Vagina	AMY_THAL	17388	-0.0054923	-0.010514	0.010598	0.69785	Vagina
Liver	BRAA	17385	-0.0032295	-0.0058182	0.0062207	0.69817	Liver
Brain_Cerebellar_Hemisphere	BRAA	17385	-0.0030078	-0.0060405	0.005778	0.69866	Brain_Cerebellar_Hemisphere
Kidney_Cortex	WMR	17388	-0.0044197	-0.0077738	0.0084499	0.69952	Kidney_Cortex
Bladder	AMY_THAL	17388	-0.0065175	-0.012717	0.012437	0.69987	Bladder
Brain_Spinal_cord_cervical_c...	CVD_ART	17388	-0.004305	-0.0077455	0.0081665	0.70095	Brain_Spinal_cord_cervical_c-1
Esophagus_Muscularis	AMY_ANY	17377	-0.006298	-0.012434	0.011878	0.70203	Esophagus_Muscularis
Colon_Sigmoid	CVD_ART_ANY	17387	-0.0063038	-0.012344	0.011847	0.70267	Colon_Sigmoid
Heart_Left_Ventricle	MICR	17385	-0.004605	-0.0076917	0.0086389	0.703	Heart_Left_Ventricle
Skin_Sun_Exposed_Lower_leg	AMY_A	17388	-0.0039788	-0.0077288	0.0074532	0.70327	Skin_Sun_Exposed_Lower_leg
Brain_Anterior_cingulate_cor...	CVD_S	17387	-0.0037076	-0.006555	0.0069429	0.70333	Brain_Anterior_cingulate_cortex_BA24
Small_Intestine_Terminal_Ile...	LEWY_full	17385	-0.0049169	-0.0090528	0.0091957	0.70357	Small_Intestine_Terminal_Ileum
Heart_Atrial_Appendage	HS_S	17386	-0.0047739	-0.0085773	0.0089238	0.70366	Heart_Atrial_Appendage
Muscle_Skeletal	TDP_3	17388	-0.00357	-0.0067553	0.0066643	0.70391	Muscle_Skeletal
Minor_Salivary_Gland	CVD_ATH_ANY	17386	-0.0049182	-0.0091626	0.0091565	0.70441	Minor_Salivary_Gland
Brain_Cortex	AMY_A	17388	-0.003686	-0.0067283	0.0068587	0.70451	Brain_Cortex
Esophagus_Muscularis	CVD_ATH_ANY	17386	-0.0063804	-0.012597	0.011628	0.70839	Esophagus_Muscularis
Stomach	AMY_ANY	17377	-0.0064151	-0.011666	0.011648	0.70909	Stomach
Brain_Cerebellar_Hemisphere	TDP_3	17388	-0.003292	-0.0066109	0.0059046	0.71141	Brain_Cerebellar_Hemisphere
Heart_Left_Ventricle	CVD_S	17387	-0.0049164	-0.0082115	0.0088079	0.71163	Heart_Left_Ventricle
Uterus	AMY_ANY	17377	-0.0058936	-0.012019	0.010523	0.71228	Uterus
Adipose_Subcutaneous	LEWY_grp	17385	-0.0058755	-0.011737	0.010454	0.71294	Adipose_Subcutaneous
Skin_Sun_Exposed_Lower_leg	CVD_ATH	17388	-0.0041518	-0.0080648	0.0073857	0.71298	Skin_Sun_Exposed_Lower_leg
Thyroid	LEWY_grp	17385	-0.005303	-0.010513	0.0094291	0.71308	Thyroid
Artery_Aorta	CVD_CAA_ANY	17386	-0.0055422	-0.011319	0.0098074	0.71399	Artery_Aorta
Heart_Left_Ventricle	HS_S	17386	-0.0049507	-0.008269	0.0087307	0.71465	Heart_Left_Ventricle
Artery_Tibial	WMR	17388	-0.0053662	-0.011056	0.0094614	0.7147	Artery_Tibial
Pituitary	TDP43	17386	-0.0050531	-0.0094319	0.0087662	0.71783	Pituitary
Artery_Tibial	B_SCORE	17388	-0.005507	-0.011346	0.0095063	0.7188	Artery_Tibial
Nerve_Tibial	CVD_S	17387	-0.0055394	-0.011162	0.009453	0.72106	Nerve_Tibial
Brain_Caudate_basal_ganglia	CVD_ART_ANY	17387	-0.0044429	-0.0076817	0.007551	0.72186	Brain_Caudate_basal_ganglia
Brain_Amygdala	CVD_ART_ANY	17387	-0.004469	-0.0076205	0.0075772	0.72233	Brain_Amygdala
Whole_Blood	LEWY_full	17385	-0.0032366	-0.0058505	0.0054837	0.72247	Whole_Blood
Nerve_Tibial	LEWY_ANY	17385	-0.0057879	-0.011663	0.0097779	0.72305	Nerve_Tibial
Minor_Salivary_Gland	HS_S	17386	-0.005451	-0.010155	0.0091746	0.72378	Minor_Salivary_Gland
Brain_Spinal_cord_cervical_c...	CVD_ART_ANY	17387	-0.004855	-0.0087349	0.0081256	0.72491	Brain_Spinal_cord_cervical_c-1
Breast_Mammary_Tissue	WMRCAL	17388	-0.0070275	-0.013529	0.011752	0.72507	Breast_Mammary_Tissue
Liver	TDP_3	17388	-0.0036954	-0.0066576	0.0061625	0.72563	Liver
Colon_Transverse	MICR	17385	-0.0065172	-0.011996	0.010838	0.72618	Colon_Transverse
Spleen	AMY_ANY	17377	-0.0042694	-0.0084685	0.007096	0.7263	Spleen
Esophagus_Muscularis	HS_S	17386	-0.0070915	-0.014001	0.01168	0.72813	Esophagus_Muscularis
Esophagus_Gastroesophageal_J...	AMY_ANY	17377	-0.0074653	-0.014709	0.012253	0.72883	Esophagus_Gastroesophageal_Junction
Cervix_Ectocervix	AMY_THAL	17388	-0.007106	-0.013942	0.011605	0.72984	Cervix_Ectocervix
Brain_Substantia_nigra	BRAA	17385	-0.0050184	-0.0086474	0.0081779	0.73027	Brain_Substantia_nigra
Thyroid	HS_S	17386	-0.0056938	-0.011288	0.0092691	0.73048	Thyroid
Brain_Hippocampus	WMR	17388	-0.0046485	-0.0078798	0.0075168	0.73184	Brain_Hippocampus
Pituitary	INFA	17386	-0.0052551	-0.0098089	0.0084791	0.73229	Pituitary
Heart_Atrial_Appendage	TDP43	17386	-0.0057902	-0.010403	0.0092969	0.73329	Heart_Atrial_Appendage
Breast_Mammary_Tissue	B_SCORE	17388	-0.0073721	-0.014192	0.011775	0.73435	Breast_Mammary_Tissue
Brain_Cerebellum	BRAA	17385	-0.0037473	-0.0074455	0.0059808	0.73452	Brain_Cerebellum
Lung	LEWY_full	17385	-0.0054794	-0.010606	0.0087221	0.73507	Lung
Brain_Frontal_Cortex_BA9	AMY_A	17388	-0.0041695	-0.00769	0.0066145	0.73576	Brain_Frontal_Cortex_BA9
Brain_Spinal_cord_cervical_c...	ADNC	17388	-0.0051424	-0.0092521	0.0081498	0.73597	Brain_Spinal_cord_cervical_c-1
Esophagus_Mucosa	CVD_ART_ANY	17387	-0.0046764	-0.0090479	0.007381	0.73681	Esophagus_Mucosa
Kidney_Medulla	WMRCAL	17388	-0.0055153	-0.010209	0.0086211	0.73882	Kidney_Medulla
Colon_Sigmoid	INFA	17386	-0.0074412	-0.014572	0.01159	0.73957	Colon_Sigmoid
Uterus	WMRCAL	17388	-0.0066751	-0.013613	0.010387	0.73977	Uterus
Fallopian_Tube	AMY_A	17388	-0.0073932	-0.01436	0.011455	0.74066	Fallopian_Tube
Esophagus_Muscularis	CVD_ART	17388	-0.0075322	-0.014871	0.01166	0.74085	Esophagus_Muscularis
Adipose_Visceral_Omentum	CVD_CAA	17385	-0.006737	-0.013097	0.010423	0.74098	Adipose_Visceral_Omentum
Brain_Cerebellum	WMR	17388	-0.0038703	-0.0076896	0.005981	0.74121	Brain_Cerebellum
Ovary	HS_S	17386	-0.0060335	-0.012241	0.0093221	0.74125	Ovary
Brain_Cerebellum	CVD_ART	17388	-0.0039332	-0.0078145	0.0060718	0.74143	Brain_Cerebellum
Lung	HEMOR	17378	-0.0055626	-0.010767	0.0085842	0.7415	Lung
Stomach	WBVD	17388	-0.0072958	-0.013268	0.011257	0.74153	Stomach
Breast_Mammary_Tissue	CVD_CAA_ANY	17386	-0.0077504	-0.014921	0.011942	0.74183	Breast_Mammary_Tissue
Lung	LEWY_grp	17385	-0.0058085	-0.011243	0.0088399	0.74443	Lung
Ovary	WMRCAL	17388	-0.0060003	-0.012174	0.0091273	0.74453	Ovary
Colon_Transverse	CVD_ART_ANY	17387	-0.0073335	-0.013498	0.011014	0.74724	Colon_Transverse
Brain_Frontal_Cortex_BA9	B_SCORE	17388	-0.0043335	-0.0079927	0.006508	0.74725	Brain_Frontal_Cortex_BA9
Esophagus_Gastroesophageal_J...	CVD_ART	17388	-0.0080274	-0.015817	0.012017	0.74793	Esophagus_Gastroesophageal_Junction
Brain_Spinal_cord_cervical_c...	WMR	17388	-0.0053902	-0.009698	0.0080469	0.74852	Brain_Spinal_cord_cervical_c-1
Brain_Substantia_nigra	CVD_CAA_ANY	17386	-0.0055584	-0.009578	0.0082672	0.74931	Brain_Substantia_nigra
Artery_Aorta	AMY_A	17388	-0.0065238	-0.013324	0.0097	0.74938	Artery_Aorta
Pancreas	CVD_S	17387	-0.0054836	-0.0091759	0.0081352	0.74986	Pancreas
Brain_Caudate_basal_ganglia	CVD_ATH_ANY	17386	-0.0050546	-0.0087396	0.007479	0.75042	Brain_Caudate_basal_ganglia
Skin_Not_Sun_Exposed_Suprapu...	CVD_ATH	17388	-0.0050077	-0.0096668	0.0073817	0.75123	Skin_Not_Sun_Exposed_Suprapubic
Brain_Amygdala	TDP_3	17388	-0.0052426	-0.0089398	0.0076599	0.75314	Brain_Amygdala
Brain_Nucleus_accumbens_basa...	WMR	17388	-0.0049217	-0.0085477	0.0071868	0.75327	Brain_Nucleus_accumbens_basal_ganglia
Breast_Mammary_Tissue	CVD_S	17387	-0.0081641	-0.015716	0.011889	0.75385	Breast_Mammary_Tissue
Adipose_Visceral_Omentum	LEWY_grp	17385	-0.0073891	-0.014365	0.010756	0.75394	Adipose_Visceral_Omentum
Whole_Blood	TDP_3	17388	-0.0038264	-0.0069163	0.0054488	0.75873	Whole_Blood
Ovary	INFA	17386	-0.0063185	-0.012819	0.0089798	0.75916	Ovary
Adipose_Visceral_Omentum	AMY_ANY	17377	-0.0076338	-0.014841	0.010713	0.76194	Adipose_Visceral_Omentum
Small_Intestine_Terminal_Ile...	WBVD	17388	-0.0064522	-0.011879	0.0090534	0.76197	Small_Intestine_Terminal_Ileum
Brain_Putamen_basal_ganglia	CVD_ATH_ANY	17386	-0.0053853	-0.0091717	0.0075423	0.76238	Brain_Putamen_basal_ganglia
Brain_Nucleus_accumbens_basa...	CVD_ART_ANY	17387	-0.0052154	-0.0090574	0.0072943	0.76269	Brain_Nucleus_accumbens_basal_ganglia
Pituitary	CVD_ATH_ANY	17386	-0.0061226	-0.011428	0.0085571	0.76284	Pituitary
Artery_Tibial	LEWY_grp	17385	-0.0069349	-0.014288	0.0096376	0.7641	Artery_Tibial
Artery_Aorta	WMRCAL	17388	-0.0069556	-0.014206	0.0096558	0.76434	Artery_Aorta
Kidney_Medulla	CVD_CAA	17385	-0.0062712	-0.011609	0.0086915	0.7647	Kidney_Medulla
Stomach	HS_S	17386	-0.0082367	-0.014979	0.011411	0.76479	Stomach
Cells_EBV-transformed_lympho...	HS_S	17386	-0.003384	-0.0073854	0.0046306	0.76754	Cells_EBV-transformed_lymphocytes
Minor_Salivary_Gland	TDP_3	17388	-0.0066763	-0.012438	0.0091307	0.76766	Minor_Salivary_Gland
Heart_Atrial_Appendage	CVD_ART_ANY	17387	-0.0066048	-0.011867	0.0089987	0.76851	Heart_Atrial_Appendage
Brain_Putamen_basal_ganglia	CVD_ART_ANY	17387	-0.0056002	-0.0095372	0.0076139	0.76898	Brain_Putamen_basal_ganglia
Kidney_Cortex	CVD_ATH_ANY	17386	-0.006136	-0.010792	0.0083423	0.76898	Kidney_Cortex
Brain_Cerebellum	TDP_3	17388	-0.0045409	-0.0090219	0.0061119	0.77124	Brain_Cerebellum
Kidney_Medulla	ADNC	17388	-0.0065724	-0.012166	0.0088349	0.77153	Kidney_Medulla
Bladder	WBVD	17388	-0.0091639	-0.017881	0.01231	0.77167	Bladder
Heart_Atrial_Appendage	CVD_CAA	17385	-0.0066494	-0.011947	0.0089257	0.77185	Heart_Atrial_Appendage
Artery_Tibial	LEWY_ANY	17385	-0.007129	-0.014688	0.0095685	0.77187	Artery_Tibial
Brain_Frontal_Cortex_BA9	WMRCAL	17388	-0.0048837	-0.0090074	0.0065499	0.77205	Brain_Frontal_Cortex_BA9
Brain_Hippocampus	CVD_ATH_ANY	17386	-0.0056415	-0.0095631	0.0075623	0.77216	Brain_Hippocampus
Muscle_Skeletal	LEWY_ANY	17385	-0.0050391	-0.0095351	0.0067529	0.77222	Muscle_Skeletal
Brain_Hypothalamus	B_SCORE	17388	-0.005727	-0.0098691	0.0076551	0.7728	Brain_Hypothalamus
Colon_Sigmoid	AMY_ANY	17377	-0.0091038	-0.017828	0.012145	0.77324	Colon_Sigmoid
Brain_Substantia_nigra	CVD_ART_ANY	17387	-0.0061572	-0.010609	0.0081954	0.77376	Brain_Substantia_nigra
Heart_Left_Ventricle	TDP_3	17388	-0.0065686	-0.010971	0.0087374	0.7739	Heart_Left_Ventricle
Muscle_Skeletal	INFA	17386	-0.0048878	-0.0092488	0.0064815	0.7746	Muscle_Skeletal
Brain_Amygdala	BRAA	17385	-0.0056848	-0.0096937	0.0075368	0.77465	Brain_Amygdala
Brain_Spinal_cord_cervical_c...	CVD_S	17387	-0.0061139	-0.011	0.0080841	0.77525	Brain_Spinal_cord_cervical_c-1
Brain_Anterior_cingulate_cor...	CVD_ATH_ANY	17386	-0.0052244	-0.0092371	0.0068615	0.77679	Brain_Anterior_cingulate_cortex_BA24
Pituitary	ADNC	17388	-0.0065691	-0.012261	0.0086223	0.77692	Pituitary
Adipose_Subcutaneous	WMRCAL	17388	-0.0076291	-0.01524	0.010012	0.77695	Adipose_Subcutaneous
Testis	WMRCAL	17388	-0.0040266	-0.0069601	0.005279	0.77719	Testis
Muscle_Skeletal	CVD_ATH_ANY	17386	-0.0049433	-0.0093539	0.0064719	0.7775	Muscle_Skeletal
Brain_Spinal_cord_cervical_c...	WMRCAL	17388	-0.0061393	-0.011046	0.0080349	0.77758	Brain_Spinal_cord_cervical_c-1
Brain_Frontal_Cortex_BA9	TDP43	17386	-0.0051539	-0.0095057	0.0067425	0.77767	Brain_Frontal_Cortex_BA9
Artery_Coronary	CVD_CAA_ANY	17386	-0.0086761	-0.017287	0.011341	0.77785	Artery_Coronary
Breast_Mammary_Tissue	HS_S	17386	-0.009074	-0.017469	0.011849	0.7781	Breast_Mammary_Tissue
Brain_Hypothalamus	HEMOR	17378	-0.0058809	-0.010135	0.0076718	0.77832	Brain_Hypothalamus
Brain_Spinal_cord_cervical_c...	CVD_ATH	17388	-0.0061597	-0.011083	0.0080264	0.77858	Brain_Spinal_cord_cervical_c-1
Brain_Anterior_cingulate_cor...	WMR	17388	-0.0052757	-0.0093277	0.0068465	0.77951	Brain_Anterior_cingulate_cortex_BA24
Kidney_Medulla	TDP43	17386	-0.0069544	-0.012874	0.0090238	0.77954	Kidney_Medulla
Prostate	CVD_ATH_ANY	17386	-0.0088935	-0.016894	0.011473	0.78086	Prostate
Heart_Left_Ventricle	LEWY_full	17385	-0.0069151	-0.01155	0.008886	0.78177	Heart_Left_Ventricle
Adipose_Subcutaneous	AMY_THAL	17388	-0.0079888	-0.015958	0.010235	0.78245	Adipose_Subcutaneous
Brain_Cerebellum	WMRCAL	17388	-0.004622	-0.0091831	0.0059175	0.78261	Brain_Cerebellum
Skin_Sun_Exposed_Lower_leg	B_SCORE	17388	-0.0058555	-0.011374	0.0074346	0.78452	Skin_Sun_Exposed_Lower_leg
Brain_Caudate_basal_ganglia	TDP_3	17388	-0.0060044	-0.010382	0.0076213	0.7846	Brain_Caudate_basal_ganglia
Brain_Hypothalamus	WMR	17388	-0.0060086	-0.010354	0.0076202	0.78479	Brain_Hypothalamus
Small_Intestine_Terminal_Ile...	LEWY_ANY	17385	-0.0072929	-0.013427	0.0092377	0.78507	Small_Intestine_Terminal_Ileum
Prostate	CVD_S	17387	-0.0090309	-0.017154	0.011405	0.78576	Prostate
Minor_Salivary_Gland	AMY_THAL	17388	-0.0071748	-0.013366	0.0090202	0.7868	Minor_Salivary_Gland
Liver	CVD_ATH	17388	-0.0048866	-0.0088035	0.0061161	0.78784	Liver
Prostate	LEWY_full	17385	-0.009245	-0.017561	0.011517	0.78893	Prostate
Skin_Not_Sun_Exposed_Suprapu...	B_SCORE	17388	-0.0059991	-0.011581	0.0074258	0.79041	Skin_Not_Sun_Exposed_Suprapubic
Brain_Nucleus_accumbens_basa...	CVD_ART	17388	-0.0059621	-0.010354	0.0073743	0.79059	Brain_Nucleus_accumbens_basal_ganglia
Nerve_Tibial	WMR	17388	-0.0076415	-0.015398	0.0094123	0.79156	Nerve_Tibial
Esophagus_Gastroesophageal_J...	HS_S	17386	-0.0097995	-0.019308	0.012045	0.79204	Esophagus_Gastroesophageal_Junction
Brain_Cerebellar_Hemisphere	WMR	17388	-0.0047159	-0.0094704	0.0057659	0.79328	Brain_Cerebellar_Hemisphere
Brain_Cerebellar_Hemisphere	AMY_CERAD	17386	-0.0047995	-0.0096387	0.0058492	0.79404	Brain_Cerebellar_Hemisphere
Esophagus_Gastroesophageal_J...	LEWY_full	17385	-0.0099552	-0.019615	0.0121	0.79466	Esophagus_Gastroesophageal_Junction
Bladder	LEWY_full	17385	-0.010421	-0.020334	0.012571	0.79643	Bladder
Esophagus_Muscularis	CVD_CAA_ANY	17386	-0.0097547	-0.019259	0.011754	0.79669	Esophagus_Muscularis
Artery_Tibial	HS_S	17386	-0.0078962	-0.016268	0.009432	0.79874	Artery_Tibial
Brain_Frontal_Cortex_BA9	CVD_S	17387	-0.0055031	-0.010149	0.0065697	0.79888	Brain_Frontal_Cortex_BA9
Esophagus_Mucosa	LEWY_full	17385	-0.0063353	-0.012258	0.0075415	0.79955	Esophagus_Mucosa
Liver	LEWY_full	17385	-0.0051212	-0.0092261	0.0060881	0.79987	Liver
Muscle_Skeletal	BRAA	17385	-0.0055947	-0.010587	0.0066487	0.79995	Muscle_Skeletal
Brain_Frontal_Cortex_BA9	TDP_3	17388	-0.0056453	-0.010412	0.0066921	0.80054	Brain_Frontal_Cortex_BA9
Brain_Cortex	TDP_3	17388	-0.0058698	-0.010715	0.0069362	0.80129	Brain_Cortex
Vagina	CVD_CAA	17385	-0.009039	-0.017304	0.010668	0.80157	Vagina
Pancreas	LEWY_grp	17385	-0.0070847	-0.011856	0.0083543	0.80178	Pancreas
Liver	AMY_THAL	17388	-0.0052062	-0.0093793	0.0061375	0.80184	Liver
Minor_Salivary_Gland	CVD_CAA	17385	-0.0077667	-0.014469	0.0091109	0.80301	Minor_Salivary_Gland
Pancreas	LEWY_ANY	17385	-0.0070518	-0.011801	0.0082724	0.80301	Pancreas
Brain_Amygdala	CVD_ATH_ANY	17386	-0.0063944	-0.010904	0.0074404	0.80494	Brain_Amygdala
Kidney_Medulla	WBVD	17388	-0.0074724	-0.013832	0.0086943	0.80495	Kidney_Medulla
Pancreas	LEWY_full	17385	-0.007159	-0.01198	0.0083239	0.80511	Pancreas
Heart_Left_Ventricle	CVD_ART_ANY	17387	-0.0074215	-0.012396	0.0086217	0.80531	Heart_Left_Ventricle
Brain_Cerebellar_Hemisphere	ADNC	17388	-0.0049855	-0.010012	0.0057876	0.80548	Brain_Cerebellar_Hemisphere
Artery_Aorta	AMY_THAL	17388	-0.008426	-0.017208	0.0097673	0.80583	Artery_Aorta
Brain_Caudate_basal_ganglia	B_SCORE	17388	-0.0064534	-0.011158	0.007459	0.80652	Brain_Caudate_basal_ganglia
Kidney_Cortex	AMY_THAL	17388	-0.0073211	-0.012877	0.0084315	0.80738	Kidney_Cortex
Esophagus_Gastroesophageal_J...	CVD_CAA_ANY	17386	-0.010598	-0.020883	0.012133	0.8088	Esophagus_Gastroesophageal_Junction
Stomach	CVD_ART_ANY	17387	-0.0099685	-0.018128	0.011378	0.8095	Stomach
Brain_Cerebellum	ADNC	17388	-0.0052697	-0.01047	0.0059834	0.81075	Brain_Cerebellum
Brain_Frontal_Cortex_BA9	WMR	17388	-0.0057246	-0.010558	0.0064912	0.81108	Brain_Frontal_Cortex_BA9
Testis	TDP43	17386	-0.004858	-0.0083971	0.0054716	0.81268	Testis
Skin_Not_Sun_Exposed_Suprapu...	AMY_THAL	17388	-0.0065802	-0.012702	0.0074112	0.81269	Skin_Not_Sun_Exposed_Suprapubic
Kidney_Medulla	MICR	17385	-0.0076237	-0.014112	0.0085848	0.81273	Kidney_Medulla
Brain_Frontal_Cortex_BA9	INFA	17386	-0.0056892	-0.010493	0.0064013	0.81292	Brain_Frontal_Cortex_BA9
Muscle_Skeletal	AMY_CERAD	17386	-0.0060675	-0.011481	0.0067886	0.81427	Muscle_Skeletal
Pancreas	TDP43	17386	-0.0075124	-0.012572	0.0083358	0.81625	Pancreas
Brain_Anterior_cingulate_cor...	B_SCORE	17388	-0.0061842	-0.010934	0.006861	0.81629	Brain_Anterior_cingulate_cortex_BA24
Adrenal_Gland	MICR	17385	-0.0083981	-0.016226	0.0093046	0.81662	Adrenal_Gland
Brain_Cortex	INFA	17386	-0.006022	-0.010993	0.0066572	0.81715	Brain_Cortex
Colon_Sigmoid	CVD_CAA_ANY	17386	-0.010876	-0.021298	0.011997	0.81766	Colon_Sigmoid
Brain_Cerebellar_Hemisphere	WMRCAL	17388	-0.0051936	-0.01043	0.0057285	0.81769	Brain_Cerebellar_Hemisphere
Esophagus_Mucosa	MICR	17385	-0.0066718	-0.012909	0.0073109	0.81926	Esophagus_Mucosa
Muscle_Skeletal	HS_S	17386	-0.0060624	-0.011472	0.0066266	0.81986	Muscle_Skeletal
Brain_Amygdala	CVD_ART	17388	-0.0069909	-0.011921	0.007616	0.82066	Brain_Amygdala
Testis	CVD_CAA	17385	-0.0049874	-0.0086204	0.005396	0.82232	Testis
Testis	TDP_3	17388	-0.005076	-0.008774	0.0054618	0.82364	Testis
Nerve_Tibial	CVD_CAA_ANY	17386	-0.0090692	-0.018275	0.0097265	0.82443	Nerve_Tibial
Vagina	ADNC	17388	-0.009889	-0.018931	0.010571	0.82521	Vagina
Kidney_Cortex	CVD_ATH	17388	-0.0080331	-0.01413	0.0085672	0.82578	Kidney_Cortex
Liver	WBVD	17388	-0.0057511	-0.010361	0.0061082	0.82678	Liver
Brain_Cortex	CVD_S	17387	-0.0064113	-0.011703	0.0068089	0.82679	Brain_Cortex
Brain_Substantia_nigra	CVD_CAA	17385	-0.0077611	-0.013373	0.0081786	0.82867	Brain_Substantia_nigra
Ovary	AMY_CERAD	17386	-0.0088304	-0.017916	0.0092935	0.82898	Ovary
Brain_Hypothalamus	ADNC	17388	-0.0073752	-0.012709	0.0077215	0.83024	Brain_Hypothalamus
Brain_Nucleus_accumbens_basa...	B_SCORE	17388	-0.0069194	-0.012017	0.0072055	0.83154	Brain_Nucleus_accumbens_basal_ganglia
Bladder	CVD_CAA_ANY	17386	-0.011931	-0.02328	0.012412	0.83178	Bladder
Breast_Mammary_Tissue	AMY_THAL	17388	-0.011473	-0.022087	0.011913	0.83224	Breast_Mammary_Tissue
Vagina	WBVD	17388	-0.010245	-0.019613	0.010624	0.83255	Vagina
Brain_Anterior_cingulate_cor...	INFA	17386	-0.0065244	-0.011536	0.0067627	0.83266	Brain_Anterior_cingulate_cortex_BA24
Kidney_Cortex	TDP43	17386	-0.0083923	-0.014761	0.0086753	0.83331	Kidney_Cortex
Bladder	MICR	17385	-0.01196	-0.023337	0.012345	0.83367	Bladder
Brain_Caudate_basal_ganglia	INFA	17386	-0.0071627	-0.012385	0.0073583	0.83482	Brain_Caudate_basal_ganglia
Brain_Cerebellum	AMY_CERAD	17386	-0.0058992	-0.011721	0.0060574	0.83493	Brain_Cerebellum
Whole_Blood	HEMOR	17378	-0.0052942	-0.0095703	0.0054264	0.83537	Whole_Blood
Artery_Coronary	AMY_ANY	17377	-0.011162	-0.022239	0.011419	0.83582	Artery_Coronary
Pancreas	MICR	17385	-0.0079241	-0.013261	0.0080541	0.8374	Pancreas
Lung	LEWY_ANY	17385	-0.0085729	-0.016594	0.0087101	0.83749	Lung
Uterus	AMY_THAL	17388	-0.010338	-0.021083	0.010501	0.83755	Uterus
Brain_Nucleus_accumbens_basa...	ADNC	17388	-0.007161	-0.012437	0.0072581	0.83808	Brain_Nucleus_accumbens_basal_ganglia
Brain_Hippocampus	HEMOR	17378	-0.0075413	-0.012784	0.0076229	0.83873	Brain_Hippocampus
Brain_Nucleus_accumbens_basa...	HEMOR	17378	-0.0071979	-0.012501	0.0072461	0.83972	Brain_Nucleus_accumbens_basal_ganglia
Brain_Putamen_basal_ganglia	TDP_3	17388	-0.0076436	-0.013018	0.0076916	0.83982	Brain_Putamen_basal_ganglia
Brain_Amygdala	B_SCORE	17388	-0.007416	-0.012646	0.00745	0.84023	Brain_Amygdala
Bladder	LEWY_ANY	17385	-0.012668	-0.024718	0.012683	0.84105	Bladder
Brain_Anterior_cingulate_cor...	TDP_3	17388	-0.0070828	-0.012523	0.0070666	0.84189	Brain_Anterior_cingulate_cortex_BA24
Brain_Substantia_nigra	WMR	17388	-0.0081266	-0.014003	0.0080364	0.84404	Brain_Substantia_nigra
Nerve_Tibial	AMY_A	17388	-0.0097389	-0.019624	0.00961	0.84456	Nerve_Tibial
Spleen	CVD_CAA	17385	-0.0071932	-0.014268	0.0070634	0.84574	Spleen
Uterus	WBVD	17388	-0.010502	-0.021417	0.010305	0.84592	Uterus
Colon_Transverse	B_SCORE	17388	-0.01109	-0.020412	0.010876	0.84604	Colon_Transverse
Cells_Cultured_fibroblasts	AMY_THAL	17388	-0.0064425	-0.013811	0.0062701	0.8479	Cells_Cultured_fibroblasts
Cells_EBV-transformed_lympho...	LEWY_ANY	17385	-0.0048422	-0.010568	0.0047052	0.84827	Cells_EBV-transformed_lymphocytes
Esophagus_Muscularis	LEWY_full	17385	-0.012076	-0.023842	0.011711	0.84876	Esophagus_Muscularis
Prostate	LEWY_ANY	17385	-0.012052	-0.022894	0.011682	0.84888	Prostate
Adipose_Subcutaneous	AMY_ANY	17377	-0.010735	-0.021444	0.010321	0.85083	Adipose_Subcutaneous
Brain_Putamen_basal_ganglia	INFA	17386	-0.0077257	-0.013158	0.0074219	0.85104	Brain_Putamen_basal_ganglia
Testis	MICR	17385	-0.0055775	-0.0096403	0.0053457	0.8516	Testis
Esophagus_Mucosa	CVD_CAA	17385	-0.0077854	-0.015064	0.007453	0.85189	Esophagus_Mucosa
Brain_Hippocampus	BRAA	17385	-0.0079733	-0.013516	0.0076146	0.85247	Brain_Hippocampus
Brain_Frontal_Cortex_BA9	CVD_ART	17388	-0.006968	-0.012852	0.0066322	0.85327	Brain_Frontal_Cortex_BA9
Colon_Sigmoid	WMRCAL	17388	-0.012327	-0.024139	0.011729	0.85335	Colon_Sigmoid
Heart_Left_Ventricle	HEMOR	17378	-0.0092317	-0.01542	0.0087616	0.85397	Heart_Left_Ventricle
Cells_Cultured_fibroblasts	AMY_A	17388	-0.0066278	-0.014208	0.0062873	0.85409	Cells_Cultured_fibroblasts
Skin_Sun_Exposed_Lower_leg	AMY_THAL	17388	-0.0077936	-0.015139	0.0073915	0.85414	Skin_Sun_Exposed_Lower_leg
Brain_Frontal_Cortex_BA9	HEMOR	17378	-0.0069351	-0.012792	0.0065398	0.85552	Brain_Frontal_Cortex_BA9
Brain_Caudate_basal_ganglia	ADNC	17388	-0.0079766	-0.013792	0.0075136	0.85579	Brain_Caudate_basal_ganglia
Brain_Putamen_basal_ganglia	WMR	17388	-0.0079899	-0.013607	0.0075099	0.85631	Brain_Putamen_basal_ganglia
Brain_Nucleus_accumbens_basa...	INFA	17386	-0.0075849	-0.013173	0.0071038	0.85717	Brain_Nucleus_accumbens_basal_ganglia
Brain_Nucleus_accumbens_basa...	TDP43	17386	-0.007954	-0.013814	0.0074331	0.8577	Brain_Nucleus_accumbens_basal_ganglia
Cervix_Endocervix	AMY_THAL	17388	-0.01193	-0.023643	0.011095	0.85886	Cervix_Endocervix
Brain_Anterior_cingulate_cor...	BRAA	17385	-0.0074386	-0.013152	0.0069167	0.8589	Brain_Anterior_cingulate_cortex_BA24
Brain_Caudate_basal_ganglia	WMR	17388	-0.0080002	-0.013833	0.007439	0.8589	Brain_Caudate_basal_ganglia
Heart_Left_Ventricle	CVD_CAA_ANY	17386	-0.0093399	-0.0156	0.0086427	0.86007	Heart_Left_Ventricle
Brain_Hippocampus	TDP_3	17388	-0.0083856	-0.014215	0.0077423	0.86061	Brain_Hippocampus
Colon_Transverse	LEWY_grp	17385	-0.012185	-0.022428	0.01123	0.86104	Colon_Transverse
Brain_Cortex	TDP43	17386	-0.0075897	-0.013854	0.0069925	0.86112	Brain_Cortex
Brain_Hippocampus	B_SCORE	17388	-0.0081748	-0.013857	0.0075243	0.86135	Brain_Hippocampus
Vagina	CVD_ART	17388	-0.011521	-0.022055	0.010575	0.862	Vagina
Brain_Cerebellum	CVD_S	17387	-0.0064389	-0.012793	0.0059082	0.8621	Brain_Cerebellum
Liver	CVD_ART_ANY	17387	-0.0067108	-0.01209	0.0061504	0.86238	Liver
Brain_Hypothalamus	BRAA	17385	-0.0084146	-0.0145	0.0077085	0.86249	Brain_Hypothalamus
Brain_Putamen_basal_ganglia	B_SCORE	17388	-0.0082328	-0.014021	0.0075344	0.86273	Brain_Putamen_basal_ganglia
Heart_Atrial_Appendage	BRAA	17385	-0.0099291	-0.01784	0.0090798	0.86291	Heart_Atrial_Appendage
Spleen	HEMOR	17378	-0.0077436	-0.015359	0.0070606	0.86361	Spleen
Cells_Cultured_fibroblasts	ADNC	17388	-0.0069193	-0.014833	0.0063055	0.86374	Cells_Cultured_fibroblasts
Brain_Anterior_cingulate_cor...	HEMOR	17378	-0.0075915	-0.013423	0.0069094	0.86404	Brain_Anterior_cingulate_cortex_BA24
Skin_Sun_Exposed_Lower_leg	ADNC	17388	-0.0081306	-0.015794	0.0073833	0.86459	Skin_Sun_Exposed_Lower_leg
Pancreas	AMY_THAL	17388	-0.0090047	-0.015068	0.0081663	0.8649	Pancreas
Prostate	WBVD	17388	-0.012712	-0.024147	0.011509	0.86531	Prostate
Brain_Cortex	HEMOR	17378	-0.0075451	-0.013773	0.0067904	0.86674	Brain_Cortex
Brain_Caudate_basal_ganglia	AMY_CERAD	17386	-0.0084789	-0.01466	0.0076283	0.86681	Brain_Caudate_basal_ganglia
Heart_Atrial_Appendage	CVD_CAA_ANY	17386	-0.0099826	-0.017936	0.0089776	0.86691	Heart_Atrial_Appendage
Brain_Nucleus_accumbens_basa...	BRAA	17385	-0.0081002	-0.014068	0.0072557	0.86786	Brain_Nucleus_accumbens_basal_ganglia
Brain_Anterior_cingulate_cor...	CVD_ART	17388	-0.007849	-0.013877	0.0070014	0.86886	Brain_Anterior_cingulate_cortex_BA24
Brain_Hypothalamus	CVD_ATH	17388	-0.0085908	-0.014804	0.0076584	0.86901	Brain_Hypothalamus
Brain_Putamen_basal_ganglia	AMY_CERAD	17386	-0.0086583	-0.014746	0.0077168	0.86906	Brain_Putamen_basal_ganglia
Brain_Substantia_nigra	ADNC	17388	-0.009261	-0.015958	0.0082098	0.87034	Brain_Substantia_nigra
Brain_Nucleus_accumbens_basa...	AMY_CERAD	17386	-0.0083421	-0.014488	0.0073722	0.87108	Brain_Nucleus_accumbens_basal_ganglia
Cells_EBV-transformed_lympho...	LEWY_grp	17385	-0.0053749	-0.01173	0.0047375	0.87171	Cells_EBV-transformed_lymphocytes
Brain_Substantia_nigra	HEMOR	17378	-0.0092622	-0.015961	0.00816	0.87182	Brain_Substantia_nigra
Brain_Anterior_cingulate_cor...	TDP43	17386	-0.0080854	-0.014296	0.0071129	0.87216	Brain_Anterior_cingulate_cortex_BA24
Brain_Amygdala	HEMOR	17378	-0.008576	-0.014625	0.007525	0.87278	Brain_Amygdala
Pituitary	MICR	17385	-0.0098026	-0.018297	0.0085903	0.87308	Pituitary
Brain_Cortex	CVD_ATH	17388	-0.0077362	-0.014121	0.006759	0.87379	Brain_Cortex
Brain_Putamen_basal_ganglia	ADNC	17388	-0.0087303	-0.014868	0.0076056	0.87448	Brain_Putamen_basal_ganglia
Brain_Hippocampus	CVD_ART	17388	-0.0088633	-0.015024	0.0077212	0.87449	Brain_Hippocampus
Artery_Coronary	WMRCAL	17388	-0.012836	-0.025574	0.011156	0.87504	Artery_Coronary
Brain_Cortex	CVD_ART	17388	-0.007944	-0.014501	0.006882	0.8758	Brain_Cortex
Muscle_Skeletal	WMR	17388	-0.0076647	-0.014503	0.0066003	0.87722	Muscle_Skeletal
Ovary	AMY_ANY	17377	-0.010777	-0.021865	0.0092789	0.87726	Ovary
Esophagus_Mucosa	ADNC	17388	-0.008544	-0.016532	0.0073561	0.87727	Esophagus_Mucosa
Brain_Cerebellar_Hemisphere	CVD_S	17387	-0.0067111	-0.013477	0.0057223	0.87955	Brain_Cerebellar_Hemisphere
Brain_Caudate_basal_ganglia	HEMOR	17378	-0.0088479	-0.015299	0.0075087	0.88066	Brain_Caudate_basal_ganglia
Skin_Not_Sun_Exposed_Suprapu...	ADNC	17388	-0.0087296	-0.016852	0.0073885	0.88129	Skin_Not_Sun_Exposed_Suprapubic
Cervix_Ectocervix	WBVD	17388	-0.013603	-0.026688	0.011504	0.88148	Cervix_Ectocervix
Brain_Nucleus_accumbens_basa...	CVD_ATH	17388	-0.0085181	-0.014794	0.0071992	0.88162	Brain_Nucleus_accumbens_basal_ganglia
Brain_Amygdala	ADNC	17388	-0.0089934	-0.015336	0.0075657	0.88271	Brain_Amygdala
Cells_Cultured_fibroblasts	AMY_ANY	17377	-0.0076445	-0.016388	0.0064243	0.88295	Cells_Cultured_fibroblasts
Brain_Hippocampus	ADNC	17388	-0.0091181	-0.015456	0.0076564	0.88314	Brain_Hippocampus
Bladder	LEWY_grp	17385	-0.015199	-0.029656	0.012751	0.88335	Bladder
Brain_Caudate_basal_ganglia	BRAA	17385	-0.008996	-0.015554	0.0075468	0.88336	Brain_Caudate_basal_ganglia
Muscle_Skeletal	AMY_ANY	17377	-0.0082331	-0.015578	0.0068892	0.88396	Muscle_Skeletal
Adipose_Subcutaneous	CVD_CAA	17385	-0.012188	-0.024346	0.010116	0.88585	Adipose_Subcutaneous
Brain_Cerebellum	AMY_A	17388	-0.0072227	-0.01435	0.0059853	0.88622	Brain_Cerebellum
Heart_Atrial_Appendage	MICR	17385	-0.010927	-0.019633	0.0090306	0.88685	Heart_Atrial_Appendage
Vagina	CVD_CAA_ANY	17386	-0.013027	-0.024939	0.010758	0.88704	Vagina
Fallopian_Tube	WBVD	17388	-0.013563	-0.026343	0.011182	0.88741	Fallopian_Tube
Ovary	BRAA	17385	-0.01129	-0.022906	0.0092825	0.88805	Ovary
Bladder	AMY_A	17388	-0.015279	-0.029812	0.012495	0.88928	Bladder
Kidney_Cortex	WBVD	17388	-0.010208	-0.017955	0.008348	0.88929	Kidney_Cortex
Brain_Cortex	ADNC	17388	-0.0083103	-0.015169	0.0067848	0.88967	Brain_Cortex
Vagina	AMY_A	17388	-0.013138	-0.02515	0.010707	0.89009	Vagina
Brain_Substantia_nigra	CVD_ATH	17388	-0.0099635	-0.017169	0.0080699	0.89151	Brain_Substantia_nigra
Minor_Salivary_Gland	LEWY_grp	17385	-0.011608	-0.021625	0.009391	0.89177	Minor_Salivary_Gland
Muscle_Skeletal	LEWY_grp	17385	-0.0083541	-0.015808	0.0067549	0.8919	Muscle_Skeletal
Brain_Cerebellar_Hemisphere	AMY_A	17388	-0.0071622	-0.014383	0.0057887	0.89199	Brain_Cerebellar_Hemisphere
Uterus	HS_S	17386	-0.012749	-0.026001	0.010278	0.89258	Uterus
Adrenal_Gland	WMR	17388	-0.011663	-0.022534	0.0093996	0.89265	Adrenal_Gland
Kidney_Medulla	AMY_THAL	17388	-0.010909	-0.020195	0.0087544	0.89363	Kidney_Medulla
Brain_Frontal_Cortex_BA9	CVD_ATH	17388	-0.0081905	-0.015106	0.0065183	0.89553	Brain_Frontal_Cortex_BA9
Heart_Atrial_Appendage	AMY_ANY	17377	-0.011635	-0.020905	0.0092426	0.89595	Heart_Atrial_Appendage
Brain_Amygdala	TDP43	17386	-0.0097408	-0.01661	0.0077143	0.89664	Brain_Amygdala
Adipose_Visceral_Omentum	CVD_CAA_ANY	17386	-0.01331	-0.025876	0.01054	0.89665	Adipose_Visceral_Omentum
Kidney_Medulla	CVD_ART_ANY	17387	-0.011022	-0.020402	0.0087182	0.89691	Kidney_Medulla
Esophagus_Gastroesophageal_J...	LEWY_grp	17385	-0.015492	-0.030525	0.012237	0.89723	Esophagus_Gastroesophageal_Junction
Brain_Caudate_basal_ganglia	CVD_ATH	17388	-0.0094544	-0.016347	0.007462	0.89741	Brain_Caudate_basal_ganglia
Prostate	LEWY_grp	17385	-0.014804	-0.028119	0.011681	0.89746	Prostate
Breast_Mammary_Tissue	CVD_CAA	17385	-0.01498	-0.028839	0.011802	0.89782	Breast_Mammary_Tissue
Minor_Salivary_Gland	ADNC	17388	-0.011473	-0.021374	0.0090379	0.89784	Minor_Salivary_Gland
Pancreas	CVD_ART_ANY	17387	-0.01019	-0.017051	0.0079853	0.89902	Pancreas
Testis	AMY_ANY	17377	-0.0069444	-0.012003	0.0054352	0.8993	Testis
Brain_Amygdala	INFA	17386	-0.0093959	-0.016022	0.0073484	0.89947	Brain_Amygdala
Brain_Frontal_Cortex_BA9	ADNC	17388	-0.0084003	-0.015493	0.0065558	0.89995	Brain_Frontal_Cortex_BA9
Brain_Frontal_Cortex_BA9	BRAA	17385	-0.0084071	-0.015506	0.0065443	0.90053	Brain_Frontal_Cortex_BA9
Brain_Cortex	BRAA	17385	-0.0087191	-0.015915	0.0067847	0.90061	Brain_Cortex
Brain_Anterior_cingulate_cor...	ADNC	17388	-0.0089633	-0.015848	0.0069383	0.90178	Brain_Anterior_cingulate_cortex_BA24
Brain_Anterior_cingulate_cor...	CVD_ATH	17388	-0.0089059	-0.015746	0.0068779	0.9023	Brain_Anterior_cingulate_cortex_BA24
Adrenal_Gland	BRAA	17385	-0.012388	-0.023934	0.0095431	0.90285	Adrenal_Gland
Artery_Tibial	AMY_ANY	17377	-0.012545	-0.025845	0.0096251	0.90376	Artery_Tibial
Minor_Salivary_Gland	B_SCORE	17388	-0.01175	-0.021889	0.0089819	0.90458	Minor_Salivary_Gland
Brain_Putamen_basal_ganglia	HEMOR	17378	-0.0099411	-0.016932	0.0075985	0.9046	Brain_Putamen_basal_ganglia
Artery_Aorta	HS_S	17386	-0.012686	-0.02591	0.0096832	0.90491	Artery_Aorta
Lung	CVD_CAA_ANY	17386	-0.01151	-0.022279	0.0087766	0.90514	Lung
Whole_Blood	CVD_CAA	17385	-0.0072148	-0.013042	0.0054469	0.90733	Whole_Blood
Brain_Putamen_basal_ganglia	BRAA	17385	-0.010114	-0.017224	0.0076292	0.90751	Brain_Putamen_basal_ganglia
Spleen	CVD_CAA_ANY	17386	-0.0094107	-0.018666	0.0070989	0.90751	Spleen
Whole_Blood	TDP43	17386	-0.0073815	-0.013343	0.0055589	0.90788	Whole_Blood
Pancreas	BRAA	17385	-0.01091	-0.018257	0.0082099	0.90805	Pancreas
Prostate	ADNC	17388	-0.015153	-0.028783	0.011372	0.90863	Prostate
Heart_Atrial_Appendage	HEMOR	17378	-0.012136	-0.021806	0.0090925	0.909	Heart_Atrial_Appendage
Brain_Caudate_basal_ganglia	CVD_ART	17388	-0.010232	-0.017691	0.0076333	0.90993	Brain_Caudate_basal_ganglia
Esophagus_Gastroesophageal_J...	LEWY_ANY	17385	-0.016343	-0.032201	0.012185	0.91006	Esophagus_Gastroesophageal_Junction
Brain_Spinal_cord_cervical_c...	CVD_CAA	17385	-0.01095	-0.019701	0.008155	0.91031	Brain_Spinal_cord_cervical_c-1
Pancreas	AMY_ANY	17377	-0.011141	-0.018644	0.0082767	0.91084	Pancreas
Brain_Putamen_basal_ganglia	CVD_ATH	17388	-0.010179	-0.017336	0.0075307	0.91175	Brain_Putamen_basal_ganglia
Liver	B_SCORE	17388	-0.008283	-0.014922	0.0060273	0.91531	Liver
Testis	BRAA	17385	-0.0074557	-0.012887	0.0054234	0.91538	Testis
Nerve_Tibial	HS_S	17386	-0.013264	-0.026728	0.0096111	0.91621	Nerve_Tibial
Minor_Salivary_Gland	LEWY_full	17385	-0.012762	-0.023775	0.0092437	0.91629	Minor_Salivary_Gland
Kidney_Cortex	MICR	17385	-0.011597	-0.020397	0.0083635	0.9172	Kidney_Cortex
Brain_Hippocampus	INFA	17386	-0.010345	-0.017537	0.0074406	0.91778	Brain_Hippocampus
Brain_Caudate_basal_ganglia	TDP43	17386	-0.010751	-0.018589	0.007689	0.91896	Brain_Caudate_basal_ganglia
Brain_Amygdala	CVD_ATH	17388	-0.010499	-0.017903	0.0074688	0.92009	Brain_Amygdala
Brain_Spinal_cord_cervical_c...	CVD_CAA_ANY	17386	-0.011578	-0.020832	0.0082265	0.92034	Brain_Spinal_cord_cervical_c-1
Liver	CVD_ATH_ANY	17386	-0.0086545	-0.015592	0.0060911	0.92231	Liver
Esophagus_Mucosa	CVD_CAA_ANY	17386	-0.010642	-0.02059	0.0074718	0.9228	Esophagus_Mucosa
Brain_Hippocampus	TDP43	17386	-0.01116	-0.018918	0.0078218	0.92317	Brain_Hippocampus
Heart_Left_Ventricle	BRAA	17385	-0.0126	-0.021045	0.0087999	0.92389	Heart_Left_Ventricle
Brain_Hypothalamus	CVD_ART	17388	-0.011205	-0.01931	0.0078007	0.92455	Brain_Hypothalamus
Esophagus_Muscularis	LEWY_grp	17385	-0.017	-0.033564	0.011831	0.92462	Esophagus_Muscularis
Brain_Putamen_basal_ganglia	CVD_ART	17388	-0.011106	-0.018914	0.0077089	0.92515	Brain_Putamen_basal_ganglia
Brain_Hypothalamus	AMY_CERAD	17386	-0.01133	-0.019525	0.0078533	0.92544	Brain_Hypothalamus
Cervix_Endocervix	WBVD	17388	-0.015861	-0.031435	0.010971	0.92586	Cervix_Endocervix
Kidney_Cortex	LEWY_ANY	17385	-0.012546	-0.022066	0.0086459	0.92661	Kidney_Cortex
Brain_Spinal_cord_cervical_c...	AMY_CERAD	17386	-0.012094	-0.02176	0.0082992	0.92747	Brain_Spinal_cord_cervical_c-1
Brain_Hippocampus	AMY_CERAD	17386	-0.011371	-0.019276	0.0077663	0.92841	Brain_Hippocampus
Colon_Transverse	WBVD	17388	-0.015997	-0.029445	0.010887	0.92912	Colon_Transverse
Pituitary	CVD_ATH	17388	-0.012698	-0.023701	0.008569	0.9308	Pituitary
Brain_Hypothalamus	TDP_3	17388	-0.01166	-0.020094	0.007839	0.93154	Brain_Hypothalamus
Minor_Salivary_Gland	CVD_S	17387	-0.013445	-0.025046	0.0090198	0.93195	Minor_Salivary_Gland
Brain_Hippocampus	CVD_ATH	17388	-0.011297	-0.019149	0.0075616	0.93239	Brain_Hippocampus
Colon_Transverse	CVD_ART	17388	-0.016661	-0.030667	0.011108	0.93318	Colon_Transverse
Colon_Transverse	LEWY_full	17385	-0.016702	-0.030742	0.011107	0.93366	Colon_Transverse
Colon_Transverse	LEWY_ANY	17385	-0.016817	-0.030955	0.011183	0.93368	Colon_Transverse
Heart_Left_Ventricle	WMR	17388	-0.013239	-0.022112	0.0087826	0.93413	Heart_Left_Ventricle
Brain_Substantia_nigra	AMY_CERAD	17386	-0.012698	-0.02188	0.0083694	0.93537	Brain_Substantia_nigra
Cervix_Ectocervix	AMY_A	17388	-0.017652	-0.034632	0.011632	0.93542	Cervix_Ectocervix
Liver	AMY_ANY	17377	-0.0095894	-0.017276	0.0062618	0.93715	Liver
Esophagus_Muscularis	LEWY_ANY	17385	-0.018164	-0.03586	0.011787	0.93833	Esophagus_Muscularis
Uterus	AMY_A	17388	-0.016094	-0.03282	0.010434	0.9385	Uterus
Kidney_Cortex	CVD_ART_ANY	17387	-0.013125	-0.023085	0.0085083	0.93853	Kidney_Cortex
Ovary	WBVD	17388	-0.01437	-0.029154	0.0092985	0.93886	Ovary
Heart_Left_Ventricle	AMY_ANY	17377	-0.013999	-0.023382	0.0089618	0.94085	Heart_Left_Ventricle
Heart_Atrial_Appendage	WMR	17388	-0.014188	-0.025491	0.0090742	0.94102	Heart_Atrial_Appendage
Adipose_Subcutaneous	CVD_CAA_ANY	17386	-0.016002	-0.031966	0.010144	0.94265	Adipose_Subcutaneous
Esophagus_Gastroesophageal_J...	WBVD	17388	-0.018935	-0.037307	0.011979	0.94301	Esophagus_Gastroesophageal_Junction
Muscle_Skeletal	MICR	17385	-0.010301	-0.019492	0.0064814	0.94399	Muscle_Skeletal
Cervix_Endocervix	AMY_A	17388	-0.017843	-0.035362	0.011133	0.94549	Cervix_Endocervix
Skin_Sun_Exposed_Lower_leg	CVD_ATH_ANY	17386	-0.011906	-0.023128	0.0073863	0.9465	Skin_Sun_Exposed_Lower_leg
Heart_Atrial_Appendage	B_SCORE	17388	-0.014809	-0.026607	0.0090259	0.94956	Heart_Atrial_Appendage
Brain_Cortex	AMY_CERAD	17386	-0.011465	-0.020927	0.0069055	0.95155	Brain_Cortex
Brain_Amygdala	AMY_CERAD	17386	-0.012801	-0.021829	0.0076759	0.9523	Brain_Amygdala
Nerve_Tibial	AMY_THAL	17388	-0.016151	-0.032545	0.0096794	0.95239	Nerve_Tibial
Brain_Substantia_nigra	CVD_ART	17388	-0.013724	-0.023648	0.008211	0.95266	Brain_Substantia_nigra
Brain_Substantia_nigra	TDP_3	17388	-0.013837	-0.023843	0.0082707	0.95282	Brain_Substantia_nigra
Colon_Sigmoid	CVD_ART	17388	-0.020369	-0.039888	0.011857	0.95708	Colon_Sigmoid
Minor_Salivary_Gland	LEWY_ANY	17385	-0.015905	-0.02963	0.0092423	0.95735	Minor_Salivary_Gland
Testis	WBVD	17388	-0.0091804	-0.015869	0.0052938	0.95854	Testis
Artery_Tibial	WMRCAL	17388	-0.016241	-0.033461	0.0093192	0.9593	Artery_Tibial
Kidney_Cortex	LEWY_grp	17385	-0.015033	-0.026441	0.0086215	0.95938	Kidney_Cortex
Cells_EBV-transformed_lympho...	LEWY_full	17385	-0.0081715	-0.017834	0.0046682	0.95997	Cells_EBV-transformed_lymphocytes
Muscle_Skeletal	LEWY_full	17385	-0.011752	-0.022238	0.0067057	0.96015	Muscle_Skeletal
Pancreas	B_SCORE	17388	-0.01432	-0.023962	0.0081019	0.96141	Pancreas
Heart_Atrial_Appendage	CVD_ART	17388	-0.016384	-0.029438	0.0091989	0.96254	Heart_Atrial_Appendage
Brain_Hypothalamus	INFA	17386	-0.013396	-0.023086	0.0075164	0.96263	Brain_Hypothalamus
Brain_Putamen_basal_ganglia	TDP43	17386	-0.013839	-0.023569	0.0077585	0.96275	Brain_Putamen_basal_ganglia
Brain_Anterior_cingulate_cor...	AMY_CERAD	17386	-0.012626	-0.022323	0.0070512	0.96331	Brain_Anterior_cingulate_cortex_BA24
Brain_Spinal_cord_cervical_c...	TDP_3	17388	-0.01502	-0.027024	0.0082628	0.96544	Brain_Spinal_cord_cervical_c-1
Nerve_Tibial	WMRCAL	17388	-0.017473	-0.035209	0.0093843	0.96868	Nerve_Tibial
Cells_Cultured_fibroblasts	B_SCORE	17388	-0.011796	-0.025288	0.0063166	0.96907	Cells_Cultured_fibroblasts
Brain_Frontal_Cortex_BA9	AMY_CERAD	17386	-0.012787	-0.023584	0.0066631	0.9725	Brain_Frontal_Cortex_BA9
Esophagus_Muscularis	WBVD	17388	-0.022326	-0.044077	0.011625	0.97259	Esophagus_Muscularis
Cells_Cultured_fibroblasts	BRAA	17385	-0.012157	-0.026063	0.0063293	0.97261	Cells_Cultured_fibroblasts
Kidney_Cortex	LEWY_full	17385	-0.016429	-0.028896	0.0085494	0.97266	Kidney_Cortex
Muscle_Skeletal	CVD_ART	17388	-0.012926	-0.024459	0.0066828	0.97345	Muscle_Skeletal
Skin_Not_Sun_Exposed_Suprapu...	CVD_ATH_ANY	17386	-0.014274	-0.027555	0.0073663	0.97366	Skin_Not_Sun_Exposed_Suprapubic
Brain_Substantia_nigra	INFA	17386	-0.015413	-0.026559	0.0079513	0.9737	Brain_Substantia_nigra
Brain_Spinal_cord_cervical_c...	INFA	17386	-0.015607	-0.028082	0.0079515	0.97516	Brain_Spinal_cord_cervical_c-1
Liver	INFA	17386	-0.011803	-0.021265	0.0059282	0.97675	Liver
Heart_Left_Ventricle	B_SCORE	17388	-0.017869	-0.029845	0.0086866	0.98015	Heart_Left_Ventricle
Kidney_Medulla	LEWY_ANY	17385	-0.019087	-0.035332	0.0089488	0.98352	Kidney_Medulla
Kidney_Medulla	LEWY_grp	17385	-0.019218	-0.035574	0.0089642	0.98397	Kidney_Medulla
Kidney_Medulla	LEWY_full	17385	-0.019276	-0.035682	0.0088744	0.98507	Kidney_Medulla
Brain_Hypothalamus	TDP43	17386	-0.01743	-0.030037	0.007947	0.98585	Brain_Hypothalamus
Artery_Coronary	HS_S	17386	-0.025111	-0.050032	0.011233	0.9873	Artery_Coronary
Brain_Spinal_cord_cervical_c...	TDP43	17386	-0.019545	-0.035165	0.0082857	0.99083	Brain_Spinal_cord_cervical_c-1
Brain_Substantia_nigra	TDP43	17386	-0.020059	-0.034565	0.0083533	0.99182	Brain_Substantia_nigra
Muscle_Skeletal	B_SCORE	17388	-0.01588	-0.030049	0.0065921	0.99199	Muscle_Skeletal
Heart_Left_Ventricle	CVD_ART	17388	-0.022804	-0.038088	0.0088256	0.99511	Heart_Left_Ventricle
Colon_Sigmoid	WBVD	17388	-0.031121	-0.060943	0.011828	0.99574	Colon_Sigmoid
Prostate	AMY_A	17388	-0.03154	-0.059912	0.011434	0.99709	Prostate
Prostate	AMY_THAL	17388	-0.032691	-0.062098	0.011354	0.998	Prostate
