# Supplementary material for: Genome wide association study meta-analysis of neuropathologic lesions of Alzheimer’s disease and related dementias in a multi-site autopsy cohort
Source: PLoS Genet. 2026 Jun 29;22(6):e1012170. doi: 10.1371/journal.pgen.1012170 (PMC13340787; doi:10.1371/journal.pgen.1012170)
Supplement: S17 Table — (XLSX) [file pgen.1012170.s037.xlsx]

## Sheet: Table S17
Table S17: MAGMA tissue-specific associations, general tissues
VARIABLE	PHENOTYPE	NGENES	BETA	BETA_STD	SE	P
Adipose_Tissue	ADNC	17388	0.017029	0.033465	0.012582	0.08797
Ovary	ADNC	17388	0.013038	0.026451	0.0098031	0.091781
Fallopian_Tube	ADNC	17388	0.014953	0.029044	0.013363	0.13157
Testis	ADNC	17388	0.0058887	0.010179	0.0053549	0.13574
Lung	ADNC	17388	0.010746	0.020799	0.0098752	0.13828
Stomach	ADNC	17388	0.012181	0.022151	0.012687	0.16852
Spleen	ADNC	17388	0.0071529	0.014187	0.0074767	0.16937
Blood_Vessel	ADNC	17388	0.01064	0.021606	0.011209	0.17126
Muscle	ADNC	17388	0.0049072	0.0092854	0.0066827	0.23139
Uterus	ADNC	17388	0.0083271	0.016982	0.011577	0.23599
Adrenal_Gland	ADNC	17388	0.0058553	0.011313	0.0097225	0.27351
Heart	ADNC	17388	0.0055196	0.0095047	0.0092498	0.27535
Colon	ADNC	17388	0.0072718	0.013626	0.014767	0.31121
Blood	ADNC	17388	0.0027625	0.0049631	0.0060175	0.32309
Thyroid	ADNC	17388	0.0042278	0.0083814	0.010433	0.34265
Small_Intestine	ADNC	17388	-0.0011757	-0.0021645	0.01024	0.5457
Pancreas	ADNC	17388	-0.0014621	-0.0024467	0.0085275	0.56807
Breast	ADNC	17388	-0.0047673	-0.0091777	0.014773	0.62654
Nerve	ADNC	17388	-0.0036196	-0.0072935	0.0099045	0.64261
Kidney	ADNC	17388	-0.0034008	-0.0059899	0.0090376	0.64665
Liver	ADNC	17388	-0.0033217	-0.0059843	0.0063301	0.70012
Cervix_Uteri	ADNC	17388	-0.01091	-0.021455	0.013652	0.78789
Esophagus	ADNC	17388	-0.01407	-0.026533	0.016388	0.80471
Brain	ADNC	17388	-0.0062378	-0.010845	0.0066112	0.82729
Pituitary	ADNC	17388	-0.007658	-0.014294	0.008044	0.82945
Bladder	ADNC	17388	-0.015788	-0.030807	0.015212	0.85033
Vagina	ADNC	17388	-0.021303	-0.040782	0.012163	0.96005
Salivary_Gland	ADNC	17388	-0.020437	-0.038074	0.010202	0.97741
Skin	ADNC	17388	-0.019902	-0.037988	0.0096912	0.97998
Prostate	ADNC	17388	-0.029404	-0.055854	0.013118	0.9875
Adrenal_Gland	AMY_A	17388	0.01769	0.034178	0.0097441	0.034742
Muscle	AMY_A	17388	0.0079662	0.015074	0.0066716	0.11624
Small_Intestine	AMY_A	17388	0.011586	0.02133	0.010227	0.12864
Kidney	AMY_A	17388	0.0096775	0.017045	0.0089841	0.14071
Spleen	AMY_A	17388	0.0074899	0.014856	0.0075678	0.16117
Pancreas	AMY_A	17388	0.0082958	0.013882	0.0084068	0.16188
Stomach	AMY_A	17388	0.012179	0.022148	0.012865	0.17192
Esophagus	AMY_A	17388	0.01426	0.026891	0.016348	0.19154
Blood	AMY_A	17388	0.0051212	0.0092008	0.0060169	0.19735
Lung	AMY_A	17388	0.0060146	0.011642	0.010095	0.27566
Salivary_Gland	AMY_A	17388	0.0059497	0.011084	0.010198	0.27982
Colon	AMY_A	17388	0.0067785	0.012702	0.015104	0.32679
Adipose_Tissue	AMY_A	17388	0.0054598	0.010729	0.012636	0.33284
Thyroid	AMY_A	17388	0.0036043	0.0071452	0.010425	0.36477
Breast	AMY_A	17388	0.0014193	0.0027324	0.014753	0.46168
Heart	AMY_A	17388	7.0632e-05	0.00012163	0.0092778	0.49696
Liver	AMY_A	17388	-2.2631e-05	-4.0772e-05	0.0063611	0.50142
Pituitary	AMY_A	17388	-0.00013046	-0.00024352	0.0080436	0.50647
Ovary	AMY_A	17388	-0.00057618	-0.001169	0.0098294	0.52337
Blood_Vessel	AMY_A	17388	-0.0030013	-0.0060946	0.01115	0.6061
Testis	AMY_A	17388	-0.0016208	-0.0028016	0.0053615	0.61879
Brain	AMY_A	17388	-0.0025453	-0.0044254	0.0066466	0.64912
Fallopian_Tube	AMY_A	17388	-0.014711	-0.028574	0.013465	0.86269
Skin	AMY_A	17388	-0.011216	-0.021409	0.0097977	0.87383
Nerve	AMY_A	17388	-0.01257	-0.025328	0.0099325	0.89714
Vagina	AMY_A	17388	-0.021365	-0.040901	0.012384	0.95775
Bladder	AMY_A	17388	-0.028789	-0.056175	0.0153	0.97004
Uterus	AMY_A	17388	-0.022725	-0.046344	0.011486	0.97605
Cervix_Uteri	AMY_A	17388	-0.029806	-0.058616	0.013566	0.98598
Prostate	AMY_A	17388	-0.04538	-0.0862	0.013087	0.99974
Thyroid	AMY_ANY	17377	0.017024	0.03375	0.010609	0.054296
Vagina	AMY_ANY	17377	0.01836	0.035147	0.012411	0.069532
Pituitary	AMY_ANY	17377	0.011194	0.020894	0.0082186	0.086603
Prostate	AMY_ANY	17377	0.016585	0.031504	0.013339	0.10688
Skin	AMY_ANY	17377	0.011132	0.021248	0.0097932	0.12783
Brain	AMY_ANY	17377	0.0070988	0.012343	0.0067211	0.14545
Lung	AMY_ANY	17377	0.0082388	0.015947	0.01014	0.20826
Adrenal_Gland	AMY_ANY	17377	0.007109	0.013736	0.0098678	0.23564
Fallopian_Tube	AMY_ANY	17377	0.0075946	0.014751	0.013483	0.28663
Cervix_Uteri	AMY_ANY	17377	0.0073401	0.014435	0.01379	0.29727
Blood	AMY_ANY	17377	0.0027947	0.0050214	0.0060148	0.3211
Kidney	AMY_ANY	17377	0.0039619	0.0069779	0.0090171	0.3302
Bladder	AMY_ANY	17377	0.0046082	0.0089916	0.015578	0.38369
Salivary_Gland	AMY_ANY	17377	0.0024806	0.0046212	0.010219	0.40411
Breast	AMY_ANY	17377	0.0018188	0.0035015	0.015028	0.45184
Nerve	AMY_ANY	17377	0.00092033	0.0018545	0.01007	0.46359
Small_Intestine	AMY_ANY	17377	-0.00072929	-0.0013427	0.010251	0.52836
Colon	AMY_ANY	17377	-0.0026044	-0.0048804	0.015285	0.56765
Esophagus	AMY_ANY	17377	-0.0038373	-0.0072359	0.016711	0.59081
Uterus	AMY_ANY	17377	-0.0033109	-0.0067522	0.011632	0.61204
Stomach	AMY_ANY	17377	-0.0040454	-0.007357	0.013211	0.62028
Spleen	AMY_ANY	17377	-0.003692	-0.0073231	0.0076132	0.68614
Blood_Vessel	AMY_ANY	17377	-0.0083469	-0.016949	0.011343	0.76909
Adipose_Tissue	AMY_ANY	17377	-0.01007	-0.019789	0.012948	0.78162
Ovary	AMY_ANY	17377	-0.0094513	-0.019175	0.0099017	0.83008
Muscle	AMY_ANY	17377	-0.0068943	-0.013045	0.0068913	0.84144
Testis	AMY_ANY	17377	-0.0063968	-0.011057	0.0054474	0.87985
Heart	AMY_ANY	17377	-0.011402	-0.019636	0.0094462	0.88629
Pancreas	AMY_ANY	17377	-0.010573	-0.017695	0.0086269	0.88982
Liver	AMY_ANY	17377	-0.0095207	-0.017153	0.0064783	0.92916
Lung	AMY_CERAD	17386	0.020993	0.040634	0.01009	0.018743
Blood	AMY_CERAD	17386	0.0091266	0.016397	0.006037	0.065308
Prostate	AMY_CERAD	17386	0.018399	0.034949	0.013331	0.083792
Esophagus	AMY_CERAD	17386	0.018509	0.034904	0.016435	0.13005
Kidney	AMY_CERAD	17386	0.0073041	0.012864	0.0090419	0.20961
Bladder	AMY_CERAD	17386	0.0094934	0.018524	0.015385	0.2686
Adrenal_Gland	AMY_CERAD	17386	0.0057103	0.011033	0.0099028	0.2821
Spleen	AMY_CERAD	17386	0.0041253	0.0081823	0.0075897	0.29339
Salivary_Gland	AMY_CERAD	17386	0.0055512	0.010342	0.010274	0.2945
Fallopian_Tube	AMY_CERAD	17386	0.0054866	0.010657	0.013559	0.34287
Adipose_Tissue	AMY_CERAD	17386	0.0047989	0.0094307	0.012859	0.3545
Breast	AMY_CERAD	17386	0.0055578	0.0107	0.014978	0.3553
Small_Intestine	AMY_CERAD	17386	0.0028685	0.0052813	0.010354	0.39088
Thyroid	AMY_CERAD	17386	0.0025056	0.0049672	0.010627	0.40681
Stomach	AMY_CERAD	17386	0.0026713	0.004858	0.013107	0.41925
Vagina	AMY_CERAD	17386	0.0014603	0.0027955	0.012332	0.45287
Skin	AMY_CERAD	17386	0.00022303	0.00042572	0.009831	0.49095
Colon	AMY_CERAD	17386	-0.0011283	-0.0021144	0.015017	0.52995
Nerve	AMY_CERAD	17386	-0.0028941	-0.0058316	0.010083	0.61295
Testis	AMY_CERAD	17386	-0.0019068	-0.003296	0.0054816	0.63602
Pituitary	AMY_CERAD	17386	-0.0029116	-0.0054346	0.0081119	0.64017
Uterus	AMY_CERAD	17386	-0.00466	-0.0095034	0.011787	0.6537
Pancreas	AMY_CERAD	17386	-0.003554	-0.0059475	0.008665	0.65915
Blood_Vessel	AMY_CERAD	17386	-0.0071029	-0.014423	0.011392	0.73352
Cervix_Uteri	AMY_CERAD	17386	-0.0098337	-0.019339	0.013907	0.76025
Liver	AMY_CERAD	17386	-0.0048135	-0.0086718	0.0063846	0.77454
Heart	AMY_CERAD	17386	-0.0078526	-0.013522	0.0094704	0.79649
Muscle	AMY_CERAD	17386	-0.0085107	-0.016104	0.0068077	0.89436
Brain	AMY_CERAD	17386	-0.0098167	-0.017068	0.0067066	0.92835
Ovary	AMY_CERAD	17386	-0.016223	-0.032915	0.0099037	0.94929
Esophagus	AMY_THAL	17388	0.033892	0.063911	0.016377	0.01926
Colon	AMY_THAL	17388	0.025407	0.047608	0.015108	0.046329
Small_Intestine	AMY_THAL	17388	0.01253	0.023068	0.010375	0.11361
Adrenal_Gland	AMY_THAL	17388	0.010338	0.019974	0.0097135	0.14361
Muscle	AMY_THAL	17388	0.0063465	0.012009	0.0066782	0.17098
Brain	AMY_THAL	17388	0.0056902	0.0098933	0.006609	0.19463
Blood	AMY_THAL	17388	0.0043142	0.0077509	0.0060687	0.23858
Spleen	AMY_THAL	17388	0.0050494	0.010015	0.00757	0.25238
Ovary	AMY_THAL	17388	0.0052595	0.010671	0.0097508	0.29481
Fallopian_Tube	AMY_THAL	17388	0.0046214	0.0089762	0.013392	0.36502
Testis	AMY_THAL	17388	0.0018548	0.0032062	0.0054276	0.36627
Blood_Vessel	AMY_THAL	17388	0.003425	0.0069548	0.011302	0.38093
Heart	AMY_THAL	17388	0.0013104	0.0022565	0.0092647	0.44376
Pituitary	AMY_THAL	17388	0.00089372	0.0016682	0.0080199	0.45564
Lung	AMY_THAL	17388	0.0007728	0.0014958	0.010083	0.46945
Thyroid	AMY_THAL	17388	0.00034811	0.00069011	0.010293	0.48651
Stomach	AMY_THAL	17388	-0.00073818	-0.0013424	0.01283	0.52294
Adipose_Tissue	AMY_THAL	17388	-0.0023667	-0.0046508	0.012662	0.57413
Bladder	AMY_THAL	17388	-0.0048952	-0.0095517	0.015284	0.62562
Vagina	AMY_THAL	17388	-0.0043059	-0.0082432	0.012189	0.63805
Salivary_Gland	AMY_THAL	17388	-0.0073519	-0.013696	0.010156	0.76543
Cervix_Uteri	AMY_THAL	17388	-0.0097933	-0.019259	0.013513	0.76568
Kidney	AMY_THAL	17388	-0.0067467	-0.011883	0.0088768	0.77638
Liver	AMY_THAL	17388	-0.0050134	-0.009032	0.0063583	0.78478
Uterus	AMY_THAL	17388	-0.0093527	-0.019073	0.011574	0.79046
Breast	AMY_THAL	17388	-0.013204	-0.02542	0.01472	0.81514
Pancreas	AMY_THAL	17388	-0.0086436	-0.014464	0.008545	0.84411
Skin	AMY_THAL	17388	-0.011279	-0.021529	0.0096924	0.87771
Nerve	AMY_THAL	17388	-0.014733	-0.029686	0.01003	0.92905
Prostate	AMY_THAL	17388	-0.039716	-0.075442	0.013051	0.99883
Spleen	B_SCORE	17388	0.03217	0.063807	0.0075391	9.9777e-06
Lung	B_SCORE	17388	0.033489	0.064821	0.010075	0.0004452
Blood	B_SCORE	17388	0.015367	0.027608	0.0059543	0.0049339
Thyroid	B_SCORE	17388	0.022144	0.043899	0.010401	0.016635
Fallopian_Tube	B_SCORE	17388	0.014152	0.027487	0.013178	0.14144
Pituitary	B_SCORE	17388	0.0075346	0.014064	0.0078992	0.17009
Testis	B_SCORE	17388	0.0048668	0.0084124	0.0053714	0.18246
Uterus	B_SCORE	17388	0.010315	0.021035	0.011505	0.185
Nerve	B_SCORE	17388	0.0079916	0.016103	0.0098629	0.2089
Cervix_Uteri	B_SCORE	17388	0.010688	0.021019	0.013598	0.21594
Prostate	B_SCORE	17388	0.0098794	0.018766	0.013324	0.2292
Vagina	B_SCORE	17388	0.0025176	0.0048196	0.012173	0.41808
Kidney	B_SCORE	17388	0.0012675	0.0022325	0.0087868	0.44265
Small_Intestine	B_SCORE	17388	-0.00080251	-0.0014775	0.010285	0.5311
Bladder	B_SCORE	17388	-0.0022294	-0.0043501	0.015048	0.55889
Blood_Vessel	B_SCORE	17388	-0.0052747	-0.010711	0.011251	0.6804
Brain	B_SCORE	17388	-0.0034847	-0.0060587	0.006544	0.70281
Ovary	B_SCORE	17388	-0.00641	-0.013005	0.0097574	0.74438
Adipose_Tissue	B_SCORE	17388	-0.0094411	-0.018553	0.012646	0.77233
Adrenal_Gland	B_SCORE	17388	-0.0078211	-0.015111	0.0097201	0.78948
Stomach	B_SCORE	17388	-0.01033	-0.018785	0.012639	0.79311
Esophagus	B_SCORE	17388	-0.017589	-0.033169	0.016187	0.86139
Colon	B_SCORE	17388	-0.020359	-0.038149	0.014737	0.91643
Breast	B_SCORE	17388	-0.020612	-0.03968	0.014653	0.92022
Liver	B_SCORE	17388	-0.010156	-0.018296	0.0062311	0.94842
Salivary_Gland	B_SCORE	17388	-0.019152	-0.035679	0.010136	0.97058
Skin	B_SCORE	17388	-0.01877	-0.035827	0.0097064	0.97342
Pancreas	B_SCORE	17388	-0.017874	-0.029909	0.0084391	0.9829
Heart	B_SCORE	17388	-0.020528	-0.035349	0.0092067	0.98711
Muscle	B_SCORE	17388	-0.017506	-0.033125	0.0066196	0.99591
Lung	BRAA	17385	0.038412	0.07435	0.010099	7.1613e-05
Spleen	BRAA	17385	0.024606	0.048807	0.007561	0.0005698
Blood	BRAA	17385	0.013268	0.023838	0.0059921	0.013417
Thyroid	BRAA	17385	0.016413	0.032538	0.0104	0.057265
Bladder	BRAA	17385	0.023582	0.046013	0.015403	0.062896
Small_Intestine	BRAA	17385	0.015297	0.028164	0.010276	0.0683
Kidney	BRAA	17385	0.010553	0.018586	0.0089572	0.11937
Salivary_Gland	BRAA	17385	0.008981	0.016731	0.010268	0.19089
Vagina	BRAA	17385	0.010607	0.020305	0.012379	0.19577
Prostate	BRAA	17385	0.0090219	0.017137	0.013406	0.25049
Nerve	BRAA	17385	0.0043266	0.008718	0.0098993	0.33104
Colon	BRAA	17385	0.0056937	0.010669	0.014926	0.35144
Esophagus	BRAA	17385	0.0054565	0.010289	0.016313	0.36901
Stomach	BRAA	17385	0.0041224	0.007497	0.012835	0.37404
Fallopian_Tube	BRAA	17385	-0.0045883	-0.0089119	0.013473	0.63328
Blood_Vessel	BRAA	17385	-0.003998	-0.0081186	0.011301	0.63824
Cervix_Uteri	BRAA	17385	-0.0075409	-0.01483	0.01367	0.7094
Pituitary	BRAA	17385	-0.0053855	-0.010052	0.0080629	0.74791
Adipose_Tissue	BRAA	17385	-0.00929	-0.018256	0.012649	0.76865
Liver	BRAA	17385	-0.00496	-0.0089359	0.0064303	0.77974
Brain	BRAA	17385	-0.0066179	-0.011506	0.0065795	0.84275
Uterus	BRAA	17385	-0.012361	-0.025208	0.01156	0.85751
Muscle	BRAA	17385	-0.0073561	-0.013919	0.0066853	0.8644
Breast	BRAA	17385	-0.019746	-0.038014	0.014804	0.90885
Skin	BRAA	17385	-0.014737	-0.02813	0.0098797	0.93209
Testis	BRAA	17385	-0.0082902	-0.014329	0.0054326	0.93648
Heart	BRAA	17385	-0.015613	-0.026886	0.0093429	0.95264
Pancreas	BRAA	17385	-0.014499	-0.024263	0.0085506	0.95501
Ovary	BRAA	17385	-0.017266	-0.03503	0.0098671	0.95992
Adrenal_Gland	BRAA	17385	-0.017442	-0.033699	0.0098715	0.96136
Breast	CVD_ART	17388	0.036911	0.071058	0.014992	0.0069146
Thyroid	CVD_ART	17388	0.022756	0.045112	0.010634	0.016191
Liver	CVD_ART	17388	0.010442	0.018812	0.0063279	0.049474
Lung	CVD_ART	17388	0.014771	0.028591	0.010082	0.071451
Adipose_Tissue	CVD_ART	17388	0.017914	0.035204	0.012819	0.081154
Testis	CVD_ART	17388	0.0065158	0.011263	0.0053975	0.11369
Salivary_Gland	CVD_ART	17388	0.011718	0.02183	0.010429	0.1306
Spleen	CVD_ART	17388	0.0081473	0.01616	0.0076232	0.1426
Adrenal_Gland	CVD_ART	17388	0.0099855	0.019293	0.0097009	0.15167
Blood_Vessel	CVD_ART	17388	0.007282	0.014787	0.011366	0.26087
Fallopian_Tube	CVD_ART	17388	0.0060226	0.011698	0.013475	0.32746
Blood	CVD_ART	17388	0.0013774	0.0024746	0.0059995	0.40921
Pancreas	CVD_ART	17388	0.00096585	0.0016162	0.0084615	0.45456
Stomach	CVD_ART	17388	0.00077068	0.0014016	0.013058	0.47647
Pituitary	CVD_ART	17388	0.00038273	0.00071438	0.0081153	0.48119
Kidney	CVD_ART	17388	-0.00028396	-0.00050013	0.0089437	0.51266
Ovary	CVD_ART	17388	-0.0011561	-0.0023455	0.0099226	0.54638
Prostate	CVD_ART	17388	-0.0030033	-0.0057048	0.013516	0.58792
Skin	CVD_ART	17388	-0.0030005	-0.0057272	0.0098233	0.61998
Nerve	CVD_ART	17388	-0.0040752	-0.0082116	0.0099958	0.65824
Small_Intestine	CVD_ART	17388	-0.0060982	-0.011227	0.010403	0.72113
Cervix_Uteri	CVD_ART	17388	-0.0089441	-0.017589	0.013712	0.74289
Uterus	CVD_ART	17388	-0.0089834	-0.01832	0.011741	0.77789
Bladder	CVD_ART	17388	-0.015371	-0.029992	0.015532	0.83882
Brain	CVD_ART	17388	-0.0076394	-0.013282	0.0066823	0.87352
Esophagus	CVD_ART	17388	-0.029121	-0.054914	0.016464	0.96152
Vagina	CVD_ART	17388	-0.024341	-0.046599	0.012181	0.97715
Muscle	CVD_ART	17388	-0.015218	-0.028795	0.0066881	0.98855
Heart	CVD_ART	17388	-0.025647	-0.044164	0.0093571	0.99693
Colon	CVD_ART	17388	-0.044845	-0.084031	0.015049	0.99856
Small_Intestine	CVD_ART_ANY	17387	0.01329	0.024467	0.01028	0.098039
Pituitary	CVD_ART_ANY	17387	0.0084159	0.015708	0.008083	0.14891
Thyroid	CVD_ART_ANY	17387	0.010244	0.020306	0.01053	0.16535
Spleen	CVD_ART_ANY	17387	0.0068741	0.013634	0.0075302	0.18067
Testis	CVD_ART_ANY	17387	0.004076	0.0070454	0.0053486	0.22302
Cervix_Uteri	CVD_ART_ANY	17387	0.01038	0.020413	0.013624	0.22305
Blood	CVD_ART_ANY	17387	0.0027903	0.0050129	0.0059537	0.31966
Blood_Vessel	CVD_ART_ANY	17387	0.0047082	0.0095603	0.011261	0.33794
Adrenal_Gland	CVD_ART_ANY	17387	0.0031639	0.0061128	0.0096244	0.37118
Adipose_Tissue	CVD_ART_ANY	17387	0.0041069	0.0080703	0.012541	0.37165
Ovary	CVD_ART_ANY	17387	0.0024262	0.0049222	0.0097695	0.40194
Salivary_Gland	CVD_ART_ANY	17387	0.0021596	0.0040232	0.010273	0.41675
Nerve	CVD_ART_ANY	17387	0.0017386	0.0035032	0.0098465	0.42992
Muscle	CVD_ART_ANY	17387	0.00078678	0.0014887	0.0065823	0.45243
Brain	CVD_ART_ANY	17387	0.00073687	0.0012811	0.0066287	0.45574
Skin	CVD_ART_ANY	17387	0.00088549	0.0016901	0.0096673	0.46351
Breast	CVD_ART_ANY	17387	5.7092e-05	0.00010991	0.014673	0.49845
Lung	CVD_ART_ANY	17387	-0.0012074	-0.002337	0.0099709	0.54819
Vagina	CVD_ART_ANY	17387	-0.0018155	-0.0034755	0.012266	0.55883
Uterus	CVD_ART_ANY	17387	-0.0020843	-0.0042505	0.01151	0.57185
Esophagus	CVD_ART_ANY	17387	-0.0079114	-0.014918	0.016278	0.68652
Fallopian_Tube	CVD_ART_ANY	17387	-0.0068698	-0.013343	0.013253	0.6979
Prostate	CVD_ART_ANY	17387	-0.0081687	-0.015516	0.013193	0.73209
Bladder	CVD_ART_ANY	17387	-0.010123	-0.019751	0.015183	0.74751
Colon	CVD_ART_ANY	17387	-0.012179	-0.022821	0.014937	0.79256
Heart	CVD_ART_ANY	17387	-0.0075746	-0.013043	0.0091589	0.79588
Stomach	CVD_ART_ANY	17387	-0.013618	-0.024764	0.013006	0.85245
Liver	CVD_ART_ANY	17387	-0.0073454	-0.013233	0.0063607	0.8759
Pancreas	CVD_ART_ANY	17387	-0.011262	-0.018845	0.0083225	0.91199
Kidney	CVD_ART_ANY	17387	-0.014574	-0.025668	0.0089497	0.94827
Lung	CVD_ATH	17388	0.018327	0.035473	0.0097839	0.030536
Bladder	CVD_ATH	17388	0.027734	0.054116	0.015188	0.033933
Cervix_Uteri	CVD_ATH	17388	0.019612	0.038569	0.0135	0.073164
Vagina	CVD_ATH	17388	0.014324	0.027421	0.012159	0.11941
Spleen	CVD_ATH	17388	0.008478	0.016816	0.0075663	0.13126
Blood_Vessel	CVD_ATH	17388	0.011235	0.022815	0.011195	0.1578
Fallopian_Tube	CVD_ATH	17388	0.010048	0.019517	0.013275	0.22455
Uterus	CVD_ATH	17388	0.0084154	0.017162	0.011485	0.23186
Blood	CVD_ATH	17388	0.0026485	0.0047584	0.0058968	0.32667
Adipose_Tissue	CVD_ATH	17388	0.0040076	0.0078755	0.012641	0.37562
Nerve	CVD_ATH	17388	0.00289	0.0058233	0.0096659	0.38248
Ovary	CVD_ATH	17388	0.0019873	0.004032	0.0097613	0.41934
Heart	CVD_ATH	17388	0.0012157	0.0020935	0.0092037	0.44746
Adrenal_Gland	CVD_ATH	17388	0.0010287	0.0019874	0.0095978	0.45733
Stomach	CVD_ATH	17388	0.0011414	0.0020756	0.012908	0.46477
Muscle	CVD_ATH	17388	0.00054389	0.0010291	0.006564	0.46698
Esophagus	CVD_ATH	17388	0.0013328	0.0025133	0.016333	0.46748
Thyroid	CVD_ATH	17388	0.00011253	0.00022308	0.010555	0.49575
Prostate	CVD_ATH	17388	-0.0019299	-0.003666	0.013259	0.55786
Small_Intestine	CVD_ATH	17388	-0.002021	-0.0037208	0.010283	0.57791
Salivary_Gland	CVD_ATH	17388	-0.0033086	-0.0061639	0.010273	0.6263
Skin	CVD_ATH	17388	-0.0043887	-0.008377	0.0096367	0.67559
Testis	CVD_ATH	17388	-0.0030736	-0.0053128	0.0052825	0.71966
Colon	CVD_ATH	17388	-0.0091409	-0.017128	0.014996	0.72892
Pancreas	CVD_ATH	17388	-0.0058334	-0.0097614	0.008298	0.75896
Breast	CVD_ATH	17388	-0.01105	-0.021274	0.014763	0.77292
Liver	CVD_ATH	17388	-0.0062749	-0.011305	0.0063122	0.8399
Brain	CVD_ATH	17388	-0.0077692	-0.013508	0.0065596	0.88186
Kidney	CVD_ATH	17388	-0.011045	-0.019453	0.0089955	0.89023
Pituitary	CVD_ATH	17388	-0.013416	-0.025041	0.0080068	0.95307
Lung	CVD_ATH_ANY	17386	0.020897	0.040448	0.0099292	0.017674
Spleen	CVD_ATH_ANY	17386	0.012025	0.023851	0.0075272	0.055086
Blood	CVD_ATH_ANY	17386	0.0089711	0.016118	0.0059425	0.065579
Ovary	CVD_ATH_ANY	17386	0.013444	0.027275	0.0098922	0.087085
Uterus	CVD_ATH_ANY	17386	0.013818	0.028181	0.011403	0.11281
Cervix_Uteri	CVD_ATH_ANY	17386	0.015461	0.030407	0.013567	0.12724
Fallopian_Tube	CVD_ATH_ANY	17386	0.012351	0.023989	0.013193	0.17461
Adrenal_Gland	CVD_ATH_ANY	17386	0.0085766	0.016571	0.0096465	0.18699
Adipose_Tissue	CVD_ATH_ANY	17386	0.0067132	0.013193	0.012633	0.29757
Testis	CVD_ATH_ANY	17386	0.0028242	0.0048816	0.0053878	0.30008
Small_Intestine	CVD_ATH_ANY	17386	0.004016	0.0073939	0.010229	0.34731
Pancreas	CVD_ATH_ANY	17386	0.0021042	0.0035213	0.0083883	0.40097
Blood_Vessel	CVD_ATH_ANY	17386	0.0012539	0.0025463	0.011118	0.4551
Bladder	CVD_ATH_ANY	17386	0.00028512	0.00055633	0.015321	0.49258
Vagina	CVD_ATH_ANY	17386	-0.0015314	-0.0029318	0.012158	0.55012
Nerve	CVD_ATH_ANY	17386	-0.0020085	-0.0040472	0.0096972	0.58204
Breast	CVD_ATH_ANY	17386	-0.0041814	-0.00805	0.014666	0.61222
Thyroid	CVD_ATH_ANY	17386	-0.0050849	-0.010081	0.0103	0.68924
Heart	CVD_ATH_ANY	17386	-0.0054857	-0.0094464	0.0092137	0.7242
Brain	CVD_ATH_ANY	17386	-0.004907	-0.0085319	0.0065347	0.77364
Colon	CVD_ATH_ANY	17386	-0.011998	-0.022483	0.014942	0.78901
Salivary_Gland	CVD_ATH_ANY	17386	-0.0088683	-0.016522	0.010344	0.80435
Stomach	CVD_ATH_ANY	17386	-0.011287	-0.020527	0.012988	0.80758
Pituitary	CVD_ATH_ANY	17386	-0.0072595	-0.01355	0.0079656	0.81894
Muscle	CVD_ATH_ANY	17386	-0.0060879	-0.01152	0.0064898	0.82588
Kidney	CVD_ATH_ANY	17386	-0.0085354	-0.015033	0.0087856	0.83435
Esophagus	CVD_ATH_ANY	17386	-0.017722	-0.033419	0.016296	0.86159
Skin	CVD_ATH_ANY	17386	-0.011436	-0.02183	0.0096794	0.88129
Prostate	CVD_ATH_ANY	17386	-0.016428	-0.031206	0.013209	0.89319
Liver	CVD_ATH_ANY	17386	-0.010079	-0.018158	0.0063085	0.94493
Adrenal_Gland	CVD_CAA	17385	0.015884	0.03069	0.009789	0.052348
Colon	CVD_CAA	17385	0.019791	0.037084	0.014787	0.090395
Thyroid	CVD_CAA	17385	0.01181	0.023413	0.010271	0.12512
Uterus	CVD_CAA	17385	0.010012	0.020417	0.011542	0.19286
Liver	CVD_CAA	17385	0.0048858	0.0088022	0.0063337	0.22024
Pituitary	CVD_CAA	17385	0.0051749	0.009659	0.008089	0.26117
Lung	CVD_CAA	17385	0.0053158	0.010289	0.010054	0.2985
Cervix_Uteri	CVD_CAA	17385	0.0071507	0.014062	0.013594	0.29944
Prostate	CVD_CAA	17385	0.006888	0.013084	0.013294	0.30219
Skin	CVD_CAA	17385	0.0047149	0.0089998	0.0097903	0.31505
Small_Intestine	CVD_CAA	17385	0.0047063	0.0086649	0.010148	0.32141
Brain	CVD_CAA	17385	0.0026707	0.0046435	0.0065909	0.34267
Kidney	CVD_CAA	17385	0.0025989	0.0045772	0.0087593	0.38335
Blood_Vessel	CVD_CAA	17385	0.0023069	0.0046846	0.011168	0.41818
Bladder	CVD_CAA	17385	0.0028982	0.005655	0.015307	0.42492
Pancreas	CVD_CAA	17385	0.0014648	0.0024512	0.0084556	0.43124
Fallopian_Tube	CVD_CAA	17385	0.0020533	0.0039881	0.013398	0.4391
Ovary	CVD_CAA	17385	0.00080018	0.0016234	0.0097353	0.46725
Stomach	CVD_CAA	17385	0.00026884	0.00048892	0.012547	0.49145
Muscle	CVD_CAA	17385	-0.0016169	-0.0030596	0.0066629	0.59587
Nerve	CVD_CAA	17385	-0.0032222	-0.0064928	0.0098132	0.62868
Heart	CVD_CAA	17385	-0.0040822	-0.0070296	0.0091348	0.67252
Vagina	CVD_CAA	17385	-0.010716	-0.020514	0.012308	0.80802
Salivary_Gland	CVD_CAA	17385	-0.0089613	-0.016694	0.010252	0.80896
Testis	CVD_CAA	17385	-0.0048397	-0.0083651	0.0054025	0.81482
Spleen	CVD_CAA	17385	-0.0078269	-0.015525	0.007593	0.84868
Adipose_Tissue	CVD_CAA	17385	-0.013523	-0.026575	0.012659	0.85729
Esophagus	CVD_CAA	17385	-0.017703	-0.033383	0.016277	0.86161
Blood	CVD_CAA	17385	-0.0075992	-0.013653	0.0059944	0.89754
Breast	CVD_CAA	17385	-0.021519	-0.041428	0.01477	0.92743
Ovary	CVD_CAA_ANY	17386	0.017196	0.034889	0.0098343	0.04019
Kidney	CVD_CAA_ANY	17386	0.012395	0.021831	0.0091176	0.087011
Prostate	CVD_CAA_ANY	17386	0.012703	0.02413	0.013383	0.17126
Uterus	CVD_CAA_ANY	17386	0.011054	0.022543	0.011676	0.17191
Muscle	CVD_CAA_ANY	17386	0.0048142	0.0091095	0.006665	0.23506
Liver	CVD_CAA_ANY	17386	0.0044389	0.007997	0.0063441	0.24207
Fallopian_Tube	CVD_CAA_ANY	17386	0.0092797	0.018024	0.013339	0.24331
Small_Intestine	CVD_CAA_ANY	17386	0.0070279	0.012939	0.010353	0.24863
Brain	CVD_CAA_ANY	17386	0.0043877	0.007629	0.0066866	0.25585
Cervix_Uteri	CVD_CAA_ANY	17386	0.0078463	0.015431	0.013727	0.2838
Adrenal_Gland	CVD_CAA_ANY	17386	0.0053866	0.010408	0.0097347	0.29002
Thyroid	CVD_CAA_ANY	17386	0.0044125	0.0087476	0.010479	0.33686
Skin	CVD_CAA_ANY	17386	0.0036698	0.007005	0.0097428	0.35321
Pancreas	CVD_CAA_ANY	17386	0.0013565	0.00227	0.0085517	0.43698
Stomach	CVD_CAA_ANY	17386	0.0007178	0.0013054	0.013057	0.47808
Blood_Vessel	CVD_CAA_ANY	17386	0.00052321	0.0010625	0.011346	0.48161
Colon	CVD_CAA_ANY	17386	-2.4566e-05	-4.6034e-05	0.015133	0.50065
Pituitary	CVD_CAA_ANY	17386	-0.0013014	-0.0024291	0.0081433	0.56348
Testis	CVD_CAA_ANY	17386	-0.00091265	-0.0015775	0.0054164	0.5669
Blood	CVD_CAA_ANY	17386	-0.0015492	-0.0027834	0.0060386	0.60124
Salivary_Gland	CVD_CAA_ANY	17386	-0.0044289	-0.0082509	0.010371	0.66533
Breast	CVD_CAA_ANY	17386	-0.010202	-0.01964	0.014778	0.755
Nerve	CVD_CAA_ANY	17386	-0.0086074	-0.017344	0.010063	0.8038
Bladder	CVD_CAA_ANY	17386	-0.016005	-0.03123	0.015217	0.85354
Heart	CVD_CAA_ANY	17386	-0.0096682	-0.016649	0.0091811	0.85383
Vagina	CVD_CAA_ANY	17386	-0.016065	-0.030754	0.012386	0.90267
Spleen	CVD_CAA_ANY	17386	-0.010424	-0.020675	0.0076035	0.91479
Lung	CVD_CAA_ANY	17386	-0.014579	-0.028219	0.010078	0.92599
Adipose_Tissue	CVD_CAA_ANY	17386	-0.021072	-0.04141	0.012661	0.95197
Esophagus	CVD_CAA_ANY	17386	-0.029284	-0.055222	0.016497	0.96205
Testis	CVD_S	17387	0.0087478	0.015121	0.0053803	0.051999
Fallopian_Tube	CVD_S	17387	0.018753	0.036422	0.013419	0.08115
Adrenal_Gland	CVD_S	17387	0.010664	0.020604	0.0096857	0.13545
Ovary	CVD_S	17387	0.01016	0.020612	0.0098187	0.1504
Small_Intestine	CVD_S	17387	0.0094814	0.017455	0.010303	0.17872
Skin	CVD_S	17387	0.0084709	0.016168	0.0096174	0.18922
Esophagus	CVD_S	17387	0.011999	0.022626	0.016428	0.23259
Lung	CVD_S	17387	0.0056478	0.010931	0.010005	0.28621
Pituitary	CVD_S	17387	0.0031725	0.0059212	0.0080068	0.34598
Colon	CVD_S	17387	0.0047023	0.008811	0.014856	0.37581
Cervix_Uteri	CVD_S	17387	0.0030934	0.0060831	0.013599	0.41003
Blood	CVD_S	17387	0.0007659	0.001376	0.0060181	0.44937
Uterus	CVD_S	17387	0.0013636	0.0027807	0.011458	0.45264
Vagina	CVD_S	17387	-0.00052056	-0.00099651	0.012271	0.51692
Kidney	CVD_S	17387	-0.0011102	-0.0019554	0.0089256	0.5495
Blood_Vessel	CVD_S	17387	-0.0021902	-0.0044474	0.011205	0.57749
Adipose_Tissue	CVD_S	17387	-0.0030205	-0.0059356	0.012528	0.59526
Stomach	CVD_S	17387	-0.0032135	-0.0058437	0.012862	0.59864
Thyroid	CVD_S	17387	-0.0041628	-0.0082521	0.010375	0.65587
Brain	CVD_S	17387	-0.0029144	-0.0050669	0.0065771	0.67115
Spleen	CVD_S	17387	-0.0033639	-0.0066718	0.007547	0.6721
Liver	CVD_S	17387	-0.0029475	-0.00531	0.0062879	0.68037
Muscle	CVD_S	17387	-0.0035686	-0.0067524	0.0066534	0.70414
Heart	CVD_S	17387	-0.0056401	-0.0097121	0.0093338	0.72716
Nerve	CVD_S	17387	-0.0071832	-0.014474	0.0097474	0.76941
Pancreas	CVD_S	17387	-0.00691	-0.011563	0.0085017	0.79182
Bladder	CVD_S	17387	-0.012588	-0.02456	0.015206	0.7961
Breast	CVD_S	17387	-0.016316	-0.031408	0.014767	0.86538
Prostate	CVD_S	17387	-0.014741	-0.027999	0.013162	0.86863
Salivary_Gland	CVD_S	17387	-0.018797	-0.035017	0.010159	0.96785
Cervix_Uteri	HEMOR	17378	0.025163	0.049486	0.013477	0.03095
Uterus	HEMOR	17378	0.020452	0.04171	0.011372	0.03606
Fallopian_Tube	HEMOR	17378	0.014986	0.029108	0.013308	0.13008
Vagina	HEMOR	17378	0.010984	0.021027	0.012189	0.18376
Pituitary	HEMOR	17378	0.0071714	0.013386	0.0079867	0.18462
Liver	HEMOR	17378	0.0041572	0.0074897	0.0062952	0.25451
Nerve	HEMOR	17378	0.0052102	0.010499	0.0098548	0.29851
Muscle	HEMOR	17378	0.0029895	0.0056564	0.0066158	0.32569
Small_Intestine	HEMOR	17378	0.0042524	0.0078293	0.010185	0.33815
Esophagus	HEMOR	17378	0.0063698	0.012012	0.016303	0.34801
Skin	HEMOR	17378	0.0034408	0.0065677	0.0096178	0.36027
Stomach	HEMOR	17378	0.0035985	0.0065444	0.012601	0.38761
Colon	HEMOR	17378	0.0039381	0.0073794	0.014864	0.39553
Ovary	HEMOR	17378	0.002313	0.0046928	0.0096685	0.40547
Salivary_Gland	HEMOR	17378	0.0020454	0.0038107	0.010218	0.42067
Pancreas	HEMOR	17378	0.00052522	0.00087896	0.0083934	0.47505
Blood_Vessel	HEMOR	17378	-0.0014838	-0.003013	0.011121	0.55307
Kidney	HEMOR	17378	-0.0012082	-0.002128	0.0088432	0.55434
Prostate	HEMOR	17378	-0.0022377	-0.0042507	0.013015	0.56825
Thyroid	HEMOR	17378	-0.0018891	-0.0037451	0.010276	0.57293
Testis	HEMOR	17378	-0.0011403	-0.0019711	0.0053364	0.5846
Adipose_Tissue	HEMOR	17378	-0.0057647	-0.011329	0.012692	0.67515
Brain	HEMOR	17378	-0.0033278	-0.0057863	0.0065764	0.69358
Bladder	HEMOR	17378	-0.0095563	-0.018647	0.015178	0.73553
Adrenal_Gland	HEMOR	17378	-0.0065539	-0.012663	0.0096781	0.75085
Breast	HEMOR	17378	-0.013826	-0.026618	0.014741	0.82585
Lung	HEMOR	17378	-0.0099723	-0.019302	0.0099074	0.84291
Blood	HEMOR	17378	-0.0060397	-0.010851	0.0059803	0.84372
Spleen	HEMOR	17378	-0.010369	-0.020566	0.0075885	0.91407
Heart	HEMOR	17378	-0.012953	-0.022307	0.0092308	0.91972
Bladder	HS_S	17386	0.025416	0.049593	0.015209	0.047358
Skin	HS_S	17386	0.016044	0.030625	0.0096268	0.04781
Vagina	HS_S	17386	0.019663	0.037643	0.012207	0.053617
Prostate	HS_S	17386	0.015777	0.029969	0.013218	0.11634
Pituitary	HS_S	17386	0.0071351	0.013318	0.0080438	0.18754
Colon	HS_S	17386	0.012392	0.02322	0.015026	0.20478
Testis	HS_S	17386	0.0041403	0.0071566	0.0053322	0.21875
Esophagus	HS_S	17386	0.011283	0.021277	0.016388	0.24558
Brain	HS_S	17386	0.0021916	0.0038106	0.0065884	0.3697
Small_Intestine	HS_S	17386	0.0029509	0.0054331	0.010214	0.38632
Liver	HS_S	17386	0.0013963	0.0025155	0.0063094	0.41243
Adrenal_Gland	HS_S	17386	0.0016007	0.0030927	0.0097248	0.43463
Spleen	HS_S	17386	0.00034921	0.00069264	0.0076246	0.48174
Lung	HS_S	17386	0.00013741	0.00026597	0.010014	0.49453
Cervix_Uteri	HS_S	17386	-0.0007083	-0.0013929	0.013542	0.52086
Kidney	HS_S	17386	-0.0011118	-0.0019582	0.0089968	0.54918
Adipose_Tissue	HS_S	17386	-0.0027818	-0.0054667	0.012697	0.58671
Pancreas	HS_S	17386	-0.0025582	-0.004281	0.0084805	0.61854
Fallopian_Tube	HS_S	17386	-0.0040407	-0.0078483	0.013255	0.61976
Blood	HS_S	17386	-0.0020157	-0.0036215	0.0059936	0.63168
Heart	HS_S	17386	-0.0045757	-0.0078794	0.0091766	0.69097
Ovary	HS_S	17386	-0.0060706	-0.012316	0.0099211	0.72969
Salivary_Gland	HS_S	17386	-0.0064325	-0.011984	0.010338	0.7331
Thyroid	HS_S	17386	-0.0065239	-0.012933	0.010383	0.7351
Stomach	HS_S	17386	-0.0096428	-0.017537	0.012972	0.77136
Muscle	HS_S	17386	-0.0057382	-0.010858	0.006647	0.806
Breast	HS_S	17386	-0.012795	-0.024633	0.01472	0.80763
Blood_Vessel	HS_S	17386	-0.014424	-0.029291	0.011173	0.90164
Uterus	HS_S	17386	-0.014736	-0.030051	0.011402	0.90187
Nerve	HS_S	17386	-0.013256	-0.026712	0.0099172	0.90932
Adipose_Tissue	INFA	17386	0.030768	0.060464	0.012367	0.0064302
Breast	INFA	17386	0.034589	0.066591	0.0143	0.0077939
Thyroid	INFA	17386	0.014855	0.02945	0.010137	0.071417
Adrenal_Gland	INFA	17386	0.013307	0.025711	0.0094119	0.078721
Salivary_Gland	INFA	17386	0.013187	0.024567	0.0099921	0.093474
Blood_Vessel	INFA	17386	0.01325	0.026906	0.010865	0.11133
Lung	INFA	17386	0.011812	0.022864	0.0097681	0.11329
Pancreas	INFA	17386	0.0071097	0.011898	0.0082025	0.19304
Skin	INFA	17386	0.0072944	0.013924	0.0094479	0.22005
Nerve	INFA	17386	0.0057141	0.011514	0.0095679	0.27519
Uterus	INFA	17386	0.0059898	0.012215	0.011133	0.29529
Testis	INFA	17386	0.0026777	0.0046285	0.0052337	0.30446
Stomach	INFA	17386	0.005153	0.0093712	0.012736	0.34289
Fallopian_Tube	INFA	17386	0.0041993	0.0081564	0.012916	0.37255
Cervix_Uteri	INFA	17386	0.00105	0.002065	0.013174	0.46824
Blood	INFA	17386	0.0002894	0.00051995	0.0057985	0.4801
Vagina	INFA	17386	-0.0032369	-0.0061967	0.011751	0.60851
Spleen	INFA	17386	-0.0027052	-0.0053656	0.0073009	0.6445
Bladder	INFA	17386	-0.0055	-0.010732	0.014787	0.64503
Kidney	INFA	17386	-0.0041201	-0.0072564	0.0086091	0.68387
Small_Intestine	INFA	17386	-0.0050513	-0.0093002	0.0099199	0.69469
Esophagus	INFA	17386	-0.012045	-0.022713	0.015901	0.77561
Heart	INFA	17386	-0.0076426	-0.013161	0.009066	0.80038
Prostate	INFA	17386	-0.011296	-0.021457	0.012594	0.81512
Pituitary	INFA	17386	-0.0079858	-0.014906	0.0078968	0.84405
Muscle	INFA	17386	-0.0067366	-0.012747	0.0065019	0.84991
Colon	INFA	17386	-0.016258	-0.030465	0.014604	0.86718
Ovary	INFA	17386	-0.011278	-0.022882	0.0095491	0.8812
Brain	INFA	17386	-0.0095652	-0.016631	0.0064297	0.93157
Liver	INFA	17386	-0.01368	-0.024645	0.0061316	0.98715
Pituitary	LEWY_ANY	17385	0.011941	0.022287	0.008101	0.07026
Ovary	LEWY_ANY	17385	0.01435	0.029114	0.0098294	0.072167
Heart	LEWY_ANY	17385	0.012202	0.021012	0.0094515	0.09836
Uterus	LEWY_ANY	17385	0.01454	0.029653	0.011643	0.10588
Brain	LEWY_ANY	17385	0.006248	0.010863	0.0066568	0.17398
Adrenal_Gland	LEWY_ANY	17385	0.0089123	0.01722	0.0097655	0.18073
Cervix_Uteri	LEWY_ANY	17385	0.0098951	0.019459	0.01376	0.23604
Skin	LEWY_ANY	17385	0.0045398	0.0086656	0.0099763	0.32454
Breast	LEWY_ANY	17385	0.0052722	0.01015	0.0151	0.36349
Liver	LEWY_ANY	17385	0.0015873	0.0028597	0.0064723	0.40313
Vagina	LEWY_ANY	17385	0.0017649	0.0033786	0.012551	0.44409
Blood	LEWY_ANY	17385	0.00075089	0.0013491	0.0060803	0.45086
Spleen	LEWY_ANY	17385	0.00087171	0.001729	0.0075715	0.45417
Testis	LEWY_ANY	17385	2.9394e-05	5.0806e-05	0.0054478	0.49785
Fallopian_Tube	LEWY_ANY	17385	-7.1772e-05	-0.0001394	0.01348	0.50212
Stomach	LEWY_ANY	17385	-0.0014687	-0.002671	0.01298	0.54504
Adipose_Tissue	LEWY_ANY	17385	-0.0018635	-0.003662	0.012801	0.55787
Blood_Vessel	LEWY_ANY	17385	-0.0023319	-0.0047352	0.01135	0.58139
Thyroid	LEWY_ANY	17385	-0.0025724	-0.0050995	0.010701	0.59499
Nerve	LEWY_ANY	17385	-0.003772	-0.0076006	0.010139	0.64507
Muscle	LEWY_ANY	17385	-0.0040889	-0.0077372	0.0067766	0.72687
Small_Intestine	LEWY_ANY	17385	-0.0075847	-0.013965	0.010428	0.76648
Colon	LEWY_ANY	17385	-0.011397	-0.021357	0.0153	0.77184
Pancreas	LEWY_ANY	17385	-0.0064786	-0.010842	0.0086247	0.77372
Bladder	LEWY_ANY	17385	-0.014478	-0.02825	0.015695	0.82184
Prostate	LEWY_ANY	17385	-0.01263	-0.02399	0.013526	0.82477
Lung	LEWY_ANY	17385	-0.009776	-0.018922	0.010017	0.83543
Esophagus	LEWY_ANY	17385	-0.020484	-0.038628	0.01654	0.89221
Kidney	LEWY_ANY	17385	-0.012685	-0.022341	0.0091056	0.91819
Salivary_Gland	LEWY_ANY	17385	-0.018566	-0.034587	0.010452	0.96215
Pituitary	LEWY_full	17385	0.020117	0.037549	0.008054	0.006255
Uterus	LEWY_full	17385	0.021898	0.044658	0.011567	0.029184
Cervix_Uteri	LEWY_full	17385	0.022246	0.043748	0.013646	0.051537
Ovary	LEWY_full	17385	0.014044	0.028492	0.0098796	0.077601
Brain	LEWY_full	17385	0.0086891	0.015107	0.0066812	0.096722
Breast	LEWY_full	17385	0.015031	0.028938	0.01491	0.15671
Skin	LEWY_full	17385	0.0046306	0.0088389	0.0098628	0.31936
Blood_Vessel	LEWY_full	17385	0.0046426	0.0094276	0.011334	0.34104
Adrenal_Gland	LEWY_full	17385	0.0038628	0.0074634	0.0098635	0.34767
Vagina	LEWY_full	17385	0.0037387	0.0071571	0.012378	0.38131
Fallopian_Tube	LEWY_full	17385	0.0030412	0.0059069	0.013351	0.40991
Stomach	LEWY_full	17385	0.0017135	0.0031162	0.012957	0.4474
Adipose_Tissue	LEWY_full	17385	0.0011392	0.0022387	0.012828	0.46462
Thyroid	LEWY_full	17385	0.00024814	0.0004919	0.010506	0.49058
Spleen	LEWY_full	17385	-0.00028257	-0.00056049	0.0076818	0.51467
Nerve	LEWY_full	17385	-0.0004625	-0.00093193	0.010005	0.51844
Testis	LEWY_full	17385	-0.00026234	-0.00045343	0.0053788	0.51945
Heart	LEWY_full	17385	-0.0014426	-0.0024841	0.0094048	0.56095
Small_Intestine	LEWY_full	17385	-0.0036439	-0.0067089	0.010357	0.63752
Lung	LEWY_full	17385	-0.0048171	-0.0093239	0.010017	0.68471
Prostate	LEWY_full	17385	-0.0072956	-0.013858	0.013312	0.70816
Bladder	LEWY_full	17385	-0.0086613	-0.0169	0.01548	0.71209
Colon	LEWY_full	17385	-0.0095277	-0.017853	0.014963	0.73785
Pancreas	LEWY_full	17385	-0.0059515	-0.0099594	0.0086591	0.75405
Liver	LEWY_full	17385	-0.0046062	-0.0082985	0.0062722	0.76864
Blood	LEWY_full	17385	-0.0049149	-0.0088304	0.0060162	0.79301
Esophagus	LEWY_full	17385	-0.016264	-0.03067	0.016439	0.83874
Salivary_Gland	LEWY_full	17385	-0.013617	-0.025369	0.010458	0.90356
Muscle	LEWY_full	17385	-0.010472	-0.019815	0.0067368	0.93995
Kidney	LEWY_full	17385	-0.016145	-0.028435	0.0090022	0.96354
Pituitary	LEWY_grp	17385	0.023208	0.043318	0.0081075	0.0021047
Brain	LEWY_grp	17385	0.0092397	0.016065	0.0068116	0.087489
Uterus	LEWY_grp	17385	0.01529	0.031182	0.01175	0.096589
Ovary	LEWY_grp	17385	0.011517	0.023365	0.010017	0.12515
Cervix_Uteri	LEWY_grp	17385	0.011378	0.022376	0.013954	0.20742
Adrenal_Gland	LEWY_grp	17385	0.0078246	0.015118	0.009896	0.21457
Heart	LEWY_grp	17385	0.0032416	0.0055821	0.009578	0.36752
Breast	LEWY_grp	17385	0.0044982	0.0086598	0.015197	0.38362
Skin	LEWY_grp	17385	0.0022464	0.0042879	0.0099651	0.41083
Fallopian_Tube	LEWY_grp	17385	0.0019807	0.003847	0.013628	0.44222
Spleen	LEWY_grp	17385	0.0006791	0.001347	0.0077597	0.46513
Blood_Vessel	LEWY_grp	17385	-0.0005572	-0.0011315	0.011446	0.51941
Stomach	LEWY_grp	17385	-0.00080988	-0.0014728	0.01307	0.5247
Small_Intestine	LEWY_grp	17385	-0.00084852	-0.0015623	0.01047	0.53229
Nerve	LEWY_grp	17385	-0.0011089	-0.0022345	0.010066	0.54386
Vagina	LEWY_grp	17385	-0.0014509	-0.0027774	0.012463	0.54634
Blood	LEWY_grp	17385	-0.0009033	-0.0016229	0.0061184	0.55868
Colon	LEWY_grp	17385	-0.0035691	-0.0066879	0.015124	0.59328
Testis	LEWY_grp	17385	-0.0016933	-0.0029268	0.0053995	0.62309
Thyroid	LEWY_grp	17385	-0.003445	-0.0068293	0.010565	0.62781
Liver	LEWY_grp	17385	-0.002132	-0.003841	0.0063841	0.63079
Adipose_Tissue	LEWY_grp	17385	-0.0047958	-0.0094244	0.012985	0.64406
Lung	LEWY_grp	17385	-0.0050754	-0.0098238	0.010138	0.69168
Pancreas	LEWY_grp	17385	-0.0058482	-0.0097865	0.008694	0.74942
Bladder	LEWY_grp	17385	-0.015404	-0.030056	0.015634	0.83774
Muscle	LEWY_grp	17385	-0.006994	-0.013234	0.00678	0.84885
Prostate	LEWY_grp	17385	-0.014338	-0.027235	0.013451	0.85677
Esophagus	LEWY_grp	17385	-0.017722	-0.03342	0.016589	0.8573
Salivary_Gland	LEWY_grp	17385	-0.011923	-0.022212	0.010601	0.86964
Kidney	LEWY_grp	17385	-0.014549	-0.025623	0.0090635	0.94576
Nerve	MICR	17385	0.019029	0.038344	0.0097208	0.02515
Uterus	MICR	17385	0.018017	0.036743	0.011475	0.058212
Cervix_Uteri	MICR	17385	0.01901	0.037385	0.013495	0.079469
Breast	MICR	17385	0.018559	0.035729	0.014695	0.10331
Adipose_Tissue	MICR	17385	0.015211	0.029892	0.012541	0.11259
Prostate	MICR	17385	0.012408	0.023568	0.013008	0.1701
Blood_Vessel	MICR	17385	0.0098868	0.020077	0.011099	0.18654
Fallopian_Tube	MICR	17385	0.0092407	0.017948	0.01324	0.24261
Skin	MICR	17385	0.0048264	0.0092127	0.0096659	0.30878
Ovary	MICR	17385	0.0043882	0.0089029	0.0097337	0.32606
Blood	MICR	17385	0.0026353	0.0047349	0.0058925	0.32736
Brain	MICR	17385	0.0028046	0.0048763	0.0065244	0.33365
Spleen	MICR	17385	0.0014873	0.0029502	0.0073918	0.42027
Stomach	MICR	17385	0.0022072	0.004014	0.012781	0.43145
Thyroid	MICR	17385	0.0014691	0.0029124	0.01032	0.4434
Small_Intestine	MICR	17385	0.00064014	0.0011786	0.01002	0.47453
Esophagus	MICR	17385	-0.00049242	-0.00092857	0.016327	0.51203
Lung	MICR	17385	-0.0016786	-0.0032491	0.0098765	0.56748
Vagina	MICR	17385	-0.0035539	-0.0068035	0.012123	0.6153
Colon	MICR	17385	-0.0045975	-0.0086148	0.014836	0.62168
Liver	MICR	17385	-0.0020617	-0.0037143	0.0062801	0.62865
Salivary_Gland	MICR	17385	-0.0037939	-0.0070679	0.010297	0.64373
Heart	MICR	17385	-0.006594	-0.011355	0.0091455	0.76454
Adrenal_Gland	MICR	17385	-0.0069671	-0.013461	0.0095914	0.76619
Bladder	MICR	17385	-0.013042	-0.025448	0.015244	0.80387
Pancreas	MICR	17385	-0.0073807	-0.012351	0.0083951	0.81034
Pituitary	MICR	17385	-0.007237	-0.013508	0.0079931	0.81737
Testis	MICR	17385	-0.0051962	-0.0089812	0.0053547	0.83407
Kidney	MICR	17385	-0.011153	-0.019642	0.0087942	0.89763
Muscle	MICR	17385	-0.0095053	-0.017986	0.0064874	0.92855
Thyroid	TDP_3	17388	0.023633	0.04685	0.01053	0.012417
Lung	TDP_3	17388	0.021589	0.041788	0.010105	0.016334
Nerve	TDP_3	17388	0.018064	0.036399	0.010022	0.035756
Blood_Vessel	TDP_3	17388	0.012745	0.02588	0.01134	0.13054
Adipose_Tissue	TDP_3	17388	0.011992	0.023566	0.012838	0.17514
Adrenal_Gland	TDP_3	17388	0.0089058	0.017207	0.0098831	0.18377
Colon	TDP_3	17388	0.013149	0.024639	0.014903	0.18882
Fallopian_Tube	TDP_3	17388	0.010711	0.020804	0.013494	0.21368
Stomach	TDP_3	17388	0.0082515	0.015006	0.012937	0.26181
Skin	TDP_3	17388	0.0043072	0.0082216	0.0098374	0.33075
Bladder	TDP_3	17388	0.0036261	0.0070754	0.015256	0.40606
Uterus	TDP_3	17388	0.00038057	0.00077611	0.011533	0.48684
Spleen	TDP_3	17388	-9.6859e-06	-1.9211e-05	0.007627	0.50051
Small_Intestine	TDP_3	17388	-0.00014152	-0.00026055	0.010445	0.50541
Pancreas	TDP_3	17388	-0.00014413	-0.00024119	0.0085517	0.50672
Breast	TDP_3	17388	-0.0011887	-0.0022884	0.014856	0.53189
Pituitary	TDP_3	17388	-0.0013653	-0.0025483	0.0082214	0.56594
Cervix_Uteri	TDP_3	17388	-0.0029504	-0.0058021	0.013602	0.58586
Esophagus	TDP_3	17388	-0.0037907	-0.0071482	0.016477	0.59097
Vagina	TDP_3	17388	-0.0038384	-0.0073482	0.012196	0.62351
Prostate	TDP_3	17388	-0.0044051	-0.0083677	0.013282	0.62993
Ovary	TDP_3	17388	-0.0043217	-0.008768	0.0099675	0.6677
Kidney	TDP_3	17388	-0.0049049	-0.0086389	0.0091976	0.70307
Heart	TDP_3	17388	-0.0058524	-0.010078	0.0092572	0.73637
Muscle	TDP_3	17388	-0.0048992	-0.0092703	0.0066836	0.76822
Blood	TDP_3	17388	-0.0045967	-0.0082585	0.0059885	0.77863
Liver	TDP_3	17388	-0.0050043	-0.0090157	0.0063659	0.78409
Brain	TDP_3	17388	-0.0069168	-0.012026	0.006701	0.849
Testis	TDP_3	17388	-0.0057252	-0.0098963	0.0054722	0.85227
Salivary_Gland	TDP_3	17388	-0.011762	-0.021912	0.010273	0.87387
Skin	TDP43	17386	0.022785	0.043492	0.0099647	0.01112
Nerve	TDP43	17386	0.020251	0.040806	0.010335	0.025042
Blood_Vessel	TDP43	17386	0.021568	0.043796	0.011551	0.030946
Thyroid	TDP43	17386	0.018813	0.037296	0.01061	0.038121
Cervix_Uteri	TDP43	17386	0.023643	0.046497	0.0138	0.043345
Adrenal_Gland	TDP43	17386	0.010632	0.020543	0.010052	0.14511
Fallopian_Tube	TDP43	17386	0.010527	0.020447	0.013524	0.21818
Vagina	TDP43	17386	0.0089804	0.017192	0.012561	0.23734
Colon	TDP43	17386	0.010191	0.019096	0.015167	0.25083
Adipose_Tissue	TDP43	17386	0.0083238	0.016358	0.012994	0.2609
Lung	TDP43	17386	0.0061662	0.011935	0.010242	0.27358
Spleen	TDP43	17386	0.0035431	0.0070276	0.0076876	0.32245
Stomach	TDP43	17386	0.001281	0.0023297	0.013437	0.46203
Breast	TDP43	17386	0.0013538	0.0026063	0.015118	0.46433
Uterus	TDP43	17386	0.00013547	0.00027628	0.011766	0.49541
Esophagus	TDP43	17386	0.00016544	0.00031198	0.016676	0.49604
Ovary	TDP43	17386	-0.00018965	-0.00038477	0.010097	0.50749
Salivary_Gland	TDP43	17386	-0.00085681	-0.0015962	0.010715	0.53186
Bladder	TDP43	17386	-0.0034865	-0.006803	0.01558	0.58853
Muscle	TDP43	17386	-0.0032436	-0.0061376	0.0068511	0.68205
Liver	TDP43	17386	-0.0030848	-0.0055574	0.0064727	0.68316
Prostate	TDP43	17386	-0.0076879	-0.014604	0.01358	0.71435
Pituitary	TDP43	17386	-0.0061484	-0.011476	0.0081625	0.77434
Heart	TDP43	17386	-0.0077267	-0.013305	0.0095124	0.79168
Small_Intestine	TDP43	17386	-0.0088131	-0.016226	0.010515	0.79902
Testis	TDP43	17386	-0.0054862	-0.009483	0.0054807	0.84158
Pancreas	TDP43	17386	-0.010238	-0.017132	0.0086874	0.88068
Brain	TDP43	17386	-0.008242	-0.014331	0.0067768	0.88803
Kidney	TDP43	17386	-0.011602	-0.020433	0.0091151	0.89844
Blood	TDP43	17386	-0.0080531	-0.014469	0.0061128	0.90614
Spleen	WBVD	17388	0.012755	0.0253	0.007538	0.045321
Heart	WBVD	17388	0.013	0.022386	0.0091854	0.078509
Blood	WBVD	17388	0.0071254	0.012802	0.0059103	0.114
Skin	WBVD	17388	0.010529	0.020097	0.0096647	0.138
Breast	WBVD	17388	0.015583	0.03	0.01473	0.14506
Brain	WBVD	17388	0.0056843	0.0098831	0.0065424	0.19247
Adipose_Tissue	WBVD	17388	0.01096	0.021537	0.012619	0.19257
Lung	WBVD	17388	0.0079925	0.01547	0.0099636	0.21124
Salivary_Gland	WBVD	17388	0.0063336	0.011799	0.010232	0.26797
Muscle	WBVD	17388	0.0030797	0.0058274	0.0066362	0.3213
Blood_Vessel	WBVD	17388	0.0050823	0.01032	0.011146	0.32421
Adrenal_Gland	WBVD	17388	0.0041435	0.0080056	0.0096132	0.33323
Nerve	WBVD	17388	0.0014332	0.002888	0.0099325	0.44263
Pituitary	WBVD	17388	0.00107	0.0019973	0.0079998	0.4468
Thyroid	WBVD	17388	-3.0667e-05	-6.0796e-05	0.010325	0.50118
Pancreas	WBVD	17388	-0.0022578	-0.0037782	0.0085083	0.60464
Stomach	WBVD	17388	-0.003463	-0.0062977	0.012803	0.6066
Bladder	WBVD	17388	-0.0047104	-0.0091911	0.015202	0.62166
Small_Intestine	WBVD	17388	-0.0043493	-0.0080073	0.010213	0.6649
Vagina	WBVD	17388	-0.0078158	-0.014962	0.012263	0.73805
Uterus	WBVD	17388	-0.0076631	-0.015628	0.01146	0.74815
Prostate	WBVD	17388	-0.0102	-0.019375	0.01325	0.77928
Liver	WBVD	17388	-0.0049056	-0.0088378	0.0063195	0.7812
Fallopian_Tube	WBVD	17388	-0.012031	-0.023369	0.013209	0.8188
Kidney	WBVD	17388	-0.0086347	-0.015208	0.0088062	0.83658
Esophagus	WBVD	17388	-0.01636	-0.030851	0.016406	0.84066
Cervix_Uteri	WBVD	17388	-0.014297	-0.028116	0.013503	0.85515
Ovary	WBVD	17388	-0.012433	-0.025224	0.0098996	0.89541
Testis	WBVD	17388	-0.0085421	-0.014765	0.0052959	0.94661
Colon	WBVD	17388	-0.031276	-0.058606	0.014959	0.98172
Breast	WMR	17388	0.032071	0.061741	0.014896	0.015669
Adipose_Tissue	WMR	17388	0.020565	0.040413	0.012943	0.05606
Small_Intestine	WMR	17388	0.012823	0.023608	0.010097	0.10206
Salivary_Gland	WMR	17388	0.011338	0.021123	0.010361	0.1369
Skin	WMR	17388	0.0097577	0.018625	0.0097882	0.15942
Prostate	WMR	17388	0.013057	0.024803	0.013254	0.16227
Bladder	WMR	17388	0.014159	0.027628	0.015142	0.17488
Colon	WMR	17388	0.012039	0.022559	0.014895	0.20947
Lung	WMR	17388	0.0069495	0.013452	0.0099483	0.24242
Spleen	WMR	17388	0.0043752	0.0086779	0.0075724	0.28171
Cervix_Uteri	WMR	17388	0.0069922	0.013751	0.013624	0.3039
Thyroid	WMR	17388	0.0049796	0.0098717	0.010417	0.31633
Blood	WMR	17388	0.0026388	0.0047409	0.0059919	0.32983
Fallopian_Tube	WMR	17388	0.0053857	0.010461	0.013487	0.34483
Liver	WMR	17388	0.001734	0.0031239	0.0063107	0.39175
Stomach	WMR	17388	0.0034696	0.0063097	0.013058	0.39524
Vagina	WMR	17388	0.0014456	0.0027674	0.012288	0.45318
Esophagus	WMR	17388	0.00014703	0.00027727	0.016317	0.49641
Pancreas	WMR	17388	-0.001085	-0.0018157	0.0084377	0.55116
Pituitary	WMR	17388	-0.0016331	-0.0030482	0.0081077	0.57981
Uterus	WMR	17388	-0.0029845	-0.0060865	0.01154	0.60203
Testis	WMR	17388	-0.0022887	-0.0039561	0.0053146	0.66663
Blood_Vessel	WMR	17388	-0.0067218	-0.01365	0.011187	0.72604
Ovary	WMR	17388	-0.0067195	-0.013633	0.0096971	0.75582
Kidney	WMR	17388	-0.0069011	-0.012155	0.0089226	0.78036
Brain	WMR	17388	-0.0066218	-0.011513	0.0065171	0.84519
Nerve	WMR	17388	-0.011125	-0.022416	0.0096835	0.87467
Muscle	WMR	17388	-0.0089426	-0.016921	0.0066075	0.91202
Adrenal_Gland	WMR	17388	-0.015219	-0.029405	0.0096652	0.94232
Heart	WMR	17388	-0.017145	-0.029524	0.0092486	0.9681
Blood	WMRCAL	17388	0.013536	0.024319	0.0058693	0.010556
Liver	WMRCAL	17388	0.01416	0.02551	0.0061934	0.011129
Spleen	WMRCAL	17388	0.011082	0.021979	0.0074731	0.069069
Salivary_Gland	WMRCAL	17388	0.014899	0.027756	0.010357	0.075155
Prostate	WMRCAL	17388	0.015696	0.029814	0.013051	0.11457
Skin	WMRCAL	17388	0.0075869	0.014482	0.0096203	0.21517
Lung	WMRCAL	17388	0.0046321	0.0089658	0.0099006	0.31995
Pancreas	WMRCAL	17388	0.0025208	0.0042181	0.0083454	0.38131
Muscle	WMRCAL	17388	0.0018679	0.0035344	0.0065971	0.38854
Pituitary	WMRCAL	17388	0.0010064	0.0018785	0.0078979	0.4493
Thyroid	WMRCAL	17388	1.8217e-06	3.6114e-06	0.010242	0.49993
Cervix_Uteri	WMRCAL	17388	-0.0016215	-0.0031888	0.013464	0.54793
Kidney	WMRCAL	17388	-0.0012062	-0.0021244	0.0087301	0.55494
Vagina	WMRCAL	17388	-0.0020451	-0.0039152	0.012307	0.56599
Fallopian_Tube	WMRCAL	17388	-0.0027958	-0.0054304	0.013194	0.5839
Small_Intestine	WMRCAL	17388	-0.0025721	-0.0047354	0.010189	0.59965
Adrenal_Gland	WMRCAL	17388	-0.004101	-0.0079235	0.0096193	0.66506
Esophagus	WMRCAL	17388	-0.0077802	-0.014671	0.016228	0.68418
Heart	WMRCAL	17388	-0.0057831	-0.0099584	0.0092179	0.73479
Brain	WMRCAL	17388	-0.0042359	-0.0073647	0.006604	0.73936
Stomach	WMRCAL	17388	-0.0094749	-0.017231	0.012912	0.76846
Testis	WMRCAL	17388	-0.0045715	-0.0079019	0.0052903	0.80623
Bladder	WMRCAL	17388	-0.013478	-0.0263	0.015208	0.81225
Adipose_Tissue	WMRCAL	17388	-0.012022	-0.023625	0.012509	0.83174
Ovary	WMRCAL	17388	-0.0096565	-0.019591	0.0097222	0.83969
Uterus	WMRCAL	17388	-0.012073	-0.024621	0.011423	0.8547
Colon	WMRCAL	17388	-0.01566	-0.029344	0.0147	0.85662
Breast	WMRCAL	17388	-0.016831	-0.032402	0.014584	0.87575
Blood_Vessel	WMRCAL	17388	-0.020264	-0.041148	0.011022	0.96699
Nerve	WMRCAL	17388	-0.021512	-0.043348	0.0096857	0.98682
