# Supplementary material for: Genome wide association study meta-analysis of neuropathologic lesions of Alzheimer’s disease and related dementias in a multi-site autopsy cohort
Source: PLoS Genet. 2026 Jun 29;22(6):e1012170. doi: 10.1371/journal.pgen.1012170 (PMC13340787; doi:10.1371/journal.pgen.1012170)
Supplement: S18 Table — *het p-value determined in METAL, using the Q statistic. “Prop” indicates proportion of total tests with Het(Q) p-value less than 0.05. (XLSX) [file pgen.1012170.s038.xlsx]

## Sheet: Table S18
Table S18: Heterogeneity statistics across study
Phenotype	Tests	N with het p-value < 0.05	Prop with het p-value < 0.05
AMY_ANY	9237466	487383	0.0527615
CVD_ART_ANY	9437735	477747	0.0506209
CVD_ATH_ANY	9509671	514795	0.0541338
CVD_CAA_ANY	9237092	492632	0.0533319
CVD_S	9336847	492910	0.0527919
HEMOR	9338377	478841	0.0512767
HS_S	9217750	487091	0.0528427
INFA	9459728	497655	0.0526077
LEWY_ANY	9099598	504733	0.0554676
MICR	9504925	496848	0.0522727
TDP43	9069526	538548	0.0593799
WBVD	9261272	509648	0.05503
WMRCAL	9812754	485888	0.049516
ADNC	9254159	435430	0.0470524
AMY_A	9178154	422101	0.0459897
AMY_CERAD	9150703	401639	0.0438916
AMY_THAL	9217197	484331	0.0525465
BRAA	9084281	487747	0.0536913
B_SCORE	9195524	436505	0.0474693
CVD_ART	9713198	490166	0.0504639
CVD_ATH	9803151	512312	0.0522599
CVD_CAA	9234437	463783	0.0502232
LEWY_full	9080381	414449	0.0456422
LEWY_grp	9069590	351903	0.0388003
TDP_3	9325918	438774	0.0470489
WMR	9736602	508880	0.0522646
		Study-wide:	0.05076
*het p-value determined in METAL, using the Q statistic. "Prop" indicates proportion of total tests with Het(Q) p-value less than 0.05
