# Supplementary material for: Genome wide association study meta-analysis of neuropathologic lesions of Alzheimer’s disease and related dementias in a multi-site autopsy cohort
Source: PLoS Genet. 2026 Jun 29;22(6):e1012170. doi: 10.1371/journal.pgen.1012170 (PMC13340787; doi:10.1371/journal.pgen.1012170)
Supplement: S19 Table — (XLSX) [file pgen.1012170.s039.xlsx]

## Sheet: Table S19
Table S19: Genotype Imputation Quality (R2) by batch, for genome-wide associated variants
Pathology	Type	Chr	Position	Top SNP	Average	Minimum	ACT1	ACT2	ADC1	ADC2	ADC3	ADC4	ADC5	ADC6	ADC7	ADC8	ADC9	ADC10	ADC11	ADC12	ADC13	ADC14	ADC15	IDIBAPS	NIA-LOAD	TGEN	MAYO	ROSMAP1	ROSMAP2	UM1_A	UM1_B	UM1_C	UM2	UPITT
B Score	Ordinal	2	127135234	rs6733839	0.973099	0.91	0.97203	0.99972	0.97065	0.97445	0.95866	0.96376	0.96906	0.96866	0.96909	0.96743	0.99895	0.99895	0.99867	0.9993	0.99884	0.99912	0.99888	0.999	0.97364	0.92225	0.93831	0.94293	0.95914	0.98097	0.97887	0.91	0.96651	0.96894
Braak Stage (AD)	Ordinal	2	127135234	rs6733839	0.973099	0.91	0.97203	0.99972	0.97065	0.97445	0.95866	0.96376	0.96906	0.96866	0.96909	0.96743	0.99895	0.99895	0.99867	0.9993	0.99884	0.99912	0.99888	0.999	0.97364	0.92225	0.93831	0.94293	0.95914	0.98097	0.97887	0.91	0.96651	0.96894
CERAD (C score)	Ordinal	2	127135234	rs6733839	0.973099	0.91	0.97203	0.99972	0.97065	0.97445	0.95866	0.96376	0.96906	0.96866	0.96909	0.96743	0.99895	0.99895	0.99867	0.9993	0.99884	0.99912	0.99888	0.999	0.97364	0.92225	0.93831	0.94293	0.95914	0.98097	0.97887	0.91	0.96651	0.96894
CERAD (C score)	Ordinal	11	86157598	rs3851179	0.998067	0.98352	0.99951	0.99995	0.99908	0.99979	0.99957	0.99901	0.9987	0.99998	0.99991	0.99982	0.99999	0.99964	0.99979	0.99978	0.99998	0.99979	0.99999	0.994	0.99949	0.98974	0.99934	0.98352	0.99998	0.99927	1	0.98875	0.99839	0.99911
Any amyloid	Binary	4	65028134	rs144823952	0.923166	0.856	0.92129	0.91983	0.90375	0.92121	0.94133	0.962	0.93813	0.94592	0.9436	0.94881	0.94124	0.91895	0.91258	0.92846	0.90581	0.93649	0.94275	0.856	0.91034	0.87733	0.92668	0.86959	0.91939	0.91527	0.95941	0.94455	0.92845	0.90949
Any amyloid	Binary	21	39094313	rs2836880	0.976457	0.953	0.9782	0.97968	0.97951	0.9816	0.98564	0.98035	0.97667	0.97615	0.98126	0.9784	0.98143	0.97601	0.98202	0.97551	0.97174	0.97841	0.96838	0.953	0.97849	0.97229	0.97002	0.96391	0.98334	0.97919	0.98616	0.96867	0.9773	0.97746
Atherosclerosis	Binary	2	13906464	rs41446051	0.992734	0.978	0.99678	0.9962	0.99657	0.99612	0.99682	0.99747	0.99704	0.99663	0.99731	0.99687	0.99658	0.9966	0.99662	0.99642	0.99616	0.99693	0.9968	0.978	0.98701	0.98825	0.98033	0.98548	0.98773	0.98811	0.99107	0.99095	0.99015	0.98554
Atherosclerosis	Binary	18	10284176	rs206499	0.978746	0.906	0.97322	0.97117	0.97611	0.97414	0.9999	0.99971	0.99997	0.99998	0.99998	0.99942	0.96434	0.96031	0.9636	0.96762	0.96297	0.96785	0.96107	0.906	0.97567	0.9989	0.92477	0.99872	0.99991	0.96991	0.98981	0.99994	0.99999	0.9999
Any CVD	Binary	4	180633067	rs112992465	0.960119	0.89111	0.94245	0.96421	0.94468	0.95177	0.95055	0.96425	0.9617	0.94569	0.96218	0.95551	0.99127	0.98882	0.96701	0.94842	0.97861	0.98007	0.9625	0.947	0.95438	0.97838	0.93059	0.97381	0.94078	0.94888	0.99353	0.99879	0.9664	0.89111
Vascular infarcts	Binary	7	111843829	rs6976029	0.984537	0.93959	0.98388	0.99287	0.98508	0.98388	0.98398	0.98687	0.98567	0.98401	0.98534	0.98654	0.99085	0.9908	0.99313	0.99084	0.9914	0.99231	0.99336	0.97	0.98479	0.98059	0.93959	0.98047	0.98254	0.98447	0.9894	0.98619	0.98522	0.98296
WMR	Ordinal	4	48443972	rs4346719	0.988207	0.97345	0.98863	0.98764	0.98938	0.98745	0.99213	0.99103	0.99094	0.99037	0.99127	0.99114	0.99014	0.98991	0.99042	0.98776	0.99011	0.98912	0.991	0.984	0.98864	0.98056	0.97969	0.98213	0.99183	0.9874	0.99312	0.97345	0.99206	0.98848
Lewy bodies	Binary	4	89838405	rs3806789	0.991935	0.98279	0.99233	0.98511	0.99194	0.99257	0.99636	0.99502	0.99456	0.99457	0.99637	0.99671	0.98653	0.98842	0.98955	0.98279	0.98658	0.98908	0.98684	0.993	0.99501	0.99501	0.98953	0.99574	0.98623	0.99365	0.99684	0.99378	0.99537	0.99468
Lewy bodies	Ordinal, 3	4	89838405	rs3806789	0.991935	0.98279	0.99233	0.98511	0.99194	0.99257	0.99636	0.99502	0.99456	0.99457	0.99637	0.99671	0.98653	0.98842	0.98955	0.98279	0.98658	0.98908	0.98684	0.993	0.99501	0.99501	0.98953	0.99574	0.98623	0.99365	0.99684	0.99378	0.99537	0.99468
Lewy bodies	Ordinal, 5	4	89838405	rs3806789	0.991935	0.98279	0.99233	0.98511	0.99194	0.99257	0.99636	0.99502	0.99456	0.99457	0.99637	0.99671	0.98653	0.98842	0.98955	0.98279	0.98658	0.98908	0.98684	0.993	0.99501	0.99501	0.98953	0.99574	0.98623	0.99365	0.99684	0.99378	0.99537	0.99468
Hippocampal sclerosis	Binary	7	12227630	rs4721058	0.997891	0.993	0.99833	0.99745	0.99957	0.99897	0.99949	0.9996	0.99959	0.99942	0.9994	0.99961	0.99919	0.99664	0.99718	0.99774	0.99683	0.99717	0.99668	0.993	0.99806	0.99648	0.99696	0.99729	0.9973	0.99776	0.99883	0.99811	0.99687	0.99744
Hippocampal sclerosis	Binary	17	44352876	rs5848	0.973779	0.92994	0.96218	0.96495	0.95888	0.95907	0.99906	0.99818	0.99867	0.99802	0.99903	0.99889	0.97027	0.96828	0.96737	0.97521	0.96674	0.97247	0.96671	0.997	0.96062	0.92994	0.95104	0.9381	0.99869	0.95762	0.9984	0.94589	0.99983	0.9647
TDP-43 proteinopathy	Binary	7	12235882	rsl468804	0.996902	0.99186	0.99798	0.99533	0.99823	0.99668	0.99787	0.99845	0.99802	0.99822	0.99782	0.99802	0.99512	0.99376	0.99562	0.9964	0.99186	0.99398	0.99313	0.993	0.99806	0.99971	0.99696	0.99987	0.99738	0.99768	0.99877	0.99999	0.99796	0.99739
TDP-43 proteinopathy	Ordinal	7	12235882	rsl468804	0.996902	0.99186	0.99798	0.99533	0.99823	0.99668	0.99787	0.99845	0.99802	0.99822	0.99782	0.99802	0.99512	0.99376	0.99562	0.9964	0.99186	0.99398	0.99313	0.993	0.99806	0.99971	0.99696	0.99987	0.99738	0.99768	0.99877	0.99999	0.99796	0.99739
