# Supplementary material for: Genome wide association study meta-analysis of neuropathologic lesions of Alzheimer’s disease and related dementias in a multi-site autopsy cohort
Source: PLoS Genet. 2026 Jun 29;22(6):e1012170. doi: 10.1371/journal.pgen.1012170 (PMC13340787; doi:10.1371/journal.pgen.1012170)
Supplement: S20 Table — (XLSX) [file pgen.1012170.s040.xlsx]

## Sheet: Table S20
Table S20: Neuropathology phenotype coding
Category	Phenotype	Coding	Type	N indiv.	N sets
AD	Braak Stage	Braak stage, 0-VI	Ordinal	11541	17
	Thal Phase	Thal phase, 0-5	Ordinal	3610	9
	A Score	0 = none	Ordinal	8524	10
		1 = Thal phase 1 or 2
		2 = Thal phase 3
		3 = Thal phase 4 or 5
	B Score	0 = none	Ordinal	11684	17
		1 = Braak stage I-II
		2 = Braak stage III-IV
		3 = Braak stage V-VI
	C Score (CERAD)	0 = none	Ordinal	11067	17
		1 = sparse
		2 = moderate
		3 = frequent
	NIA-Reagan Criteria	0 = none	Ordinal	7332	8
		1 = low
		2 = intermediate
		3 = high
	Amyloid, any	0 = none; 1 = any	Binary	10825	17
	ADNC/ABC Score	0 = not AD	Ordinal	8667	10
		1 = low ADNC
		2 = intermediate ADNC
		3 = high ADNC
CVD	CVD, any	0 = none; 1 = any	Binary	10071	13
	Arteriolosclerosis, any	0 = none; 1 = any	Binary	7933	10
	Arteriolosclerosis severity	0 = none	Ordinal	7933	10
		1 = mild
		2 = moderate
		3 = severe
	Atherosclerosis, any	0 = none; 1 = any	Binary	8705	11
	Atherosclerosis severity	0 = none	Ordinal	8705	11
		1 = mild
		2 = moderate
		3 = severe
	CAA, any	0 = none; 1 = any	Binary	9722	13
	CAA severity	0 = none	Ordinal	8771	11
		1 = mild
		2 = moderate
		3 = severe
LB	Lewy bodies, any	0 = none; 1 = any	Binary	10454	15
	Lewy bodies, three groups	0 = none	Ordinal	10454	15
		1 = brainstem predominant
		2 = limbic/neocortical
	Lewy bodies, five groups	0 = none	Ordinal	10454	15
		1 = olfactory or unspecified
		2 = brainstem predominant
		3 = limbic
		4 = neocortical
HS	Hippocampal sclerosis	0 = none; 1 = any	Binary	9509	13
VBI	VBI, any	0 = none; 1 = any	Binary	10063	13
	WMR, any	0 = none; 1 = any	Binary	6568	6
	WMR severity	0 = none	Ordinal	2260	6
		1 = mild
		2 = moderate
		3 = severe
	Microinfarcts, any	0 = none; 1 = any	Binary	8850	10
	Infarcts, any	0 = none; 1 = any	Binary	8755	10
TDP-43 proteinopathy	TDP-43 proteinopathy, any	0 = none; 1 = any	Binary	4669	11
	TDP-43 proteinopathy severity	0 = none	Ordinal	3840	10
		1 = amygdala
		2 = hippocampus or entorhinal
		3 = neocortex
